# Supplementary material for: Dehydration-Driven Glass Formation in Aqueous Carbonates
Source: J Phys Chem Lett. 2025 May 7;16(19):4773–9. doi: 10.1021/acs.jpclett.5c00551 (PMC12086832; doi:10.1021/acs.jpclett.5c00551)
Supplement: Supplementary file 2 — jz5c00551_si_002.zip [file jz5c00551_si_002.zip]

Archive with 8 entries (8 files):
- XENG21 76131 UFS30..110H2000,600s,30..500H1000C1000x4 ACMC05_110-173#1.txt
- XENG21 76131UFS30..110H2000,600s,30..500H500C500x4 ACMC05_110-169#1.txt
- XENG21 76132 UFS30..110H2000,600s,30..450H1500C1500x4 ACMC05_110-125#1.txt
- XENG21 76132 UFS30..110H2000,600s,30..450H2000C2000x4 ACMC05_110-119#1.txt
- XENG21 80441 UFS30..250H2000,600s,30..500H1000C1000x4 ACMC05_110-221#1.txt
- XENG21 80441 UFS30..250H2000,600s,30..500H1500C1500x4 ACMC05_110-220#1.txt
- XENG21 80441 UFS30..250H2000,600s,30..500H2000C2000x4x ACMC05_110-217#1.txt
- XENG21 80441 UFS30..250H2000,600s,30..500H500C500x4x ACMC05_110-216#1.txt
