# Supplementary material for: Dehydration-Driven Glass Formation in Aqueous Carbonates
Source: J Phys Chem Lett. 2025 May 7;16(19):4773–9. doi: 10.1021/acs.jpclett.5c00551 (PMC12086832; doi:10.1021/acs.jpclett.5c00551)
Supplement: Supplementary file 2 — jz5c00551_si_002.zip [file jz5c00551_si_002.zip › XENG21 76131 UFS30..110H2000,600s,30..500H1000C1000x4 ACMC05_110-173#1.txt]

         Index             t      Heatflow            Ts            Tr
           [#]             [s]             [mW]          [�C]          [�C]
             0   0.00000e+00   7.18379e-03   3.19466e+01   3.00000e+01
             1   1.00000e-04   5.83613e-03   3.19374e+01   3.01000e+01
             2   2.00000e-04   4.52673e-03   3.19390e+01   3.02000e+01
             3   3.00000e-04   3.25286e-03   3.19314e+01   3.03000e+01
             4   4.00000e-04   2.01464e-03   3.19268e+01   3.04000e+01
             5   5.00000e-04   8.13127e-04   3.19268e+01   3.05000e+01
             6   6.00000e-04  -3.54171e-04   3.19177e+01   3.06000e+01
             7   7.00000e-04  -1.48547e-03   3.19177e+01   3.07000e+01
             8   8.00000e-04  -2.58279e-03   3.19146e+01   3.08000e+01
             9   9.00000e-04  -3.64590e-03   3.19131e+01   3.09000e+01
            10   1.00000e-03  -4.67396e-03   3.19085e+01   3.10000e+01
            11   1.10000e-03  -5.66995e-03   3.19070e+01   3.11000e+01
            12   1.20000e-03  -6.63221e-03   3.19024e+01   3.12000e+01
            13   1.30000e-03  -7.56133e-03   3.19009e+01   3.13000e+01
            14   1.40000e-03  -8.45718e-03   3.18918e+01   3.14000e+01
            15   1.50000e-03  -9.32145e-03   3.18903e+01   3.15000e+01
            16   1.60000e-03  -1.01534e-02   3.18887e+01   3.16000e+01
            17   1.70000e-03  -1.09544e-02   3.18826e+01   3.17000e+01
            18   1.80000e-03  -1.17239e-02   3.18842e+01   3.18000e+01
            19   1.90000e-03  -1.24620e-02   3.18887e+01   3.19000e+01
            20   2.00000e-03  -1.31706e-02   3.18857e+01   3.20000e+01
            21   2.10000e-03  -1.38483e-02   3.18857e+01   3.21000e+01
            22   2.20000e-03  -1.44964e-02   3.18887e+01   3.22000e+01
            23   2.30000e-03  -1.51154e-02   3.18872e+01   3.23000e+01
            24   2.40000e-03  -1.57049e-02   3.18918e+01   3.24000e+01
            25   2.50000e-03  -1.62656e-02   3.18948e+01   3.25000e+01
            26   2.60000e-03  -1.67987e-02   3.18979e+01   3.26000e+01
            27   2.70000e-03  -1.73028e-02   3.19070e+01   3.27000e+01
            28   2.80000e-03  -1.77791e-02   3.19207e+01   3.28000e+01
            29   2.90000e-03  -1.82290e-02   3.19329e+01   3.29000e+01
            30   3.00000e-03  -1.86515e-02   3.19511e+01   3.30000e+01
            31   3.10000e-03  -1.90473e-02   3.19740e+01   3.31000e+01
            32   3.20000e-03  -1.94166e-02   3.19953e+01   3.32000e+01
            33   3.30000e-03  -1.97597e-02   3.20333e+01   3.33000e+01
            34   3.40000e-03  -2.00768e-02   3.20729e+01   3.34000e+01
            35   3.50000e-03  -2.03688e-02   3.21140e+01   3.35000e+01
            36   3.60000e-03  -2.06368e-02   3.21642e+01   3.36000e+01
            37   3.70000e-03  -2.08788e-02   3.22113e+01   3.37000e+01
            38   3.80000e-03  -2.10974e-02   3.22752e+01   3.38000e+01
            39   3.90000e-03  -2.12922e-02   3.23315e+01   3.39000e+01
            40   4.00000e-03  -2.14629e-02   3.23938e+01   3.40000e+01
            41   4.10000e-03  -2.16103e-02   3.24591e+01   3.41000e+01
            42   4.20000e-03  -2.17354e-02   3.25305e+01   3.42000e+01
            43   4.30000e-03  -2.18377e-02   3.26065e+01   3.43000e+01
            44   4.40000e-03  -2.19176e-02   3.26840e+01   3.44000e+01
            45   4.50000e-03  -2.19767e-02   3.27644e+01   3.45000e+01
            46   4.60000e-03  -2.20134e-02   3.28464e+01   3.46000e+01
            47   4.70000e-03  -2.20282e-02   3.29253e+01   3.47000e+01
            48   4.80000e-03  -2.20242e-02   3.30102e+01   3.48000e+01
            49   4.90000e-03  -2.19986e-02   3.31012e+01   3.49000e+01
            50   5.00000e-03  -2.19533e-02   3.31877e+01   3.50000e+01
            51   5.10000e-03  -2.18885e-02   3.32756e+01   3.51000e+01
            52   5.20000e-03  -2.18039e-02   3.33710e+01   3.52000e+01
            53   5.30000e-03  -2.16997e-02   3.34665e+01   3.53000e+01
            54   5.40000e-03  -2.15776e-02   3.35604e+01   3.54000e+01
            55   5.50000e-03  -2.14362e-02   3.36527e+01   3.55000e+01
            56   5.60000e-03  -2.12779e-02   3.37496e+01   3.56000e+01
            57   5.70000e-03  -2.11012e-02   3.38479e+01   3.57000e+01
            58   5.80000e-03  -2.09081e-02   3.39477e+01   3.58000e+01
            59   5.90000e-03  -2.06969e-02   3.40490e+01   3.59000e+01
            60   6.00000e-03  -2.04697e-02   3.41457e+01   3.60000e+01
            61   6.10000e-03  -2.02260e-02   3.42454e+01   3.61000e+01
            62   6.20000e-03  -1.99654e-02   3.43512e+01   3.62000e+01
            63   6.30000e-03  -1.96905e-02   3.44523e+01   3.63000e+01
            64   6.40000e-03  -1.94001e-02   3.45489e+01   3.64000e+01
            65   6.50000e-03  -1.90949e-02   3.46561e+01   3.65000e+01
            66   6.60000e-03  -1.87747e-02   3.47556e+01   3.66000e+01
            67   6.70000e-03  -1.84417e-02   3.48566e+01   3.67000e+01
            68   6.80000e-03  -1.80936e-02   3.49622e+01   3.68000e+01
            69   6.90000e-03  -1.77326e-02   3.50691e+01   3.69000e+01
            70   7.00000e-03  -1.73588e-02   3.51686e+01   3.70000e+01
            71   7.10000e-03  -1.69711e-02   3.52755e+01   3.71000e+01
            72   7.20000e-03  -1.65710e-02   3.53763e+01   3.72000e+01
            73   7.30000e-03  -1.61591e-02   3.54847e+01   3.73000e+01
            74   7.40000e-03  -1.57354e-02   3.55809e+01   3.74000e+01
            75   7.50000e-03  -1.53000e-02   3.56847e+01   3.75000e+01
            76   7.60000e-03  -1.48542e-02   3.57929e+01   3.76000e+01
            77   7.70000e-03  -1.43974e-02   3.58966e+01   3.77000e+01
            78   7.80000e-03  -1.39303e-02   3.59988e+01   3.78000e+01
            79   7.90000e-03  -1.34532e-02   3.61054e+01   3.79000e+01
            80   8.00000e-03  -1.29657e-02   3.62105e+01   3.80000e+01
            81   8.10000e-03  -1.24695e-02   3.63125e+01   3.81000e+01
            82   8.20000e-03  -1.19641e-02   3.64146e+01   3.82000e+01
            83   8.30000e-03  -1.14505e-02   3.65165e+01   3.83000e+01
            84   8.40000e-03  -1.09291e-02   3.66185e+01   3.84000e+01
            85   8.50000e-03  -1.03986e-02   3.67264e+01   3.85000e+01
            86   8.60000e-03  -9.86052e-03   3.68298e+01   3.86000e+01
            87   8.70000e-03  -9.31644e-03   3.69331e+01   3.87000e+01
            88   8.80000e-03  -8.76451e-03   3.70394e+01   3.88000e+01
            89   8.90000e-03  -8.20589e-03   3.71442e+01   3.89000e+01
            90   9.00000e-03  -7.64132e-03   3.72474e+01   3.90000e+01
            91   9.10000e-03  -7.07102e-03   3.73506e+01   3.91000e+01
            92   9.20000e-03  -6.49500e-03   3.74538e+01   3.92000e+01
            93   9.30000e-03  -5.91350e-03   3.75644e+01   3.93000e+01
            94   9.40000e-03  -5.32770e-03   3.76630e+01   3.94000e+01
            95   9.50000e-03  -4.73738e-03   3.77676e+01   3.95000e+01
            96   9.60000e-03  -4.14228e-03   3.78706e+01   3.96000e+01
            97   9.70000e-03  -3.54457e-03   3.79766e+01   3.97000e+01
            98   9.80000e-03  -2.94232e-03   3.80810e+01   3.98000e+01
            99   9.90000e-03  -2.33698e-03   3.81795e+01   3.99000e+01
           100   1.00000e-02  -1.72997e-03   3.82839e+01   4.00000e+01
           101   1.01000e-02  -1.28555e-03   3.83912e+01   4.01000e+01
           102   1.02000e-02  -8.37564e-04   3.84970e+01   4.02000e+01
           103   1.03000e-02  -3.81470e-04   3.85998e+01   4.03000e+01
           104   1.04000e-02   7.86781e-05   3.87055e+01   4.04000e+01
           105   1.05000e-02   5.44071e-04   3.88038e+01   4.05000e+01
           106   1.06000e-02   1.01137e-03   3.89094e+01   4.06000e+01
           107   1.07000e-02   1.48296e-03   3.90091e+01   4.07000e+01
           108   1.08000e-02   1.95742e-03   3.91147e+01   4.08000e+01
           109   1.09000e-02   2.43759e-03   3.92188e+01   4.09000e+01
           110   1.10000e-02   2.92325e-03   3.93243e+01   4.10000e+01
           111   1.11000e-02   3.41129e-03   3.94254e+01   4.11000e+01
           112   1.12000e-02   3.90744e-03   3.95293e+01   4.12000e+01
           113   1.13000e-02   4.40526e-03   3.96303e+01   4.13000e+01
           114   1.14000e-02   4.90642e-03   3.97342e+01   4.14000e+01
           115   1.15000e-02   5.41162e-03   3.98396e+01   4.15000e+01
           116   1.16000e-02   5.92017e-03   3.99449e+01   4.16000e+01
           117   1.17000e-02   6.43420e-03   4.00502e+01   4.17000e+01
           118   1.18000e-02   6.95229e-03   4.01524e+01   4.18000e+01
           119   1.19000e-02   7.47633e-03   4.02577e+01   4.19000e+01
           120   1.20000e-02   8.00490e-03   4.03614e+01   4.20000e+01
           121   1.21000e-02   8.54039e-03   4.04665e+01   4.21000e+01
           122   1.22000e-02   9.07946e-03   4.05657e+01   4.22000e+01
           123   1.23000e-02   9.62067e-03   4.06693e+01   4.23000e+01
           124   1.24000e-02   1.01638e-02   4.07684e+01   4.24000e+01
           125   1.25000e-02   1.07069e-02   4.08764e+01   4.25000e+01
           126   1.26000e-02   1.12495e-02   4.09828e+01   4.26000e+01
           127   1.27000e-02   1.17898e-02   4.10833e+01   4.27000e+01
           128   1.28000e-02   1.23256e-02   4.11897e+01   4.28000e+01
           129   1.29000e-02   1.28578e-02   4.12917e+01   4.29000e+01
           130   1.30000e-02   1.33865e-02   4.13935e+01   4.30000e+01
           131   1.31000e-02   1.39098e-02   4.14939e+01   4.31000e+01
           132   1.32000e-02   1.44274e-02   4.15972e+01   4.32000e+01
           133   1.33000e-02   1.49400e-02   4.17064e+01   4.33000e+01
           134   1.34000e-02   1.54468e-02   4.18067e+01   4.34000e+01
           135   1.35000e-02   1.59478e-02   4.19113e+01   4.35000e+01
           136   1.36000e-02   1.64417e-02   4.20145e+01   4.36000e+01
           137   1.37000e-02   1.69279e-02   4.21161e+01   4.37000e+01
           138   1.38000e-02   1.74042e-02   4.22178e+01   4.38000e+01
           139   1.39000e-02   1.78695e-02   4.23238e+01   4.39000e+01
           140   1.40000e-02   1.83227e-02   4.24239e+01   4.40000e+01
           141   1.41000e-02   1.87606e-02   4.25283e+01   4.41000e+01
           142   1.42000e-02   1.91811e-02   4.26298e+01   4.42000e+01
           143   1.43000e-02   1.95839e-02   4.27357e+01   4.43000e+01
           144   1.44000e-02   1.99682e-02   4.28401e+01   4.44000e+01
           145   1.45000e-02   2.03286e-02   4.29385e+01   4.45000e+01
           146   1.46000e-02   2.06679e-02   4.30458e+01   4.46000e+01
           147   1.47000e-02   2.09842e-02   4.31427e+01   4.47000e+01
           148   1.48000e-02   2.12758e-02   4.32499e+01   4.48000e+01
           149   1.49000e-02   2.15425e-02   4.33511e+01   4.49000e+01
           150   1.50000e-02   2.17862e-02   4.34568e+01   4.50000e+01
           151   1.51000e-02   2.20029e-02   4.35624e+01   4.51000e+01
           152   1.52000e-02   2.21982e-02   4.36650e+01   4.52000e+01
           153   1.53000e-02   2.23691e-02   4.37618e+01   4.53000e+01
           154   1.54000e-02   2.25160e-02   4.38643e+01   4.54000e+01
           155   1.55000e-02   2.26402e-02   4.39698e+01   4.55000e+01
           156   1.56000e-02   2.27442e-02   4.40723e+01   4.56000e+01
           157   1.57000e-02   2.28319e-02   4.41719e+01   4.57000e+01
           158   1.58000e-02   2.28999e-02   4.42816e+01   4.58000e+01
           159   1.59000e-02   2.29542e-02   4.43841e+01   4.59000e+01
           160   1.60000e-02   2.29964e-02   4.44879e+01   4.60000e+01
           161   1.61000e-02   2.30293e-02   4.45873e+01   4.61000e+01
           162   1.62000e-02   2.30539e-02   4.46882e+01   4.62000e+01
           163   1.63000e-02   2.30725e-02   4.47905e+01   4.63000e+01
           164   1.64000e-02   2.30863e-02   4.48913e+01   4.64000e+01
           165   1.65000e-02   2.30968e-02   4.49964e+01   4.65000e+01
           166   1.66000e-02   2.31066e-02   4.50971e+01   4.66000e+01
           167   1.67000e-02   2.31152e-02   4.52022e+01   4.67000e+01
           168   1.68000e-02   2.31240e-02   4.53072e+01   4.68000e+01
           169   1.69000e-02   2.31334e-02   4.54079e+01   4.69000e+01
           170   1.70000e-02   2.31441e-02   4.55114e+01   4.70000e+01
           171   1.71000e-02   2.31559e-02   4.56149e+01   4.71000e+01
           172   1.72000e-02   2.31701e-02   4.57140e+01   4.72000e+01
           173   1.73000e-02   2.31847e-02   4.58174e+01   4.73000e+01
           174   1.74000e-02   2.32002e-02   4.59193e+01   4.74000e+01
           175   1.75000e-02   2.32173e-02   4.60212e+01   4.75000e+01
           176   1.76000e-02   2.32346e-02   4.61275e+01   4.76000e+01
           177   1.77000e-02   2.32522e-02   4.62293e+01   4.77000e+01
           178   1.78000e-02   2.32718e-02   4.63326e+01   4.78000e+01
           179   1.79000e-02   2.32924e-02   4.64329e+01   4.79000e+01
           180   1.80000e-02   2.33146e-02   4.65346e+01   4.80000e+01
           181   1.81000e-02   2.33370e-02   4.66378e+01   4.81000e+01
           182   1.82000e-02   2.33595e-02   4.67395e+01   4.82000e+01
           183   1.83000e-02   2.33818e-02   4.68440e+01   4.83000e+01
           184   1.84000e-02   2.34034e-02   4.69442e+01   4.84000e+01
           185   1.85000e-02   2.34247e-02   4.70472e+01   4.85000e+01
           186   1.86000e-02   2.34451e-02   4.71502e+01   4.86000e+01
           187   1.87000e-02   2.34668e-02   4.72503e+01   4.87000e+01
           188   1.88000e-02   2.34901e-02   4.73533e+01   4.88000e+01
           189   1.89000e-02   2.35134e-02   4.74562e+01   4.89000e+01
           190   1.90000e-02   2.35369e-02   4.75576e+01   4.90000e+01
           191   1.91000e-02   2.35605e-02   4.76590e+01   4.91000e+01
           192   1.92000e-02   2.35837e-02   4.77647e+01   4.92000e+01
           193   1.93000e-02   2.36066e-02   4.78690e+01   4.93000e+01
           194   1.94000e-02   2.36301e-02   4.79674e+01   4.94000e+01
           195   1.95000e-02   2.36530e-02   4.80701e+01   4.95000e+01
           196   1.96000e-02   2.36758e-02   4.81743e+01   4.96000e+01
           197   1.97000e-02   2.36975e-02   4.82711e+01   4.97000e+01
           198   1.98000e-02   2.37167e-02   4.83738e+01   4.98000e+01
           199   1.99000e-02   2.37347e-02   4.84807e+01   4.99000e+01
           200   2.00000e-02   2.37519e-02   4.85833e+01   5.00000e+01
           201   2.01000e-02   2.37675e-02   4.86800e+01   5.01000e+01
           202   2.02000e-02   2.37818e-02   4.87811e+01   5.02000e+01
           203   2.03000e-02   2.37940e-02   4.88879e+01   5.03000e+01
           204   2.04000e-02   2.38041e-02   4.89860e+01   5.04000e+01
           205   2.05000e-02   2.38118e-02   4.90856e+01   5.05000e+01
           206   2.06000e-02   2.38168e-02   4.91908e+01   5.06000e+01
           207   2.07000e-02   2.38203e-02   4.92917e+01   5.07000e+01
           208   2.08000e-02   2.38226e-02   4.93955e+01   5.08000e+01
           209   2.09000e-02   2.38235e-02   4.95007e+01   5.09000e+01
           210   2.10000e-02   2.38259e-02   4.96001e+01   5.10000e+01
           211   2.11000e-02   2.38289e-02   4.97023e+01   5.11000e+01
           212   2.12000e-02   2.38320e-02   4.98016e+01   5.12000e+01
           213   2.13000e-02   2.38365e-02   4.99024e+01   5.13000e+01
           214   2.14000e-02   2.38418e-02   5.00059e+01   5.14000e+01
           215   2.15000e-02   2.38482e-02   5.01109e+01   5.15000e+01
           216   2.16000e-02   2.38563e-02   5.02130e+01   5.16000e+01
           217   2.17000e-02   2.38653e-02   5.03107e+01   5.17000e+01
           218   2.18000e-02   2.38752e-02   5.04113e+01   5.18000e+01
           219   2.19000e-02   2.38865e-02   5.05147e+01   5.19000e+01
           220   2.20000e-02   2.38990e-02   5.06153e+01   5.20000e+01
           221   2.21000e-02   2.39114e-02   5.07172e+01   5.21000e+01
           222   2.22000e-02   2.39232e-02   5.08191e+01   5.22000e+01
           223   2.23000e-02   2.39338e-02   5.09209e+01   5.23000e+01
           224   2.24000e-02   2.39437e-02   5.10199e+01   5.24000e+01
           225   2.25000e-02   2.39537e-02   5.11260e+01   5.25000e+01
           226   2.26000e-02   2.39638e-02   5.12278e+01   5.26000e+01
           227   2.27000e-02   2.39742e-02   5.13267e+01   5.27000e+01
           228   2.28000e-02   2.39850e-02   5.14313e+01   5.28000e+01
           229   2.29000e-02   2.39971e-02   5.15301e+01   5.29000e+01
           230   2.30000e-02   2.40105e-02   5.16332e+01   5.30000e+01
           231   2.31000e-02   2.40251e-02   5.17377e+01   5.31000e+01
           232   2.32000e-02   2.40394e-02   5.18364e+01   5.32000e+01
           233   2.33000e-02   2.40533e-02   5.19380e+01   5.33000e+01
           234   2.34000e-02   2.40666e-02   5.20366e+01   5.34000e+01
           235   2.35000e-02   2.40793e-02   5.21424e+01   5.35000e+01
           236   2.36000e-02   2.40924e-02   5.22439e+01   5.36000e+01
           237   2.37000e-02   2.41054e-02   5.23439e+01   5.37000e+01
           238   2.38000e-02   2.41184e-02   5.24468e+01   5.38000e+01
           239   2.39000e-02   2.41313e-02   5.25482e+01   5.39000e+01
           240   2.40000e-02   2.41444e-02   5.26495e+01   5.40000e+01
           241   2.41000e-02   2.41573e-02   5.27523e+01   5.41000e+01
           242   2.42000e-02   2.41699e-02   5.28536e+01   5.42000e+01
           243   2.43000e-02   2.41825e-02   5.29548e+01   5.43000e+01
           244   2.44000e-02   2.41937e-02   5.30547e+01   5.44000e+01
           245   2.45000e-02   2.42040e-02   5.31559e+01   5.45000e+01
           246   2.46000e-02   2.42132e-02   5.32571e+01   5.46000e+01
           247   2.47000e-02   2.42217e-02   5.33625e+01   5.47000e+01
           248   2.48000e-02   2.42300e-02   5.34650e+01   5.48000e+01
           249   2.49000e-02   2.42393e-02   5.35661e+01   5.49000e+01
           250   2.50000e-02   2.42495e-02   5.36672e+01   5.50000e+01
           251   2.51000e-02   2.42608e-02   5.37654e+01   5.51000e+01
           252   2.52000e-02   2.42717e-02   5.38635e+01   5.52000e+01
           253   2.53000e-02   2.42822e-02   5.39659e+01   5.53000e+01
           254   2.54000e-02   2.42929e-02   5.40697e+01   5.54000e+01
           255   2.55000e-02   2.43039e-02   5.41692e+01   5.55000e+01
           256   2.56000e-02   2.43150e-02   5.42729e+01   5.56000e+01
           257   2.57000e-02   2.43248e-02   5.43724e+01   5.57000e+01
           258   2.58000e-02   2.43332e-02   5.44775e+01   5.58000e+01
           259   2.59000e-02   2.43403e-02   5.45740e+01   5.59000e+01
           260   2.60000e-02   2.43464e-02   5.46762e+01   5.60000e+01
           261   2.61000e-02   2.43510e-02   5.47784e+01   5.61000e+01
           262   2.62000e-02   2.43546e-02   5.48763e+01   5.62000e+01
           263   2.63000e-02   2.43577e-02   5.49769e+01   5.63000e+01
           264   2.64000e-02   2.43596e-02   5.50833e+01   5.64000e+01
           265   2.65000e-02   2.43614e-02   5.51853e+01   5.65000e+01
           266   2.66000e-02   2.43642e-02   5.52873e+01   5.66000e+01
           267   2.67000e-02   2.43678e-02   5.53893e+01   5.67000e+01
           268   2.68000e-02   2.43718e-02   5.54870e+01   5.68000e+01
           269   2.69000e-02   2.43766e-02   5.55890e+01   5.69000e+01
           270   2.70000e-02   2.43810e-02   5.56894e+01   5.70000e+01
           271   2.71000e-02   2.43851e-02   5.57899e+01   5.71000e+01
           272   2.72000e-02   2.43889e-02   5.58917e+01   5.72000e+01
           273   2.73000e-02   2.43927e-02   5.59921e+01   5.73000e+01
           274   2.74000e-02   2.43960e-02   5.60967e+01   5.74000e+01
           275   2.75000e-02   2.43995e-02   5.61957e+01   5.75000e+01
           276   2.76000e-02   2.44030e-02   5.62988e+01   5.76000e+01
           277   2.77000e-02   2.44064e-02   5.63949e+01   5.77000e+01
           278   2.78000e-02   2.44098e-02   5.64979e+01   5.78000e+01
           279   2.79000e-02   2.44138e-02   5.66052e+01   5.79000e+01
           280   2.80000e-02   2.44178e-02   5.67012e+01   5.80000e+01
           281   2.81000e-02   2.44225e-02   5.68042e+01   5.81000e+01
           282   2.82000e-02   2.44284e-02   5.69057e+01   5.82000e+01
           283   2.83000e-02   2.44346e-02   5.70073e+01   5.83000e+01
           284   2.84000e-02   2.44405e-02   5.71059e+01   5.84000e+01
           285   2.85000e-02   2.44466e-02   5.72102e+01   5.85000e+01
           286   2.86000e-02   2.44527e-02   5.73060e+01   5.86000e+01
           287   2.87000e-02   2.44583e-02   5.74089e+01   5.87000e+01
           288   2.88000e-02   2.44641e-02   5.75102e+01   5.88000e+01
           289   2.89000e-02   2.44711e-02   5.76130e+01   5.89000e+01
           290   2.90000e-02   2.44796e-02   5.77115e+01   5.90000e+01
           291   2.91000e-02   2.44894e-02   5.78114e+01   5.91000e+01
           292   2.92000e-02   2.45008e-02   5.79127e+01   5.92000e+01
           293   2.93000e-02   2.45149e-02   5.80167e+01   5.93000e+01
           294   2.94000e-02   2.45296e-02   5.81165e+01   5.94000e+01
           295   2.95000e-02   2.45446e-02   5.82149e+01   5.95000e+01
           296   2.96000e-02   2.45594e-02   5.83189e+01   5.96000e+01
           297   2.97000e-02   2.45747e-02   5.84172e+01   5.97000e+01
           298   2.98000e-02   2.45898e-02   5.85197e+01   5.98000e+01
           299   2.99000e-02   2.46038e-02   5.86222e+01   5.99000e+01
           300   3.00000e-02   2.46153e-02   5.87218e+01   6.00000e+01
           301   3.01000e-02   2.46248e-02   5.88158e+01   6.01000e+01
           302   3.02000e-02   2.46322e-02   5.89196e+01   6.02000e+01
           303   3.03000e-02   2.46373e-02   5.90262e+01   6.03000e+01
           304   3.04000e-02   2.46401e-02   5.91229e+01   6.04000e+01
           305   3.05000e-02   2.46413e-02   5.92266e+01   6.05000e+01
           306   3.06000e-02   2.46419e-02   5.93261e+01   6.06000e+01
           307   3.07000e-02   2.46423e-02   5.94269e+01   6.07000e+01
           308   3.08000e-02   2.46411e-02   5.95292e+01   6.08000e+01
           309   3.09000e-02   2.46379e-02   5.96299e+01   6.09000e+01
           310   3.10000e-02   2.46330e-02   5.97279e+01   6.10000e+01
           311   3.11000e-02   2.46259e-02   5.98300e+01   6.11000e+01
           312   3.12000e-02   2.46171e-02   5.99294e+01   6.12000e+01
           313   3.13000e-02   2.46076e-02   6.00314e+01   6.13000e+01
           314   3.14000e-02   2.45988e-02   6.01307e+01   6.14000e+01
           315   3.15000e-02   2.45928e-02   6.02327e+01   6.15000e+01
           316   3.16000e-02   2.45893e-02   6.03361e+01   6.16000e+01
           317   3.17000e-02   2.45894e-02   6.04325e+01   6.17000e+01
           318   3.18000e-02   2.45938e-02   6.05344e+01   6.18000e+01
           319   3.19000e-02   2.46023e-02   6.06349e+01   6.19000e+01
           320   3.20000e-02   2.46145e-02   6.07368e+01   6.20000e+01
           321   3.21000e-02   2.46284e-02   6.08373e+01   6.21000e+01
           322   3.22000e-02   2.46433e-02   6.09419e+01   6.22000e+01
           323   3.23000e-02   2.46591e-02   6.10423e+01   6.23000e+01
           324   3.24000e-02   2.46752e-02   6.11427e+01   6.24000e+01
           325   3.25000e-02   2.46909e-02   6.12430e+01   6.25000e+01
           326   3.26000e-02   2.47050e-02   6.13420e+01   6.26000e+01
           327   3.27000e-02   2.47185e-02   6.14395e+01   6.27000e+01
           328   3.28000e-02   2.47311e-02   6.15425e+01   6.28000e+01
           329   3.29000e-02   2.47429e-02   6.16456e+01   6.29000e+01
           330   3.30000e-02   2.47526e-02   6.17472e+01   6.30000e+01
           331   3.31000e-02   2.47612e-02   6.18460e+01   6.31000e+01
           332   3.32000e-02   2.47694e-02   6.19461e+01   6.32000e+01
           333   3.33000e-02   2.47765e-02   6.20490e+01   6.33000e+01
           334   3.34000e-02   2.47825e-02   6.21478e+01   6.34000e+01
           335   3.35000e-02   2.47871e-02   6.22506e+01   6.35000e+01
           336   3.36000e-02   2.47904e-02   6.23507e+01   6.36000e+01
           337   3.37000e-02   2.47932e-02   6.24493e+01   6.37000e+01
           338   3.38000e-02   2.47961e-02   6.25507e+01   6.38000e+01
           339   3.39000e-02   2.47980e-02   6.26534e+01   6.39000e+01
           340   3.40000e-02   2.47996e-02   6.27534e+01   6.40000e+01
           341   3.41000e-02   2.48012e-02   6.28561e+01   6.41000e+01
           342   3.42000e-02   2.48032e-02   6.29546e+01   6.42000e+01
           343   3.43000e-02   2.48061e-02   6.30503e+01   6.43000e+01
           344   3.44000e-02   2.48102e-02   6.31584e+01   6.44000e+01
           345   3.45000e-02   2.48155e-02   6.32583e+01   6.45000e+01
           346   3.46000e-02   2.48213e-02   6.33580e+01   6.46000e+01
           347   3.47000e-02   2.48272e-02   6.34564e+01   6.47000e+01
           348   3.48000e-02   2.48322e-02   6.35603e+01   6.48000e+01
           349   3.49000e-02   2.48376e-02   6.36572e+01   6.49000e+01
           350   3.50000e-02   2.48423e-02   6.37555e+01   6.50000e+01
           351   3.51000e-02   2.48467e-02   6.38621e+01   6.51000e+01
           352   3.52000e-02   2.48512e-02   6.39603e+01   6.52000e+01
           353   3.53000e-02   2.48564e-02   6.40641e+01   6.53000e+01
           354   3.54000e-02   2.48622e-02   6.41636e+01   6.54000e+01
           355   3.55000e-02   2.48692e-02   6.42660e+01   6.55000e+01
           356   3.56000e-02   2.48771e-02   6.43641e+01   6.56000e+01
           357   3.57000e-02   2.48857e-02   6.44622e+01   6.57000e+01
           358   3.58000e-02   2.48954e-02   6.45603e+01   6.58000e+01
           359   3.59000e-02   2.49051e-02   6.46625e+01   6.59000e+01
           360   3.60000e-02   2.49142e-02   6.47660e+01   6.60000e+01
           361   3.61000e-02   2.49229e-02   6.48668e+01   6.61000e+01
           362   3.62000e-02   2.49310e-02   6.49662e+01   6.62000e+01
           363   3.63000e-02   2.49380e-02   6.50669e+01   6.63000e+01
           364   3.64000e-02   2.49434e-02   6.51689e+01   6.64000e+01
           365   3.65000e-02   2.49469e-02   6.52682e+01   6.65000e+01
           366   3.66000e-02   2.49472e-02   6.53675e+01   6.66000e+01
           367   3.67000e-02   2.49446e-02   6.54667e+01   6.67000e+01
           368   3.68000e-02   2.49407e-02   6.55700e+01   6.68000e+01
           369   3.69000e-02   2.49354e-02   6.56692e+01   6.69000e+01
           370   3.70000e-02   2.49294e-02   6.57711e+01   6.70000e+01
           371   3.71000e-02   2.49233e-02   6.58744e+01   6.71000e+01
           372   3.72000e-02   2.49171e-02   6.59707e+01   6.72000e+01
           373   3.73000e-02   2.49113e-02   6.60739e+01   6.73000e+01
           374   3.74000e-02   2.49063e-02   6.61730e+01   6.74000e+01
           375   3.75000e-02   2.49036e-02   6.62734e+01   6.75000e+01
           376   3.76000e-02   2.49028e-02   6.63724e+01   6.76000e+01
           377   3.77000e-02   2.49039e-02   6.64782e+01   6.77000e+01
           378   3.78000e-02   2.49057e-02   6.65744e+01   6.78000e+01
           379   3.79000e-02   2.49083e-02   6.66760e+01   6.79000e+01
           380   3.80000e-02   2.49120e-02   6.67791e+01   6.80000e+01
           381   3.81000e-02   2.49178e-02   6.68752e+01   6.81000e+01
           382   3.82000e-02   2.49244e-02   6.69781e+01   6.82000e+01
           383   3.83000e-02   2.49319e-02   6.70783e+01   6.83000e+01
           384   3.84000e-02   2.49399e-02   6.71798e+01   6.84000e+01
           385   3.85000e-02   2.49485e-02   6.72813e+01   6.85000e+01
           386   3.86000e-02   2.49572e-02   6.73815e+01   6.86000e+01
           387   3.87000e-02   2.49648e-02   6.74829e+01   6.87000e+01
           388   3.88000e-02   2.49714e-02   6.75789e+01   6.88000e+01
           389   3.89000e-02   2.49772e-02   6.76803e+01   6.89000e+01
           390   3.90000e-02   2.49821e-02   6.77803e+01   6.90000e+01
           391   3.91000e-02   2.49866e-02   6.78816e+01   6.91000e+01
           392   3.92000e-02   2.49908e-02   6.79829e+01   6.92000e+01
           393   3.93000e-02   2.49944e-02   6.80842e+01   6.93000e+01
           394   3.94000e-02   2.49977e-02   6.81827e+01   6.94000e+01
           395   3.95000e-02   2.50005e-02   6.82840e+01   6.95000e+01
           396   3.96000e-02   2.50028e-02   6.83838e+01   6.96000e+01
           397   3.97000e-02   2.50053e-02   6.84837e+01   6.97000e+01
           398   3.98000e-02   2.50091e-02   6.85835e+01   6.98000e+01
           399   3.99000e-02   2.50134e-02   6.86860e+01   6.99000e+01
           400   4.00000e-02   2.50190e-02   6.87871e+01   7.00000e+01
           401   4.01000e-02   2.50255e-02   6.88882e+01   7.01000e+01
           402   4.02000e-02   2.50351e-02   6.89879e+01   7.02000e+01
           403   4.03000e-02   2.50466e-02   6.90903e+01   7.03000e+01
           404   4.04000e-02   2.50593e-02   6.91872e+01   7.04000e+01
           405   4.05000e-02   2.50725e-02   6.92868e+01   7.05000e+01
           406   4.06000e-02   2.50869e-02   6.93837e+01   7.06000e+01
           407   4.07000e-02   2.51017e-02   6.94887e+01   7.07000e+01
           408   4.08000e-02   2.51174e-02   6.95882e+01   7.08000e+01
           409   4.09000e-02   2.51347e-02   6.96905e+01   7.09000e+01
           410   4.10000e-02   2.51523e-02   6.97899e+01   7.10000e+01
           411   4.11000e-02   2.51699e-02   6.98921e+01   7.11000e+01
           412   4.12000e-02   2.51882e-02   6.99916e+01   7.12000e+01
           413   4.13000e-02   2.52067e-02   7.00869e+01   7.13000e+01
           414   4.14000e-02   2.52247e-02   7.01904e+01   7.14000e+01
           415   4.15000e-02   2.52419e-02   7.02911e+01   7.15000e+01
           416   4.16000e-02   2.52583e-02   7.03932e+01   7.16000e+01
           417   4.17000e-02   2.52745e-02   7.04925e+01   7.17000e+01
           418   4.18000e-02   2.52915e-02   7.05891e+01   7.18000e+01
           419   4.19000e-02   2.53085e-02   7.06938e+01   7.19000e+01
           420   4.20000e-02   2.53243e-02   7.07957e+01   7.20000e+01
           421   4.21000e-02   2.53400e-02   7.08936e+01   7.21000e+01
           422   4.22000e-02   2.53560e-02   7.09927e+01   7.22000e+01
           423   4.23000e-02   2.53732e-02   7.10933e+01   7.23000e+01
           424   4.24000e-02   2.53903e-02   7.11924e+01   7.24000e+01
           425   4.25000e-02   2.54075e-02   7.12942e+01   7.25000e+01
           426   4.26000e-02   2.54240e-02   7.13988e+01   7.26000e+01
           427   4.27000e-02   2.54391e-02   7.14937e+01   7.27000e+01
           428   4.28000e-02   2.54534e-02   7.15941e+01   7.28000e+01
           429   4.29000e-02   2.54660e-02   7.16959e+01   7.29000e+01
           430   4.30000e-02   2.54769e-02   7.17976e+01   7.30000e+01
           431   4.31000e-02   2.54873e-02   7.18952e+01   7.31000e+01
           432   4.32000e-02   2.54980e-02   7.19982e+01   7.32000e+01
           433   4.33000e-02   2.55099e-02   7.20998e+01   7.33000e+01
           434   4.34000e-02   2.55234e-02   7.22014e+01   7.34000e+01
           435   4.35000e-02   2.55374e-02   7.22989e+01   7.35000e+01
           436   4.36000e-02   2.55504e-02   7.24005e+01   7.36000e+01
           437   4.37000e-02   2.55626e-02   7.24993e+01   7.37000e+01
           438   4.38000e-02   2.55732e-02   7.26008e+01   7.38000e+01
           439   4.39000e-02   2.55820e-02   7.26995e+01   7.39000e+01
           440   4.40000e-02   2.55879e-02   7.28010e+01   7.40000e+01
           441   4.41000e-02   2.55925e-02   7.28997e+01   7.41000e+01
           442   4.42000e-02   2.55955e-02   7.30024e+01   7.42000e+01
           443   4.43000e-02   2.55968e-02   7.31011e+01   7.43000e+01
           444   4.44000e-02   2.55983e-02   7.32011e+01   7.44000e+01
           445   4.45000e-02   2.55997e-02   7.33024e+01   7.45000e+01
           446   4.46000e-02   2.56002e-02   7.33970e+01   7.46000e+01
           447   4.47000e-02   2.56008e-02   7.34996e+01   7.47000e+01
           448   4.48000e-02   2.56019e-02   7.36035e+01   7.48000e+01
           449   4.49000e-02   2.56027e-02   7.37020e+01   7.49000e+01
           450   4.50000e-02   2.56036e-02   7.38059e+01   7.50000e+01
           451   4.51000e-02   2.56045e-02   7.39058e+01   7.51000e+01
           452   4.52000e-02   2.56064e-02   7.40055e+01   7.52000e+01
           453   4.53000e-02   2.56086e-02   7.41013e+01   7.53000e+01
           454   4.54000e-02   2.56112e-02   7.42051e+01   7.54000e+01
           455   4.55000e-02   2.56143e-02   7.43061e+01   7.55000e+01
           456   4.56000e-02   2.56185e-02   7.44031e+01   7.56000e+01
           457   4.57000e-02   2.56246e-02   7.45042e+01   7.57000e+01
           458   4.58000e-02   2.56327e-02   7.46051e+01   7.58000e+01
           459   4.59000e-02   2.56430e-02   7.47034e+01   7.59000e+01
           460   4.60000e-02   2.56549e-02   7.48044e+01   7.60000e+01
           461   4.61000e-02   2.56684e-02   7.49080e+01   7.61000e+01
           462   4.62000e-02   2.56826e-02   7.50048e+01   7.62000e+01
           463   4.63000e-02   2.56969e-02   7.51044e+01   7.63000e+01
           464   4.64000e-02   2.57116e-02   7.52039e+01   7.64000e+01
           465   4.65000e-02   2.57258e-02   7.53087e+01   7.65000e+01
           466   4.66000e-02   2.57396e-02   7.54095e+01   7.66000e+01
           467   4.67000e-02   2.57531e-02   7.55089e+01   7.67000e+01
           468   4.68000e-02   2.57662e-02   7.56097e+01   7.68000e+01
           469   4.69000e-02   2.57783e-02   7.57091e+01   7.69000e+01
           470   4.70000e-02   2.57901e-02   7.58071e+01   7.70000e+01
           471   4.71000e-02   2.58008e-02   7.59078e+01   7.71000e+01
           472   4.72000e-02   2.58101e-02   7.60057e+01   7.72000e+01
           473   4.73000e-02   2.58180e-02   7.61104e+01   7.73000e+01
           474   4.74000e-02   2.58261e-02   7.62110e+01   7.74000e+01
           475   4.75000e-02   2.58348e-02   7.63115e+01   7.75000e+01
           476   4.76000e-02   2.58436e-02   7.64134e+01   7.76000e+01
           477   4.77000e-02   2.58529e-02   7.65099e+01   7.77000e+01
           478   4.78000e-02   2.58613e-02   7.66091e+01   7.78000e+01
           479   4.79000e-02   2.58687e-02   7.67096e+01   7.79000e+01
           480   4.80000e-02   2.58762e-02   7.68127e+01   7.80000e+01
           481   4.81000e-02   2.58829e-02   7.69145e+01   7.81000e+01
           482   4.82000e-02   2.58889e-02   7.70122e+01   7.82000e+01
           483   4.83000e-02   2.58942e-02   7.71126e+01   7.83000e+01
           484   4.84000e-02   2.58989e-02   7.72116e+01   7.84000e+01
           485   4.85000e-02   2.59041e-02   7.73133e+01   7.85000e+01
           486   4.86000e-02   2.59094e-02   7.74109e+01   7.86000e+01
           487   4.87000e-02   2.59154e-02   7.75125e+01   7.87000e+01
           488   4.88000e-02   2.59208e-02   7.76168e+01   7.88000e+01
           489   4.89000e-02   2.59272e-02   7.77130e+01   7.89000e+01
           490   4.90000e-02   2.59337e-02   7.78146e+01   7.90000e+01
           491   4.91000e-02   2.59402e-02   7.79161e+01   7.91000e+01
           492   4.92000e-02   2.59466e-02   7.80163e+01   7.92000e+01
           493   4.93000e-02   2.59519e-02   7.81151e+01   7.93000e+01
           494   4.94000e-02   2.59581e-02   7.82125e+01   7.94000e+01
           495   4.95000e-02   2.59649e-02   7.83126e+01   7.95000e+01
           496   4.96000e-02   2.59722e-02   7.84153e+01   7.96000e+01
           497   4.97000e-02   2.59788e-02   7.85154e+01   7.97000e+01
           498   4.98000e-02   2.59864e-02   7.86181e+01   7.98000e+01
           499   4.99000e-02   2.59951e-02   7.87181e+01   7.99000e+01
           500   5.00000e-02   2.60053e-02   7.88167e+01   8.00000e+01
           501   5.01000e-02   2.60166e-02   7.89126e+01   8.01000e+01
           502   5.02000e-02   2.60276e-02   7.90126e+01   8.02000e+01
           503   5.03000e-02   2.60384e-02   7.91178e+01   8.03000e+01
           504   5.04000e-02   2.60488e-02   7.92177e+01   8.04000e+01
           505   5.05000e-02   2.60584e-02   7.93202e+01   8.05000e+01
           506   5.06000e-02   2.60676e-02   7.94187e+01   8.06000e+01
           507   5.07000e-02   2.60760e-02   7.95211e+01   8.07000e+01
           508   5.08000e-02   2.60845e-02   7.96169e+01   8.08000e+01
           509   5.09000e-02   2.60943e-02   7.97167e+01   8.09000e+01
           510   5.10000e-02   2.61054e-02   7.98178e+01   8.10000e+01
           511   5.11000e-02   2.61181e-02   7.99135e+01   8.11000e+01
           512   5.12000e-02   2.61325e-02   8.00158e+01   8.12000e+01
           513   5.13000e-02   2.61473e-02   8.01155e+01   8.13000e+01
           514   5.14000e-02   2.61626e-02   8.02218e+01   8.14000e+01
           515   5.15000e-02   2.61774e-02   8.03201e+01   8.15000e+01
           516   5.16000e-02   2.61905e-02   8.04210e+01   8.16000e+01
           517   5.17000e-02   2.62014e-02   8.05192e+01   8.17000e+01
           518   5.18000e-02   2.62094e-02   8.06201e+01   8.18000e+01
           519   5.19000e-02   2.62147e-02   8.07183e+01   8.19000e+01
           520   5.20000e-02   2.62173e-02   8.08204e+01   8.20000e+01
           521   5.21000e-02   2.62188e-02   8.09213e+01   8.21000e+01
           522   5.22000e-02   2.62200e-02   8.10194e+01   8.22000e+01
           523   5.23000e-02   2.62206e-02   8.11201e+01   8.23000e+01
           524   5.24000e-02   2.62206e-02   8.12195e+01   8.24000e+01
           525   5.25000e-02   2.62203e-02   8.13189e+01   8.25000e+01
           526   5.26000e-02   2.62206e-02   8.14196e+01   8.26000e+01
           527   5.27000e-02   2.62212e-02   8.15203e+01   8.27000e+01
           528   5.28000e-02   2.62223e-02   8.16196e+01   8.28000e+01
           529   5.29000e-02   2.62228e-02   8.17228e+01   8.29000e+01
           530   5.30000e-02   2.62241e-02   8.18234e+01   8.30000e+01
           531   5.31000e-02   2.62253e-02   8.19213e+01   8.31000e+01
           532   5.32000e-02   2.62261e-02   8.20219e+01   8.32000e+01
           533   5.33000e-02   2.62265e-02   8.21184e+01   8.33000e+01
           534   5.34000e-02   2.62273e-02   8.22229e+01   8.34000e+01
           535   5.35000e-02   2.62293e-02   8.23194e+01   8.35000e+01
           536   5.36000e-02   2.62323e-02   8.24212e+01   8.36000e+01
           537   5.37000e-02   2.62360e-02   8.25243e+01   8.37000e+01
           538   5.38000e-02   2.62410e-02   8.26247e+01   8.38000e+01
           539   5.39000e-02   2.62471e-02   8.27250e+01   8.39000e+01
           540   5.40000e-02   2.62534e-02   8.28254e+01   8.40000e+01
           541   5.41000e-02   2.62602e-02   8.29231e+01   8.41000e+01
           542   5.42000e-02   2.62675e-02   8.30247e+01   8.42000e+01
           543   5.43000e-02   2.62744e-02   8.31250e+01   8.43000e+01
           544   5.44000e-02   2.62804e-02   8.32292e+01   8.44000e+01
           545   5.45000e-02   2.62865e-02   8.33255e+01   8.45000e+01
           546   5.46000e-02   2.62928e-02   8.34231e+01   8.46000e+01
           547   5.47000e-02   2.62994e-02   8.35272e+01   8.47000e+01
           548   5.48000e-02   2.63068e-02   8.36235e+01   8.48000e+01
           549   5.49000e-02   2.63140e-02   8.37236e+01   8.49000e+01
           550   5.50000e-02   2.63206e-02   8.38211e+01   8.50000e+01
           551   5.51000e-02   2.63263e-02   8.39265e+01   8.51000e+01
           552   5.52000e-02   2.63316e-02   8.40265e+01   8.52000e+01
           553   5.53000e-02   2.63364e-02   8.41240e+01   8.53000e+01
           554   5.54000e-02   2.63409e-02   8.42266e+01   8.54000e+01
           555   5.55000e-02   2.63443e-02   8.43253e+01   8.55000e+01
           556   5.56000e-02   2.63471e-02   8.44279e+01   8.56000e+01
           557   5.57000e-02   2.63477e-02   8.45253e+01   8.57000e+01
           558   5.58000e-02   2.63473e-02   8.46278e+01   8.58000e+01
           559   5.59000e-02   2.63464e-02   8.47278e+01   8.59000e+01
           560   5.60000e-02   2.63450e-02   8.48290e+01   8.60000e+01
           561   5.61000e-02   2.63425e-02   8.49302e+01   8.61000e+01
           562   5.62000e-02   2.63385e-02   8.50300e+01   8.62000e+01
           563   5.63000e-02   2.63325e-02   8.51285e+01   8.63000e+01
           564   5.64000e-02   2.63250e-02   8.52270e+01   8.64000e+01
           565   5.65000e-02   2.63158e-02   8.53268e+01   8.65000e+01
           566   5.66000e-02   2.63077e-02   8.54279e+01   8.66000e+01
           567   5.67000e-02   2.63005e-02   8.55276e+01   8.67000e+01
           568   5.68000e-02   2.62941e-02   8.56273e+01   8.68000e+01
           569   5.69000e-02   2.62900e-02   8.57309e+01   8.69000e+01
           570   5.70000e-02   2.62892e-02   8.58267e+01   8.70000e+01
           571   5.71000e-02   2.62912e-02   8.59250e+01   8.71000e+01
           572   5.72000e-02   2.62961e-02   8.60273e+01   8.72000e+01
           573   5.73000e-02   2.63037e-02   8.61282e+01   8.73000e+01
           574   5.74000e-02   2.63130e-02   8.62264e+01   8.74000e+01
           575   5.75000e-02   2.63239e-02   8.63273e+01   8.75000e+01
           576   5.76000e-02   2.63366e-02   8.64308e+01   8.76000e+01
           577   5.77000e-02   2.63505e-02   8.65303e+01   8.77000e+01
           578   5.78000e-02   2.63661e-02   8.66298e+01   8.78000e+01
           579   5.79000e-02   2.63833e-02   8.67318e+01   8.79000e+01
           580   5.80000e-02   2.64020e-02   8.68287e+01   8.80000e+01
           581   5.81000e-02   2.64204e-02   8.69255e+01   8.81000e+01
           582   5.82000e-02   2.64391e-02   8.70262e+01   8.82000e+01
           583   5.83000e-02   2.64564e-02   8.71308e+01   8.83000e+01
           584   5.84000e-02   2.64726e-02   8.72315e+01   8.84000e+01
           585   5.85000e-02   2.64872e-02   8.73282e+01   8.85000e+01
           586   5.86000e-02   2.65006e-02   8.74301e+01   8.86000e+01
           587   5.87000e-02   2.65134e-02   8.75320e+01   8.87000e+01
           588   5.88000e-02   2.65254e-02   8.76300e+01   8.88000e+01
           589   5.89000e-02   2.65368e-02   8.77292e+01   8.89000e+01
           590   5.90000e-02   2.65480e-02   8.78310e+01   8.90000e+01
           591   5.91000e-02   2.65587e-02   8.79315e+01   8.91000e+01
           592   5.92000e-02   2.65681e-02   8.80294e+01   8.92000e+01
           593   5.93000e-02   2.65774e-02   8.81299e+01   8.93000e+01
           594   5.94000e-02   2.65859e-02   8.82368e+01   8.94000e+01
           595   5.95000e-02   2.65941e-02   8.83307e+01   8.95000e+01
           596   5.96000e-02   2.66020e-02   8.84311e+01   8.96000e+01
           597   5.97000e-02   2.66092e-02   8.85315e+01   8.97000e+01
           598   5.98000e-02   2.66152e-02   8.86266e+01   8.98000e+01
           599   5.99000e-02   2.66204e-02   8.87322e+01   8.99000e+01
           600   6.00000e-02   2.66256e-02   8.88299e+01   9.00000e+01
           601   6.01000e-02   2.66305e-02   8.89340e+01   9.01000e+01
           602   6.02000e-02   2.66340e-02   8.90317e+01   9.02000e+01
           603   6.03000e-02   2.66371e-02   8.91332e+01   9.03000e+01
           604   6.04000e-02   2.66407e-02   8.92347e+01   9.04000e+01
           605   6.05000e-02   2.66448e-02   8.93323e+01   9.05000e+01
           606   6.06000e-02   2.66493e-02   8.94325e+01   9.06000e+01
           607   6.07000e-02   2.66534e-02   8.95340e+01   9.07000e+01
           608   6.08000e-02   2.66562e-02   8.96328e+01   9.08000e+01
           609   6.09000e-02   2.66578e-02   8.97329e+01   9.09000e+01
           610   6.10000e-02   2.66584e-02   8.98343e+01   9.10000e+01
           611   6.11000e-02   2.66591e-02   8.99356e+01   9.11000e+01
           612   6.12000e-02   2.66597e-02   9.00344e+01   9.12000e+01
           613   6.13000e-02   2.66603e-02   9.01305e+01   9.13000e+01
           614   6.14000e-02   2.66611e-02   9.02331e+01   9.14000e+01
           615   6.15000e-02   2.66624e-02   9.03356e+01   9.15000e+01
           616   6.16000e-02   2.66646e-02   9.04317e+01   9.16000e+01
           617   6.17000e-02   2.66671e-02   9.05368e+01   9.17000e+01
           618   6.18000e-02   2.66696e-02   9.06341e+01   9.18000e+01
           619   6.19000e-02   2.66726e-02   9.07314e+01   9.19000e+01
           620   6.20000e-02   2.66767e-02   9.08313e+01   9.20000e+01
           621   6.21000e-02   2.66810e-02   9.09376e+01   9.21000e+01
           622   6.22000e-02   2.66842e-02   9.10322e+01   9.22000e+01
           623   6.23000e-02   2.66858e-02   9.11359e+01   9.23000e+01
           624   6.24000e-02   2.66875e-02   9.12370e+01   9.24000e+01
           625   6.25000e-02   2.66891e-02   9.13354e+01   9.25000e+01
           626   6.26000e-02   2.66906e-02   9.14326e+01   9.26000e+01
           627   6.27000e-02   2.66925e-02   9.15375e+01   9.27000e+01
           628   6.28000e-02   2.66949e-02   9.16359e+01   9.28000e+01
           629   6.29000e-02   2.66985e-02   9.17355e+01   9.29000e+01
           630   6.30000e-02   2.67027e-02   9.18313e+01   9.30000e+01
           631   6.31000e-02   2.67069e-02   9.19374e+01   9.31000e+01
           632   6.32000e-02   2.67106e-02   9.20344e+01   9.32000e+01
           633   6.33000e-02   2.67126e-02   9.21366e+01   9.33000e+01
           634   6.34000e-02   2.67131e-02   9.22374e+01   9.34000e+01
           635   6.35000e-02   2.67131e-02   9.23344e+01   9.35000e+01
           636   6.36000e-02   2.67131e-02   9.24352e+01   9.36000e+01
           637   6.37000e-02   2.67125e-02   9.25386e+01   9.37000e+01
           638   6.38000e-02   2.67128e-02   9.26367e+01   9.38000e+01
           639   6.39000e-02   2.67130e-02   9.27362e+01   9.39000e+01
           640   6.40000e-02   2.67142e-02   9.28356e+01   9.40000e+01
           641   6.41000e-02   2.67155e-02   9.29376e+01   9.41000e+01
           642   6.42000e-02   2.67174e-02   9.30344e+01   9.42000e+01
           643   6.43000e-02   2.67198e-02   9.31338e+01   9.43000e+01
           644   6.44000e-02   2.67220e-02   9.32344e+01   9.44000e+01
           645   6.45000e-02   2.67246e-02   9.33337e+01   9.45000e+01
           646   6.46000e-02   2.67271e-02   9.34356e+01   9.46000e+01
           647   6.47000e-02   2.67298e-02   9.35349e+01   9.47000e+01
           648   6.48000e-02   2.67327e-02   9.36393e+01   9.48000e+01
           649   6.49000e-02   2.67362e-02   9.37360e+01   9.49000e+01
           650   6.50000e-02   2.67403e-02   9.38391e+01   9.50000e+01
           651   6.51000e-02   2.67451e-02   9.39357e+01   9.51000e+01
           652   6.52000e-02   2.67507e-02   9.40374e+01   9.52000e+01
           653   6.53000e-02   2.67578e-02   9.41340e+01   9.53000e+01
           654   6.54000e-02   2.67668e-02   9.42357e+01   9.54000e+01
           655   6.55000e-02   2.67780e-02   9.43374e+01   9.55000e+01
           656   6.56000e-02   2.67900e-02   9.44391e+01   9.56000e+01
           657   6.57000e-02   2.68015e-02   9.45356e+01   9.57000e+01
           658   6.58000e-02   2.68114e-02   9.46385e+01   9.58000e+01
           659   6.59000e-02   2.68182e-02   9.47375e+01   9.59000e+01
           660   6.60000e-02   2.68227e-02   9.48352e+01   9.60000e+01
           661   6.61000e-02   2.68254e-02   9.49368e+01   9.61000e+01
           662   6.62000e-02   2.68270e-02   9.50370e+01   9.62000e+01
           663   6.63000e-02   2.68280e-02   9.51360e+01   9.63000e+01
           664   6.64000e-02   2.68284e-02   9.52375e+01   9.64000e+01
           665   6.65000e-02   2.68282e-02   9.53415e+01   9.65000e+01
           666   6.66000e-02   2.68275e-02   9.54352e+01   9.66000e+01
           667   6.67000e-02   2.68263e-02   9.55392e+01   9.67000e+01
           668   6.68000e-02   2.68253e-02   9.56329e+01   9.68000e+01
           669   6.69000e-02   2.68246e-02   9.57356e+01   9.69000e+01
           670   6.70000e-02   2.68229e-02   9.58395e+01   9.70000e+01
           671   6.71000e-02   2.68214e-02   9.59370e+01   9.71000e+01
           672   6.72000e-02   2.68200e-02   9.60409e+01   9.72000e+01
           673   6.73000e-02   2.68184e-02   9.61397e+01   9.73000e+01
           674   6.74000e-02   2.68158e-02   9.62397e+01   9.74000e+01
           675   6.75000e-02   2.68123e-02   9.63409e+01   9.75000e+01
           676   6.76000e-02   2.68087e-02   9.64396e+01   9.76000e+01
           677   6.77000e-02   2.68049e-02   9.65369e+01   9.77000e+01
           678   6.78000e-02   2.68018e-02   9.66369e+01   9.78000e+01
           679   6.79000e-02   2.68000e-02   9.67406e+01   9.79000e+01
           680   6.80000e-02   2.67995e-02   9.68379e+01   9.80000e+01
           681   6.81000e-02   2.68008e-02   9.69390e+01   9.81000e+01
           682   6.82000e-02   2.68035e-02   9.70389e+01   9.82000e+01
           683   6.83000e-02   2.68087e-02   9.71425e+01   9.83000e+01
           684   6.84000e-02   2.68162e-02   9.72385e+01   9.84000e+01
           685   6.85000e-02   2.68252e-02   9.73382e+01   9.85000e+01
           686   6.86000e-02   2.68347e-02   9.74418e+01   9.86000e+01
           687   6.87000e-02   2.68447e-02   9.75390e+01   9.87000e+01
           688   6.88000e-02   2.68545e-02   9.76425e+01   9.88000e+01
           689   6.89000e-02   2.68627e-02   9.77422e+01   9.89000e+01
           690   6.90000e-02   2.68698e-02   9.78393e+01   9.90000e+01
           691   6.91000e-02   2.68762e-02   9.79402e+01   9.91000e+01
           692   6.92000e-02   2.68819e-02   9.80373e+01   9.92000e+01
           693   6.93000e-02   2.68874e-02   9.81382e+01   9.93000e+01
           694   6.94000e-02   2.68920e-02   9.82390e+01   9.94000e+01
           695   6.95000e-02   2.68955e-02   9.83399e+01   9.95000e+01
           696   6.96000e-02   2.68983e-02   9.84432e+01   9.96000e+01
           697   6.97000e-02   2.69018e-02   9.85440e+01   9.97000e+01
           698   6.98000e-02   2.69045e-02   9.86422e+01   9.98000e+01
           699   6.99000e-02   2.69055e-02   9.87404e+01   9.99000e+01
           700   7.00000e-02   2.69054e-02   9.88373e+01   1.00000e+02
           701   7.01000e-02   2.69034e-02   9.89406e+01   1.00100e+02
           702   7.02000e-02   2.68998e-02   9.90413e+01   1.00200e+02
           703   7.03000e-02   2.68950e-02   9.91432e+01   1.00300e+02
           704   7.04000e-02   2.68890e-02   9.92426e+01   1.00400e+02
           705   7.05000e-02   2.68825e-02   9.93458e+01   1.00500e+02
           706   7.06000e-02   2.68757e-02   9.94413e+01   1.00600e+02
           707   7.07000e-02   2.68689e-02   9.95432e+01   1.00700e+02
           708   7.08000e-02   2.68624e-02   9.96412e+01   1.00800e+02
           709   7.09000e-02   2.68555e-02   9.97430e+01   1.00900e+02
           710   7.10000e-02   2.68477e-02   9.98422e+01   1.01000e+02
           711   7.11000e-02   2.68399e-02   9.99427e+01   1.01100e+02
           712   7.12000e-02   2.68321e-02   1.00042e+02   1.01200e+02
           713   7.13000e-02   2.68254e-02   1.00144e+02   1.01300e+02
           714   7.14000e-02   2.68188e-02   1.00242e+02   1.01400e+02
           715   7.15000e-02   2.68124e-02   1.00342e+02   1.01500e+02
           716   7.16000e-02   2.68067e-02   1.00440e+02   1.01600e+02
           717   7.17000e-02   2.68022e-02   1.00543e+02   1.01700e+02
           718   7.18000e-02   2.68000e-02   1.00644e+02   1.01800e+02
           719   7.19000e-02   2.67988e-02   1.00746e+02   1.01900e+02
           720   7.20000e-02   2.67987e-02   1.00843e+02   1.02000e+02
           721   7.21000e-02   2.67993e-02   1.00944e+02   1.02100e+02
           722   7.22000e-02   2.67991e-02   1.01046e+02   1.02200e+02
           723   7.23000e-02   2.67994e-02   1.01145e+02   1.02300e+02
           724   7.24000e-02   2.67996e-02   1.01244e+02   1.02400e+02
           725   7.25000e-02   2.68005e-02   1.01343e+02   1.02500e+02
           726   7.26000e-02   2.68012e-02   1.01444e+02   1.02600e+02
           727   7.27000e-02   2.68034e-02   1.01544e+02   1.02700e+02
           728   7.28000e-02   2.68056e-02   1.01644e+02   1.02800e+02
           729   7.29000e-02   2.68093e-02   1.01744e+02   1.02900e+02
           730   7.30000e-02   2.68129e-02   1.01842e+02   1.03000e+02
           731   7.31000e-02   2.68157e-02   1.01943e+02   1.03100e+02
           732   7.32000e-02   2.68184e-02   1.02041e+02   1.03200e+02
           733   7.33000e-02   2.68216e-02   1.02142e+02   1.03300e+02
           734   7.34000e-02   2.68248e-02   1.02244e+02   1.03400e+02
           735   7.35000e-02   2.68266e-02   1.02342e+02   1.03500e+02
           736   7.36000e-02   2.68272e-02   1.02445e+02   1.03600e+02
           737   7.37000e-02   2.68255e-02   1.02545e+02   1.03700e+02
           738   7.38000e-02   2.68220e-02   1.02642e+02   1.03800e+02
           739   7.39000e-02   2.68169e-02   1.02741e+02   1.03900e+02
           740   7.40000e-02   2.68111e-02   1.02842e+02   1.04000e+02
           741   7.41000e-02   2.68057e-02   1.02946e+02   1.04100e+02
           742   7.42000e-02   2.68011e-02   1.03046e+02   1.04200e+02
           743   7.43000e-02   2.67973e-02   1.03147e+02   1.04300e+02
           744   7.44000e-02   2.67950e-02   1.03244e+02   1.04400e+02
           745   7.45000e-02   2.67943e-02   1.03344e+02   1.04500e+02
           746   7.46000e-02   2.67948e-02   1.03448e+02   1.04600e+02
           747   7.47000e-02   2.67968e-02   1.03544e+02   1.04700e+02
           748   7.48000e-02   2.67998e-02   1.03645e+02   1.04800e+02
           749   7.49000e-02   2.68035e-02   1.03749e+02   1.04900e+02
           750   7.50000e-02   2.68088e-02   1.03847e+02   1.05000e+02
           751   7.51000e-02   2.68145e-02   1.03951e+02   1.05100e+02
           752   7.52000e-02   2.68204e-02   1.04047e+02   1.05200e+02
           753   7.53000e-02   2.68263e-02   1.04146e+02   1.05300e+02
           754   7.54000e-02   2.68331e-02   1.04248e+02   1.05400e+02
           755   7.55000e-02   2.68397e-02   1.04346e+02   1.05500e+02
           756   7.56000e-02   2.68461e-02   1.04446e+02   1.05600e+02
           757   7.57000e-02   2.68524e-02   1.04548e+02   1.05700e+02
           758   7.58000e-02   2.68576e-02   1.04646e+02   1.05800e+02
           759   7.59000e-02   2.68608e-02   1.04748e+02   1.05900e+02
           760   7.60000e-02   2.68626e-02   1.04850e+02   1.06000e+02
           761   7.61000e-02   2.68638e-02   1.04948e+02   1.06100e+02
           762   7.62000e-02   2.68663e-02   1.05047e+02   1.06200e+02
           763   7.63000e-02   2.68698e-02   1.05149e+02   1.06300e+02
           764   7.64000e-02   2.68749e-02   1.05248e+02   1.06400e+02
           765   7.65000e-02   2.68834e-02   1.05347e+02   1.06500e+02
           766   7.66000e-02   2.68935e-02   1.05448e+02   1.06600e+02
           767   7.67000e-02   2.69057e-02   1.05549e+02   1.06700e+02
           768   7.68000e-02   2.69202e-02   1.05648e+02   1.06800e+02
           769   7.69000e-02   2.69353e-02   1.05749e+02   1.06900e+02
           770   7.70000e-02   2.69494e-02   1.05847e+02   1.07000e+02
           771   7.71000e-02   2.69622e-02   1.05946e+02   1.07100e+02
           772   7.72000e-02   2.69738e-02   1.06044e+02   1.07200e+02
           773   7.73000e-02   2.69840e-02   1.06147e+02   1.07300e+02
           774   7.74000e-02   2.69931e-02   1.06248e+02   1.07400e+02
           775   7.75000e-02   2.70009e-02   1.06347e+02   1.07500e+02
           776   7.76000e-02   2.70074e-02   1.06445e+02   1.07600e+02
           777   7.77000e-02   2.70132e-02   1.06545e+02   1.07700e+02
           778   7.78000e-02   2.70180e-02   1.06639e+02   1.07800e+02
           779   7.79000e-02   2.70213e-02   1.06742e+02   1.07900e+02
           780   7.80000e-02   2.70224e-02   1.06848e+02   1.08000e+02
           781   7.81000e-02   2.70207e-02   1.06948e+02   1.08100e+02
           782   7.82000e-02   2.70167e-02   1.07047e+02   1.08200e+02
           783   7.83000e-02   2.70116e-02   1.07149e+02   1.08300e+02
           784   7.84000e-02   2.70059e-02   1.07249e+02   1.08400e+02
           785   7.85000e-02   2.70011e-02   1.07344e+02   1.08500e+02
           786   7.86000e-02   2.69965e-02   1.07445e+02   1.08600e+02
           787   7.87000e-02   2.69925e-02   1.07547e+02   1.08700e+02
           788   7.88000e-02   2.69886e-02   1.07649e+02   1.08800e+02
           789   7.89000e-02   2.69848e-02   1.07748e+02   1.08900e+02
           790   7.90000e-02   2.69808e-02   1.07851e+02   1.09000e+02
           791   7.91000e-02   2.69768e-02   1.07947e+02   1.09100e+02
           792   7.92000e-02   2.69725e-02   1.08047e+02   1.09200e+02
           793   7.93000e-02   2.69683e-02   1.08146e+02   1.09300e+02
           794   7.94000e-02   2.69650e-02   1.08242e+02   1.09400e+02
           795   7.95000e-02   2.69623e-02   1.08345e+02   1.09500e+02
           796   7.96000e-02   2.69594e-02   1.08450e+02   1.09600e+02
           797   7.97000e-02   2.69573e-02   1.08551e+02   1.09700e+02
           798   7.98000e-02   2.69552e-02   1.08649e+02   1.09800e+02
           799   7.99000e-02   2.69545e-02   1.08745e+02   1.09900e+02
           800   8.00000e-02   2.69538e-02   1.08846e+02   1.10000e+02
           801   8.01000e-02   2.69531e-02   1.08949e+02   1.10100e+02
           802   8.02000e-02   2.69529e-02   1.09046e+02   1.10200e+02
           803   8.03000e-02   2.69532e-02   1.09149e+02   1.10300e+02
           804   8.04000e-02   2.69544e-02   1.09247e+02   1.10400e+02
           805   8.05000e-02   2.69574e-02   1.09349e+02   1.10500e+02
           806   8.06000e-02   2.69618e-02   1.09450e+02   1.10600e+02
           807   8.07000e-02   2.69683e-02   1.09550e+02   1.10700e+02
           808   8.08000e-02   2.69774e-02   1.09648e+02   1.10800e+02
           809   8.09000e-02   2.69884e-02   1.09749e+02   1.10900e+02
           810   8.10000e-02   2.70002e-02   1.09845e+02   1.11000e+02
           811   8.11000e-02   2.70115e-02   1.09949e+02   1.11100e+02
           812   8.12000e-02   2.70215e-02   1.10049e+02   1.11200e+02
           813   8.13000e-02   2.70301e-02   1.10147e+02   1.11300e+02
           814   8.14000e-02   2.70370e-02   1.10249e+02   1.11400e+02
           815   8.15000e-02   2.70432e-02   1.10348e+02   1.11500e+02
           816   8.16000e-02   2.70481e-02   1.10449e+02   1.11600e+02
           817   8.17000e-02   2.70509e-02   1.10548e+02   1.11700e+02
           818   8.18000e-02   2.70518e-02   1.10651e+02   1.11800e+02
           819   8.19000e-02   2.70506e-02   1.10749e+02   1.11900e+02
           820   8.20000e-02   2.70475e-02   1.10849e+02   1.12000e+02
           821   8.21000e-02   2.70428e-02   1.10953e+02   1.12100e+02
           822   8.22000e-02   2.70381e-02   1.11050e+02   1.12200e+02
           823   8.23000e-02   2.70343e-02   1.11149e+02   1.12300e+02
           824   8.24000e-02   2.70309e-02   1.11249e+02   1.12400e+02
           825   8.25000e-02   2.70278e-02   1.11345e+02   1.12500e+02
           826   8.26000e-02   2.70248e-02   1.11452e+02   1.12600e+02
           827   8.27000e-02   2.70222e-02   1.11549e+02   1.12700e+02
           828   8.28000e-02   2.70198e-02   1.11647e+02   1.12800e+02
           829   8.29000e-02   2.70185e-02   1.11750e+02   1.12900e+02
           830   8.30000e-02   2.70176e-02   1.11851e+02   1.13000e+02
           831   8.31000e-02   2.70178e-02   1.11951e+02   1.13100e+02
           832   8.32000e-02   2.70185e-02   1.12051e+02   1.13200e+02
           833   8.33000e-02   2.70210e-02   1.12147e+02   1.13300e+02
           834   8.34000e-02   2.70244e-02   1.12247e+02   1.13400e+02
           835   8.35000e-02   2.70288e-02   1.12347e+02   1.13500e+02
           836   8.36000e-02   2.70331e-02   1.12445e+02   1.13600e+02
           837   8.37000e-02   2.70365e-02   1.12550e+02   1.13700e+02
           838   8.38000e-02   2.70390e-02   1.12648e+02   1.13800e+02
           839   8.39000e-02   2.70412e-02   1.12746e+02   1.13900e+02
           840   8.40000e-02   2.70431e-02   1.12848e+02   1.14000e+02
           841   8.41000e-02   2.70455e-02   1.12946e+02   1.14100e+02
           842   8.42000e-02   2.70490e-02   1.13048e+02   1.14200e+02
           843   8.43000e-02   2.70535e-02   1.13148e+02   1.14300e+02
           844   8.44000e-02   2.70609e-02   1.13251e+02   1.14400e+02
           845   8.45000e-02   2.70690e-02   1.13349e+02   1.14500e+02
           846   8.46000e-02   2.70786e-02   1.13448e+02   1.14600e+02
           847   8.47000e-02   2.70887e-02   1.13550e+02   1.14700e+02
           848   8.48000e-02   2.71000e-02   1.13646e+02   1.14800e+02
           849   8.49000e-02   2.71134e-02   1.13748e+02   1.14900e+02
           850   8.50000e-02   2.71274e-02   1.13848e+02   1.15000e+02
           851   8.51000e-02   2.71417e-02   1.13951e+02   1.15100e+02
           852   8.52000e-02   2.71555e-02   1.14046e+02   1.15200e+02
           853   8.53000e-02   2.71683e-02   1.14148e+02   1.15300e+02
           854   8.54000e-02   2.71792e-02   1.14249e+02   1.15400e+02
           855   8.55000e-02   2.71880e-02   1.14348e+02   1.15500e+02
           856   8.56000e-02   2.71948e-02   1.14445e+02   1.15600e+02
           857   8.57000e-02   2.71999e-02   1.14550e+02   1.15700e+02
           858   8.58000e-02   2.72044e-02   1.14646e+02   1.15800e+02
           859   8.59000e-02   2.72092e-02   1.14746e+02   1.15900e+02
           860   8.60000e-02   2.72138e-02   1.14850e+02   1.16000e+02
           861   8.61000e-02   2.72181e-02   1.14947e+02   1.16100e+02
           862   8.62000e-02   2.72212e-02   1.15048e+02   1.16200e+02
           863   8.63000e-02   2.72228e-02   1.15144e+02   1.16300e+02
           864   8.64000e-02   2.72234e-02   1.15248e+02   1.16400e+02
           865   8.65000e-02   2.72233e-02   1.15346e+02   1.16500e+02
           866   8.66000e-02   2.72224e-02   1.15447e+02   1.16600e+02
           867   8.67000e-02   2.72219e-02   1.15547e+02   1.16700e+02
           868   8.68000e-02   2.72202e-02   1.15647e+02   1.16800e+02
           869   8.69000e-02   2.72182e-02   1.15747e+02   1.16900e+02
           870   8.70000e-02   2.72173e-02   1.15848e+02   1.17000e+02
           871   8.71000e-02   2.72180e-02   1.15942e+02   1.17100e+02
           872   8.72000e-02   2.72203e-02   1.16047e+02   1.17200e+02
           873   8.73000e-02   2.72242e-02   1.16146e+02   1.17300e+02
           874   8.74000e-02   2.72298e-02   1.16246e+02   1.17400e+02
           875   8.75000e-02   2.72357e-02   1.16349e+02   1.17500e+02
           876   8.76000e-02   2.72430e-02   1.16447e+02   1.17600e+02
           877   8.77000e-02   2.72507e-02   1.16547e+02   1.17700e+02
           878   8.78000e-02   2.72599e-02   1.16643e+02   1.17800e+02
           879   8.79000e-02   2.72688e-02   1.16745e+02   1.17900e+02
           880   8.80000e-02   2.72764e-02   1.16844e+02   1.18000e+02
           881   8.81000e-02   2.72825e-02   1.16942e+02   1.18100e+02
           882   8.82000e-02   2.72874e-02   1.17047e+02   1.18200e+02
           883   8.83000e-02   2.72906e-02   1.17148e+02   1.18300e+02
           884   8.84000e-02   2.72930e-02   1.17246e+02   1.18400e+02
           885   8.85000e-02   2.72937e-02   1.17347e+02   1.18500e+02
           886   8.86000e-02   2.72935e-02   1.17444e+02   1.18600e+02
           887   8.87000e-02   2.72928e-02   1.17544e+02   1.18700e+02
           888   8.88000e-02   2.72921e-02   1.17645e+02   1.18800e+02
           889   8.89000e-02   2.72930e-02   1.17746e+02   1.18900e+02
           890   8.90000e-02   2.72957e-02   1.17847e+02   1.19000e+02
           891   8.91000e-02   2.73009e-02   1.17945e+02   1.19100e+02
           892   8.92000e-02   2.73073e-02   1.18044e+02   1.19200e+02
           893   8.93000e-02   2.73151e-02   1.18143e+02   1.19300e+02
           894   8.94000e-02   2.73240e-02   1.18242e+02   1.19400e+02
           895   8.95000e-02   2.73337e-02   1.18342e+02   1.19500e+02
           896   8.96000e-02   2.73427e-02   1.18444e+02   1.19600e+02
           897   8.97000e-02   2.73491e-02   1.18546e+02   1.19700e+02
           898   8.98000e-02   2.73538e-02   1.18644e+02   1.19800e+02
           899   8.99000e-02   2.73567e-02   1.18746e+02   1.19900e+02
           900   9.00000e-02   2.73581e-02   1.18844e+02   1.20000e+02
           901   9.01000e-02   2.73583e-02   1.18941e+02   1.20100e+02
           902   9.02000e-02   2.73583e-02   1.19041e+02   1.20200e+02
           903   9.03000e-02   2.73587e-02   1.19143e+02   1.20300e+02
           904   9.04000e-02   2.73596e-02   1.19242e+02   1.20400e+02
           905   9.05000e-02   2.73600e-02   1.19343e+02   1.20500e+02
           906   9.06000e-02   2.73608e-02   1.19442e+02   1.20600e+02
           907   9.07000e-02   2.73625e-02   1.19540e+02   1.20700e+02
           908   9.08000e-02   2.73666e-02   1.19644e+02   1.20800e+02
           909   9.09000e-02   2.73713e-02   1.19740e+02   1.20900e+02
           910   9.10000e-02   2.73787e-02   1.19840e+02   1.21000e+02
           911   9.11000e-02   2.73893e-02   1.19940e+02   1.21100e+02
           912   9.12000e-02   2.73999e-02   1.20041e+02   1.21200e+02
           913   9.13000e-02   2.74119e-02   1.20140e+02   1.21300e+02
           914   9.14000e-02   2.74256e-02   1.20240e+02   1.21400e+02
           915   9.15000e-02   2.74372e-02   1.20340e+02   1.21500e+02
           916   9.16000e-02   2.74493e-02   1.20438e+02   1.21600e+02
           917   9.17000e-02   2.74595e-02   1.20538e+02   1.21700e+02
           918   9.18000e-02   2.74684e-02   1.20641e+02   1.21800e+02
           919   9.19000e-02   2.74760e-02   1.20740e+02   1.21900e+02
           920   9.20000e-02   2.74831e-02   1.20841e+02   1.22000e+02
           921   9.21000e-02   2.74894e-02   1.20942e+02   1.22100e+02
           922   9.22000e-02   2.74960e-02   1.21042e+02   1.22200e+02
           923   9.23000e-02   2.75029e-02   1.21140e+02   1.22300e+02
           924   9.24000e-02   2.75106e-02   1.21240e+02   1.22400e+02
           925   9.25000e-02   2.75179e-02   1.21338e+02   1.22500e+02
           926   9.26000e-02   2.75237e-02   1.21439e+02   1.22600e+02
           927   9.27000e-02   2.75287e-02   1.21539e+02   1.22700e+02
           928   9.28000e-02   2.75329e-02   1.21638e+02   1.22800e+02
           929   9.29000e-02   2.75356e-02   1.21741e+02   1.22900e+02
           930   9.30000e-02   2.75382e-02   1.21841e+02   1.23000e+02
           931   9.31000e-02   2.75411e-02   1.21938e+02   1.23100e+02
           932   9.32000e-02   2.75438e-02   1.22037e+02   1.23200e+02
           933   9.33000e-02   2.75466e-02   1.22136e+02   1.23300e+02
           934   9.34000e-02   2.75490e-02   1.22240e+02   1.23400e+02
           935   9.35000e-02   2.75519e-02   1.22339e+02   1.23500e+02
           936   9.36000e-02   2.75550e-02   1.22440e+02   1.23600e+02
           937   9.37000e-02   2.75590e-02   1.22538e+02   1.23700e+02
           938   9.38000e-02   2.75643e-02   1.22638e+02   1.23800e+02
           939   9.39000e-02   2.75716e-02   1.22736e+02   1.23900e+02
           940   9.40000e-02   2.75811e-02   1.22833e+02   1.24000e+02
           941   9.41000e-02   2.75910e-02   1.22936e+02   1.24100e+02
           942   9.42000e-02   2.76009e-02   1.23039e+02   1.24200e+02
           943   9.43000e-02   2.76116e-02   1.23142e+02   1.24300e+02
           944   9.44000e-02   2.76229e-02   1.23240e+02   1.24400e+02
           945   9.45000e-02   2.76344e-02   1.23338e+02   1.24500e+02
           946   9.46000e-02   2.76462e-02   1.23439e+02   1.24600e+02
           947   9.47000e-02   2.76572e-02   1.23538e+02   1.24700e+02
           948   9.48000e-02   2.76657e-02   1.23636e+02   1.24800e+02
           949   9.49000e-02   2.76738e-02   1.23736e+02   1.24900e+02
           950   9.50000e-02   2.76794e-02   1.23839e+02   1.25000e+02
           951   9.51000e-02   2.76839e-02   1.23938e+02   1.25100e+02
           952   9.52000e-02   2.76872e-02   1.24036e+02   1.25200e+02
           953   9.53000e-02   2.76884e-02   1.24136e+02   1.25300e+02
           954   9.54000e-02   2.76884e-02   1.24235e+02   1.25400e+02
           955   9.55000e-02   2.76871e-02   1.24333e+02   1.25500e+02
           956   9.56000e-02   2.76848e-02   1.24437e+02   1.25600e+02
           957   9.57000e-02   2.76833e-02   1.24536e+02   1.25700e+02
           958   9.58000e-02   2.76825e-02   1.24635e+02   1.25800e+02
           959   9.59000e-02   2.76842e-02   1.24737e+02   1.25900e+02
           960   9.60000e-02   2.76878e-02   1.24834e+02   1.26000e+02
           961   9.61000e-02   2.76914e-02   1.24934e+02   1.26100e+02
           962   9.62000e-02   2.76954e-02   1.25036e+02   1.26200e+02
           963   9.63000e-02   2.76992e-02   1.25135e+02   1.26300e+02
           964   9.64000e-02   2.77029e-02   1.25234e+02   1.26400e+02
           965   9.65000e-02   2.77069e-02   1.25337e+02   1.26500e+02
           966   9.66000e-02   2.77095e-02   1.25440e+02   1.26600e+02
           967   9.67000e-02   2.77113e-02   1.25536e+02   1.26700e+02
           968   9.68000e-02   2.77128e-02   1.25634e+02   1.26800e+02
           969   9.69000e-02   2.77134e-02   1.25735e+02   1.26900e+02
           970   9.70000e-02   2.77138e-02   1.25833e+02   1.27000e+02
           971   9.71000e-02   2.77150e-02   1.25932e+02   1.27100e+02
           972   9.72000e-02   2.77164e-02   1.26034e+02   1.27200e+02
           973   9.73000e-02   2.77188e-02   1.26135e+02   1.27300e+02
           974   9.74000e-02   2.77227e-02   1.26236e+02   1.27400e+02
           975   9.75000e-02   2.77274e-02   1.26336e+02   1.27500e+02
           976   9.76000e-02   2.77324e-02   1.26434e+02   1.27600e+02
           977   9.77000e-02   2.77370e-02   1.26536e+02   1.27700e+02
           978   9.78000e-02   2.77413e-02   1.26632e+02   1.27800e+02
           979   9.79000e-02   2.77449e-02   1.26734e+02   1.27900e+02
           980   9.80000e-02   2.77475e-02   1.26833e+02   1.28000e+02
           981   9.81000e-02   2.77502e-02   1.26933e+02   1.28100e+02
           982   9.82000e-02   2.77525e-02   1.27033e+02   1.28200e+02
           983   9.83000e-02   2.77542e-02   1.27137e+02   1.28300e+02
           984   9.84000e-02   2.77549e-02   1.27233e+02   1.28400e+02
           985   9.85000e-02   2.77544e-02   1.27330e+02   1.28500e+02
           986   9.86000e-02   2.77532e-02   1.27431e+02   1.28600e+02
           987   9.87000e-02   2.77503e-02   1.27532e+02   1.28700e+02
           988   9.88000e-02   2.77479e-02   1.27630e+02   1.28800e+02
           989   9.89000e-02   2.77470e-02   1.27733e+02   1.28900e+02
           990   9.90000e-02   2.77476e-02   1.27831e+02   1.29000e+02
           991   9.91000e-02   2.77489e-02   1.27934e+02   1.29100e+02
           992   9.92000e-02   2.77519e-02   1.28034e+02   1.29200e+02
           993   9.93000e-02   2.77560e-02   1.28132e+02   1.29300e+02
           994   9.94000e-02   2.77606e-02   1.28232e+02   1.29400e+02
           995   9.95000e-02   2.77666e-02   1.28332e+02   1.29500e+02
           996   9.96000e-02   2.77729e-02   1.28435e+02   1.29600e+02
           997   9.97000e-02   2.77801e-02   1.28532e+02   1.29700e+02
           998   9.98000e-02   2.77873e-02   1.28630e+02   1.29800e+02
           999   9.99000e-02   2.77954e-02   1.28733e+02   1.29900e+02
          1000   1.00000e-01   2.78027e-02   1.28832e+02   1.30000e+02
          1001   1.00100e-01   2.78112e-02   1.28928e+02   1.30100e+02
          1002   1.00200e-01   2.78198e-02   1.29034e+02   1.30200e+02
          1003   1.00300e-01   2.78286e-02   1.29129e+02   1.30300e+02
          1004   1.00400e-01   2.78358e-02   1.29231e+02   1.30400e+02
          1005   1.00500e-01   2.78410e-02   1.29333e+02   1.30500e+02
          1006   1.00600e-01   2.78451e-02   1.29432e+02   1.30600e+02
          1007   1.00700e-01   2.78484e-02   1.29528e+02   1.30700e+02
          1008   1.00800e-01   2.78494e-02   1.29628e+02   1.30800e+02
          1009   1.00900e-01   2.78490e-02   1.29728e+02   1.30900e+02
          1010   1.01000e-01   2.78470e-02   1.29827e+02   1.31000e+02
          1011   1.01100e-01   2.78440e-02   1.29932e+02   1.31100e+02
          1012   1.01200e-01   2.78401e-02   1.30029e+02   1.31200e+02
          1013   1.01300e-01   2.78363e-02   1.30130e+02   1.31300e+02
          1014   1.01400e-01   2.78336e-02   1.30234e+02   1.31400e+02
          1015   1.01500e-01   2.78313e-02   1.30333e+02   1.31500e+02
          1016   1.01600e-01   2.78302e-02   1.30429e+02   1.31600e+02
          1017   1.01700e-01   2.78314e-02   1.30528e+02   1.31700e+02
          1018   1.01800e-01   2.78348e-02   1.30626e+02   1.31800e+02
          1019   1.01900e-01   2.78406e-02   1.30730e+02   1.31900e+02
          1020   1.02000e-01   2.78485e-02   1.30828e+02   1.32000e+02
          1021   1.02100e-01   2.78589e-02   1.30930e+02   1.32100e+02
          1022   1.02200e-01   2.78704e-02   1.31029e+02   1.32200e+02
          1023   1.02300e-01   2.78822e-02   1.31129e+02   1.32300e+02
          1024   1.02400e-01   2.78941e-02   1.31232e+02   1.32400e+02
          1025   1.02500e-01   2.79060e-02   1.31332e+02   1.32500e+02
          1026   1.02600e-01   2.79179e-02   1.31430e+02   1.32600e+02
          1027   1.02700e-01   2.79304e-02   1.31526e+02   1.32700e+02
          1028   1.02800e-01   2.79428e-02   1.31628e+02   1.32800e+02
          1029   1.02900e-01   2.79544e-02   1.31727e+02   1.32900e+02
          1030   1.03000e-01   2.79647e-02   1.31825e+02   1.33000e+02
          1031   1.03100e-01   2.79741e-02   1.31927e+02   1.33100e+02
          1032   1.03200e-01   2.79829e-02   1.32024e+02   1.33200e+02
          1033   1.03300e-01   2.79923e-02   1.32129e+02   1.33300e+02
          1034   1.03400e-01   2.80024e-02   1.32225e+02   1.33400e+02
          1035   1.03500e-01   2.80117e-02   1.32326e+02   1.33500e+02
          1036   1.03600e-01   2.80215e-02   1.32426e+02   1.33600e+02
          1037   1.03700e-01   2.80306e-02   1.32525e+02   1.33700e+02
          1038   1.03800e-01   2.80402e-02   1.32627e+02   1.33800e+02
          1039   1.03900e-01   2.80502e-02   1.32727e+02   1.33900e+02
          1040   1.04000e-01   2.80621e-02   1.32825e+02   1.34000e+02
          1041   1.04100e-01   2.80762e-02   1.32926e+02   1.34100e+02
          1042   1.04200e-01   2.80927e-02   1.33026e+02   1.34200e+02
          1043   1.04300e-01   2.81107e-02   1.33125e+02   1.34300e+02
          1044   1.04400e-01   2.81286e-02   1.33226e+02   1.34400e+02
          1045   1.04500e-01   2.81459e-02   1.33323e+02   1.34500e+02
          1046   1.04600e-01   2.81625e-02   1.33423e+02   1.34600e+02
          1047   1.04700e-01   2.81776e-02   1.33524e+02   1.34700e+02
          1048   1.04800e-01   2.81908e-02   1.33628e+02   1.34800e+02
          1049   1.04900e-01   2.82014e-02   1.33725e+02   1.34900e+02
          1050   1.05000e-01   2.82106e-02   1.33829e+02   1.35000e+02
          1051   1.05100e-01   2.82182e-02   1.33926e+02   1.35100e+02
          1052   1.05200e-01   2.82246e-02   1.34025e+02   1.35200e+02
          1053   1.05300e-01   2.82308e-02   1.34121e+02   1.35300e+02
          1054   1.05400e-01   2.82371e-02   1.34220e+02   1.35400e+02
          1055   1.05500e-01   2.82423e-02   1.34322e+02   1.35500e+02
          1056   1.05600e-01   2.82488e-02   1.34422e+02   1.35600e+02
          1057   1.05700e-01   2.82557e-02   1.34525e+02   1.35700e+02
          1058   1.05800e-01   2.82646e-02   1.34626e+02   1.35800e+02
          1059   1.05900e-01   2.82736e-02   1.34723e+02   1.35900e+02
          1060   1.06000e-01   2.82845e-02   1.34819e+02   1.36000e+02
          1061   1.06100e-01   2.82943e-02   1.34922e+02   1.36100e+02
          1062   1.06200e-01   2.83046e-02   1.35023e+02   1.36200e+02
          1063   1.06300e-01   2.83155e-02   1.35123e+02   1.36300e+02
          1064   1.06400e-01   2.83267e-02   1.35225e+02   1.36400e+02
          1065   1.06500e-01   2.83387e-02   1.35323e+02   1.36500e+02
          1066   1.06600e-01   2.83520e-02   1.35422e+02   1.36600e+02
          1067   1.06700e-01   2.83643e-02   1.35523e+02   1.36700e+02
          1068   1.06800e-01   2.83773e-02   1.35622e+02   1.36800e+02
          1069   1.06900e-01   2.83898e-02   1.35720e+02   1.36900e+02
          1070   1.07000e-01   2.84011e-02   1.35823e+02   1.37000e+02
          1071   1.07100e-01   2.84120e-02   1.35923e+02   1.37100e+02
          1072   1.07200e-01   2.84212e-02   1.36021e+02   1.37200e+02
          1073   1.07300e-01   2.84294e-02   1.36124e+02   1.37300e+02
          1074   1.07400e-01   2.84380e-02   1.36222e+02   1.37400e+02
          1075   1.07500e-01   2.84472e-02   1.36320e+02   1.37500e+02
          1076   1.07600e-01   2.84550e-02   1.36420e+02   1.37600e+02
          1077   1.07700e-01   2.84642e-02   1.36521e+02   1.37700e+02
          1078   1.07800e-01   2.84733e-02   1.36620e+02   1.37800e+02
          1079   1.07900e-01   2.84839e-02   1.36725e+02   1.37900e+02
          1080   1.08000e-01   2.84946e-02   1.36824e+02   1.38000e+02
          1081   1.08100e-01   2.85081e-02   1.36920e+02   1.38100e+02
          1082   1.08200e-01   2.85214e-02   1.37019e+02   1.38200e+02
          1083   1.08300e-01   2.85365e-02   1.37121e+02   1.38300e+02
          1084   1.08400e-01   2.85533e-02   1.37217e+02   1.38400e+02
          1085   1.08500e-01   2.85721e-02   1.37321e+02   1.38500e+02
          1086   1.08600e-01   2.85925e-02   1.37421e+02   1.38600e+02
          1087   1.08700e-01   2.86146e-02   1.37520e+02   1.38700e+02
          1088   1.08800e-01   2.86387e-02   1.37622e+02   1.38800e+02
          1089   1.08900e-01   2.86633e-02   1.37716e+02   1.38900e+02
          1090   1.09000e-01   2.86871e-02   1.37817e+02   1.39000e+02
          1091   1.09100e-01   2.87090e-02   1.37916e+02   1.39100e+02
          1092   1.09200e-01   2.87291e-02   1.38017e+02   1.39200e+02
          1093   1.09300e-01   2.87473e-02   1.38119e+02   1.39300e+02
          1094   1.09400e-01   2.87637e-02   1.38218e+02   1.39400e+02
          1095   1.09500e-01   2.87782e-02   1.38319e+02   1.39500e+02
          1096   1.09600e-01   2.87919e-02   1.38416e+02   1.39600e+02
          1097   1.09700e-01   2.88048e-02   1.38520e+02   1.39700e+02
          1098   1.09800e-01   2.88162e-02   1.38616e+02   1.39800e+02
          1099   1.09900e-01   2.88260e-02   1.38718e+02   1.39900e+02
          1100   1.10000e-01   2.88339e-02   1.38818e+02   1.40000e+02
          1101   1.10100e-01   2.88424e-02   1.38916e+02   1.40100e+02
          1102   1.10200e-01   2.88503e-02   1.39018e+02   1.40200e+02
          1103   1.10300e-01   2.88582e-02   1.39119e+02   1.40300e+02
          1104   1.10400e-01   2.88637e-02   1.39220e+02   1.40400e+02
          1105   1.10500e-01   2.88726e-02   1.39321e+02   1.40500e+02
          1106   1.10600e-01   2.88798e-02   1.39415e+02   1.40600e+02
          1107   1.10700e-01   2.88872e-02   1.39517e+02   1.40700e+02
          1108   1.10800e-01   2.88941e-02   1.39616e+02   1.40800e+02
          1109   1.10900e-01   2.89010e-02   1.39716e+02   1.40900e+02
          1110   1.11000e-01   2.89064e-02   1.39815e+02   1.41000e+02
          1111   1.11100e-01   2.89111e-02   1.39918e+02   1.41100e+02
          1112   1.11200e-01   2.89139e-02   1.40018e+02   1.41200e+02
          1113   1.11300e-01   2.89154e-02   1.40114e+02   1.41300e+02
          1114   1.11400e-01   2.89172e-02   1.40215e+02   1.41400e+02
          1115   1.11500e-01   2.89191e-02   1.40318e+02   1.41500e+02
          1116   1.11600e-01   2.89216e-02   1.40417e+02   1.41600e+02
          1117   1.11700e-01   2.89267e-02   1.40518e+02   1.41700e+02
          1118   1.11800e-01   2.89328e-02   1.40616e+02   1.41800e+02
          1119   1.11900e-01   2.89400e-02   1.40714e+02   1.41900e+02
          1120   1.12000e-01   2.89483e-02   1.40814e+02   1.42000e+02
          1121   1.12100e-01   2.89590e-02   1.40916e+02   1.42100e+02
          1122   1.12200e-01   2.89698e-02   1.41015e+02   1.42200e+02
          1123   1.12300e-01   2.89799e-02   1.41117e+02   1.42300e+02
          1124   1.12400e-01   2.89899e-02   1.41216e+02   1.42400e+02
          1125   1.12500e-01   2.89993e-02   1.41318e+02   1.42500e+02
          1126   1.12600e-01   2.90099e-02   1.41415e+02   1.42600e+02
          1127   1.12700e-01   2.90211e-02   1.41512e+02   1.42700e+02
          1128   1.12800e-01   2.90338e-02   1.41615e+02   1.42800e+02
          1129   1.12900e-01   2.90449e-02   1.41712e+02   1.42900e+02
          1130   1.13000e-01   2.90569e-02   1.41816e+02   1.43000e+02
          1131   1.13100e-01   2.90694e-02   1.41917e+02   1.43100e+02
          1132   1.13200e-01   2.90838e-02   1.42014e+02   1.43200e+02
          1133   1.13300e-01   2.90968e-02   1.42116e+02   1.43300e+02
          1134   1.13400e-01   2.91096e-02   1.42215e+02   1.43400e+02
          1135   1.13500e-01   2.91221e-02   1.42314e+02   1.43500e+02
          1136   1.13600e-01   2.91358e-02   1.42413e+02   1.43600e+02
          1137   1.13700e-01   2.91500e-02   1.42512e+02   1.43700e+02
          1138   1.13800e-01   2.91630e-02   1.42610e+02   1.43800e+02
          1139   1.13900e-01   2.91746e-02   1.42716e+02   1.43900e+02
          1140   1.14000e-01   2.91852e-02   1.42815e+02   1.44000e+02
          1141   1.14100e-01   2.91963e-02   1.42913e+02   1.44100e+02
          1142   1.14200e-01   2.92063e-02   1.43010e+02   1.44200e+02
          1143   1.14300e-01   2.92163e-02   1.43112e+02   1.44300e+02
          1144   1.14400e-01   2.92242e-02   1.43211e+02   1.44400e+02
          1145   1.14500e-01   2.92304e-02   1.43312e+02   1.44500e+02
          1146   1.14600e-01   2.92380e-02   1.43411e+02   1.44600e+02
          1147   1.14700e-01   2.92466e-02   1.43512e+02   1.44700e+02
          1148   1.14800e-01   2.92573e-02   1.43614e+02   1.44800e+02
          1149   1.14900e-01   2.92714e-02   1.43713e+02   1.44900e+02
          1150   1.15000e-01   2.92869e-02   1.43812e+02   1.45000e+02
          1151   1.15100e-01   2.93037e-02   1.43910e+02   1.45100e+02
          1152   1.15200e-01   2.93227e-02   1.44013e+02   1.45200e+02
          1153   1.15300e-01   2.93428e-02   1.44110e+02   1.45300e+02
          1154   1.15400e-01   2.93648e-02   1.44212e+02   1.45400e+02
          1155   1.15500e-01   2.93869e-02   1.44310e+02   1.45500e+02
          1156   1.15600e-01   2.94079e-02   1.44411e+02   1.45600e+02
          1157   1.15700e-01   2.94263e-02   1.44511e+02   1.45700e+02
          1158   1.15800e-01   2.94424e-02   1.44609e+02   1.45800e+02
          1159   1.15900e-01   2.94548e-02   1.44711e+02   1.45900e+02
          1160   1.16000e-01   2.94638e-02   1.44810e+02   1.46000e+02
          1161   1.16100e-01   2.94713e-02   1.44912e+02   1.46100e+02
          1162   1.16200e-01   2.94766e-02   1.45011e+02   1.46200e+02
          1163   1.16300e-01   2.94803e-02   1.45111e+02   1.46300e+02
          1164   1.16400e-01   2.94828e-02   1.45211e+02   1.46400e+02
          1165   1.16500e-01   2.94851e-02   1.45309e+02   1.46500e+02
          1166   1.16600e-01   2.94877e-02   1.45412e+02   1.46600e+02
          1167   1.16700e-01   2.94902e-02   1.45508e+02   1.46700e+02
          1168   1.16800e-01   2.94939e-02   1.45610e+02   1.46800e+02
          1169   1.16900e-01   2.94988e-02   1.45713e+02   1.46900e+02
          1170   1.17000e-01   2.95044e-02   1.45809e+02   1.47000e+02
          1171   1.17100e-01   2.95128e-02   1.45909e+02   1.47100e+02
          1172   1.17200e-01   2.95230e-02   1.46009e+02   1.47200e+02
          1173   1.17300e-01   2.95337e-02   1.46107e+02   1.47300e+02
          1174   1.17400e-01   2.95444e-02   1.46206e+02   1.47400e+02
          1175   1.17500e-01   2.95540e-02   1.46309e+02   1.47500e+02
          1176   1.17600e-01   2.95637e-02   1.46411e+02   1.47600e+02
          1177   1.17700e-01   2.95737e-02   1.46508e+02   1.47700e+02
          1178   1.17800e-01   2.95828e-02   1.46605e+02   1.47800e+02
          1179   1.17900e-01   2.95919e-02   1.46707e+02   1.47900e+02
          1180   1.18000e-01   2.96012e-02   1.46804e+02   1.48000e+02
          1181   1.18100e-01   2.96112e-02   1.46904e+02   1.48100e+02
          1182   1.18200e-01   2.96227e-02   1.47005e+02   1.48200e+02
          1183   1.18300e-01   2.96353e-02   1.47106e+02   1.48300e+02
          1184   1.18400e-01   2.96485e-02   1.47207e+02   1.48400e+02
          1185   1.18500e-01   2.96624e-02   1.47305e+02   1.48500e+02
          1186   1.18600e-01   2.96782e-02   1.47405e+02   1.48600e+02
          1187   1.18700e-01   2.96952e-02   1.47506e+02   1.48700e+02
          1188   1.18800e-01   2.97125e-02   1.47606e+02   1.48800e+02
          1189   1.18900e-01   2.97292e-02   1.47705e+02   1.48900e+02
          1190   1.19000e-01   2.97452e-02   1.47806e+02   1.49000e+02
          1191   1.19100e-01   2.97598e-02   1.47908e+02   1.49100e+02
          1192   1.19200e-01   2.97737e-02   1.48006e+02   1.49200e+02
          1193   1.19300e-01   2.97865e-02   1.48107e+02   1.49300e+02
          1194   1.19400e-01   2.97989e-02   1.48205e+02   1.49400e+02
          1195   1.19500e-01   2.98115e-02   1.48303e+02   1.49500e+02
          1196   1.19600e-01   2.98254e-02   1.48405e+02   1.49600e+02
          1197   1.19700e-01   2.98403e-02   1.48508e+02   1.49700e+02
          1198   1.19800e-01   2.98561e-02   1.48608e+02   1.49800e+02
          1199   1.19900e-01   2.98712e-02   1.48705e+02   1.49900e+02
          1200   1.20000e-01   2.98848e-02   1.48808e+02   1.50000e+02
          1201   1.20100e-01   2.98976e-02   1.48906e+02   1.50100e+02
          1202   1.20200e-01   2.99082e-02   1.49002e+02   1.50200e+02
          1203   1.20300e-01   2.99166e-02   1.49105e+02   1.50300e+02
          1204   1.20400e-01   2.99243e-02   1.49201e+02   1.50400e+02
          1205   1.20500e-01   2.99321e-02   1.49306e+02   1.50500e+02
          1206   1.20600e-01   2.99387e-02   1.49406e+02   1.50600e+02
          1207   1.20700e-01   2.99451e-02   1.49507e+02   1.50700e+02
          1208   1.20800e-01   2.99520e-02   1.49606e+02   1.50800e+02
          1209   1.20900e-01   2.99605e-02   1.49707e+02   1.50900e+02
          1210   1.21000e-01   2.99696e-02   1.49804e+02   1.51000e+02
          1211   1.21100e-01   2.99822e-02   1.49905e+02   1.51100e+02
          1212   1.21200e-01   2.99948e-02   1.50005e+02   1.51200e+02
          1213   1.21300e-01   3.00088e-02   1.50106e+02   1.51300e+02
          1214   1.21400e-01   3.00218e-02   1.50208e+02   1.51400e+02
          1215   1.21500e-01   3.00338e-02   1.50306e+02   1.51500e+02
          1216   1.21600e-01   3.00454e-02   1.50403e+02   1.51600e+02
          1217   1.21700e-01   3.00567e-02   1.50501e+02   1.51700e+02
          1218   1.21800e-01   3.00674e-02   1.50602e+02   1.51800e+02
          1219   1.21900e-01   3.00786e-02   1.50703e+02   1.51900e+02
          1220   1.22000e-01   3.00897e-02   1.50803e+02   1.52000e+02
          1221   1.22100e-01   3.01005e-02   1.50902e+02   1.52100e+02
          1222   1.22200e-01   3.01121e-02   1.51005e+02   1.52200e+02
          1223   1.22300e-01   3.01250e-02   1.51102e+02   1.52300e+02
          1224   1.22400e-01   3.01390e-02   1.51202e+02   1.52400e+02
          1225   1.22500e-01   3.01540e-02   1.51299e+02   1.52500e+02
          1226   1.22600e-01   3.01708e-02   1.51402e+02   1.52600e+02
          1227   1.22700e-01   3.01880e-02   1.51504e+02   1.52700e+02
          1228   1.22800e-01   3.02056e-02   1.51602e+02   1.52800e+02
          1229   1.22900e-01   3.02241e-02   1.51703e+02   1.52900e+02
          1230   1.23000e-01   3.02431e-02   1.51802e+02   1.53000e+02
          1231   1.23100e-01   3.02619e-02   1.51901e+02   1.53100e+02
          1232   1.23200e-01   3.02802e-02   1.52001e+02   1.53200e+02
          1233   1.23300e-01   3.02972e-02   1.52104e+02   1.53300e+02
          1234   1.23400e-01   3.03117e-02   1.52200e+02   1.53400e+02
          1235   1.23500e-01   3.03251e-02   1.52303e+02   1.53500e+02
          1236   1.23600e-01   3.03381e-02   1.52402e+02   1.53600e+02
          1237   1.23700e-01   3.03519e-02   1.52501e+02   1.53700e+02
          1238   1.23800e-01   3.03655e-02   1.52603e+02   1.53800e+02
          1239   1.23900e-01   3.03795e-02   1.52700e+02   1.53900e+02
          1240   1.24000e-01   3.03940e-02   1.52800e+02   1.54000e+02
          1241   1.24100e-01   3.04070e-02   1.52899e+02   1.54100e+02
          1242   1.24200e-01   3.04189e-02   1.53001e+02   1.54200e+02
          1243   1.24300e-01   3.04303e-02   1.53101e+02   1.54300e+02
          1244   1.24400e-01   3.04410e-02   1.53198e+02   1.54400e+02
          1245   1.24500e-01   3.04517e-02   1.53300e+02   1.54500e+02
          1246   1.24600e-01   3.04648e-02   1.53401e+02   1.54600e+02
          1247   1.24700e-01   3.04773e-02   1.53499e+02   1.54700e+02
          1248   1.24800e-01   3.04923e-02   1.53600e+02   1.54800e+02
          1249   1.24900e-01   3.05079e-02   1.53699e+02   1.54900e+02
          1250   1.25000e-01   3.05235e-02   1.53800e+02   1.55000e+02
          1251   1.25100e-01   3.05398e-02   1.53901e+02   1.55100e+02
          1252   1.25200e-01   3.05558e-02   1.53998e+02   1.55200e+02
          1253   1.25300e-01   3.05709e-02   1.54098e+02   1.55300e+02
          1254   1.25400e-01   3.05855e-02   1.54198e+02   1.55400e+02
          1255   1.25500e-01   3.06000e-02   1.54299e+02   1.55500e+02
          1256   1.25600e-01   3.06140e-02   1.54396e+02   1.55600e+02
          1257   1.25700e-01   3.06273e-02   1.54500e+02   1.55700e+02
          1258   1.25800e-01   3.06409e-02   1.54600e+02   1.55800e+02
          1259   1.25900e-01   3.06542e-02   1.54699e+02   1.55900e+02
          1260   1.26000e-01   3.06664e-02   1.54798e+02   1.56000e+02
          1261   1.26100e-01   3.06790e-02   1.54897e+02   1.56100e+02
          1262   1.26200e-01   3.06926e-02   1.54998e+02   1.56200e+02
          1263   1.26300e-01   3.07079e-02   1.55097e+02   1.56300e+02
          1264   1.26400e-01   3.07251e-02   1.55199e+02   1.56400e+02
          1265   1.26500e-01   3.07420e-02   1.55298e+02   1.56500e+02
          1266   1.26600e-01   3.07599e-02   1.55399e+02   1.56600e+02
          1267   1.26700e-01   3.07787e-02   1.55496e+02   1.56700e+02
          1268   1.26800e-01   3.07986e-02   1.55597e+02   1.56800e+02
          1269   1.26900e-01   3.08204e-02   1.55697e+02   1.56900e+02
          1270   1.27000e-01   3.08436e-02   1.55797e+02   1.57000e+02
          1271   1.27100e-01   3.08684e-02   1.55897e+02   1.57100e+02
          1272   1.27200e-01   3.08934e-02   1.55999e+02   1.57200e+02
          1273   1.27300e-01   3.09186e-02   1.56097e+02   1.57300e+02
          1274   1.27400e-01   3.09438e-02   1.56196e+02   1.57400e+02
          1275   1.27500e-01   3.09686e-02   1.56294e+02   1.57500e+02
          1276   1.27600e-01   3.09932e-02   1.56395e+02   1.57600e+02
          1277   1.27700e-01   3.10166e-02   1.56493e+02   1.57700e+02
          1278   1.27800e-01   3.10400e-02   1.56595e+02   1.57800e+02
          1279   1.27900e-01   3.10620e-02   1.56696e+02   1.57900e+02
          1280   1.28000e-01   3.10839e-02   1.56799e+02   1.58000e+02
          1281   1.28100e-01   3.11043e-02   1.56897e+02   1.58100e+02
          1282   1.28200e-01   3.11239e-02   1.56996e+02   1.58200e+02
          1283   1.28300e-01   3.11430e-02   1.57095e+02   1.58300e+02
          1284   1.28400e-01   3.11601e-02   1.57199e+02   1.58400e+02
          1285   1.28500e-01   3.11766e-02   1.57295e+02   1.58500e+02
          1286   1.28600e-01   3.11934e-02   1.57397e+02   1.58600e+02
          1287   1.28700e-01   3.12091e-02   1.57498e+02   1.58700e+02
          1288   1.28800e-01   3.12215e-02   1.57597e+02   1.58800e+02
          1289   1.28900e-01   3.12309e-02   1.57695e+02   1.58900e+02
          1290   1.29000e-01   3.12371e-02   1.57793e+02   1.59000e+02
          1291   1.29100e-01   3.12414e-02   1.57894e+02   1.59100e+02
          1292   1.29200e-01   3.12440e-02   1.57993e+02   1.59200e+02
          1293   1.29300e-01   3.12466e-02   1.58095e+02   1.59300e+02
          1294   1.29400e-01   3.12502e-02   1.58194e+02   1.59400e+02
          1295   1.29500e-01   3.12541e-02   1.58295e+02   1.59500e+02
          1296   1.29600e-01   3.12603e-02   1.58391e+02   1.59600e+02
          1297   1.29700e-01   3.12662e-02   1.58491e+02   1.59700e+02
          1298   1.29800e-01   3.12755e-02   1.58591e+02   1.59800e+02
          1299   1.29900e-01   3.12855e-02   1.58693e+02   1.59900e+02
          1300   1.30000e-01   3.12986e-02   1.58793e+02   1.60000e+02
          1301   1.30100e-01   3.13103e-02   1.58897e+02   1.60100e+02
          1302   1.30200e-01   3.13213e-02   1.58994e+02   1.60200e+02
          1303   1.30300e-01   3.13315e-02   1.59095e+02   1.60300e+02
          1304   1.30400e-01   3.13420e-02   1.59195e+02   1.60400e+02
          1305   1.30500e-01   3.13523e-02   1.59294e+02   1.60500e+02
          1306   1.30600e-01   3.13637e-02   1.59391e+02   1.60600e+02
          1307   1.30700e-01   3.13766e-02   1.59493e+02   1.60700e+02
          1308   1.30800e-01   3.13921e-02   1.59594e+02   1.60800e+02
          1309   1.30900e-01   3.14083e-02   1.59697e+02   1.60900e+02
          1310   1.31000e-01   3.14260e-02   1.59795e+02   1.61000e+02
          1311   1.31100e-01   3.14426e-02   1.59893e+02   1.61100e+02
          1312   1.31200e-01   3.14591e-02   1.59992e+02   1.61200e+02
          1313   1.31300e-01   3.14771e-02   1.60093e+02   1.61300e+02
          1314   1.31400e-01   3.14940e-02   1.60192e+02   1.61400e+02
          1315   1.31500e-01   3.15102e-02   1.60292e+02   1.61500e+02
          1316   1.31600e-01   3.15278e-02   1.60394e+02   1.61600e+02
          1317   1.31700e-01   3.15448e-02   1.60492e+02   1.61700e+02
          1318   1.31800e-01   3.15610e-02   1.60593e+02   1.61800e+02
          1319   1.31900e-01   3.15761e-02   1.60692e+02   1.61900e+02
          1320   1.32000e-01   3.15911e-02   1.60792e+02   1.62000e+02
          1321   1.32100e-01   3.16066e-02   1.60890e+02   1.62100e+02
          1322   1.32200e-01   3.16229e-02   1.60992e+02   1.62200e+02
          1323   1.32300e-01   3.16411e-02   1.61091e+02   1.62300e+02
          1324   1.32400e-01   3.16597e-02   1.61191e+02   1.62400e+02
          1325   1.32500e-01   3.16793e-02   1.61290e+02   1.62500e+02
          1326   1.32600e-01   3.16983e-02   1.61388e+02   1.62600e+02
          1327   1.32700e-01   3.17168e-02   1.61490e+02   1.62700e+02
          1328   1.32800e-01   3.17350e-02   1.61588e+02   1.62800e+02
          1329   1.32900e-01   3.17526e-02   1.61688e+02   1.62900e+02
          1330   1.33000e-01   3.17695e-02   1.61789e+02   1.63000e+02
          1331   1.33100e-01   3.17849e-02   1.61894e+02   1.63100e+02
          1332   1.33200e-01   3.17974e-02   1.61990e+02   1.63200e+02
          1333   1.33300e-01   3.18092e-02   1.62089e+02   1.63300e+02
          1334   1.33400e-01   3.18211e-02   1.62187e+02   1.63400e+02
          1335   1.33500e-01   3.18352e-02   1.62288e+02   1.63500e+02
          1336   1.33600e-01   3.18494e-02   1.62389e+02   1.63600e+02
          1337   1.33700e-01   3.18649e-02   1.62489e+02   1.63700e+02
          1338   1.33800e-01   3.18813e-02   1.62588e+02   1.63800e+02
          1339   1.33900e-01   3.18990e-02   1.62689e+02   1.63900e+02
          1340   1.34000e-01   3.19183e-02   1.62787e+02   1.64000e+02
          1341   1.34100e-01   3.19381e-02   1.62890e+02   1.64100e+02
          1342   1.34200e-01   3.19610e-02   1.62984e+02   1.64200e+02
          1343   1.34300e-01   3.19850e-02   1.63090e+02   1.64300e+02
          1344   1.34400e-01   3.20098e-02   1.63188e+02   1.64400e+02
          1345   1.34500e-01   3.20361e-02   1.63289e+02   1.64500e+02
          1346   1.34600e-01   3.20594e-02   1.63388e+02   1.64600e+02
          1347   1.34700e-01   3.20795e-02   1.63489e+02   1.64700e+02
          1348   1.34800e-01   3.20969e-02   1.63585e+02   1.64800e+02
          1349   1.34900e-01   3.21124e-02   1.63686e+02   1.64900e+02
          1350   1.35000e-01   3.21238e-02   1.63786e+02   1.65000e+02
          1351   1.35100e-01   3.21372e-02   1.63887e+02   1.65100e+02
          1352   1.35200e-01   3.21491e-02   1.63987e+02   1.65200e+02
          1353   1.35300e-01   3.21586e-02   1.64090e+02   1.65300e+02
          1354   1.35400e-01   3.21665e-02   1.64188e+02   1.65400e+02
          1355   1.35500e-01   3.21733e-02   1.64286e+02   1.65500e+02
          1356   1.35600e-01   3.21796e-02   1.64387e+02   1.65600e+02
          1357   1.35700e-01   3.21879e-02   1.64486e+02   1.65700e+02
          1358   1.35800e-01   3.21982e-02   1.64586e+02   1.65800e+02
          1359   1.35900e-01   3.22106e-02   1.64690e+02   1.65900e+02
          1360   1.36000e-01   3.22257e-02   1.64788e+02   1.66000e+02
          1361   1.36100e-01   3.22413e-02   1.64887e+02   1.66100e+02
          1362   1.36200e-01   3.22587e-02   1.64986e+02   1.66200e+02
          1363   1.36300e-01   3.22788e-02   1.65084e+02   1.66300e+02
          1364   1.36400e-01   3.22996e-02   1.65184e+02   1.66400e+02
          1365   1.36500e-01   3.23224e-02   1.65284e+02   1.66500e+02
          1366   1.36600e-01   3.23467e-02   1.65384e+02   1.66600e+02
          1367   1.36700e-01   3.23731e-02   1.65487e+02   1.66700e+02
          1368   1.36800e-01   3.24003e-02   1.65585e+02   1.66800e+02
          1369   1.36900e-01   3.24278e-02   1.65686e+02   1.66900e+02
          1370   1.37000e-01   3.24551e-02   1.65782e+02   1.67000e+02
          1371   1.37100e-01   3.24811e-02   1.65880e+02   1.67100e+02
          1372   1.37200e-01   3.25058e-02   1.65983e+02   1.67200e+02
          1373   1.37300e-01   3.25305e-02   1.66085e+02   1.67300e+02
          1374   1.37400e-01   3.25539e-02   1.66186e+02   1.67400e+02
          1375   1.37500e-01   3.25767e-02   1.66285e+02   1.67500e+02
          1376   1.37600e-01   3.25972e-02   1.66384e+02   1.67600e+02
          1377   1.37700e-01   3.26153e-02   1.66483e+02   1.67700e+02
          1378   1.37800e-01   3.26310e-02   1.66586e+02   1.67800e+02
          1379   1.37900e-01   3.26450e-02   1.66683e+02   1.67900e+02
          1380   1.38000e-01   3.26575e-02   1.66780e+02   1.68000e+02
          1381   1.38100e-01   3.26687e-02   1.66885e+02   1.68100e+02
          1382   1.38200e-01   3.26792e-02   1.66986e+02   1.68200e+02
          1383   1.38300e-01   3.26896e-02   1.67083e+02   1.68300e+02
          1384   1.38400e-01   3.27015e-02   1.67186e+02   1.68400e+02
          1385   1.38500e-01   3.27150e-02   1.67281e+02   1.68500e+02
          1386   1.38600e-01   3.27290e-02   1.67382e+02   1.68600e+02
          1387   1.38700e-01   3.27450e-02   1.67482e+02   1.68700e+02
          1388   1.38800e-01   3.27604e-02   1.67584e+02   1.68800e+02
          1389   1.38900e-01   3.27767e-02   1.67684e+02   1.68900e+02
          1390   1.39000e-01   3.27937e-02   1.67786e+02   1.69000e+02
          1391   1.39100e-01   3.28109e-02   1.67882e+02   1.69100e+02
          1392   1.39200e-01   3.28280e-02   1.67986e+02   1.69200e+02
          1393   1.39300e-01   3.28448e-02   1.68083e+02   1.69300e+02
          1394   1.39400e-01   3.28618e-02   1.68185e+02   1.69400e+02
          1395   1.39500e-01   3.28778e-02   1.68283e+02   1.69500e+02
          1396   1.39600e-01   3.28922e-02   1.68384e+02   1.69600e+02
          1397   1.39700e-01   3.29060e-02   1.68481e+02   1.69700e+02
          1398   1.39800e-01   3.29193e-02   1.68581e+02   1.69800e+02
          1399   1.39900e-01   3.29326e-02   1.68683e+02   1.69900e+02
          1400   1.40000e-01   3.29472e-02   1.68784e+02   1.70000e+02
          1401   1.40100e-01   3.29634e-02   1.68883e+02   1.70100e+02
          1402   1.40200e-01   3.29803e-02   1.68982e+02   1.70200e+02
          1403   1.40300e-01   3.29996e-02   1.69081e+02   1.70300e+02
          1404   1.40400e-01   3.30193e-02   1.69185e+02   1.70400e+02
          1405   1.40500e-01   3.30396e-02   1.69283e+02   1.70500e+02
          1406   1.40600e-01   3.30601e-02   1.69383e+02   1.70600e+02
          1407   1.40700e-01   3.30796e-02   1.69481e+02   1.70700e+02
          1408   1.40800e-01   3.30992e-02   1.69579e+02   1.70800e+02
          1409   1.40900e-01   3.31190e-02   1.69680e+02   1.70900e+02
          1410   1.41000e-01   3.31378e-02   1.69784e+02   1.71000e+02
          1411   1.41100e-01   3.31542e-02   1.69882e+02   1.71100e+02
          1412   1.41200e-01   3.31724e-02   1.69981e+02   1.71200e+02
          1413   1.41300e-01   3.31905e-02   1.70082e+02   1.71300e+02
          1414   1.41400e-01   3.32117e-02   1.70179e+02   1.71400e+02
          1415   1.41500e-01   3.32344e-02   1.70279e+02   1.71500e+02
          1416   1.41600e-01   3.32565e-02   1.70380e+02   1.71600e+02
          1417   1.41700e-01   3.32813e-02   1.70481e+02   1.71700e+02
          1418   1.41800e-01   3.33021e-02   1.70583e+02   1.71800e+02
          1419   1.41900e-01   3.33252e-02   1.70680e+02   1.71900e+02
          1420   1.42000e-01   3.33445e-02   1.70780e+02   1.72000e+02
          1421   1.42100e-01   3.33643e-02   1.70879e+02   1.72100e+02
          1422   1.42200e-01   3.33834e-02   1.70978e+02   1.72200e+02
          1423   1.42300e-01   3.33991e-02   1.71082e+02   1.72300e+02
          1424   1.42400e-01   3.34151e-02   1.71180e+02   1.72400e+02
          1425   1.42500e-01   3.34299e-02   1.71282e+02   1.72500e+02
          1426   1.42600e-01   3.34444e-02   1.71380e+02   1.72600e+02
          1427   1.42700e-01   3.34575e-02   1.71479e+02   1.72700e+02
          1428   1.42800e-01   3.34690e-02   1.71576e+02   1.72800e+02
          1429   1.42900e-01   3.34809e-02   1.71677e+02   1.72900e+02
          1430   1.43000e-01   3.34923e-02   1.71776e+02   1.73000e+02
          1431   1.43100e-01   3.35052e-02   1.71878e+02   1.73100e+02
          1432   1.43200e-01   3.35190e-02   1.71979e+02   1.73200e+02
          1433   1.43300e-01   3.35343e-02   1.72078e+02   1.73300e+02
          1434   1.43400e-01   3.35518e-02   1.72178e+02   1.73400e+02
          1435   1.43500e-01   3.35705e-02   1.72276e+02   1.73500e+02
          1436   1.43600e-01   3.35888e-02   1.72373e+02   1.73600e+02
          1437   1.43700e-01   3.36080e-02   1.72475e+02   1.73700e+02
          1438   1.43800e-01   3.36283e-02   1.72577e+02   1.73800e+02
          1439   1.43900e-01   3.36508e-02   1.72677e+02   1.73900e+02
          1440   1.44000e-01   3.36739e-02   1.72781e+02   1.74000e+02
          1441   1.44100e-01   3.36984e-02   1.72879e+02   1.74100e+02
          1442   1.44200e-01   3.37241e-02   1.72978e+02   1.74200e+02
          1443   1.44300e-01   3.37508e-02   1.73076e+02   1.74300e+02
          1444   1.44400e-01   3.37758e-02   1.73176e+02   1.74400e+02
          1445   1.44500e-01   3.37996e-02   1.73278e+02   1.74500e+02
          1446   1.44600e-01   3.38228e-02   1.73378e+02   1.74600e+02
          1447   1.44700e-01   3.38446e-02   1.73477e+02   1.74700e+02
          1448   1.44800e-01   3.38653e-02   1.73578e+02   1.74800e+02
          1449   1.44900e-01   3.38854e-02   1.73677e+02   1.74900e+02
          1450   1.45000e-01   3.39051e-02   1.73777e+02   1.75000e+02
          1451   1.45100e-01   3.39243e-02   1.73876e+02   1.75100e+02
          1452   1.45200e-01   3.39425e-02   1.73977e+02   1.75200e+02
          1453   1.45300e-01   3.39601e-02   1.74079e+02   1.75300e+02
          1454   1.45400e-01   3.39776e-02   1.74180e+02   1.75400e+02
          1455   1.45500e-01   3.39957e-02   1.74275e+02   1.75500e+02
          1456   1.45600e-01   3.40142e-02   1.74377e+02   1.75600e+02
          1457   1.45700e-01   3.40340e-02   1.74475e+02   1.75700e+02
          1458   1.45800e-01   3.40542e-02   1.74575e+02   1.75800e+02
          1459   1.45900e-01   3.40726e-02   1.74675e+02   1.75900e+02
          1460   1.46000e-01   3.40948e-02   1.74775e+02   1.76000e+02
          1461   1.46100e-01   3.41158e-02   1.74876e+02   1.76100e+02
          1462   1.46200e-01   3.41382e-02   1.74976e+02   1.76200e+02
          1463   1.46300e-01   3.41618e-02   1.75074e+02   1.76300e+02
          1464   1.46400e-01   3.41840e-02   1.75175e+02   1.76400e+02
          1465   1.46500e-01   3.42054e-02   1.75275e+02   1.76500e+02
          1466   1.46600e-01   3.42283e-02   1.75373e+02   1.76600e+02
          1467   1.46700e-01   3.42488e-02   1.75476e+02   1.76700e+02
          1468   1.46800e-01   3.42698e-02   1.75573e+02   1.76800e+02
          1469   1.46900e-01   3.42870e-02   1.75673e+02   1.76900e+02
          1470   1.47000e-01   3.43032e-02   1.75774e+02   1.77000e+02
          1471   1.47100e-01   3.43184e-02   1.75872e+02   1.77100e+02
          1472   1.47200e-01   3.43337e-02   1.75973e+02   1.77200e+02
          1473   1.47300e-01   3.43494e-02   1.76075e+02   1.77300e+02
          1474   1.47400e-01   3.43637e-02   1.76174e+02   1.77400e+02
          1475   1.47500e-01   3.43788e-02   1.76277e+02   1.77500e+02
          1476   1.47600e-01   3.43914e-02   1.76373e+02   1.77600e+02
          1477   1.47700e-01   3.44021e-02   1.76473e+02   1.77700e+02
          1478   1.47800e-01   3.44110e-02   1.76573e+02   1.77800e+02
          1479   1.47900e-01   3.44203e-02   1.76671e+02   1.77900e+02
          1480   1.48000e-01   3.44312e-02   1.76773e+02   1.78000e+02
          1481   1.48100e-01   3.44405e-02   1.76873e+02   1.78100e+02
          1482   1.48200e-01   3.44527e-02   1.76974e+02   1.78200e+02
          1483   1.48300e-01   3.44656e-02   1.77074e+02   1.78300e+02
          1484   1.48400e-01   3.44789e-02   1.77172e+02   1.78400e+02
          1485   1.48500e-01   3.44911e-02   1.77272e+02   1.78500e+02
          1486   1.48600e-01   3.45042e-02   1.77373e+02   1.78600e+02
          1487   1.48700e-01   3.45159e-02   1.77471e+02   1.78700e+02
          1488   1.48800e-01   3.45306e-02   1.77572e+02   1.78800e+02
          1489   1.48900e-01   3.45478e-02   1.77674e+02   1.78900e+02
          1490   1.49000e-01   3.45666e-02   1.77774e+02   1.79000e+02
          1491   1.49100e-01   3.45883e-02   1.77874e+02   1.79100e+02
          1492   1.49200e-01   3.46131e-02   1.77973e+02   1.79200e+02
          1493   1.49300e-01   3.46372e-02   1.78069e+02   1.79300e+02
          1494   1.49400e-01   3.46634e-02   1.78172e+02   1.79400e+02
          1495   1.49500e-01   3.46893e-02   1.78274e+02   1.79500e+02
          1496   1.49600e-01   3.47141e-02   1.78374e+02   1.79600e+02
          1497   1.49700e-01   3.47362e-02   1.78475e+02   1.79700e+02
          1498   1.49800e-01   3.47568e-02   1.78571e+02   1.79800e+02
          1499   1.49900e-01   3.47764e-02   1.78672e+02   1.79900e+02
          1500   1.50000e-01   3.47947e-02   1.78772e+02   1.80000e+02
          1501   1.50100e-01   3.48108e-02   1.78869e+02   1.80100e+02
          1502   1.50200e-01   3.48287e-02   1.78971e+02   1.80200e+02
          1503   1.50300e-01   3.48446e-02   1.79071e+02   1.80300e+02
          1504   1.50400e-01   3.48630e-02   1.79171e+02   1.80400e+02
          1505   1.50500e-01   3.48821e-02   1.79269e+02   1.80500e+02
          1506   1.50600e-01   3.49016e-02   1.79369e+02   1.80600e+02
          1507   1.50700e-01   3.49193e-02   1.79466e+02   1.80700e+02
          1508   1.50800e-01   3.49369e-02   1.79571e+02   1.80800e+02
          1509   1.50900e-01   3.49529e-02   1.79671e+02   1.80900e+02
          1510   1.51000e-01   3.49672e-02   1.79770e+02   1.81000e+02
          1511   1.51100e-01   3.49829e-02   1.79872e+02   1.81100e+02
          1512   1.51200e-01   3.49975e-02   1.79971e+02   1.81200e+02
          1513   1.51300e-01   3.50139e-02   1.80068e+02   1.81300e+02
          1514   1.51400e-01   3.50295e-02   1.80168e+02   1.81400e+02
          1515   1.51500e-01   3.50450e-02   1.80267e+02   1.81500e+02
          1516   1.51600e-01   3.50596e-02   1.80369e+02   1.81600e+02
          1517   1.51700e-01   3.50720e-02   1.80469e+02   1.81700e+02
          1518   1.51800e-01   3.50845e-02   1.80569e+02   1.81800e+02
          1519   1.51900e-01   3.50978e-02   1.80669e+02   1.81900e+02
          1520   1.52000e-01   3.51112e-02   1.80769e+02   1.82000e+02
          1521   1.52100e-01   3.51247e-02   1.80869e+02   1.82100e+02
          1522   1.52200e-01   3.51393e-02   1.80967e+02   1.82200e+02
          1523   1.52300e-01   3.51532e-02   1.81067e+02   1.82300e+02
          1524   1.52400e-01   3.51667e-02   1.81170e+02   1.82400e+02
          1525   1.52500e-01   3.51799e-02   1.81272e+02   1.82500e+02
          1526   1.52600e-01   3.51949e-02   1.81369e+02   1.82600e+02
          1527   1.52700e-01   3.52113e-02   1.81469e+02   1.82700e+02
          1528   1.52800e-01   3.52294e-02   1.81569e+02   1.82800e+02
          1529   1.52900e-01   3.52478e-02   1.81667e+02   1.82900e+02
          1530   1.53000e-01   3.52666e-02   1.81768e+02   1.83000e+02
          1531   1.53100e-01   3.52881e-02   1.81870e+02   1.83100e+02
          1532   1.53200e-01   3.53105e-02   1.81969e+02   1.83200e+02
          1533   1.53300e-01   3.53343e-02   1.82067e+02   1.83300e+02
          1534   1.53400e-01   3.53577e-02   1.82166e+02   1.83400e+02
          1535   1.53500e-01   3.53811e-02   1.82268e+02   1.83500e+02
          1536   1.53600e-01   3.54054e-02   1.82365e+02   1.83600e+02
          1537   1.53700e-01   3.54297e-02   1.82467e+02   1.83700e+02
          1538   1.53800e-01   3.54545e-02   1.82569e+02   1.83800e+02
          1539   1.53900e-01   3.54803e-02   1.82670e+02   1.83900e+02
          1540   1.54000e-01   3.55065e-02   1.82767e+02   1.84000e+02
          1541   1.54100e-01   3.55325e-02   1.82866e+02   1.84100e+02
          1542   1.54200e-01   3.55561e-02   1.82967e+02   1.84200e+02
          1543   1.54300e-01   3.55780e-02   1.83065e+02   1.84300e+02
          1544   1.54400e-01   3.55989e-02   1.83169e+02   1.84400e+02
          1545   1.54500e-01   3.56211e-02   1.83267e+02   1.84500e+02
          1546   1.54600e-01   3.56429e-02   1.83368e+02   1.84600e+02
          1547   1.54700e-01   3.56652e-02   1.83466e+02   1.84700e+02
          1548   1.54800e-01   3.56878e-02   1.83567e+02   1.84800e+02
          1549   1.54900e-01   3.57109e-02   1.83668e+02   1.84900e+02
          1550   1.55000e-01   3.57340e-02   1.83764e+02   1.85000e+02
          1551   1.55100e-01   3.57569e-02   1.83865e+02   1.85100e+02
          1552   1.55200e-01   3.57790e-02   1.83967e+02   1.85200e+02
          1553   1.55300e-01   3.58012e-02   1.84067e+02   1.85300e+02
          1554   1.55400e-01   3.58247e-02   1.84165e+02   1.85400e+02
          1555   1.55500e-01   3.58490e-02   1.84265e+02   1.85500e+02
          1556   1.55600e-01   3.58733e-02   1.84365e+02   1.85600e+02
          1557   1.55700e-01   3.58979e-02   1.84464e+02   1.85700e+02
          1558   1.55800e-01   3.59223e-02   1.84563e+02   1.85800e+02
          1559   1.55900e-01   3.59476e-02   1.84665e+02   1.85900e+02
          1560   1.56000e-01   3.59737e-02   1.84764e+02   1.86000e+02
          1561   1.56100e-01   3.60003e-02   1.84863e+02   1.86100e+02
          1562   1.56200e-01   3.60278e-02   1.84966e+02   1.86200e+02
          1563   1.56300e-01   3.60557e-02   1.85066e+02   1.86300e+02
          1564   1.56400e-01   3.60843e-02   1.85165e+02   1.86400e+02
          1565   1.56500e-01   3.61120e-02   1.85265e+02   1.86500e+02
          1566   1.56600e-01   3.61394e-02   1.85363e+02   1.86600e+02
          1567   1.56700e-01   3.61655e-02   1.85462e+02   1.86700e+02
          1568   1.56800e-01   3.61927e-02   1.85566e+02   1.86800e+02
          1569   1.56900e-01   3.62189e-02   1.85665e+02   1.86900e+02
          1570   1.57000e-01   3.62437e-02   1.85764e+02   1.87000e+02
          1571   1.57100e-01   3.62675e-02   1.85864e+02   1.87100e+02
          1572   1.57200e-01   3.62906e-02   1.85965e+02   1.87200e+02
          1573   1.57300e-01   3.63111e-02   1.86063e+02   1.87300e+02
          1574   1.57400e-01   3.63278e-02   1.86164e+02   1.87400e+02
          1575   1.57500e-01   3.63483e-02   1.86264e+02   1.87500e+02
          1576   1.57600e-01   3.63636e-02   1.86363e+02   1.87600e+02
          1577   1.57700e-01   3.63817e-02   1.86462e+02   1.87700e+02
          1578   1.57800e-01   3.64037e-02   1.86563e+02   1.87800e+02
          1579   1.57900e-01   3.64232e-02   1.86662e+02   1.87900e+02
          1580   1.58000e-01   3.64437e-02   1.86764e+02   1.88000e+02
          1581   1.58100e-01   3.64642e-02   1.86862e+02   1.88100e+02
          1582   1.58200e-01   3.64854e-02   1.86963e+02   1.88200e+02
          1583   1.58300e-01   3.65045e-02   1.87062e+02   1.88300e+02
          1584   1.58400e-01   3.65243e-02   1.87161e+02   1.88400e+02
          1585   1.58500e-01   3.65433e-02   1.87260e+02   1.88500e+02
          1586   1.58600e-01   3.65616e-02   1.87361e+02   1.88600e+02
          1587   1.58700e-01   3.65804e-02   1.87464e+02   1.88700e+02
          1588   1.58800e-01   3.66000e-02   1.87563e+02   1.88800e+02
          1589   1.58900e-01   3.66189e-02   1.87663e+02   1.88900e+02
          1590   1.59000e-01   3.66385e-02   1.87764e+02   1.89000e+02
          1591   1.59100e-01   3.66578e-02   1.87863e+02   1.89100e+02
          1592   1.59200e-01   3.66769e-02   1.87963e+02   1.89200e+02
          1593   1.59300e-01   3.66974e-02   1.88060e+02   1.89300e+02
          1594   1.59400e-01   3.67179e-02   1.88160e+02   1.89400e+02
          1595   1.59500e-01   3.67393e-02   1.88262e+02   1.89500e+02
          1596   1.59600e-01   3.67618e-02   1.88362e+02   1.89600e+02
          1597   1.59700e-01   3.67837e-02   1.88464e+02   1.89700e+02
          1598   1.59800e-01   3.68075e-02   1.88559e+02   1.89800e+02
          1599   1.59900e-01   3.68333e-02   1.88658e+02   1.89900e+02
          1600   1.60000e-01   3.68586e-02   1.88759e+02   1.90000e+02
          1601   1.60100e-01   3.68843e-02   1.88858e+02   1.90100e+02
          1602   1.60200e-01   3.69096e-02   1.88958e+02   1.90200e+02
          1603   1.60300e-01   3.69349e-02   1.89061e+02   1.90300e+02
          1604   1.60400e-01   3.69596e-02   1.89160e+02   1.90400e+02
          1605   1.60500e-01   3.69878e-02   1.89259e+02   1.90500e+02
          1606   1.60600e-01   3.70150e-02   1.89359e+02   1.90600e+02
          1607   1.60700e-01   3.70450e-02   1.89458e+02   1.90700e+02
          1608   1.60800e-01   3.70727e-02   1.89557e+02   1.90800e+02
          1609   1.60900e-01   3.71025e-02   1.89658e+02   1.90900e+02
          1610   1.61000e-01   3.71325e-02   1.89762e+02   1.91000e+02
          1611   1.61100e-01   3.71640e-02   1.89859e+02   1.91100e+02
          1612   1.61200e-01   3.71995e-02   1.89957e+02   1.91200e+02
          1613   1.61300e-01   3.72362e-02   1.90058e+02   1.91300e+02
          1614   1.61400e-01   3.72736e-02   1.90157e+02   1.91400e+02
          1615   1.61500e-01   3.73118e-02   1.90257e+02   1.91500e+02
          1616   1.61600e-01   3.73473e-02   1.90361e+02   1.91600e+02
          1617   1.61700e-01   3.73850e-02   1.90460e+02   1.91700e+02
          1618   1.61800e-01   3.74203e-02   1.90559e+02   1.91800e+02
          1619   1.61900e-01   3.74575e-02   1.90660e+02   1.91900e+02
          1620   1.62000e-01   3.74870e-02   1.90756e+02   1.92000e+02
          1621   1.62100e-01   3.75223e-02   1.90857e+02   1.92100e+02
          1622   1.62200e-01   3.75519e-02   1.90958e+02   1.92200e+02
          1623   1.62300e-01   3.75843e-02   1.91057e+02   1.92300e+02
          1624   1.62400e-01   3.76139e-02   1.91157e+02   1.92400e+02
          1625   1.62500e-01   3.76358e-02   1.91257e+02   1.92500e+02
          1626   1.62600e-01   3.76606e-02   1.91359e+02   1.92600e+02
          1627   1.62700e-01   3.76854e-02   1.91455e+02   1.92700e+02
          1628   1.62800e-01   3.77030e-02   1.91554e+02   1.92800e+02
          1629   1.62900e-01   3.77269e-02   1.91656e+02   1.92900e+02
          1630   1.63000e-01   3.77479e-02   1.91755e+02   1.93000e+02
          1631   1.63100e-01   3.77672e-02   1.91859e+02   1.93100e+02
          1632   1.63200e-01   3.77882e-02   1.91959e+02   1.93200e+02
          1633   1.63300e-01   3.78110e-02   1.92057e+02   1.93300e+02
          1634   1.63400e-01   3.78335e-02   1.92154e+02   1.93400e+02
          1635   1.63500e-01   3.78568e-02   1.92252e+02   1.93500e+02
          1636   1.63600e-01   3.78813e-02   1.92355e+02   1.93600e+02
          1637   1.63700e-01   3.79071e-02   1.92456e+02   1.93700e+02
          1638   1.63800e-01   3.79338e-02   1.92556e+02   1.93800e+02
          1639   1.63900e-01   3.79598e-02   1.92657e+02   1.93900e+02
          1640   1.64000e-01   3.79848e-02   1.92757e+02   1.94000e+02
          1641   1.64100e-01   3.80079e-02   1.92854e+02   1.94100e+02
          1642   1.64200e-01   3.80294e-02   1.92954e+02   1.94200e+02
          1643   1.64300e-01   3.80519e-02   1.93055e+02   1.94300e+02
          1644   1.64400e-01   3.80763e-02   1.93156e+02   1.94400e+02
          1645   1.64500e-01   3.81027e-02   1.93257e+02   1.94500e+02
          1646   1.64600e-01   3.81306e-02   1.93356e+02   1.94600e+02
          1647   1.64700e-01   3.81600e-02   1.93458e+02   1.94700e+02
          1648   1.64800e-01   3.81911e-02   1.93552e+02   1.94800e+02
          1649   1.64900e-01   3.82221e-02   1.93655e+02   1.94900e+02
          1650   1.65000e-01   3.82535e-02   1.93755e+02   1.95000e+02
          1651   1.65100e-01   3.82853e-02   1.93854e+02   1.95100e+02
          1652   1.65200e-01   3.83167e-02   1.93953e+02   1.95200e+02
          1653   1.65300e-01   3.83487e-02   1.94056e+02   1.95300e+02
          1654   1.65400e-01   3.83811e-02   1.94155e+02   1.95400e+02
          1655   1.65500e-01   3.84126e-02   1.94253e+02   1.95500e+02
          1656   1.65600e-01   3.84429e-02   1.94352e+02   1.95600e+02
          1657   1.65700e-01   3.84693e-02   1.94453e+02   1.95700e+02
          1658   1.65800e-01   3.84948e-02   1.94555e+02   1.95800e+02
          1659   1.65900e-01   3.85189e-02   1.94654e+02   1.95900e+02
          1660   1.66000e-01   3.85408e-02   1.94754e+02   1.96000e+02
          1661   1.66100e-01   3.85652e-02   1.94854e+02   1.96100e+02
          1662   1.66200e-01   3.85894e-02   1.94951e+02   1.96200e+02
          1663   1.66300e-01   3.86139e-02   1.95051e+02   1.96300e+02
          1664   1.66400e-01   3.86378e-02   1.95153e+02   1.96400e+02
          1665   1.66500e-01   3.86598e-02   1.95256e+02   1.96500e+02
          1666   1.66600e-01   3.86816e-02   1.95355e+02   1.96600e+02
          1667   1.66700e-01   3.87021e-02   1.95453e+02   1.96700e+02
          1668   1.66800e-01   3.87232e-02   1.95553e+02   1.96800e+02
          1669   1.66900e-01   3.87449e-02   1.95651e+02   1.96900e+02
          1670   1.67000e-01   3.87652e-02   1.95750e+02   1.97000e+02
          1671   1.67100e-01   3.87847e-02   1.95855e+02   1.97100e+02
          1672   1.67200e-01   3.88021e-02   1.95952e+02   1.97200e+02
          1673   1.67300e-01   3.88212e-02   1.96053e+02   1.97300e+02
          1674   1.67400e-01   3.88410e-02   1.96154e+02   1.97400e+02
          1675   1.67500e-01   3.88608e-02   1.96254e+02   1.97500e+02
          1676   1.67600e-01   3.88827e-02   1.96352e+02   1.97600e+02
          1677   1.67700e-01   3.89090e-02   1.96452e+02   1.97700e+02
          1678   1.67800e-01   3.89376e-02   1.96551e+02   1.97800e+02
          1679   1.67900e-01   3.89662e-02   1.96653e+02   1.97900e+02
          1680   1.68000e-01   3.89957e-02   1.96754e+02   1.98000e+02
          1681   1.68100e-01   3.90210e-02   1.96851e+02   1.98100e+02
          1682   1.68200e-01   3.90472e-02   1.96953e+02   1.98200e+02
          1683   1.68300e-01   3.90768e-02   1.97051e+02   1.98300e+02
          1684   1.68400e-01   3.91016e-02   1.97153e+02   1.98400e+02
          1685   1.68500e-01   3.91283e-02   1.97250e+02   1.98500e+02
          1686   1.68600e-01   3.91579e-02   1.97352e+02   1.98600e+02
          1687   1.68700e-01   3.91836e-02   1.97451e+02   1.98700e+02
          1688   1.68800e-01   3.92132e-02   1.97550e+02   1.98800e+02
          1689   1.68900e-01   3.92466e-02   1.97651e+02   1.98900e+02
          1690   1.69000e-01   3.92771e-02   1.97752e+02   1.99000e+02
          1691   1.69100e-01   3.93019e-02   1.97848e+02   1.99100e+02
          1692   1.69200e-01   3.93381e-02   1.97951e+02   1.99200e+02
          1693   1.69300e-01   3.93620e-02   1.98049e+02   1.99300e+02
          1694   1.69400e-01   3.93867e-02   1.98150e+02   1.99400e+02
          1695   1.69500e-01   3.94077e-02   1.98251e+02   1.99500e+02
          1696   1.69600e-01   3.94316e-02   1.98350e+02   1.99600e+02
          1697   1.69700e-01   3.94583e-02   1.98448e+02   1.99700e+02
          1698   1.69800e-01   3.94826e-02   1.98547e+02   1.99800e+02
          1699   1.69900e-01   3.95103e-02   1.98649e+02   1.99900e+02
          1700   1.70000e-01   3.95365e-02   1.98749e+02   2.00000e+02
          1701   1.70100e-01   3.95637e-02   1.98849e+02   2.00100e+02
          1702   1.70200e-01   3.95932e-02   1.98951e+02   2.00200e+02
          1703   1.70300e-01   3.96218e-02   1.99049e+02   2.00300e+02
          1704   1.70400e-01   3.96501e-02   1.99149e+02   2.00400e+02
          1705   1.70500e-01   3.96782e-02   1.99249e+02   2.00500e+02
          1706   1.70600e-01   3.97032e-02   1.99349e+02   2.00600e+02
          1707   1.70700e-01   3.97279e-02   1.99446e+02   2.00700e+02
          1708   1.70800e-01   3.97518e-02   1.99548e+02   2.00800e+02
          1709   1.70900e-01   3.97748e-02   1.99648e+02   2.00900e+02
          1710   1.71000e-01   3.97971e-02   1.99749e+02   2.01000e+02
          1711   1.71100e-01   3.98197e-02   1.99848e+02   2.01100e+02
          1712   1.71200e-01   3.98426e-02   1.99945e+02   2.01200e+02
          1713   1.71300e-01   3.98674e-02   2.00047e+02   2.01300e+02
          1714   1.71400e-01   3.98932e-02   2.00148e+02   2.01400e+02
          1715   1.71500e-01   3.99203e-02   2.00250e+02   2.01500e+02
          1716   1.71600e-01   3.99504e-02   2.00348e+02   2.01600e+02
          1717   1.71700e-01   3.99828e-02   2.00448e+02   2.01700e+02
          1718   1.71800e-01   4.00168e-02   2.00546e+02   2.01800e+02
          1719   1.71900e-01   4.00517e-02   2.00647e+02   2.01900e+02
          1720   1.72000e-01   4.00882e-02   2.00748e+02   2.02000e+02
          1721   1.72100e-01   4.01249e-02   2.00846e+02   2.02100e+02
          1722   1.72200e-01   4.01626e-02   2.00949e+02   2.02200e+02
          1723   1.72300e-01   4.02026e-02   2.01048e+02   2.02300e+02
          1724   1.72400e-01   4.02453e-02   2.01148e+02   2.02400e+02
          1725   1.72500e-01   4.02873e-02   2.01242e+02   2.02500e+02
          1726   1.72600e-01   4.03297e-02   2.01347e+02   2.02600e+02
          1727   1.72700e-01   4.03714e-02   2.01447e+02   2.02700e+02
          1728   1.72800e-01   4.04121e-02   2.01548e+02   2.02800e+02
          1729   1.72900e-01   4.04516e-02   2.01647e+02   2.02900e+02
          1730   1.73000e-01   4.04909e-02   2.01746e+02   2.03000e+02
          1731   1.73100e-01   4.05294e-02   2.01847e+02   2.03100e+02
          1732   1.73200e-01   4.05670e-02   2.01943e+02   2.03200e+02
          1733   1.73300e-01   4.06028e-02   2.02046e+02   2.03300e+02
          1734   1.73400e-01   4.06373e-02   2.02146e+02   2.03400e+02
          1735   1.73500e-01   4.06697e-02   2.02247e+02   2.03500e+02
          1736   1.73600e-01   4.07007e-02   2.02346e+02   2.03600e+02
          1737   1.73700e-01   4.07299e-02   2.02448e+02   2.03700e+02
          1738   1.73800e-01   4.07581e-02   2.02545e+02   2.03800e+02
          1739   1.73900e-01   4.07863e-02   2.02643e+02   2.03900e+02
          1740   1.74000e-01   4.08139e-02   2.02745e+02   2.04000e+02
          1741   1.74100e-01   4.08416e-02   2.02845e+02   2.04100e+02
          1742   1.74200e-01   4.08714e-02   2.02948e+02   2.04200e+02
          1743   1.74300e-01   4.09029e-02   2.03045e+02   2.04300e+02
          1744   1.74400e-01   4.09369e-02   2.03146e+02   2.04400e+02
          1745   1.74500e-01   4.09708e-02   2.03247e+02   2.04500e+02
          1746   1.74600e-01   4.10075e-02   2.03346e+02   2.04600e+02
          1747   1.74700e-01   4.10452e-02   2.03445e+02   2.04700e+02
          1748   1.74800e-01   4.10850e-02   2.03543e+02   2.04800e+02
          1749   1.74900e-01   4.11253e-02   2.03646e+02   2.04900e+02
          1750   1.75000e-01   4.11658e-02   2.03747e+02   2.05000e+02
          1751   1.75100e-01   4.12054e-02   2.03848e+02   2.05100e+02
          1752   1.75200e-01   4.12450e-02   2.03943e+02   2.05200e+02
          1753   1.75300e-01   4.12852e-02   2.04044e+02   2.05300e+02
          1754   1.75400e-01   4.13253e-02   2.04144e+02   2.05400e+02
          1755   1.75500e-01   4.13660e-02   2.04243e+02   2.05500e+02
          1756   1.75600e-01   4.14067e-02   2.04343e+02   2.05600e+02
          1757   1.75700e-01   4.14476e-02   2.04445e+02   2.05700e+02
          1758   1.75800e-01   4.14875e-02   2.04548e+02   2.05800e+02
          1759   1.75900e-01   4.15265e-02   2.04643e+02   2.05900e+02
          1760   1.76000e-01   4.15635e-02   2.04742e+02   2.06000e+02
          1761   1.76100e-01   4.16005e-02   2.04840e+02   2.06100e+02
          1762   1.76200e-01   4.16338e-02   2.04942e+02   2.06200e+02
          1763   1.76300e-01   4.16677e-02   2.05045e+02   2.06300e+02
          1764   1.76400e-01   4.16989e-02   2.05143e+02   2.06400e+02
          1765   1.76500e-01   4.17295e-02   2.05243e+02   2.06500e+02
          1766   1.76600e-01   4.17557e-02   2.05342e+02   2.06600e+02
          1767   1.76700e-01   4.17826e-02   2.05442e+02   2.06700e+02
          1768   1.76800e-01   4.18067e-02   2.05543e+02   2.06800e+02
          1769   1.76900e-01   4.18346e-02   2.05643e+02   2.06900e+02
          1770   1.77000e-01   4.18599e-02   2.05741e+02   2.07000e+02
          1771   1.77100e-01   4.18835e-02   2.05844e+02   2.07100e+02
          1772   1.77200e-01   4.19073e-02   2.05943e+02   2.07200e+02
          1773   1.77300e-01   4.19331e-02   2.06041e+02   2.07300e+02
          1774   1.77400e-01   4.19621e-02   2.06142e+02   2.07400e+02
          1775   1.77500e-01   4.19955e-02   2.06240e+02   2.07500e+02
          1776   1.77600e-01   4.20356e-02   2.06341e+02   2.07600e+02
          1777   1.77700e-01   4.20799e-02   2.06444e+02   2.07700e+02
          1778   1.77800e-01   4.21209e-02   2.06542e+02   2.07800e+02
          1779   1.77900e-01   4.21667e-02   2.06643e+02   2.07900e+02
          1780   1.78000e-01   4.22163e-02   2.06740e+02   2.08000e+02
          1781   1.78100e-01   4.22716e-02   2.06841e+02   2.08100e+02
          1782   1.78200e-01   4.23212e-02   2.06940e+02   2.08200e+02
          1783   1.78300e-01   4.23765e-02   2.07041e+02   2.08300e+02
          1784   1.78400e-01   4.24366e-02   2.07142e+02   2.08400e+02
          1785   1.78500e-01   4.24919e-02   2.07241e+02   2.08500e+02
          1786   1.78600e-01   4.25520e-02   2.07342e+02   2.08600e+02
          1787   1.78700e-01   4.25978e-02   2.07440e+02   2.08700e+02
          1788   1.78800e-01   4.26502e-02   2.07539e+02   2.08800e+02
          1789   1.78900e-01   4.27055e-02   2.07640e+02   2.08900e+02
          1790   1.79000e-01   4.27532e-02   2.07741e+02   2.09000e+02
          1791   1.79100e-01   4.27999e-02   2.07843e+02   2.09100e+02
          1792   1.79200e-01   4.28543e-02   2.07942e+02   2.09200e+02
          1793   1.79300e-01   4.29077e-02   2.08040e+02   2.09300e+02
          1794   1.79400e-01   4.29583e-02   2.08138e+02   2.09400e+02
          1795   1.79500e-01   4.30107e-02   2.08236e+02   2.09500e+02
          1796   1.79600e-01   4.30632e-02   2.08342e+02   2.09600e+02
          1797   1.79700e-01   4.31061e-02   2.08441e+02   2.09700e+02
          1798   1.79800e-01   4.31547e-02   2.08540e+02   2.09800e+02
          1799   1.79900e-01   4.32053e-02   2.08639e+02   2.09900e+02
          1800   1.80000e-01   4.32520e-02   2.08738e+02   2.10000e+02
          1801   1.80100e-01   4.33040e-02   2.08838e+02   2.10100e+02
          1802   1.80200e-01   4.33528e-02   2.08937e+02   2.10200e+02
          1803   1.80300e-01   4.34022e-02   2.09040e+02   2.10300e+02
          1804   1.80400e-01   4.34526e-02   2.09140e+02   2.10400e+02
          1805   1.80500e-01   4.35009e-02   2.09238e+02   2.10500e+02
          1806   1.80600e-01   4.35486e-02   2.09341e+02   2.10600e+02
          1807   1.80700e-01   4.35944e-02   2.09436e+02   2.10700e+02
          1808   1.80800e-01   4.36385e-02   2.09537e+02   2.10800e+02
          1809   1.80900e-01   4.36811e-02   2.09636e+02   2.10900e+02
          1810   1.81000e-01   4.37245e-02   2.09743e+02   2.11000e+02
          1811   1.81100e-01   4.37684e-02   2.09838e+02   2.11100e+02
          1812   1.81200e-01   4.38066e-02   2.09942e+02   2.11200e+02
          1813   1.81300e-01   4.38404e-02   2.10040e+02   2.11300e+02
          1814   1.81400e-01   4.38709e-02   2.10137e+02   2.11400e+02
          1815   1.81500e-01   4.39024e-02   2.10239e+02   2.11500e+02
          1816   1.81600e-01   4.39348e-02   2.10338e+02   2.11600e+02
          1817   1.81700e-01   4.39618e-02   2.10438e+02   2.11700e+02
          1818   1.81800e-01   4.39918e-02   2.10536e+02   2.11800e+02
          1819   1.81900e-01   4.40211e-02   2.10639e+02   2.11900e+02
          1820   1.82000e-01   4.40521e-02   2.10738e+02   2.12000e+02
          1821   1.82100e-01   4.40866e-02   2.10833e+02   2.12100e+02
          1822   1.82200e-01   4.41242e-02   2.10935e+02   2.12200e+02
          1823   1.82300e-01   4.41663e-02   2.11037e+02   2.12300e+02
          1824   1.82400e-01   4.42083e-02   2.11137e+02   2.12400e+02
          1825   1.82500e-01   4.42564e-02   2.11238e+02   2.12500e+02
          1826   1.82600e-01   4.43032e-02   2.11339e+02   2.12600e+02
          1827   1.82700e-01   4.43525e-02   2.11436e+02   2.12700e+02
          1828   1.82800e-01   4.44016e-02   2.11533e+02   2.12800e+02
          1829   1.82900e-01   4.44531e-02   2.11636e+02   2.12900e+02
          1830   1.83000e-01   4.45085e-02   2.11734e+02   2.13000e+02
          1831   1.83100e-01   4.45585e-02   2.11835e+02   2.13100e+02
          1832   1.83200e-01   4.46110e-02   2.11939e+02   2.13200e+02
          1833   1.83300e-01   4.46608e-02   2.12037e+02   2.13300e+02
          1834   1.83400e-01   4.47087e-02   2.12136e+02   2.13400e+02
          1835   1.83500e-01   4.47547e-02   2.12234e+02   2.13500e+02
          1836   1.83600e-01   4.47986e-02   2.12332e+02   2.13600e+02
          1837   1.83700e-01   4.48413e-02   2.12437e+02   2.13700e+02
          1838   1.83800e-01   4.48825e-02   2.12537e+02   2.13800e+02
          1839   1.83900e-01   4.49250e-02   2.12636e+02   2.13900e+02
          1840   1.84000e-01   4.49634e-02   2.12736e+02   2.14000e+02
          1841   1.84100e-01   4.50048e-02   2.12837e+02   2.14100e+02
          1842   1.84200e-01   4.50473e-02   2.12935e+02   2.14200e+02
          1843   1.84300e-01   4.50878e-02   2.13034e+02   2.14300e+02
          1844   1.84400e-01   4.51269e-02   2.13136e+02   2.14400e+02
          1845   1.84500e-01   4.51641e-02   2.13236e+02   2.14500e+02
          1846   1.84600e-01   4.52023e-02   2.13338e+02   2.14600e+02
          1847   1.84700e-01   4.52356e-02   2.13434e+02   2.14700e+02
          1848   1.84800e-01   4.52700e-02   2.13532e+02   2.14800e+02
          1849   1.84900e-01   4.53005e-02   2.13634e+02   2.14900e+02
          1850   1.85000e-01   4.53300e-02   2.13733e+02   2.15000e+02
          1851   1.85100e-01   4.53596e-02   2.13835e+02   2.15100e+02
          1852   1.85200e-01   4.53949e-02   2.13933e+02   2.15200e+02
          1853   1.85300e-01   4.54283e-02   2.14038e+02   2.15300e+02
          1854   1.85400e-01   4.54617e-02   2.14135e+02   2.15400e+02
          1855   1.85500e-01   4.54974e-02   2.14233e+02   2.15500e+02
          1856   1.85600e-01   4.55341e-02   2.14334e+02   2.15600e+02
          1857   1.85700e-01   4.55761e-02   2.14432e+02   2.15700e+02
          1858   1.85800e-01   4.56171e-02   2.14534e+02   2.15800e+02
          1859   1.85900e-01   4.56619e-02   2.14635e+02   2.15900e+02
          1860   1.86000e-01   4.57091e-02   2.14735e+02   2.16000e+02
          1861   1.86100e-01   4.57511e-02   2.14833e+02   2.16100e+02
          1862   1.86200e-01   4.57942e-02   2.14932e+02   2.16200e+02
          1863   1.86300e-01   4.58360e-02   2.15031e+02   2.16300e+02
          1864   1.86400e-01   4.58789e-02   2.15132e+02   2.16400e+02
          1865   1.86500e-01   4.59208e-02   2.15231e+02   2.16500e+02
          1866   1.86600e-01   4.59638e-02   2.15332e+02   2.16600e+02
          1867   1.86700e-01   4.60083e-02   2.15433e+02   2.16700e+02
          1868   1.86800e-01   4.60538e-02   2.15530e+02   2.16800e+02
          1869   1.86900e-01   4.60984e-02   2.15632e+02   2.16900e+02
          1870   1.87000e-01   4.61447e-02   2.15730e+02   2.17000e+02
          1871   1.87100e-01   4.61917e-02   2.15830e+02   2.17100e+02
          1872   1.87200e-01   4.62401e-02   2.15932e+02   2.17200e+02
          1873   1.87300e-01   4.62896e-02   2.16032e+02   2.17300e+02
          1874   1.87400e-01   4.63403e-02   2.16132e+02   2.17400e+02
          1875   1.87500e-01   4.63907e-02   2.16233e+02   2.17500e+02
          1876   1.87600e-01   4.64421e-02   2.16329e+02   2.17600e+02
          1877   1.87700e-01   4.64920e-02   2.16431e+02   2.17700e+02
          1878   1.87800e-01   4.65437e-02   2.16530e+02   2.17800e+02
          1879   1.87900e-01   4.65946e-02   2.16632e+02   2.17900e+02
          1880   1.88000e-01   4.66466e-02   2.16729e+02   2.18000e+02
          1881   1.88100e-01   4.66995e-02   2.16831e+02   2.18100e+02
          1882   1.88200e-01   4.67513e-02   2.16932e+02   2.18200e+02
          1883   1.88300e-01   4.68066e-02   2.17030e+02   2.18300e+02
          1884   1.88400e-01   4.68619e-02   2.17131e+02   2.18400e+02
          1885   1.88500e-01   4.69189e-02   2.17230e+02   2.18500e+02
          1886   1.88600e-01   4.69735e-02   2.17332e+02   2.18600e+02
          1887   1.88700e-01   4.70256e-02   2.17429e+02   2.18700e+02
          1888   1.88800e-01   4.70759e-02   2.17531e+02   2.18800e+02
          1889   1.88900e-01   4.71231e-02   2.17632e+02   2.18900e+02
          1890   1.89000e-01   4.71690e-02   2.17729e+02   2.19000e+02
          1891   1.89100e-01   4.72153e-02   2.17829e+02   2.19100e+02
          1892   1.89200e-01   4.72599e-02   2.17932e+02   2.19200e+02
          1893   1.89300e-01   4.73078e-02   2.18032e+02   2.19300e+02
          1894   1.89400e-01   4.73531e-02   2.18128e+02   2.19400e+02
          1895   1.89500e-01   4.73982e-02   2.18229e+02   2.19500e+02
          1896   1.89600e-01   4.74395e-02   2.18329e+02   2.19600e+02
          1897   1.89700e-01   4.74796e-02   2.18427e+02   2.19700e+02
          1898   1.89800e-01   4.75183e-02   2.18527e+02   2.19800e+02
          1899   1.89900e-01   4.75544e-02   2.18630e+02   2.19900e+02
          1900   1.90000e-01   4.75894e-02   2.18730e+02   2.20000e+02
          1901   1.90100e-01   4.76242e-02   2.18831e+02   2.20100e+02
          1902   1.90200e-01   4.76603e-02   2.18930e+02   2.20200e+02
          1903   1.90300e-01   4.76975e-02   2.19028e+02   2.20300e+02
          1904   1.90400e-01   4.77357e-02   2.19128e+02   2.20400e+02
          1905   1.90500e-01   4.77752e-02   2.19231e+02   2.20500e+02
          1906   1.90600e-01   4.78170e-02   2.19326e+02   2.20600e+02
          1907   1.90700e-01   4.78622e-02   2.19428e+02   2.20700e+02
          1908   1.90800e-01   4.79072e-02   2.19529e+02   2.20800e+02
          1909   1.90900e-01   4.79563e-02   2.19627e+02   2.20900e+02
          1910   1.91000e-01   4.80062e-02   2.19726e+02   2.21000e+02
          1911   1.91100e-01   4.80593e-02   2.19828e+02   2.21100e+02
          1912   1.91200e-01   4.81129e-02   2.19927e+02   2.21200e+02
          1913   1.91300e-01   4.81665e-02   2.20029e+02   2.21300e+02
          1914   1.91400e-01   4.82199e-02   2.20126e+02   2.21400e+02
          1915   1.91500e-01   4.82733e-02   2.20227e+02   2.21500e+02
          1916   1.91600e-01   4.83249e-02   2.20324e+02   2.21600e+02
          1917   1.91700e-01   4.83760e-02   2.20426e+02   2.21700e+02
          1918   1.91800e-01   4.84257e-02   2.20528e+02   2.21800e+02
          1919   1.91900e-01   4.84769e-02   2.20628e+02   2.21900e+02
          1920   1.92000e-01   4.85284e-02   2.20728e+02   2.22000e+02
          1921   1.92100e-01   4.85803e-02   2.20826e+02   2.22100e+02
          1922   1.92200e-01   4.86317e-02   2.20928e+02   2.22200e+02
          1923   1.92300e-01   4.86850e-02   2.21027e+02   2.22300e+02
          1924   1.92400e-01   4.87352e-02   2.21127e+02   2.22400e+02
          1925   1.92500e-01   4.87860e-02   2.21225e+02   2.22500e+02
          1926   1.92600e-01   4.88336e-02   2.21329e+02   2.22600e+02
          1927   1.92700e-01   4.88820e-02   2.21426e+02   2.22700e+02
          1928   1.92800e-01   4.89273e-02   2.21528e+02   2.22800e+02
          1929   1.92900e-01   4.89736e-02   2.21625e+02   2.22900e+02
          1930   1.93000e-01   4.90179e-02   2.21726e+02   2.23000e+02
          1931   1.93100e-01   4.90637e-02   2.21825e+02   2.23100e+02
          1932   1.93200e-01   4.91028e-02   2.21926e+02   2.23200e+02
          1933   1.93300e-01   4.91533e-02   2.22027e+02   2.23300e+02
          1934   1.93400e-01   4.92010e-02   2.22127e+02   2.23400e+02
          1935   1.93500e-01   4.92449e-02   2.22226e+02   2.23500e+02
          1936   1.93600e-01   4.92935e-02   2.22326e+02   2.23600e+02
          1937   1.93700e-01   4.93374e-02   2.22425e+02   2.23700e+02
          1938   1.93800e-01   4.93865e-02   2.22524e+02   2.23800e+02
          1939   1.93900e-01   4.94361e-02   2.22626e+02   2.23900e+02
          1940   1.94000e-01   4.94843e-02   2.22724e+02   2.24000e+02
          1941   1.94100e-01   4.95360e-02   2.22826e+02   2.24100e+02
          1942   1.94200e-01   4.95846e-02   2.22926e+02   2.24200e+02
          1943   1.94300e-01   4.96372e-02   2.23023e+02   2.24300e+02
          1944   1.94400e-01   4.96866e-02   2.23122e+02   2.24400e+02
          1945   1.94500e-01   4.97375e-02   2.23222e+02   2.24500e+02
          1946   1.94600e-01   4.97894e-02   2.23323e+02   2.24600e+02
          1947   1.94700e-01   4.98430e-02   2.23425e+02   2.24700e+02
          1948   1.94800e-01   4.98949e-02   2.23524e+02   2.24800e+02
          1949   1.94900e-01   4.99475e-02   2.23626e+02   2.24900e+02
          1950   1.95000e-01   4.99992e-02   2.23721e+02   2.25000e+02
          1951   1.95100e-01   5.00517e-02   2.23823e+02   2.25100e+02
          1952   1.95200e-01   5.01065e-02   2.23925e+02   2.25200e+02
          1953   1.95300e-01   5.01566e-02   2.24023e+02   2.25300e+02
          1954   1.95400e-01   5.02057e-02   2.24124e+02   2.25400e+02
          1955   1.95500e-01   5.02529e-02   2.24224e+02   2.25500e+02
          1956   1.95600e-01   5.02996e-02   2.24324e+02   2.25600e+02
          1957   1.95700e-01   5.03459e-02   2.24421e+02   2.25700e+02
          1958   1.95800e-01   5.03922e-02   2.24523e+02   2.25800e+02
          1959   1.95900e-01   5.04427e-02   2.24623e+02   2.25900e+02
          1960   1.96000e-01   5.04889e-02   2.24723e+02   2.26000e+02
          1961   1.96100e-01   5.05376e-02   2.24824e+02   2.26100e+02
          1962   1.96200e-01   5.05834e-02   2.24923e+02   2.26200e+02
          1963   1.96300e-01   5.06344e-02   2.25022e+02   2.26300e+02
          1964   1.96400e-01   5.06859e-02   2.25120e+02   2.26400e+02
          1965   1.96500e-01   5.07398e-02   2.25222e+02   2.26500e+02
          1966   1.96600e-01   5.07989e-02   2.25323e+02   2.26600e+02
          1967   1.96700e-01   5.08547e-02   2.25424e+02   2.26700e+02
          1968   1.96800e-01   5.09176e-02   2.25522e+02   2.26800e+02
          1969   1.96900e-01   5.09753e-02   2.25623e+02   2.26900e+02
          1970   1.97000e-01   5.10371e-02   2.25724e+02   2.27000e+02
          1971   1.97100e-01   5.10964e-02   2.25820e+02   2.27100e+02
          1972   1.97200e-01   5.11547e-02   2.25921e+02   2.27200e+02
          1973   1.97300e-01   5.12116e-02   2.26022e+02   2.27300e+02
          1974   1.97400e-01   5.12652e-02   2.26121e+02   2.27400e+02
          1975   1.97500e-01   5.13177e-02   2.26221e+02   2.27500e+02
          1976   1.97600e-01   5.13716e-02   2.26322e+02   2.27600e+02
          1977   1.97700e-01   5.14212e-02   2.26421e+02   2.27700e+02
          1978   1.97800e-01   5.14688e-02   2.26519e+02   2.27800e+02
          1979   1.97900e-01   5.15194e-02   2.26621e+02   2.27900e+02
          1980   1.98000e-01   5.15680e-02   2.26720e+02   2.28000e+02
          1981   1.98100e-01   5.16167e-02   2.26821e+02   2.28100e+02
          1982   1.98200e-01   5.16567e-02   2.26921e+02   2.28200e+02
          1983   1.98300e-01   5.17044e-02   2.27017e+02   2.28300e+02
          1984   1.98400e-01   5.17488e-02   2.27118e+02   2.28400e+02
          1985   1.98500e-01   5.17945e-02   2.27220e+02   2.28500e+02
          1986   1.98600e-01   5.18360e-02   2.27321e+02   2.28600e+02
          1987   1.98700e-01   5.18799e-02   2.27419e+02   2.28700e+02
          1988   1.98800e-01   5.19276e-02   2.27521e+02   2.28800e+02
          1989   1.98900e-01   5.19700e-02   2.27618e+02   2.28900e+02
          1990   1.99000e-01   5.20134e-02   2.27720e+02   2.29000e+02
          1991   1.99100e-01   5.20601e-02   2.27816e+02   2.29100e+02
          1992   1.99200e-01   5.21049e-02   2.27919e+02   2.29200e+02
          1993   1.99300e-01   5.21507e-02   2.28021e+02   2.29300e+02
          1994   1.99400e-01   5.21946e-02   2.28118e+02   2.29400e+02
          1995   1.99500e-01   5.22413e-02   2.28220e+02   2.29500e+02
          1996   1.99600e-01   5.22919e-02   2.28318e+02   2.29600e+02
          1997   1.99700e-01   5.23448e-02   2.28418e+02   2.29700e+02
          1998   1.99800e-01   5.23958e-02   2.28516e+02   2.29800e+02
          1999   1.99900e-01   5.24478e-02   2.28621e+02   2.29900e+02
          2000   2.00000e-01   5.25012e-02   2.28719e+02   2.30000e+02
          2001   2.00100e-01   5.25503e-02   2.28818e+02   2.30100e+02
          2002   2.00200e-01   5.26018e-02   2.28918e+02   2.30200e+02
          2003   2.00300e-01   5.26500e-02   2.29022e+02   2.30300e+02
          2004   2.00400e-01   5.26953e-02   2.29118e+02   2.30400e+02
          2005   2.00500e-01   5.27430e-02   2.29217e+02   2.30500e+02
          2006   2.00600e-01   5.27930e-02   2.29318e+02   2.30600e+02
          2007   2.00700e-01   5.28445e-02   2.29419e+02   2.30700e+02
          2008   2.00800e-01   5.28960e-02   2.29521e+02   2.30800e+02
          2009   2.00900e-01   5.29461e-02   2.29618e+02   2.30900e+02
          2010   2.01000e-01   5.29971e-02   2.29718e+02   2.31000e+02
          2011   2.01100e-01   5.30467e-02   2.29816e+02   2.31100e+02
          2012   2.01200e-01   5.31058e-02   2.29918e+02   2.31200e+02
          2013   2.01300e-01   5.31569e-02   2.30019e+02   2.31300e+02
          2014   2.01400e-01   5.32146e-02   2.30119e+02   2.31400e+02
          2015   2.01500e-01   5.32675e-02   2.30218e+02   2.31500e+02
          2016   2.01600e-01   5.33257e-02   2.30320e+02   2.31600e+02
          2017   2.01700e-01   5.33819e-02   2.30416e+02   2.31700e+02
          2018   2.01800e-01   5.34401e-02   2.30516e+02   2.31800e+02
          2019   2.01900e-01   5.34987e-02   2.30618e+02   2.31900e+02
          2020   2.02000e-01   5.35512e-02   2.30716e+02   2.32000e+02
          2021   2.02100e-01   5.36041e-02   2.30819e+02   2.32100e+02
          2022   2.02200e-01   5.36528e-02   2.30919e+02   2.32200e+02
          2023   2.02300e-01   5.36976e-02   2.31017e+02   2.32300e+02
          2024   2.02400e-01   5.37424e-02   2.31116e+02   2.32400e+02
          2025   2.02500e-01   5.37872e-02   2.31216e+02   2.32500e+02
          2026   2.02600e-01   5.38263e-02   2.31318e+02   2.32600e+02
          2027   2.02700e-01   5.38673e-02   2.31418e+02   2.32700e+02
          2028   2.02800e-01   5.39074e-02   2.31518e+02   2.32800e+02
          2029   2.02900e-01   5.39503e-02   2.31620e+02   2.32900e+02
          2030   2.03000e-01   5.39942e-02   2.31715e+02   2.33000e+02
          2031   2.03100e-01   5.40395e-02   2.31815e+02   2.33100e+02
          2032   2.03200e-01   5.40838e-02   2.31914e+02   2.33200e+02
          2033   2.03300e-01   5.41341e-02   2.32015e+02   2.33300e+02
          2034   2.03400e-01   5.41843e-02   2.32117e+02   2.33400e+02
          2035   2.03500e-01   5.42374e-02   2.32216e+02   2.33500e+02
          2036   2.03600e-01   5.42942e-02   2.32318e+02   2.33600e+02
          2037   2.03700e-01   5.43501e-02   2.32416e+02   2.33700e+02
          2038   2.03800e-01   5.44066e-02   2.32516e+02   2.33800e+02
          2039   2.03900e-01   5.44665e-02   2.32615e+02   2.33900e+02
          2040   2.04000e-01   5.45251e-02   2.32717e+02   2.34000e+02
          2041   2.04100e-01   5.45831e-02   2.32817e+02   2.34100e+02
          2042   2.04200e-01   5.46432e-02   2.32915e+02   2.34200e+02
          2043   2.04300e-01   5.47032e-02   2.33014e+02   2.34300e+02
          2044   2.04400e-01   5.47628e-02   2.33111e+02   2.34400e+02
          2045   2.04500e-01   5.48220e-02   2.33214e+02   2.34500e+02
          2046   2.04600e-01   5.48816e-02   2.33314e+02   2.34600e+02
          2047   2.04700e-01   5.49455e-02   2.33417e+02   2.34700e+02
          2048   2.04800e-01   5.50089e-02   2.33515e+02   2.34800e+02
          2049   2.04900e-01   5.50704e-02   2.33616e+02   2.34900e+02
          2050   2.05000e-01   5.51376e-02   2.33713e+02   2.35000e+02
          2051   2.05100e-01   5.52015e-02   2.33814e+02   2.35100e+02
          2052   2.05200e-01   5.52688e-02   2.33912e+02   2.35200e+02
          2053   2.05300e-01   5.53317e-02   2.34013e+02   2.35300e+02
          2054   2.05400e-01   5.53994e-02   2.34112e+02   2.35400e+02
          2055   2.05500e-01   5.54614e-02   2.34216e+02   2.35500e+02
          2056   2.05600e-01   5.55267e-02   2.34314e+02   2.35600e+02
          2057   2.05700e-01   5.55944e-02   2.34415e+02   2.35700e+02
          2058   2.05800e-01   5.56526e-02   2.34513e+02   2.35800e+02
          2059   2.05900e-01   5.57165e-02   2.34611e+02   2.35900e+02
          2060   2.06000e-01   5.57737e-02   2.34713e+02   2.36000e+02
          2061   2.06100e-01   5.58281e-02   2.34813e+02   2.36100e+02
          2062   2.06200e-01   5.58872e-02   2.34913e+02   2.36200e+02
          2063   2.06300e-01   5.59502e-02   2.35014e+02   2.36300e+02
          2064   2.06400e-01   5.60064e-02   2.35108e+02   2.36400e+02
          2065   2.06500e-01   5.60665e-02   2.35213e+02   2.36500e+02
          2066   2.06600e-01   5.61218e-02   2.35310e+02   2.36600e+02
          2067   2.06700e-01   5.61838e-02   2.35410e+02   2.36700e+02
          2068   2.06800e-01   5.62434e-02   2.35513e+02   2.36800e+02
          2069   2.06900e-01   5.62968e-02   2.35614e+02   2.36900e+02
          2070   2.07000e-01   5.63555e-02   2.35711e+02   2.37000e+02
          2071   2.07100e-01   5.64108e-02   2.35810e+02   2.37100e+02
          2072   2.07200e-01   5.64671e-02   2.35910e+02   2.37200e+02
          2073   2.07300e-01   5.65228e-02   2.36011e+02   2.37300e+02
          2074   2.07400e-01   5.65779e-02   2.36112e+02   2.37400e+02
          2075   2.07500e-01   5.66328e-02   2.36211e+02   2.37500e+02
          2076   2.07600e-01   5.66866e-02   2.36309e+02   2.37600e+02
          2077   2.07700e-01   5.67422e-02   2.36409e+02   2.37700e+02
          2078   2.07800e-01   5.67920e-02   2.36510e+02   2.37800e+02
          2079   2.07900e-01   5.68445e-02   2.36610e+02   2.37900e+02
          2080   2.08000e-01   5.69000e-02   2.36709e+02   2.38000e+02
          2081   2.08100e-01   5.69520e-02   2.36810e+02   2.38100e+02
          2082   2.08200e-01   5.70040e-02   2.36912e+02   2.38200e+02
          2083   2.08300e-01   5.70550e-02   2.37009e+02   2.38300e+02
          2084   2.08400e-01   5.71046e-02   2.37108e+02   2.38400e+02
          2085   2.08500e-01   5.71547e-02   2.37210e+02   2.38500e+02
          2086   2.08600e-01   5.72085e-02   2.37307e+02   2.38600e+02
          2087   2.08700e-01   5.72586e-02   2.37412e+02   2.38700e+02
          2088   2.08800e-01   5.73120e-02   2.37512e+02   2.38800e+02
          2089   2.08900e-01   5.73640e-02   2.37610e+02   2.38900e+02
          2090   2.09000e-01   5.74179e-02   2.37708e+02   2.39000e+02
          2091   2.09100e-01   5.74694e-02   2.37808e+02   2.39100e+02
          2092   2.09200e-01   5.75218e-02   2.37910e+02   2.39200e+02
          2093   2.09300e-01   5.75728e-02   2.38011e+02   2.39300e+02
          2094   2.09400e-01   5.76258e-02   2.38112e+02   2.39400e+02
          2095   2.09500e-01   5.76758e-02   2.38210e+02   2.39500e+02
          2096   2.09600e-01   5.77297e-02   2.38311e+02   2.39600e+02
          2097   2.09700e-01   5.77822e-02   2.38406e+02   2.39700e+02
          2098   2.09800e-01   5.78346e-02   2.38507e+02   2.39800e+02
          2099   2.09900e-01   5.78887e-02   2.38609e+02   2.39900e+02
          2100   2.10000e-01   5.79432e-02   2.38710e+02   2.40000e+02
          2101   2.10100e-01   5.80008e-02   2.38809e+02   2.40100e+02
          2102   2.10200e-01   5.80592e-02   2.38909e+02   2.40200e+02
          2103   2.10300e-01   5.81150e-02   2.39010e+02   2.40300e+02
          2104   2.10400e-01   5.81741e-02   2.39108e+02   2.40400e+02
          2105   2.10500e-01   5.82333e-02   2.39209e+02   2.40500e+02
          2106   2.10600e-01   5.82924e-02   2.39309e+02   2.40600e+02
          2107   2.10700e-01   5.83563e-02   2.39409e+02   2.40700e+02
          2108   2.10800e-01   5.84116e-02   2.39508e+02   2.40800e+02
          2109   2.10900e-01   5.84764e-02   2.39607e+02   2.40900e+02
          2110   2.11000e-01   5.85442e-02   2.39705e+02   2.41000e+02
          2111   2.11100e-01   5.86061e-02   2.39805e+02   2.41100e+02
          2112   2.11200e-01   5.86739e-02   2.39910e+02   2.41200e+02
          2113   2.11300e-01   5.87349e-02   2.40010e+02   2.41300e+02
          2114   2.11400e-01   5.87988e-02   2.40107e+02   2.41400e+02
          2115   2.11500e-01   5.88675e-02   2.40208e+02   2.41500e+02
          2116   2.11600e-01   5.89333e-02   2.40306e+02   2.41600e+02
          2117   2.11700e-01   5.90014e-02   2.40407e+02   2.41700e+02
          2118   2.11800e-01   5.90730e-02   2.40506e+02   2.41800e+02
          2119   2.11900e-01   5.91438e-02   2.40607e+02   2.41900e+02
          2120   2.12000e-01   5.92132e-02   2.40709e+02   2.42000e+02
          2121   2.12100e-01   5.92841e-02   2.40809e+02   2.42100e+02
          2122   2.12200e-01   5.93520e-02   2.40909e+02   2.42200e+02
          2123   2.12300e-01   5.94174e-02   2.41007e+02   2.42300e+02
          2124   2.12400e-01   5.94792e-02   2.41106e+02   2.42400e+02
          2125   2.12500e-01   5.95384e-02   2.41207e+02   2.42500e+02
          2126   2.12600e-01   5.95942e-02   2.41307e+02   2.42600e+02
          2127   2.12700e-01   5.96504e-02   2.41407e+02   2.42700e+02
          2128   2.12800e-01   5.97019e-02   2.41508e+02   2.42800e+02
          2129   2.12900e-01   5.97510e-02   2.41607e+02   2.42900e+02
          2130   2.13000e-01   5.98040e-02   2.41704e+02   2.43000e+02
          2131   2.13100e-01   5.98564e-02   2.41804e+02   2.43100e+02
          2132   2.13200e-01   5.99091e-02   2.41906e+02   2.43200e+02
          2133   2.13300e-01   5.99613e-02   2.42006e+02   2.43300e+02
          2134   2.13400e-01   6.00150e-02   2.42108e+02   2.43400e+02
          2135   2.13500e-01   6.00706e-02   2.42206e+02   2.43500e+02
          2136   2.13600e-01   6.01273e-02   2.42305e+02   2.43600e+02
          2137   2.13700e-01   6.01856e-02   2.42404e+02   2.43700e+02
          2138   2.13800e-01   6.02415e-02   2.42502e+02   2.43800e+02
          2139   2.13900e-01   6.02994e-02   2.42607e+02   2.43900e+02
          2140   2.14000e-01   6.03557e-02   2.42704e+02   2.44000e+02
          2141   2.14100e-01   6.04143e-02   2.42804e+02   2.44100e+02
          2142   2.14200e-01   6.04696e-02   2.42907e+02   2.44200e+02
          2143   2.14300e-01   6.05316e-02   2.43002e+02   2.44300e+02
          2144   2.14400e-01   6.05879e-02   2.43104e+02   2.44400e+02
          2145   2.14500e-01   6.06422e-02   2.43205e+02   2.44500e+02
          2146   2.14600e-01   6.06995e-02   2.43304e+02   2.44600e+02
          2147   2.14700e-01   6.07548e-02   2.43404e+02   2.44700e+02
          2148   2.14800e-01   6.08063e-02   2.43506e+02   2.44800e+02
          2149   2.14900e-01   6.08635e-02   2.43603e+02   2.44900e+02
          2150   2.15000e-01   6.09207e-02   2.43702e+02   2.45000e+02
          2151   2.15100e-01   6.09798e-02   2.43803e+02   2.45100e+02
          2152   2.15200e-01   6.10399e-02   2.43906e+02   2.45200e+02
          2153   2.15300e-01   6.11067e-02   2.44007e+02   2.45300e+02
          2154   2.15400e-01   6.11649e-02   2.44103e+02   2.45400e+02
          2155   2.15500e-01   6.12335e-02   2.44204e+02   2.45500e+02
          2156   2.15600e-01   6.13003e-02   2.44301e+02   2.45600e+02
          2157   2.15700e-01   6.13651e-02   2.44403e+02   2.45700e+02
          2158   2.15800e-01   6.14290e-02   2.44503e+02   2.45800e+02
          2159   2.15900e-01   6.14977e-02   2.44605e+02   2.45900e+02
          2160   2.16000e-01   6.15644e-02   2.44702e+02   2.46000e+02
          2161   2.16100e-01   6.16260e-02   2.44802e+02   2.46100e+02
          2162   2.16200e-01   6.16920e-02   2.44905e+02   2.46200e+02
          2163   2.16300e-01   6.17559e-02   2.45003e+02   2.46300e+02
          2164   2.16400e-01   6.18211e-02   2.45105e+02   2.46400e+02
          2165   2.16500e-01   6.18848e-02   2.45202e+02   2.46500e+02
          2166   2.16600e-01   6.19459e-02   2.45302e+02   2.46600e+02
          2167   2.16700e-01   6.20029e-02   2.45405e+02   2.46700e+02
          2168   2.16800e-01   6.20654e-02   2.45502e+02   2.46800e+02
          2169   2.16900e-01   6.21257e-02   2.45604e+02   2.46900e+02
          2170   2.17000e-01   6.21858e-02   2.45702e+02   2.47000e+02
          2171   2.17100e-01   6.22506e-02   2.45802e+02   2.47100e+02
          2172   2.17200e-01   6.23150e-02   2.45902e+02   2.47200e+02
          2173   2.17300e-01   6.23837e-02   2.46003e+02   2.47300e+02
          2174   2.17400e-01   6.24485e-02   2.46105e+02   2.47400e+02
          2175   2.17500e-01   6.25114e-02   2.46200e+02   2.47500e+02
          2176   2.17600e-01   6.25758e-02   2.46299e+02   2.47600e+02
          2177   2.17700e-01   6.26321e-02   2.46399e+02   2.47700e+02
          2178   2.17800e-01   6.26931e-02   2.46502e+02   2.47800e+02
          2179   2.17900e-01   6.27499e-02   2.46601e+02   2.47900e+02
          2180   2.18000e-01   6.28071e-02   2.46701e+02   2.48000e+02
          2181   2.18100e-01   6.28626e-02   2.46799e+02   2.48100e+02
          2182   2.18200e-01   6.29177e-02   2.46899e+02   2.48200e+02
          2183   2.18300e-01   6.29792e-02   2.47000e+02   2.48300e+02
          2184   2.18400e-01   6.30379e-02   2.47100e+02   2.48400e+02
          2185   2.18500e-01   6.31018e-02   2.47201e+02   2.48500e+02
          2186   2.18600e-01   6.31642e-02   2.47301e+02   2.48600e+02
          2187   2.18700e-01   6.32262e-02   2.47400e+02   2.48700e+02
          2188   2.18800e-01   6.32873e-02   2.47501e+02   2.48800e+02
          2189   2.18900e-01   6.33469e-02   2.47599e+02   2.48900e+02
          2190   2.19000e-01   6.34065e-02   2.47699e+02   2.49000e+02
          2191   2.19100e-01   6.34680e-02   2.47801e+02   2.49100e+02
          2192   2.19200e-01   6.35276e-02   2.47900e+02   2.49200e+02
          2193   2.19300e-01   6.35893e-02   2.48002e+02   2.49300e+02
          2194   2.19400e-01   6.36501e-02   2.48100e+02   2.49400e+02
          2195   2.19500e-01   6.37108e-02   2.48200e+02   2.49500e+02
          2196   2.19600e-01   6.37733e-02   2.48298e+02   2.49600e+02
          2197   2.19700e-01   6.38307e-02   2.48398e+02   2.49700e+02
          2198   2.19800e-01   6.38873e-02   2.48501e+02   2.49800e+02
          2199   2.19900e-01   6.39428e-02   2.48601e+02   2.49900e+02
          2200   2.20000e-01   6.39988e-02   2.48699e+02   2.50000e+02
          2201   2.20100e-01   6.40607e-02   2.48799e+02   2.50100e+02
          2202   2.20200e-01   6.41218e-02   2.48897e+02   2.50200e+02
          2203   2.20300e-01   6.41861e-02   2.48996e+02   2.50300e+02
          2204   2.20400e-01   6.42535e-02   2.49097e+02   2.50400e+02
          2205   2.20500e-01   6.43220e-02   2.49199e+02   2.50500e+02
          2206   2.20600e-01   6.43885e-02   2.49302e+02   2.50600e+02
          2207   2.20700e-01   6.44591e-02   2.49398e+02   2.50700e+02
          2208   2.20800e-01   6.45320e-02   2.49497e+02   2.50800e+02
          2209   2.20900e-01   6.46024e-02   2.49597e+02   2.50900e+02
          2210   2.21000e-01   6.46738e-02   2.49698e+02   2.51000e+02
          2211   2.21100e-01   6.47438e-02   2.49798e+02   2.51100e+02
          2212   2.21200e-01   6.48155e-02   2.49898e+02   2.51200e+02
          2213   2.21300e-01   6.48818e-02   2.49998e+02   2.51300e+02
          2214   2.21400e-01   6.49495e-02   2.50096e+02   2.51400e+02
          2215   2.21500e-01   6.50144e-02   2.50197e+02   2.51500e+02
          2216   2.21600e-01   6.50802e-02   2.50296e+02   2.51600e+02
          2217   2.21700e-01   6.51422e-02   2.50397e+02   2.51700e+02
          2218   2.21800e-01   6.52075e-02   2.50496e+02   2.51800e+02
          2219   2.21900e-01   6.52671e-02   2.50597e+02   2.51900e+02
          2220   2.22000e-01   6.53324e-02   2.50699e+02   2.52000e+02
          2221   2.22100e-01   6.53992e-02   2.50794e+02   2.52100e+02
          2222   2.22200e-01   6.54669e-02   2.50894e+02   2.52200e+02
          2223   2.22300e-01   6.55351e-02   2.50994e+02   2.52300e+02
          2224   2.22400e-01   6.56004e-02   2.51098e+02   2.52400e+02
          2225   2.22500e-01   6.56695e-02   2.51195e+02   2.52500e+02
          2226   2.22600e-01   6.57350e-02   2.51297e+02   2.52600e+02
          2227   2.22700e-01   6.58075e-02   2.51398e+02   2.52700e+02
          2228   2.22800e-01   6.58772e-02   2.51492e+02   2.52800e+02
          2229   2.22900e-01   6.59480e-02   2.51595e+02   2.52900e+02
          2230   2.23000e-01   6.60205e-02   2.51693e+02   2.53000e+02
          2231   2.23100e-01   6.60877e-02   2.51793e+02   2.53100e+02
          2232   2.23200e-01   6.61592e-02   2.51895e+02   2.53200e+02
          2233   2.23300e-01   6.62327e-02   2.51995e+02   2.53300e+02
          2234   2.23400e-01   6.63052e-02   2.52095e+02   2.53400e+02
          2235   2.23500e-01   6.63748e-02   2.52195e+02   2.53500e+02
          2236   2.23600e-01   6.64434e-02   2.52294e+02   2.53600e+02
          2237   2.23700e-01   6.65131e-02   2.52393e+02   2.53700e+02
          2238   2.23800e-01   6.65779e-02   2.52494e+02   2.53800e+02
          2239   2.23900e-01   6.66542e-02   2.52597e+02   2.53900e+02
          2240   2.24000e-01   6.67229e-02   2.52695e+02   2.54000e+02
          2241   2.24100e-01   6.67877e-02   2.52795e+02   2.54100e+02
          2242   2.24200e-01   6.68602e-02   2.52895e+02   2.54200e+02
          2243   2.24300e-01   6.69231e-02   2.52995e+02   2.54300e+02
          2244   2.24400e-01   6.69956e-02   2.53096e+02   2.54400e+02
          2245   2.24500e-01   6.70643e-02   2.53195e+02   2.54500e+02
          2246   2.24600e-01   6.71310e-02   2.53295e+02   2.54600e+02
          2247   2.24700e-01   6.71997e-02   2.53392e+02   2.54700e+02
          2248   2.24800e-01   6.72779e-02   2.53492e+02   2.54800e+02
          2249   2.24900e-01   6.73485e-02   2.53594e+02   2.54900e+02
          2250   2.25000e-01   6.74229e-02   2.53693e+02   2.55000e+02
          2251   2.25100e-01   6.74934e-02   2.53796e+02   2.55100e+02
          2252   2.25200e-01   6.75602e-02   2.53897e+02   2.55200e+02
          2253   2.25300e-01   6.76384e-02   2.53993e+02   2.55300e+02
          2254   2.25400e-01   6.77118e-02   2.54095e+02   2.55400e+02
          2255   2.25500e-01   6.77824e-02   2.54192e+02   2.55500e+02
          2256   2.25600e-01   6.78530e-02   2.54295e+02   2.55600e+02
          2257   2.25700e-01   6.79245e-02   2.54392e+02   2.55700e+02
          2258   2.25800e-01   6.79941e-02   2.54494e+02   2.55800e+02
          2259   2.25900e-01   6.80683e-02   2.54593e+02   2.55900e+02
          2260   2.26000e-01   6.81369e-02   2.54693e+02   2.56000e+02
          2261   2.26100e-01   6.82062e-02   2.54790e+02   2.56100e+02
          2262   2.26200e-01   6.82745e-02   2.54892e+02   2.56200e+02
          2263   2.26300e-01   6.83396e-02   2.54991e+02   2.56300e+02
          2264   2.26400e-01   6.84052e-02   2.55093e+02   2.56400e+02
          2265   2.26500e-01   6.84690e-02   2.55194e+02   2.56500e+02
          2266   2.26600e-01   6.85399e-02   2.55293e+02   2.56600e+02
          2267   2.26700e-01   6.86042e-02   2.55391e+02   2.56700e+02
          2268   2.26800e-01   6.86724e-02   2.55494e+02   2.56800e+02
          2269   2.26900e-01   6.87442e-02   2.55590e+02   2.56900e+02
          2270   2.27000e-01   6.88161e-02   2.55691e+02   2.57000e+02
          2271   2.27100e-01   6.88907e-02   2.55791e+02   2.57100e+02
          2272   2.27200e-01   6.89675e-02   2.55891e+02   2.57200e+02
          2273   2.27300e-01   6.90408e-02   2.55988e+02   2.57300e+02
          2274   2.27400e-01   6.91188e-02   2.56090e+02   2.57400e+02
          2275   2.27500e-01   6.91977e-02   2.56189e+02   2.57500e+02
          2276   2.27600e-01   6.92778e-02   2.56293e+02   2.57600e+02
          2277   2.27700e-01   6.93617e-02   2.56394e+02   2.57700e+02
          2278   2.27800e-01   6.94399e-02   2.56493e+02   2.57800e+02
          2279   2.27900e-01   6.95219e-02   2.56591e+02   2.57900e+02
          2280   2.28000e-01   6.95972e-02   2.56692e+02   2.58000e+02
          2281   2.28100e-01   6.96764e-02   2.56791e+02   2.58100e+02
          2282   2.28200e-01   6.97556e-02   2.56890e+02   2.58200e+02
          2283   2.28300e-01   6.98233e-02   2.56992e+02   2.58300e+02
          2284   2.28400e-01   6.98996e-02   2.57092e+02   2.58400e+02
          2285   2.28500e-01   6.99739e-02   2.57190e+02   2.58500e+02
          2286   2.28600e-01   7.00445e-02   2.57292e+02   2.58600e+02
          2287   2.28700e-01   7.01084e-02   2.57388e+02   2.58700e+02
          2288   2.28800e-01   7.01780e-02   2.57490e+02   2.58800e+02
          2289   2.28900e-01   7.02486e-02   2.57591e+02   2.58900e+02
          2290   2.29000e-01   7.03077e-02   2.57691e+02   2.59000e+02
          2291   2.29100e-01   7.03783e-02   2.57793e+02   2.59100e+02
          2292   2.29200e-01   7.04417e-02   2.57891e+02   2.59200e+02
          2293   2.29300e-01   7.05056e-02   2.57989e+02   2.59300e+02
          2294   2.29400e-01   7.05783e-02   2.58088e+02   2.59400e+02
          2295   2.29500e-01   7.06456e-02   2.58189e+02   2.59500e+02
          2296   2.29600e-01   7.07234e-02   2.58290e+02   2.59600e+02
          2297   2.29700e-01   7.07991e-02   2.58390e+02   2.59700e+02
          2298   2.29800e-01   7.08835e-02   2.58491e+02   2.59800e+02
          2299   2.29900e-01   7.09639e-02   2.58590e+02   2.59900e+02
          2300   2.30000e-01   7.10502e-02   2.58690e+02   2.60000e+02
          2301   2.30100e-01   7.11412e-02   2.58791e+02   2.60100e+02
          2302   2.30200e-01   7.12328e-02   2.58889e+02   2.60200e+02
          2303   2.30300e-01   7.13253e-02   2.58987e+02   2.60300e+02
          2304   2.30400e-01   7.14140e-02   2.59090e+02   2.60400e+02
          2305   2.30500e-01   7.15113e-02   2.59188e+02   2.60500e+02
          2306   2.30600e-01   7.16019e-02   2.59287e+02   2.60600e+02
          2307   2.30700e-01   7.16915e-02   2.59386e+02   2.60700e+02
          2308   2.30800e-01   7.17812e-02   2.59490e+02   2.60800e+02
          2309   2.30900e-01   7.18670e-02   2.59590e+02   2.60900e+02
          2310   2.31000e-01   7.19604e-02   2.59688e+02   2.61000e+02
          2311   2.31100e-01   7.20453e-02   2.59787e+02   2.61100e+02
          2312   2.31200e-01   7.21302e-02   2.59886e+02   2.61200e+02
          2313   2.31300e-01   7.22113e-02   2.59986e+02   2.61300e+02
          2314   2.31400e-01   7.22971e-02   2.60085e+02   2.61400e+02
          2315   2.31500e-01   7.23777e-02   2.60188e+02   2.61500e+02
          2316   2.31600e-01   7.24583e-02   2.60289e+02   2.61600e+02
          2317   2.31700e-01   7.25389e-02   2.60390e+02   2.61700e+02
          2318   2.31800e-01   7.26132e-02   2.60488e+02   2.61800e+02
          2319   2.31900e-01   7.26897e-02   2.60587e+02   2.61900e+02
          2320   2.32000e-01   7.27633e-02   2.60686e+02   2.62000e+02
          2321   2.32100e-01   7.28383e-02   2.60785e+02   2.62100e+02
          2322   2.32200e-01   7.29117e-02   2.60886e+02   2.62200e+02
          2323   2.32300e-01   7.29828e-02   2.60987e+02   2.62300e+02
          2324   2.32400e-01   7.30534e-02   2.61089e+02   2.62400e+02
          2325   2.32500e-01   7.31287e-02   2.61187e+02   2.62500e+02
          2326   2.32600e-01   7.32098e-02   2.61285e+02   2.62600e+02
          2327   2.32700e-01   7.32889e-02   2.61386e+02   2.62700e+02
          2328   2.32800e-01   7.33738e-02   2.61486e+02   2.62800e+02
          2329   2.32900e-01   7.34634e-02   2.61586e+02   2.62900e+02
          2330   2.33000e-01   7.35474e-02   2.61687e+02   2.63000e+02
          2331   2.33100e-01   7.36351e-02   2.61784e+02   2.63100e+02
          2332   2.33200e-01   7.37286e-02   2.61884e+02   2.63200e+02
          2333   2.33300e-01   7.38220e-02   2.61985e+02   2.63300e+02
          2334   2.33400e-01   7.39098e-02   2.62085e+02   2.63400e+02
          2335   2.33500e-01   7.40108e-02   2.62186e+02   2.63500e+02
          2336   2.33600e-01   7.40910e-02   2.62287e+02   2.63600e+02
          2337   2.33700e-01   7.41806e-02   2.62386e+02   2.63700e+02
          2338   2.33800e-01   7.42702e-02   2.62485e+02   2.63800e+02
          2339   2.33900e-01   7.43523e-02   2.62583e+02   2.63900e+02
          2340   2.34000e-01   7.44429e-02   2.62685e+02   2.64000e+02
          2341   2.34100e-01   7.45344e-02   2.62787e+02   2.64100e+02
          2342   2.34200e-01   7.46269e-02   2.62885e+02   2.64200e+02
          2343   2.34300e-01   7.47204e-02   2.62986e+02   2.64300e+02
          2344   2.34400e-01   7.48167e-02   2.63084e+02   2.64400e+02
          2345   2.34500e-01   7.49145e-02   2.63182e+02   2.64500e+02
          2346   2.34600e-01   7.50034e-02   2.63284e+02   2.64600e+02
          2347   2.34700e-01   7.51006e-02   2.63383e+02   2.64700e+02
          2348   2.34800e-01   7.51981e-02   2.63483e+02   2.64800e+02
          2349   2.34900e-01   7.52926e-02   2.63584e+02   2.64900e+02
          2350   2.35000e-01   7.53891e-02   2.63684e+02   2.65000e+02
          2351   2.35100e-01   7.54781e-02   2.63780e+02   2.65100e+02
          2352   2.35200e-01   7.55744e-02   2.63883e+02   2.65200e+02
          2353   2.35300e-01   7.56688e-02   2.63983e+02   2.65300e+02
          2354   2.35400e-01   7.57666e-02   2.64083e+02   2.65400e+02
          2355   2.35500e-01   7.58643e-02   2.64182e+02   2.65500e+02
          2356   2.35600e-01   7.59529e-02   2.64280e+02   2.65600e+02
          2357   2.35700e-01   7.60518e-02   2.64384e+02   2.65700e+02
          2358   2.35800e-01   7.61399e-02   2.64482e+02   2.65800e+02
          2359   2.35900e-01   7.62358e-02   2.64583e+02   2.65900e+02
          2360   2.36000e-01   7.63288e-02   2.64684e+02   2.66000e+02
          2361   2.36100e-01   7.64184e-02   2.64783e+02   2.66100e+02
          2362   2.36200e-01   7.65090e-02   2.64884e+02   2.66200e+02
          2363   2.36300e-01   7.65986e-02   2.64982e+02   2.66300e+02
          2364   2.36400e-01   7.66869e-02   2.65082e+02   2.66400e+02
          2365   2.36500e-01   7.67746e-02   2.65181e+02   2.66500e+02
          2366   2.36600e-01   7.68633e-02   2.65282e+02   2.66600e+02
          2367   2.36700e-01   7.69577e-02   2.65383e+02   2.66700e+02
          2368   2.36800e-01   7.70483e-02   2.65484e+02   2.66800e+02
          2369   2.36900e-01   7.71360e-02   2.65585e+02   2.66900e+02
          2370   2.37000e-01   7.72257e-02   2.65679e+02   2.67000e+02
          2371   2.37100e-01   7.73201e-02   2.65781e+02   2.67100e+02
          2372   2.37200e-01   7.74136e-02   2.65882e+02   2.67200e+02
          2373   2.37300e-01   7.75070e-02   2.65982e+02   2.67300e+02
          2374   2.37400e-01   7.76081e-02   2.66084e+02   2.67400e+02
          2375   2.37500e-01   7.77016e-02   2.66184e+02   2.67500e+02
          2376   2.37600e-01   7.77988e-02   2.66282e+02   2.67600e+02
          2377   2.37700e-01   7.78999e-02   2.66379e+02   2.67700e+02
          2378   2.37800e-01   7.79915e-02   2.66478e+02   2.67800e+02
          2379   2.37900e-01   7.81021e-02   2.66580e+02   2.67900e+02
          2380   2.38000e-01   7.82127e-02   2.66682e+02   2.68000e+02
          2381   2.38100e-01   7.82967e-02   2.66781e+02   2.68100e+02
          2382   2.38200e-01   7.83920e-02   2.66879e+02   2.68200e+02
          2383   2.38300e-01   7.85027e-02   2.66981e+02   2.68300e+02
          2384   2.38400e-01   7.86057e-02   2.67081e+02   2.68400e+02
          2385   2.38500e-01   7.86858e-02   2.67181e+02   2.68500e+02
          2386   2.38600e-01   7.88002e-02   2.67282e+02   2.68600e+02
          2387   2.38700e-01   7.88803e-02   2.67383e+02   2.68700e+02
          2388   2.38800e-01   7.89757e-02   2.67481e+02   2.68800e+02
          2389   2.38900e-01   7.90672e-02   2.67578e+02   2.68900e+02
          2390   2.39000e-01   7.91893e-02   2.67680e+02   2.69000e+02
          2391   2.39100e-01   7.92694e-02   2.67780e+02   2.69100e+02
          2392   2.39200e-01   7.93648e-02   2.67880e+02   2.69200e+02
          2393   2.39300e-01   7.94640e-02   2.67980e+02   2.69300e+02
          2394   2.39400e-01   7.95403e-02   2.68080e+02   2.69400e+02
          2395   2.39500e-01   7.96356e-02   2.68180e+02   2.69500e+02
          2396   2.39600e-01   7.97310e-02   2.68281e+02   2.69600e+02
          2397   2.39700e-01   7.97997e-02   2.68378e+02   2.69700e+02
          2398   2.39800e-01   7.98836e-02   2.68479e+02   2.69800e+02
          2399   2.39900e-01   7.99713e-02   2.68580e+02   2.69900e+02
          2400   2.40000e-01   8.00781e-02   2.68681e+02   2.70000e+02
          2401   2.40100e-01   8.01620e-02   2.68781e+02   2.70100e+02
          2402   2.40200e-01   8.02593e-02   2.68882e+02   2.70200e+02
          2403   2.40300e-01   8.03547e-02   2.68977e+02   2.70300e+02
          2404   2.40400e-01   8.04405e-02   2.69079e+02   2.70400e+02
          2405   2.40500e-01   8.05244e-02   2.69177e+02   2.70500e+02
          2406   2.40600e-01   8.05969e-02   2.69279e+02   2.70600e+02
          2407   2.40700e-01   8.06923e-02   2.69379e+02   2.70700e+02
          2408   2.40800e-01   8.07743e-02   2.69477e+02   2.70800e+02
          2409   2.40900e-01   8.08678e-02   2.69575e+02   2.70900e+02
          2410   2.41000e-01   8.09593e-02   2.69679e+02   2.71000e+02
          2411   2.41100e-01   8.10471e-02   2.69778e+02   2.71100e+02
          2412   2.41200e-01   8.11386e-02   2.69878e+02   2.71200e+02
          2413   2.41300e-01   8.12263e-02   2.69977e+02   2.71300e+02
          2414   2.41400e-01   8.13179e-02   2.70078e+02   2.71400e+02
          2415   2.41500e-01   8.14171e-02   2.70176e+02   2.71500e+02
          2416   2.41600e-01   8.15048e-02   2.70272e+02   2.71600e+02
          2417   2.41700e-01   8.15887e-02   2.70378e+02   2.71700e+02
          2418   2.41800e-01   8.16917e-02   2.70478e+02   2.71800e+02
          2419   2.41900e-01   8.17757e-02   2.70581e+02   2.71900e+02
          2420   2.42000e-01   8.18634e-02   2.70676e+02   2.72000e+02
          2421   2.42100e-01   8.19778e-02   2.70777e+02   2.72100e+02
          2422   2.42200e-01   8.20618e-02   2.70877e+02   2.72200e+02
          2423   2.42300e-01   8.21381e-02   2.70975e+02   2.72300e+02
          2424   2.42400e-01   8.22449e-02   2.71074e+02   2.72400e+02
          2425   2.42500e-01   8.22906e-02   2.71177e+02   2.72500e+02
          2426   2.42600e-01   8.24280e-02   2.71276e+02   2.72600e+02
          2427   2.42700e-01   8.24699e-02   2.71375e+02   2.72700e+02
          2428   2.42800e-01   8.25806e-02   2.71472e+02   2.72800e+02
          2429   2.42900e-01   8.26454e-02   2.71575e+02   2.72900e+02
          2430   2.43000e-01   8.27446e-02   2.71677e+02   2.73000e+02
          2431   2.43100e-01   8.27904e-02   2.71776e+02   2.73100e+02
          2432   2.43200e-01   8.28743e-02   2.71874e+02   2.73200e+02
          2433   2.43300e-01   8.29620e-02   2.71975e+02   2.73300e+02
          2434   2.43400e-01   8.30231e-02   2.72075e+02   2.73400e+02
          2435   2.43500e-01   8.31070e-02   2.72174e+02   2.73500e+02
          2436   2.43600e-01   8.31909e-02   2.72278e+02   2.73600e+02
          2437   2.43700e-01   8.32596e-02   2.72377e+02   2.73700e+02
          2438   2.43800e-01   8.33397e-02   2.72477e+02   2.73800e+02
          2439   2.43900e-01   8.33969e-02   2.72577e+02   2.73900e+02
          2440   2.44000e-01   8.34694e-02   2.72675e+02   2.74000e+02
          2441   2.44100e-01   8.35342e-02   2.72775e+02   2.74100e+02
          2442   2.44200e-01   8.36029e-02   2.72875e+02   2.74200e+02
          2443   2.44300e-01   8.36792e-02   2.72974e+02   2.74300e+02
          2444   2.44400e-01   8.37402e-02   2.73072e+02   2.74400e+02
          2445   2.44500e-01   8.38089e-02   2.73176e+02   2.74500e+02
          2446   2.44600e-01   8.38852e-02   2.73273e+02   2.74600e+02
          2447   2.44700e-01   8.39443e-02   2.73372e+02   2.74700e+02
          2448   2.44800e-01   8.40111e-02   2.73472e+02   2.74800e+02
          2449   2.44900e-01   8.40931e-02   2.73576e+02   2.74900e+02
          2450   2.45000e-01   8.41522e-02   2.73675e+02   2.75000e+02
          2451   2.45100e-01   8.42171e-02   2.73774e+02   2.75100e+02
          2452   2.45200e-01   8.42705e-02   2.73872e+02   2.75200e+02
          2453   2.45300e-01   8.43372e-02   2.73972e+02   2.75300e+02
          2454   2.45400e-01   8.43868e-02   2.74072e+02   2.75400e+02
          2455   2.45500e-01   8.44460e-02   2.74173e+02   2.75500e+02
          2456   2.45600e-01   8.44975e-02   2.74274e+02   2.75600e+02
          2457   2.45700e-01   8.45490e-02   2.74373e+02   2.75700e+02
          2458   2.45800e-01   8.46024e-02   2.74477e+02   2.75800e+02
          2459   2.45900e-01   8.46596e-02   2.74573e+02   2.75900e+02
          2460   2.46000e-01   8.47092e-02   2.74674e+02   2.76000e+02
          2461   2.46100e-01   8.47588e-02   2.74773e+02   2.76100e+02
          2462   2.46200e-01   8.48217e-02   2.74874e+02   2.76200e+02
          2463   2.46300e-01   8.48713e-02   2.74977e+02   2.76300e+02
          2464   2.46400e-01   8.49342e-02   2.75074e+02   2.76400e+02
          2465   2.46500e-01   8.49953e-02   2.75171e+02   2.76500e+02
          2466   2.46600e-01   8.50582e-02   2.75272e+02   2.76600e+02
          2467   2.46700e-01   8.51097e-02   2.75370e+02   2.76700e+02
          2468   2.46800e-01   8.51707e-02   2.75473e+02   2.76800e+02
          2469   2.46900e-01   8.52375e-02   2.75571e+02   2.76900e+02
          2470   2.47000e-01   8.52833e-02   2.75671e+02   2.77000e+02
          2471   2.47100e-01   8.53252e-02   2.75771e+02   2.77100e+02
          2472   2.47200e-01   8.53672e-02   2.75870e+02   2.77200e+02
          2473   2.47300e-01   8.54111e-02   2.75969e+02   2.77300e+02
          2474   2.47400e-01   8.54492e-02   2.76068e+02   2.77400e+02
          2475   2.47500e-01   8.54874e-02   2.76170e+02   2.77500e+02
          2476   2.47600e-01   8.55122e-02   2.76270e+02   2.77600e+02
          2477   2.47700e-01   8.55350e-02   2.76371e+02   2.77700e+02
          2478   2.47800e-01   8.55541e-02   2.76470e+02   2.77800e+02
          2479   2.47900e-01   8.55694e-02   2.76572e+02   2.77900e+02
          2480   2.48000e-01   8.55885e-02   2.76671e+02   2.78000e+02
          2481   2.48100e-01   8.56056e-02   2.76772e+02   2.78100e+02
          2482   2.48200e-01   8.56247e-02   2.76870e+02   2.78200e+02
          2483   2.48300e-01   8.56552e-02   2.76972e+02   2.78300e+02
          2484   2.48400e-01   8.56609e-02   2.77073e+02   2.78400e+02
          2485   2.48500e-01   8.56876e-02   2.77168e+02   2.78500e+02
          2486   2.48600e-01   8.57029e-02   2.77271e+02   2.78600e+02
          2487   2.48700e-01   8.57105e-02   2.77371e+02   2.78700e+02
          2488   2.48800e-01   8.57277e-02   2.77471e+02   2.78800e+02
          2489   2.48900e-01   8.57544e-02   2.77572e+02   2.78900e+02
          2490   2.49000e-01   8.57601e-02   2.77673e+02   2.79000e+02
          2491   2.49100e-01   8.57906e-02   2.77773e+02   2.79100e+02
          2492   2.49200e-01   8.58116e-02   2.77872e+02   2.79200e+02
          2493   2.49300e-01   8.58316e-02   2.77971e+02   2.79300e+02
          2494   2.49400e-01   8.58545e-02   2.78072e+02   2.79400e+02
          2495   2.49500e-01   8.58774e-02   2.78172e+02   2.79500e+02
          2496   2.49600e-01   8.58910e-02   2.78272e+02   2.79600e+02
          2497   2.49700e-01   8.59109e-02   2.78368e+02   2.79700e+02
          2498   2.49800e-01   8.59159e-02   2.78466e+02   2.79800e+02
          2499   2.49900e-01   8.59270e-02   2.78568e+02   2.79900e+02
          2500   2.50000e-01   8.59380e-02   2.78668e+02   2.80000e+02
          2501   2.50100e-01   8.59365e-02   2.78770e+02   2.80100e+02
          2502   2.50200e-01   8.59308e-02   2.78870e+02   2.80200e+02
          2503   2.50300e-01   8.59327e-02   2.78969e+02   2.80300e+02
          2504   2.50400e-01   8.59213e-02   2.79068e+02   2.80400e+02
          2505   2.50500e-01   8.59146e-02   2.79166e+02   2.80500e+02
          2506   2.50600e-01   8.59051e-02   2.79264e+02   2.80600e+02
          2507   2.50700e-01   8.58898e-02   2.79369e+02   2.80700e+02
          2508   2.50800e-01   8.58727e-02   2.79470e+02   2.80800e+02
          2509   2.50900e-01   8.58631e-02   2.79566e+02   2.80900e+02
          2510   2.51000e-01   8.58383e-02   2.79666e+02   2.81000e+02
          2511   2.51100e-01   8.58307e-02   2.79767e+02   2.81100e+02
          2512   2.51200e-01   8.58078e-02   2.79867e+02   2.81200e+02
          2513   2.51300e-01   8.58040e-02   2.79968e+02   2.81300e+02
          2514   2.51400e-01   8.57983e-02   2.80067e+02   2.81400e+02
          2515   2.51500e-01   8.57639e-02   2.80169e+02   2.81500e+02
          2516   2.51600e-01   8.57525e-02   2.80267e+02   2.81600e+02
          2517   2.51700e-01   8.57449e-02   2.80363e+02   2.81700e+02
          2518   2.51800e-01   8.57201e-02   2.80463e+02   2.81800e+02
          2519   2.51900e-01   8.57048e-02   2.80566e+02   2.81900e+02
          2520   2.52000e-01   8.56915e-02   2.80667e+02   2.82000e+02
          2521   2.52100e-01   8.56628e-02   2.80766e+02   2.82100e+02
          2522   2.52200e-01   8.56438e-02   2.80869e+02   2.82200e+02
          2523   2.52300e-01   8.56209e-02   2.80967e+02   2.82300e+02
          2524   2.52400e-01   8.56018e-02   2.81065e+02   2.82400e+02
          2525   2.52500e-01   8.55751e-02   2.81165e+02   2.82500e+02
          2526   2.52600e-01   8.55389e-02   2.81268e+02   2.82600e+02
          2527   2.52700e-01   8.55064e-02   2.81370e+02   2.82700e+02
          2528   2.52800e-01   8.54778e-02   2.81467e+02   2.82800e+02
          2529   2.52900e-01   8.54473e-02   2.81568e+02   2.82900e+02
          2530   2.53000e-01   8.54130e-02   2.81667e+02   2.83000e+02
          2531   2.53100e-01   8.53806e-02   2.81766e+02   2.83100e+02
          2532   2.53200e-01   8.53462e-02   2.81867e+02   2.83200e+02
          2533   2.53300e-01   8.52985e-02   2.81969e+02   2.83300e+02
          2534   2.53400e-01   8.52489e-02   2.82066e+02   2.83400e+02
          2535   2.53500e-01   8.52108e-02   2.82165e+02   2.83500e+02
          2536   2.53600e-01   8.51707e-02   2.82267e+02   2.83600e+02
          2537   2.53700e-01   8.51192e-02   2.82366e+02   2.83700e+02
          2538   2.53800e-01   8.50887e-02   2.82467e+02   2.83800e+02
          2539   2.53900e-01   8.50430e-02   2.82568e+02   2.83900e+02
          2540   2.54000e-01   8.50086e-02   2.82669e+02   2.84000e+02
          2541   2.54100e-01   8.49705e-02   2.82765e+02   2.84100e+02
          2542   2.54200e-01   8.49247e-02   2.82868e+02   2.84200e+02
          2543   2.54300e-01   8.48713e-02   2.82966e+02   2.84300e+02
          2544   2.54400e-01   8.48198e-02   2.83067e+02   2.84400e+02
          2545   2.54500e-01   8.47778e-02   2.83166e+02   2.84500e+02
          2546   2.54600e-01   8.47054e-02   2.83268e+02   2.84600e+02
          2547   2.54700e-01   8.46596e-02   2.83364e+02   2.84700e+02
          2548   2.54800e-01   8.46100e-02   2.83468e+02   2.84800e+02
          2549   2.54900e-01   8.45451e-02   2.83566e+02   2.84900e+02
          2550   2.55000e-01   8.44841e-02   2.83665e+02   2.85000e+02
          2551   2.55100e-01   8.44498e-02   2.83768e+02   2.85100e+02
          2552   2.55200e-01   8.43811e-02   2.83868e+02   2.85200e+02
          2553   2.55300e-01   8.43086e-02   2.83968e+02   2.85300e+02
          2554   2.55400e-01   8.42552e-02   2.84068e+02   2.85400e+02
          2555   2.55500e-01   8.41942e-02   2.84163e+02   2.85500e+02
          2556   2.55600e-01   8.41141e-02   2.84266e+02   2.85600e+02
          2557   2.55700e-01   8.40645e-02   2.84368e+02   2.85700e+02
          2558   2.55800e-01   8.40111e-02   2.84467e+02   2.85800e+02
          2559   2.55900e-01   8.39348e-02   2.84566e+02   2.85900e+02
          2560   2.56000e-01   8.38699e-02   2.84665e+02   2.86000e+02
          2561   2.56100e-01   8.37975e-02   2.84767e+02   2.86100e+02
          2562   2.56200e-01   8.37593e-02   2.84866e+02   2.86200e+02
          2563   2.56300e-01   8.36830e-02   2.84964e+02   2.86300e+02
          2564   2.56400e-01   8.35953e-02   2.85064e+02   2.86400e+02
          2565   2.56500e-01   8.35571e-02   2.85167e+02   2.86500e+02
          2566   2.56600e-01   8.34808e-02   2.85265e+02   2.86600e+02
          2567   2.56700e-01   8.34274e-02   2.85364e+02   2.86700e+02
          2568   2.56800e-01   8.33588e-02   2.85464e+02   2.86800e+02
          2569   2.56900e-01   8.32825e-02   2.85565e+02   2.86900e+02
          2570   2.57000e-01   8.32214e-02   2.85662e+02   2.87000e+02
          2571   2.57100e-01   8.31299e-02   2.85767e+02   2.87100e+02
          2572   2.57200e-01   8.30536e-02   2.85864e+02   2.87200e+02
          2573   2.57300e-01   8.29926e-02   2.85964e+02   2.87300e+02
          2574   2.57400e-01   8.29239e-02   2.86063e+02   2.87400e+02
          2575   2.57500e-01   8.28552e-02   2.86165e+02   2.87500e+02
          2576   2.57600e-01   8.27866e-02   2.86262e+02   2.87600e+02
          2577   2.57700e-01   8.26721e-02   2.86365e+02   2.87700e+02
          2578   2.57800e-01   8.26111e-02   2.86465e+02   2.87800e+02
          2579   2.57900e-01   8.25348e-02   2.86565e+02   2.87900e+02
          2580   2.58000e-01   8.24509e-02   2.86661e+02   2.88000e+02
          2581   2.58100e-01   8.23669e-02   2.86763e+02   2.88100e+02
          2582   2.58200e-01   8.22906e-02   2.86864e+02   2.88200e+02
          2583   2.58300e-01   8.21991e-02   2.86964e+02   2.88300e+02
          2584   2.58400e-01   8.21114e-02   2.87066e+02   2.88400e+02
          2585   2.58500e-01   8.20122e-02   2.87166e+02   2.88500e+02
          2586   2.58600e-01   8.19321e-02   2.87262e+02   2.88600e+02
          2587   2.58700e-01   8.18100e-02   2.87361e+02   2.88700e+02
          2588   2.58800e-01   8.17604e-02   2.87462e+02   2.88800e+02
          2589   2.58900e-01   8.16803e-02   2.87564e+02   2.88900e+02
          2590   2.59000e-01   8.15582e-02   2.87664e+02   2.89000e+02
          2591   2.59100e-01   8.14819e-02   2.87764e+02   2.89100e+02
          2592   2.59200e-01   8.14056e-02   2.87862e+02   2.89200e+02
          2593   2.59300e-01   8.13217e-02   2.87963e+02   2.89300e+02
          2594   2.59400e-01   8.12340e-02   2.88063e+02   2.89400e+02
          2595   2.59500e-01   8.11691e-02   2.88162e+02   2.89500e+02
          2596   2.59600e-01   8.10890e-02   2.88262e+02   2.89600e+02
          2597   2.59700e-01   8.10432e-02   2.88363e+02   2.89700e+02
          2598   2.59800e-01   8.09669e-02   2.88461e+02   2.89800e+02
          2599   2.59900e-01   8.09059e-02   2.88562e+02   2.89900e+02
          2600   2.60000e-01   8.08029e-02   2.88660e+02   2.90000e+02
          2601   2.60100e-01   8.07228e-02   2.88761e+02   2.90100e+02
          2602   2.60200e-01   8.06694e-02   2.88860e+02   2.90200e+02
          2603   2.60300e-01   8.06007e-02   2.88962e+02   2.90300e+02
          2604   2.60400e-01   8.05321e-02   2.89062e+02   2.90400e+02
          2605   2.60500e-01   8.04558e-02   2.89163e+02   2.90500e+02
          2606   2.60600e-01   8.03604e-02   2.89260e+02   2.90600e+02
          2607   2.60700e-01   8.03185e-02   2.89358e+02   2.90700e+02
          2608   2.60800e-01   8.02460e-02   2.89463e+02   2.90800e+02
          2609   2.60900e-01   8.01544e-02   2.89561e+02   2.90900e+02
          2610   2.61000e-01   8.00743e-02   2.89661e+02   2.91000e+02
          2611   2.61100e-01   7.99751e-02   2.89757e+02   2.91100e+02
          2612   2.61200e-01   7.99179e-02   2.89861e+02   2.91200e+02
          2613   2.61300e-01   7.98111e-02   2.89960e+02   2.91300e+02
          2614   2.61400e-01   7.97310e-02   2.90058e+02   2.91400e+02
          2615   2.61500e-01   7.95937e-02   2.90159e+02   2.91500e+02
          2616   2.61600e-01   7.95135e-02   2.90259e+02   2.91600e+02
          2617   2.61700e-01   7.94106e-02   2.90358e+02   2.91700e+02
          2618   2.61800e-01   7.93343e-02   2.90460e+02   2.91800e+02
          2619   2.61900e-01   7.92160e-02   2.90555e+02   2.91900e+02
          2620   2.62000e-01   7.91168e-02   2.90656e+02   2.92000e+02
          2621   2.62100e-01   7.90253e-02   2.90761e+02   2.92100e+02
          2622   2.62200e-01   7.89528e-02   2.90859e+02   2.92200e+02
          2623   2.62300e-01   7.88765e-02   2.90958e+02   2.92300e+02
          2624   2.62400e-01   7.87621e-02   2.91058e+02   2.92400e+02
          2625   2.62500e-01   7.86819e-02   2.91157e+02   2.92500e+02
          2626   2.62600e-01   7.86095e-02   2.91257e+02   2.92600e+02
          2627   2.62700e-01   7.85294e-02   2.91360e+02   2.92700e+02
          2628   2.62800e-01   7.84683e-02   2.91458e+02   2.92800e+02
          2629   2.62900e-01   7.83920e-02   2.91558e+02   2.92900e+02
          2630   2.63000e-01   7.83081e-02   2.91658e+02   2.93000e+02
          2631   2.63100e-01   7.82356e-02   2.91754e+02   2.93100e+02
          2632   2.63200e-01   7.81574e-02   2.91858e+02   2.93200e+02
          2633   2.63300e-01   7.80716e-02   2.91955e+02   2.93300e+02
          2634   2.63400e-01   7.79953e-02   2.92058e+02   2.93400e+02
          2635   2.63500e-01   7.79266e-02   2.92156e+02   2.93500e+02
          2636   2.63600e-01   7.78408e-02   2.92256e+02   2.93600e+02
          2637   2.63700e-01   7.77721e-02   2.92354e+02   2.93700e+02
          2638   2.63800e-01   7.76920e-02   2.92457e+02   2.93800e+02
          2639   2.63900e-01   7.76119e-02   2.92553e+02   2.93900e+02
          2640   2.64000e-01   7.75490e-02   2.92654e+02   2.94000e+02
          2641   2.64100e-01   7.74765e-02   2.92754e+02   2.94100e+02
          2642   2.64200e-01   7.74002e-02   2.92853e+02   2.94200e+02
          2643   2.64300e-01   7.73296e-02   2.92954e+02   2.94300e+02
          2644   2.64400e-01   7.72552e-02   2.93054e+02   2.94400e+02
          2645   2.64500e-01   7.71942e-02   2.93154e+02   2.94500e+02
          2646   2.64600e-01   7.71255e-02   2.93253e+02   2.94600e+02
          2647   2.64700e-01   7.70493e-02   2.93356e+02   2.94700e+02
          2648   2.64800e-01   7.69730e-02   2.93450e+02   2.94800e+02
          2649   2.64900e-01   7.69043e-02   2.93552e+02   2.94900e+02
          2650   2.65000e-01   7.68166e-02   2.93651e+02   2.95000e+02
          2651   2.65100e-01   7.67479e-02   2.93750e+02   2.95100e+02
          2652   2.65200e-01   7.66945e-02   2.93851e+02   2.95200e+02
          2653   2.65300e-01   7.65953e-02   2.93953e+02   2.95300e+02
          2654   2.65400e-01   7.65419e-02   2.94054e+02   2.95400e+02
          2655   2.65500e-01   7.64694e-02   2.94153e+02   2.95500e+02
          2656   2.65600e-01   7.64008e-02   2.94252e+02   2.95600e+02
          2657   2.65700e-01   7.63359e-02   2.94351e+02   2.95700e+02
          2658   2.65800e-01   7.62520e-02   2.94454e+02   2.95800e+02
          2659   2.65900e-01   7.62138e-02   2.94552e+02   2.95900e+02
          2660   2.66000e-01   7.61490e-02   2.94651e+02   2.96000e+02
          2661   2.66100e-01   7.60765e-02   2.94753e+02   2.96100e+02
          2662   2.66200e-01   7.60155e-02   2.94852e+02   2.96200e+02
          2663   2.66300e-01   7.59621e-02   2.94950e+02   2.96300e+02
          2664   2.66400e-01   7.58781e-02   2.95053e+02   2.96400e+02
          2665   2.66500e-01   7.58018e-02   2.95153e+02   2.96500e+02
          2666   2.66600e-01   7.57446e-02   2.95257e+02   2.96600e+02
          2667   2.66700e-01   7.56454e-02   2.95354e+02   2.96700e+02
          2668   2.66800e-01   7.56073e-02   2.95454e+02   2.96800e+02
          2669   2.66900e-01   7.55348e-02   2.95554e+02   2.96900e+02
          2670   2.67000e-01   7.54547e-02   2.95650e+02   2.97000e+02
          2671   2.67100e-01   7.53899e-02   2.95753e+02   2.97100e+02
          2672   2.67200e-01   7.53517e-02   2.95854e+02   2.97200e+02
          2673   2.67300e-01   7.52907e-02   2.95953e+02   2.97300e+02
          2674   2.67400e-01   7.52258e-02   2.96051e+02   2.97400e+02
          2675   2.67500e-01   7.51762e-02   2.96149e+02   2.97500e+02
          2676   2.67600e-01   7.51343e-02   2.96250e+02   2.97600e+02
          2677   2.67700e-01   7.50828e-02   2.96352e+02   2.97700e+02
          2678   2.67800e-01   7.50408e-02   2.96453e+02   2.97800e+02
          2679   2.67900e-01   7.49893e-02   2.96549e+02   2.97900e+02
          2680   2.68000e-01   7.49359e-02   2.96649e+02   2.98000e+02
          2681   2.68100e-01   7.48806e-02   2.96749e+02   2.98100e+02
          2682   2.68200e-01   7.48272e-02   2.96846e+02   2.98200e+02
          2683   2.68300e-01   7.47814e-02   2.96950e+02   2.98300e+02
          2684   2.68400e-01   7.47337e-02   2.97048e+02   2.98400e+02
          2685   2.68500e-01   7.46899e-02   2.97149e+02   2.98500e+02
          2686   2.68600e-01   7.46365e-02   2.97249e+02   2.98600e+02
          2687   2.68700e-01   7.45869e-02   2.97347e+02   2.98700e+02
          2688   2.68800e-01   7.45411e-02   2.97449e+02   2.98800e+02
          2689   2.68900e-01   7.45010e-02   2.97547e+02   2.98900e+02
          2690   2.69000e-01   7.44610e-02   2.97652e+02   2.99000e+02
          2691   2.69100e-01   7.44247e-02   2.97750e+02   2.99100e+02
          2692   2.69200e-01   7.43809e-02   2.97851e+02   2.99200e+02
          2693   2.69300e-01   7.43523e-02   2.97948e+02   2.99300e+02
          2694   2.69400e-01   7.42970e-02   2.98051e+02   2.99400e+02
          2695   2.69500e-01   7.42455e-02   2.98149e+02   2.99500e+02
          2696   2.69600e-01   7.42130e-02   2.98250e+02   2.99600e+02
          2697   2.69700e-01   7.41835e-02   2.98352e+02   2.99700e+02
          2698   2.69800e-01   7.41377e-02   2.98452e+02   2.99800e+02
          2699   2.69900e-01   7.41014e-02   2.98550e+02   2.99900e+02
          2700   2.70000e-01   7.40728e-02   2.98650e+02   3.00000e+02
          2701   2.70100e-01   7.40414e-02   2.98750e+02   3.00100e+02
          2702   2.70200e-01   7.40252e-02   2.98849e+02   3.00200e+02
          2703   2.70300e-01   7.40023e-02   2.98950e+02   3.00300e+02
          2704   2.70400e-01   7.39813e-02   2.99049e+02   3.00400e+02
          2705   2.70500e-01   7.39632e-02   2.99149e+02   3.00500e+02
          2706   2.70600e-01   7.39412e-02   2.99247e+02   3.00600e+02
          2707   2.70700e-01   7.39250e-02   2.99346e+02   3.00700e+02
          2708   2.70800e-01   7.39193e-02   2.99449e+02   3.00800e+02
          2709   2.70900e-01   7.38965e-02   2.99548e+02   3.00900e+02
          2710   2.71000e-01   7.38883e-02   2.99649e+02   3.01000e+02
          2711   2.71100e-01   7.38695e-02   2.99748e+02   3.01100e+02
          2712   2.71200e-01   7.38589e-02   2.99847e+02   3.01200e+02
          2713   2.71300e-01   7.38376e-02   2.99947e+02   3.01300e+02
          2714   2.71400e-01   7.38297e-02   3.00048e+02   3.01400e+02
          2715   2.71500e-01   7.38022e-02   3.00146e+02   3.01500e+02
          2716   2.71600e-01   7.37834e-02   3.00249e+02   3.01600e+02
          2717   2.71700e-01   7.37605e-02   3.00347e+02   3.01700e+02
          2718   2.71800e-01   7.37376e-02   3.00444e+02   3.01800e+02
          2719   2.71900e-01   7.37300e-02   3.00546e+02   3.01900e+02
          2720   2.72000e-01   7.37081e-02   3.00647e+02   3.02000e+02
          2721   2.72100e-01   7.36837e-02   3.00747e+02   3.02100e+02
          2722   2.72200e-01   7.36713e-02   3.00848e+02   3.02200e+02
          2723   2.72300e-01   7.36504e-02   3.00947e+02   3.02300e+02
          2724   2.72400e-01   7.36361e-02   3.01048e+02   3.02400e+02
          2725   2.72500e-01   7.36237e-02   3.01147e+02   3.02500e+02
          2726   2.72600e-01   7.36160e-02   3.01248e+02   3.02600e+02
          2727   2.72700e-01   7.35922e-02   3.01348e+02   3.02700e+02
          2728   2.72800e-01   7.35960e-02   3.01447e+02   3.02800e+02
          2729   2.72900e-01   7.35750e-02   3.01549e+02   3.02900e+02
          2730   2.73000e-01   7.35550e-02   3.01647e+02   3.03000e+02
          2731   2.73100e-01   7.35474e-02   3.01748e+02   3.03100e+02
          2732   2.73200e-01   7.35302e-02   3.01845e+02   3.03200e+02
          2733   2.73300e-01   7.35168e-02   3.01946e+02   3.03300e+02
          2734   2.73400e-01   7.35149e-02   3.02047e+02   3.03400e+02
          2735   2.73500e-01   7.35149e-02   3.02148e+02   3.03500e+02
          2736   2.73600e-01   7.34940e-02   3.02246e+02   3.03600e+02
          2737   2.73700e-01   7.34844e-02   3.02345e+02   3.03700e+02
          2738   2.73800e-01   7.34863e-02   3.02441e+02   3.03800e+02
          2739   2.73900e-01   7.34882e-02   3.02542e+02   3.03900e+02
          2740   2.74000e-01   7.34901e-02   3.02642e+02   3.04000e+02
          2741   2.74100e-01   7.35016e-02   3.02745e+02   3.04100e+02
          2742   2.74200e-01   7.34997e-02   3.02846e+02   3.04200e+02
          2743   2.74300e-01   7.35054e-02   3.02944e+02   3.04300e+02
          2744   2.74400e-01   7.35092e-02   3.03042e+02   3.04400e+02
          2745   2.74500e-01   7.35283e-02   3.03146e+02   3.04500e+02
          2746   2.74600e-01   7.35245e-02   3.03243e+02   3.04600e+02
          2747   2.74700e-01   7.35283e-02   3.03348e+02   3.04700e+02
          2748   2.74800e-01   7.35588e-02   3.03445e+02   3.04800e+02
          2749   2.74900e-01   7.35703e-02   3.03544e+02   3.04900e+02
          2750   2.75000e-01   7.35893e-02   3.03644e+02   3.05000e+02
          2751   2.75100e-01   7.36008e-02   3.03743e+02   3.05100e+02
          2752   2.75200e-01   7.36237e-02   3.03843e+02   3.05200e+02
          2753   2.75300e-01   7.36351e-02   3.03946e+02   3.05300e+02
          2754   2.75400e-01   7.36427e-02   3.04045e+02   3.05400e+02
          2755   2.75500e-01   7.36542e-02   3.04145e+02   3.05500e+02
          2756   2.75600e-01   7.36580e-02   3.04245e+02   3.05600e+02
          2757   2.75700e-01   7.36923e-02   3.04340e+02   3.05700e+02
          2758   2.75800e-01   7.37000e-02   3.04442e+02   3.05800e+02
          2759   2.75900e-01   7.37152e-02   3.04546e+02   3.05900e+02
          2760   2.76000e-01   7.37228e-02   3.04643e+02   3.06000e+02
          2761   2.76100e-01   7.37305e-02   3.04742e+02   3.06100e+02
          2762   2.76200e-01   7.37572e-02   3.04842e+02   3.06200e+02
          2763   2.76300e-01   7.37724e-02   3.04940e+02   3.06300e+02
          2764   2.76400e-01   7.37991e-02   3.05041e+02   3.06400e+02
          2765   2.76500e-01   7.38297e-02   3.05140e+02   3.06500e+02
          2766   2.76600e-01   7.38487e-02   3.05240e+02   3.06600e+02
          2767   2.76700e-01   7.38716e-02   3.05341e+02   3.06700e+02
          2768   2.76800e-01   7.39098e-02   3.05441e+02   3.06800e+02
          2769   2.76900e-01   7.39326e-02   3.05541e+02   3.06900e+02
          2770   2.77000e-01   7.39403e-02   3.05641e+02   3.07000e+02
          2771   2.77100e-01   7.39670e-02   3.05742e+02   3.07100e+02
          2772   2.77200e-01   7.40013e-02   3.05842e+02   3.07200e+02
          2773   2.77300e-01   7.40242e-02   3.05943e+02   3.07300e+02
          2774   2.77400e-01   7.40585e-02   3.06042e+02   3.07400e+02
          2775   2.77500e-01   7.40852e-02   3.06142e+02   3.07500e+02
          2776   2.77600e-01   7.41158e-02   3.06241e+02   3.07600e+02
          2777   2.77700e-01   7.41234e-02   3.06341e+02   3.07700e+02
          2778   2.77800e-01   7.41463e-02   3.06441e+02   3.07800e+02
          2779   2.77900e-01   7.41882e-02   3.06542e+02   3.07900e+02
          2780   2.78000e-01   7.42149e-02   3.06642e+02   3.08000e+02
          2781   2.78100e-01   7.42340e-02   3.06741e+02   3.08100e+02
          2782   2.78200e-01   7.42722e-02   3.06840e+02   3.08200e+02
          2783   2.78300e-01   7.43103e-02   3.06942e+02   3.08300e+02
          2784   2.78400e-01   7.43561e-02   3.07038e+02   3.08400e+02
          2785   2.78500e-01   7.43790e-02   3.07139e+02   3.08500e+02
          2786   2.78600e-01   7.44324e-02   3.07241e+02   3.08600e+02
          2787   2.78700e-01   7.44648e-02   3.07339e+02   3.08700e+02
          2788   2.78800e-01   7.45087e-02   3.07441e+02   3.08800e+02
          2789   2.78900e-01   7.45602e-02   3.07539e+02   3.08900e+02
          2790   2.79000e-01   7.46040e-02   3.07639e+02   3.09000e+02
          2791   2.79100e-01   7.46422e-02   3.07742e+02   3.09100e+02
          2792   2.79200e-01   7.46784e-02   3.07838e+02   3.09200e+02
          2793   2.79300e-01   7.47166e-02   3.07942e+02   3.09300e+02
          2794   2.79400e-01   7.47490e-02   3.08041e+02   3.09400e+02
          2795   2.79500e-01   7.47776e-02   3.08142e+02   3.09500e+02
          2796   2.79600e-01   7.48234e-02   3.08243e+02   3.09600e+02
          2797   2.79700e-01   7.48558e-02   3.08341e+02   3.09700e+02
          2798   2.79800e-01   7.48997e-02   3.08440e+02   3.09800e+02
          2799   2.79900e-01   7.49226e-02   3.08542e+02   3.09900e+02
          2800   2.80000e-01   7.49531e-02   3.08637e+02   3.10000e+02
          2801   2.80100e-01   7.49855e-02   3.08738e+02   3.10100e+02
          2802   2.80200e-01   7.50179e-02   3.08839e+02   3.10200e+02
          2803   2.80300e-01   7.50561e-02   3.08940e+02   3.10300e+02
          2804   2.80400e-01   7.50923e-02   3.09039e+02   3.10400e+02
          2805   2.80500e-01   7.51171e-02   3.09139e+02   3.10500e+02
          2806   2.80600e-01   7.51610e-02   3.09238e+02   3.10600e+02
          2807   2.80700e-01   7.51934e-02   3.09338e+02   3.10700e+02
          2808   2.80800e-01   7.52277e-02   3.09438e+02   3.10800e+02
          2809   2.80900e-01   7.52735e-02   3.09537e+02   3.10900e+02
          2810   2.81000e-01   7.52945e-02   3.09641e+02   3.11000e+02
          2811   2.81100e-01   7.53288e-02   3.09741e+02   3.11100e+02
          2812   2.81200e-01   7.53880e-02   3.09839e+02   3.11200e+02
          2813   2.81300e-01   7.54147e-02   3.09939e+02   3.11300e+02
          2814   2.81400e-01   7.54642e-02   3.10037e+02   3.11400e+02
          2815   2.81500e-01   7.55272e-02   3.10139e+02   3.11500e+02
          2816   2.81600e-01   7.55749e-02   3.10240e+02   3.11600e+02
          2817   2.81700e-01   7.56245e-02   3.10340e+02   3.11700e+02
          2818   2.81800e-01   7.56798e-02   3.10437e+02   3.11800e+02
          2819   2.81900e-01   7.57389e-02   3.10539e+02   3.11900e+02
          2820   2.82000e-01   7.57856e-02   3.10637e+02   3.12000e+02
          2821   2.82100e-01   7.58467e-02   3.10736e+02   3.12100e+02
          2822   2.82200e-01   7.58924e-02   3.10836e+02   3.12200e+02
          2823   2.82300e-01   7.59478e-02   3.10938e+02   3.12300e+02
          2824   2.82400e-01   7.60012e-02   3.11036e+02   3.12400e+02
          2825   2.82500e-01   7.60555e-02   3.11138e+02   3.12500e+02
          2826   2.82600e-01   7.60918e-02   3.11234e+02   3.12600e+02
          2827   2.82700e-01   7.61337e-02   3.11335e+02   3.12700e+02
          2828   2.82800e-01   7.61833e-02   3.11436e+02   3.12800e+02
          2829   2.82900e-01   7.62215e-02   3.11538e+02   3.12900e+02
          2830   2.83000e-01   7.62787e-02   3.11635e+02   3.13000e+02
          2831   2.83100e-01   7.63092e-02   3.11738e+02   3.13100e+02
          2832   2.83200e-01   7.63702e-02   3.11838e+02   3.13200e+02
          2833   2.83300e-01   7.64160e-02   3.11936e+02   3.13300e+02
          2834   2.83400e-01   7.64542e-02   3.12036e+02   3.13400e+02
          2835   2.83500e-01   7.65152e-02   3.12137e+02   3.13500e+02
          2836   2.83600e-01   7.65610e-02   3.12238e+02   3.13600e+02
          2837   2.83700e-01   7.66029e-02   3.12337e+02   3.13700e+02
          2838   2.83800e-01   7.66525e-02   3.12436e+02   3.13800e+02
          2839   2.83900e-01   7.66792e-02   3.12534e+02   3.13900e+02
          2840   2.84000e-01   7.67365e-02   3.12633e+02   3.14000e+02
          2841   2.84100e-01   7.67670e-02   3.12736e+02   3.14100e+02
          2842   2.84200e-01   7.68051e-02   3.12837e+02   3.14200e+02
          2843   2.84300e-01   7.68700e-02   3.12934e+02   3.14300e+02
          2844   2.84400e-01   7.69234e-02   3.13034e+02   3.14400e+02
          2845   2.84500e-01   7.69348e-02   3.13132e+02   3.14500e+02
          2846   2.84600e-01   7.69768e-02   3.13233e+02   3.14600e+02
          2847   2.84700e-01   7.70378e-02   3.13334e+02   3.14700e+02
          2848   2.84800e-01   7.70836e-02   3.13436e+02   3.14800e+02
          2849   2.84900e-01   7.71370e-02   3.13537e+02   3.14900e+02
          2850   2.85000e-01   7.71713e-02   3.13639e+02   3.15000e+02
          2851   2.85100e-01   7.72324e-02   3.13734e+02   3.15100e+02
          2852   2.85200e-01   7.73087e-02   3.13836e+02   3.15200e+02
          2853   2.85300e-01   7.73544e-02   3.13935e+02   3.15300e+02
          2854   2.85400e-01   7.74078e-02   3.14034e+02   3.15400e+02
          2855   2.85500e-01   7.74460e-02   3.14135e+02   3.15500e+02
          2856   2.85600e-01   7.75070e-02   3.14233e+02   3.15600e+02
          2857   2.85700e-01   7.75414e-02   3.14333e+02   3.15700e+02
          2858   2.85800e-01   7.75909e-02   3.14432e+02   3.15800e+02
          2859   2.85900e-01   7.76558e-02   3.14531e+02   3.15900e+02
          2860   2.86000e-01   7.77206e-02   3.14632e+02   3.16000e+02
          2861   2.86100e-01   7.77550e-02   3.14733e+02   3.16100e+02
          2862   2.86200e-01   7.78160e-02   3.14834e+02   3.16200e+02
          2863   2.86300e-01   7.78618e-02   3.14933e+02   3.16300e+02
          2864   2.86400e-01   7.79190e-02   3.15032e+02   3.16400e+02
          2865   2.86500e-01   7.79686e-02   3.15131e+02   3.16500e+02
          2866   2.86600e-01   7.80296e-02   3.15233e+02   3.16600e+02
          2867   2.86700e-01   7.80640e-02   3.15335e+02   3.16700e+02
          2868   2.86800e-01   7.81136e-02   3.15435e+02   3.16800e+02
          2869   2.86900e-01   7.81536e-02   3.15531e+02   3.16900e+02
          2870   2.87000e-01   7.81860e-02   3.15634e+02   3.17000e+02
          2871   2.87100e-01   7.82156e-02   3.15732e+02   3.17100e+02
          2872   2.87200e-01   7.82471e-02   3.15832e+02   3.17200e+02
          2873   2.87300e-01   7.82843e-02   3.15934e+02   3.17300e+02
          2874   2.87400e-01   7.83103e-02   3.16033e+02   3.17400e+02
          2875   2.87500e-01   7.83364e-02   3.16131e+02   3.17500e+02
          2876   2.87600e-01   7.83732e-02   3.16231e+02   3.17600e+02
          2877   2.87700e-01   7.84025e-02   3.16331e+02   3.17700e+02
          2878   2.87800e-01   7.84431e-02   3.16431e+02   3.17800e+02
          2879   2.87900e-01   7.84888e-02   3.16531e+02   3.17900e+02
          2880   2.88000e-01   7.85336e-02   3.16632e+02   3.18000e+02
          2881   2.88100e-01   7.85799e-02   3.16732e+02   3.18100e+02
          2882   2.88200e-01   7.86185e-02   3.16830e+02   3.18200e+02
          2883   2.88300e-01   7.86799e-02   3.16931e+02   3.18300e+02
          2884   2.88400e-01   7.87323e-02   3.17032e+02   3.18400e+02
          2885   2.88500e-01   7.87969e-02   3.17133e+02   3.18500e+02
          2886   2.88600e-01   7.88555e-02   3.17232e+02   3.18600e+02
          2887   2.88700e-01   7.89051e-02   3.17335e+02   3.18700e+02
          2888   2.88800e-01   7.89738e-02   3.17431e+02   3.18800e+02
          2889   2.88900e-01   7.90300e-02   3.17530e+02   3.18900e+02
          2890   2.89000e-01   7.90854e-02   3.17630e+02   3.19000e+02
          2891   2.89100e-01   7.91454e-02   3.17731e+02   3.19100e+02
          2892   2.89200e-01   7.92027e-02   3.17830e+02   3.19200e+02
          2893   2.89300e-01   7.92465e-02   3.17931e+02   3.19300e+02
          2894   2.89400e-01   7.92961e-02   3.18032e+02   3.19400e+02
          2895   2.89500e-01   7.93533e-02   3.18131e+02   3.19500e+02
          2896   2.89600e-01   7.93991e-02   3.18229e+02   3.19600e+02
          2897   2.89700e-01   7.94411e-02   3.18327e+02   3.19700e+02
          2898   2.89800e-01   7.94983e-02   3.18428e+02   3.19800e+02
          2899   2.89900e-01   7.95336e-02   3.18530e+02   3.19900e+02
          2900   2.90000e-01   7.95846e-02   3.18627e+02   3.20000e+02
          2901   2.90100e-01   7.96275e-02   3.18729e+02   3.20100e+02
          2902   2.90200e-01   7.96657e-02   3.18829e+02   3.20200e+02
          2903   2.90300e-01   7.97162e-02   3.18927e+02   3.20300e+02
          2904   2.90400e-01   7.97496e-02   3.19029e+02   3.20400e+02
          2905   2.90500e-01   7.97782e-02   3.19129e+02   3.20500e+02
          2906   2.90600e-01   7.98180e-02   3.19229e+02   3.20600e+02
          2907   2.90700e-01   7.98588e-02   3.19328e+02   3.20700e+02
          2908   2.90800e-01   7.98836e-02   3.19427e+02   3.20800e+02
          2909   2.90900e-01   7.99179e-02   3.19526e+02   3.20900e+02
          2910   2.91000e-01   7.99422e-02   3.19628e+02   3.21000e+02
          2911   2.91100e-01   7.99694e-02   3.19725e+02   3.21100e+02
          2912   2.91200e-01   8.00097e-02   3.19827e+02   3.21200e+02
          2913   2.91300e-01   8.00450e-02   3.19929e+02   3.21300e+02
          2914   2.91400e-01   8.00915e-02   3.20027e+02   3.21400e+02
          2915   2.91500e-01   8.01131e-02   3.20128e+02   3.21500e+02
          2916   2.91600e-01   8.01367e-02   3.20225e+02   3.21600e+02
          2917   2.91700e-01   8.01739e-02   3.20328e+02   3.21700e+02
          2918   2.91800e-01   8.02202e-02   3.20428e+02   3.21800e+02
          2919   2.91900e-01   8.02550e-02   3.20526e+02   3.21900e+02
          2920   2.92000e-01   8.02845e-02   3.20630e+02   3.22000e+02
          2921   2.92100e-01   8.03263e-02   3.20725e+02   3.22100e+02
          2922   2.92200e-01   8.03621e-02   3.20828e+02   3.22200e+02
          2923   2.92300e-01   8.04029e-02   3.20928e+02   3.22300e+02
          2924   2.92400e-01   8.04501e-02   3.21028e+02   3.22400e+02
          2925   2.92500e-01   8.04973e-02   3.21126e+02   3.22500e+02
          2926   2.92600e-01   8.05387e-02   3.21227e+02   3.22600e+02
          2927   2.92700e-01   8.05879e-02   3.21327e+02   3.22700e+02
          2928   2.92800e-01   8.06179e-02   3.21425e+02   3.22800e+02
          2929   2.92900e-01   8.06570e-02   3.21526e+02   3.22900e+02
          2930   2.93000e-01   8.06999e-02   3.21624e+02   3.23000e+02
          2931   2.93100e-01   8.07319e-02   3.21727e+02   3.23100e+02
          2932   2.93200e-01   8.07700e-02   3.21824e+02   3.23200e+02
          2933   2.93300e-01   8.08101e-02   3.21925e+02   3.23300e+02
          2934   2.93400e-01   8.08439e-02   3.22023e+02   3.23400e+02
          2935   2.93500e-01   8.08936e-02   3.22126e+02   3.23500e+02
          2936   2.93600e-01   8.09240e-02   3.22224e+02   3.23600e+02
          2937   2.93700e-01   8.09522e-02   3.22325e+02   3.23700e+02
          2938   2.93800e-01   8.09927e-02   3.22424e+02   3.23800e+02
          2939   2.93900e-01   8.10165e-02   3.22527e+02   3.23900e+02
          2940   2.94000e-01   8.10642e-02   3.22623e+02   3.24000e+02
          2941   2.94100e-01   8.11000e-02   3.22725e+02   3.24100e+02
          2942   2.94200e-01   8.11324e-02   3.22824e+02   3.24200e+02
          2943   2.94300e-01   8.11682e-02   3.22925e+02   3.24300e+02
          2944   2.94400e-01   8.12130e-02   3.23027e+02   3.24400e+02
          2945   2.94500e-01   8.12516e-02   3.23124e+02   3.24500e+02
          2946   2.94600e-01   8.12817e-02   3.23221e+02   3.24600e+02
          2947   2.94700e-01   8.13112e-02   3.23324e+02   3.24700e+02
          2948   2.94800e-01   8.13522e-02   3.23423e+02   3.24800e+02
          2949   2.94900e-01   8.13847e-02   3.23525e+02   3.24900e+02
          2950   2.95000e-01   8.14228e-02   3.23627e+02   3.25000e+02
          2951   2.95100e-01   8.14495e-02   3.23726e+02   3.25100e+02
          2952   2.95200e-01   8.14972e-02   3.23823e+02   3.25200e+02
          2953   2.95300e-01   8.15277e-02   3.23922e+02   3.25300e+02
          2954   2.95400e-01   8.15487e-02   3.24024e+02   3.25400e+02
          2955   2.95500e-01   8.15754e-02   3.24124e+02   3.25500e+02
          2956   2.95600e-01   8.16212e-02   3.24223e+02   3.25600e+02
          2957   2.95700e-01   8.16345e-02   3.24322e+02   3.25700e+02
          2958   2.95800e-01   8.16746e-02   3.24422e+02   3.25800e+02
          2959   2.95900e-01   8.16936e-02   3.24521e+02   3.25900e+02
          2960   2.96000e-01   8.17356e-02   3.24623e+02   3.26000e+02
          2961   2.96100e-01   8.17547e-02   3.24723e+02   3.26100e+02
          2962   2.96200e-01   8.18043e-02   3.24824e+02   3.26200e+02
          2963   2.96300e-01   8.18253e-02   3.24925e+02   3.26300e+02
          2964   2.96400e-01   8.18501e-02   3.25023e+02   3.26400e+02
          2965   2.96500e-01   8.18710e-02   3.25121e+02   3.26500e+02
          2966   2.96600e-01   8.18958e-02   3.25224e+02   3.26600e+02
          2967   2.96700e-01   8.19244e-02   3.25325e+02   3.26700e+02
          2968   2.96800e-01   8.19511e-02   3.25426e+02   3.26800e+02
          2969   2.96900e-01   8.19817e-02   3.25522e+02   3.26900e+02
          2970   2.97000e-01   8.19931e-02   3.25623e+02   3.27000e+02
          2971   2.97100e-01   8.20160e-02   3.25720e+02   3.27100e+02
          2972   2.97200e-01   8.20656e-02   3.25820e+02   3.27200e+02
          2973   2.97300e-01   8.20980e-02   3.25920e+02   3.27300e+02
          2974   2.97400e-01   8.21190e-02   3.26022e+02   3.27400e+02
          2975   2.97500e-01   8.21457e-02   3.26124e+02   3.27500e+02
          2976   2.97600e-01   8.21991e-02   3.26223e+02   3.27600e+02
          2977   2.97700e-01   8.22372e-02   3.26319e+02   3.27700e+02
          2978   2.97800e-01   8.22449e-02   3.26422e+02   3.27800e+02
          2979   2.97900e-01   8.22792e-02   3.26520e+02   3.27900e+02
          2980   2.98000e-01   8.23174e-02   3.26621e+02   3.28000e+02
          2981   2.98100e-01   8.23517e-02   3.26721e+02   3.28100e+02
          2982   2.98200e-01   8.23746e-02   3.26822e+02   3.28200e+02
          2983   2.98300e-01   8.23898e-02   3.26922e+02   3.28300e+02
          2984   2.98400e-01   8.24318e-02   3.27022e+02   3.28400e+02
          2985   2.98500e-01   8.24242e-02   3.27120e+02   3.28500e+02
          2986   2.98600e-01   8.24356e-02   3.27222e+02   3.28600e+02
          2987   2.98700e-01   8.24585e-02   3.27320e+02   3.28700e+02
          2988   2.98800e-01   8.24738e-02   3.27422e+02   3.28800e+02
          2989   2.98900e-01   8.24928e-02   3.27520e+02   3.28900e+02
          2990   2.99000e-01   8.25043e-02   3.27622e+02   3.29000e+02
          2991   2.99100e-01   8.25005e-02   3.27717e+02   3.29100e+02
          2992   2.99200e-01   8.25233e-02   3.27818e+02   3.29200e+02
          2993   2.99300e-01   8.25386e-02   3.27921e+02   3.29300e+02
          2994   2.99400e-01   8.25691e-02   3.28020e+02   3.29400e+02
          2995   2.99500e-01   8.25806e-02   3.28120e+02   3.29500e+02
          2996   2.99600e-01   8.25882e-02   3.28220e+02   3.29600e+02
          2997   2.99700e-01   8.26035e-02   3.28317e+02   3.29700e+02
          2998   2.99800e-01   8.26225e-02   3.28419e+02   3.29800e+02
          2999   2.99900e-01   8.26340e-02   3.28521e+02   3.29900e+02
          3000   3.00000e-01   8.26588e-02   3.28620e+02   3.30000e+02
          3001   3.00100e-01   8.26759e-02   3.28720e+02   3.30100e+02
          3002   3.00200e-01   8.26969e-02   3.28821e+02   3.30200e+02
          3003   3.00300e-01   8.27065e-02   3.28919e+02   3.30300e+02
          3004   3.00400e-01   8.27370e-02   3.29020e+02   3.30400e+02
          3005   3.00500e-01   8.27579e-02   3.29117e+02   3.30500e+02
          3006   3.00600e-01   8.27579e-02   3.29218e+02   3.30600e+02
          3007   3.00700e-01   8.27751e-02   3.29322e+02   3.30700e+02
          3008   3.00800e-01   8.28075e-02   3.29419e+02   3.30800e+02
          3009   3.00900e-01   8.28152e-02   3.29517e+02   3.30900e+02
          3010   3.01000e-01   8.28438e-02   3.29616e+02   3.31000e+02
          3011   3.01100e-01   8.28533e-02   3.29718e+02   3.31100e+02
          3012   3.01200e-01   8.28857e-02   3.29818e+02   3.31200e+02
          3013   3.01300e-01   8.28867e-02   3.29920e+02   3.31300e+02
          3014   3.01400e-01   8.28924e-02   3.30020e+02   3.31400e+02
          3015   3.01500e-01   8.29032e-02   3.30119e+02   3.31500e+02
          3016   3.01600e-01   8.29115e-02   3.30216e+02   3.31600e+02
          3017   3.01700e-01   8.29163e-02   3.30319e+02   3.31700e+02
          3018   3.01800e-01   8.29086e-02   3.30417e+02   3.31800e+02
          3019   3.01900e-01   8.28953e-02   3.30519e+02   3.31900e+02
          3020   3.02000e-01   8.29086e-02   3.30618e+02   3.32000e+02
          3021   3.02100e-01   8.29029e-02   3.30716e+02   3.32100e+02
          3022   3.02200e-01   8.29124e-02   3.30817e+02   3.32200e+02
          3023   3.02300e-01   8.29048e-02   3.30919e+02   3.32300e+02
          3024   3.02400e-01   8.29239e-02   3.31017e+02   3.32400e+02
          3025   3.02500e-01   8.29010e-02   3.31118e+02   3.32500e+02
          3026   3.02600e-01   8.29124e-02   3.31216e+02   3.32600e+02
          3027   3.02700e-01   8.29201e-02   3.31317e+02   3.32700e+02
          3028   3.02800e-01   8.29277e-02   3.31414e+02   3.32800e+02
          3029   3.02900e-01   8.29277e-02   3.31516e+02   3.32900e+02
          3030   3.03000e-01   8.29277e-02   3.31618e+02   3.33000e+02
          3031   3.03100e-01   8.29144e-02   3.31718e+02   3.33100e+02
          3032   3.03200e-01   8.29353e-02   3.31817e+02   3.33200e+02
          3033   3.03300e-01   8.29296e-02   3.31919e+02   3.33300e+02
          3034   3.03400e-01   8.29277e-02   3.32017e+02   3.33400e+02
          3035   3.03500e-01   8.29430e-02   3.32117e+02   3.33500e+02
          3036   3.03600e-01   8.29163e-02   3.32214e+02   3.33600e+02
          3037   3.03700e-01   8.29306e-02   3.32316e+02   3.33700e+02
          3038   3.03800e-01   8.29191e-02   3.32418e+02   3.33800e+02
          3039   3.03900e-01   8.29239e-02   3.32518e+02   3.33900e+02
          3040   3.04000e-01   8.29048e-02   3.32616e+02   3.34000e+02
          3041   3.04100e-01   8.29029e-02   3.32718e+02   3.34100e+02
          3042   3.04200e-01   8.29105e-02   3.32815e+02   3.34200e+02
          3043   3.04300e-01   8.28991e-02   3.32914e+02   3.34300e+02
          3044   3.04400e-01   8.29029e-02   3.33013e+02   3.34400e+02
          3045   3.04500e-01   8.28838e-02   3.33117e+02   3.34500e+02
          3046   3.04600e-01   8.28743e-02   3.33217e+02   3.34600e+02
          3047   3.04700e-01   8.28800e-02   3.33316e+02   3.34700e+02
          3048   3.04800e-01   8.28609e-02   3.33418e+02   3.34800e+02
          3049   3.04900e-01   8.28667e-02   3.33517e+02   3.34900e+02
          3050   3.05000e-01   8.28514e-02   3.33614e+02   3.35000e+02
          3051   3.05100e-01   8.28381e-02   3.33715e+02   3.35100e+02
          3052   3.05200e-01   8.28304e-02   3.33817e+02   3.35200e+02
          3053   3.05300e-01   8.28285e-02   3.33915e+02   3.35300e+02
          3054   3.05400e-01   8.28094e-02   3.34014e+02   3.35400e+02
          3055   3.05500e-01   8.27885e-02   3.34115e+02   3.35500e+02
          3056   3.05600e-01   8.27923e-02   3.34214e+02   3.35600e+02
          3057   3.05700e-01   8.27723e-02   3.34315e+02   3.35700e+02
          3058   3.05800e-01   8.27637e-02   3.34416e+02   3.35800e+02
          3059   3.05900e-01   8.27341e-02   3.34514e+02   3.35900e+02
          3060   3.06000e-01   8.27241e-02   3.34613e+02   3.36000e+02
          3061   3.06100e-01   8.27007e-02   3.34712e+02   3.36100e+02
          3062   3.06200e-01   8.26768e-02   3.34814e+02   3.36200e+02
          3063   3.06300e-01   8.26383e-02   3.34912e+02   3.36300e+02
          3064   3.06400e-01   8.26125e-02   3.35015e+02   3.36400e+02
          3065   3.06500e-01   8.26101e-02   3.35116e+02   3.36500e+02
          3066   3.06600e-01   8.25930e-02   3.35214e+02   3.36600e+02
          3067   3.06700e-01   8.25748e-02   3.35316e+02   3.36700e+02
          3068   3.06800e-01   8.25691e-02   3.35411e+02   3.36800e+02
          3069   3.06900e-01   8.25496e-02   3.35513e+02   3.36900e+02
          3070   3.07000e-01   8.25434e-02   3.35613e+02   3.37000e+02
          3071   3.07100e-01   8.25374e-02   3.35715e+02   3.37100e+02
          3072   3.07200e-01   8.25310e-02   3.35813e+02   3.37200e+02
          3073   3.07300e-01   8.25176e-02   3.35910e+02   3.37300e+02
          3074   3.07400e-01   8.25157e-02   3.36014e+02   3.37400e+02
          3075   3.07500e-01   8.25005e-02   3.36112e+02   3.37500e+02
          3076   3.07600e-01   8.24890e-02   3.36213e+02   3.37600e+02
          3077   3.07700e-01   8.24928e-02   3.36310e+02   3.37700e+02
          3078   3.07800e-01   8.24394e-02   3.36413e+02   3.37800e+02
          3079   3.07900e-01   8.24623e-02   3.36514e+02   3.37900e+02
          3080   3.08000e-01   8.24280e-02   3.36610e+02   3.38000e+02
          3081   3.08100e-01   8.24127e-02   3.36712e+02   3.38100e+02
          3082   3.08200e-01   8.23593e-02   3.36812e+02   3.38200e+02
          3083   3.08300e-01   8.23441e-02   3.36914e+02   3.38300e+02
          3084   3.08400e-01   8.22754e-02   3.37011e+02   3.38400e+02
          3085   3.08500e-01   8.22601e-02   3.37113e+02   3.38500e+02
          3086   3.08600e-01   8.22144e-02   3.37212e+02   3.38600e+02
          3087   3.08700e-01   8.21533e-02   3.37311e+02   3.38700e+02
          3088   3.08800e-01   8.21915e-02   3.37411e+02   3.38800e+02
          3089   3.08900e-01   8.20847e-02   3.37512e+02   3.38900e+02
          3090   3.09000e-01   8.20999e-02   3.37614e+02   3.39000e+02
          3091   3.09100e-01   8.20618e-02   3.37710e+02   3.39100e+02
          3092   3.09200e-01   8.20389e-02   3.37809e+02   3.39200e+02
          3093   3.09300e-01   8.19855e-02   3.37910e+02   3.39300e+02
          3094   3.09400e-01   8.19626e-02   3.38010e+02   3.39400e+02
          3095   3.09500e-01   8.19244e-02   3.38112e+02   3.39500e+02
          3096   3.09600e-01   8.18787e-02   3.38211e+02   3.39600e+02
          3097   3.09700e-01   8.18405e-02   3.38313e+02   3.39700e+02
          3098   3.09800e-01   8.18405e-02   3.38413e+02   3.39800e+02
          3099   3.09900e-01   8.18176e-02   3.38509e+02   3.39900e+02
          3100   3.10000e-01   8.18062e-02   3.38612e+02   3.40000e+02
          3101   3.10100e-01   8.17642e-02   3.38712e+02   3.40100e+02
          3102   3.10200e-01   8.17451e-02   3.38810e+02   3.40200e+02
          3103   3.10300e-01   8.17223e-02   3.38910e+02   3.40300e+02
          3104   3.10400e-01   8.16994e-02   3.39012e+02   3.40400e+02
          3105   3.10500e-01   8.16841e-02   3.39111e+02   3.40500e+02
          3106   3.10600e-01   8.16727e-02   3.39211e+02   3.40600e+02
          3107   3.10700e-01   8.16345e-02   3.39308e+02   3.40700e+02
          3108   3.10800e-01   8.16116e-02   3.39408e+02   3.40800e+02
          3109   3.10900e-01   8.15983e-02   3.39511e+02   3.40900e+02
          3110   3.11000e-01   8.15887e-02   3.39609e+02   3.41000e+02
          3111   3.11100e-01   8.15468e-02   3.39707e+02   3.41100e+02
          3112   3.11200e-01   8.15639e-02   3.39808e+02   3.41200e+02
          3113   3.11300e-01   8.15525e-02   3.39906e+02   3.41300e+02
          3114   3.11400e-01   8.15258e-02   3.40009e+02   3.41400e+02
          3115   3.11500e-01   8.15287e-02   3.40110e+02   3.41500e+02
          3116   3.11600e-01   8.15086e-02   3.40211e+02   3.41600e+02
          3117   3.11700e-01   8.15048e-02   3.40311e+02   3.41700e+02
          3118   3.11800e-01   8.14829e-02   3.40409e+02   3.41800e+02
          3119   3.11900e-01   8.14722e-02   3.40510e+02   3.41900e+02
          3120   3.12000e-01   8.14484e-02   3.40612e+02   3.42000e+02
          3121   3.12100e-01   8.14348e-02   3.40711e+02   3.42100e+02
          3122   3.12200e-01   8.14049e-02   3.40809e+02   3.42200e+02
          3123   3.12300e-01   8.13818e-02   3.40910e+02   3.42300e+02
          3124   3.12400e-01   8.13572e-02   3.41011e+02   3.42400e+02
          3125   3.12500e-01   8.13270e-02   3.41109e+02   3.42500e+02
          3126   3.12600e-01   8.13020e-02   3.41207e+02   3.42600e+02
          3127   3.12700e-01   8.12570e-02   3.41307e+02   3.42700e+02
          3128   3.12800e-01   8.12167e-02   3.41409e+02   3.42800e+02
          3129   3.12900e-01   8.11939e-02   3.41507e+02   3.42900e+02
          3130   3.13000e-01   8.11763e-02   3.41607e+02   3.43000e+02
          3131   3.13100e-01   8.11484e-02   3.41708e+02   3.43100e+02
          3132   3.13200e-01   8.11179e-02   3.41807e+02   3.43200e+02
          3133   3.13300e-01   8.11062e-02   3.41907e+02   3.43300e+02
          3134   3.13400e-01   8.11024e-02   3.42008e+02   3.43400e+02
          3135   3.13500e-01   8.10833e-02   3.42110e+02   3.43500e+02
          3136   3.13600e-01   8.10533e-02   3.42208e+02   3.43600e+02
          3137   3.13700e-01   8.10390e-02   3.42306e+02   3.43700e+02
          3138   3.13800e-01   8.10270e-02   3.42405e+02   3.43800e+02
          3139   3.13900e-01   8.10261e-02   3.42507e+02   3.43900e+02
          3140   3.14000e-01   8.09965e-02   3.42609e+02   3.44000e+02
          3141   3.14100e-01   8.09727e-02   3.42707e+02   3.44100e+02
          3142   3.14200e-01   8.09650e-02   3.42808e+02   3.44200e+02
          3143   3.14300e-01   8.09517e-02   3.42909e+02   3.44300e+02
          3144   3.14400e-01   8.09155e-02   3.43005e+02   3.44400e+02
          3145   3.14500e-01   8.09059e-02   3.43106e+02   3.44500e+02
          3146   3.14600e-01   8.08945e-02   3.43205e+02   3.44600e+02
          3147   3.14700e-01   8.08640e-02   3.43306e+02   3.44700e+02
          3148   3.14800e-01   8.08525e-02   3.43405e+02   3.44800e+02
          3149   3.14900e-01   8.08220e-02   3.43506e+02   3.44900e+02
          3150   3.15000e-01   8.08144e-02   3.43605e+02   3.45000e+02
          3151   3.15100e-01   8.07953e-02   3.43703e+02   3.45100e+02
          3152   3.15200e-01   8.07915e-02   3.43804e+02   3.45200e+02
          3153   3.15300e-01   8.07571e-02   3.43906e+02   3.45300e+02
          3154   3.15400e-01   8.07343e-02   3.44006e+02   3.45400e+02
          3155   3.15500e-01   8.07037e-02   3.44107e+02   3.45500e+02
          3156   3.15600e-01   8.06808e-02   3.44205e+02   3.45600e+02
          3157   3.15700e-01   8.06656e-02   3.44307e+02   3.45700e+02
          3158   3.15800e-01   8.06656e-02   3.44406e+02   3.45800e+02
          3159   3.15900e-01   8.06198e-02   3.44505e+02   3.45900e+02
          3160   3.16000e-01   8.05969e-02   3.44605e+02   3.46000e+02
          3161   3.16100e-01   8.05969e-02   3.44707e+02   3.46100e+02
          3162   3.16200e-01   8.06122e-02   3.44806e+02   3.46200e+02
          3163   3.16300e-01   8.05626e-02   3.44903e+02   3.46300e+02
          3164   3.16400e-01   8.05359e-02   3.45005e+02   3.46400e+02
          3165   3.16500e-01   8.05092e-02   3.45104e+02   3.46500e+02
          3166   3.16600e-01   8.04939e-02   3.45201e+02   3.46600e+02
          3167   3.16700e-01   8.04863e-02   3.45304e+02   3.46700e+02
          3168   3.16800e-01   8.04634e-02   3.45403e+02   3.46800e+02
          3169   3.16900e-01   8.04520e-02   3.45504e+02   3.46900e+02
          3170   3.17000e-01   8.04100e-02   3.45603e+02   3.47000e+02
          3171   3.17100e-01   8.03795e-02   3.45702e+02   3.47100e+02
          3172   3.17200e-01   8.03604e-02   3.45803e+02   3.47200e+02
          3173   3.17300e-01   8.03185e-02   3.45905e+02   3.47300e+02
          3174   3.17400e-01   8.02879e-02   3.46006e+02   3.47400e+02
          3175   3.17500e-01   8.02574e-02   3.46105e+02   3.47500e+02
          3176   3.17600e-01   8.02460e-02   3.46205e+02   3.47600e+02
          3177   3.17700e-01   8.02040e-02   3.46301e+02   3.47700e+02
          3178   3.17800e-01   8.01506e-02   3.46405e+02   3.47800e+02
          3179   3.17900e-01   8.01125e-02   3.46505e+02   3.47900e+02
          3180   3.18000e-01   8.01010e-02   3.46604e+02   3.48000e+02
          3181   3.18100e-01   8.00552e-02   3.46706e+02   3.48100e+02
          3182   3.18200e-01   8.00209e-02   3.46802e+02   3.48200e+02
          3183   3.18300e-01   8.00095e-02   3.46902e+02   3.48300e+02
          3184   3.18400e-01   7.99713e-02   3.47001e+02   3.48400e+02
          3185   3.18500e-01   7.99637e-02   3.47102e+02   3.48500e+02
          3186   3.18600e-01   7.99255e-02   3.47203e+02   3.48600e+02
          3187   3.18700e-01   7.99179e-02   3.47302e+02   3.48700e+02
          3188   3.18800e-01   7.98607e-02   3.47402e+02   3.48800e+02
          3189   3.18900e-01   7.98302e-02   3.47503e+02   3.48900e+02
          3190   3.19000e-01   7.98416e-02   3.47600e+02   3.49000e+02
          3191   3.19100e-01   7.97768e-02   3.47700e+02   3.49100e+02
          3192   3.19200e-01   7.97577e-02   3.47802e+02   3.49200e+02
          3193   3.19300e-01   7.97577e-02   3.47900e+02   3.49300e+02
          3194   3.19400e-01   7.97462e-02   3.48003e+02   3.49400e+02
          3195   3.19500e-01   7.97005e-02   3.48103e+02   3.49500e+02
          3196   3.19600e-01   7.96738e-02   3.48201e+02   3.49600e+02
          3197   3.19700e-01   7.96280e-02   3.48299e+02   3.49700e+02
          3198   3.19800e-01   7.96242e-02   3.48401e+02   3.49800e+02
          3199   3.19900e-01   7.95746e-02   3.48502e+02   3.49900e+02
          3200   3.20000e-01   7.95479e-02   3.48602e+02   3.50000e+02
          3201   3.20100e-01   7.95288e-02   3.48700e+02   3.50100e+02
          3202   3.20200e-01   7.95288e-02   3.48800e+02   3.50200e+02
          3203   3.20300e-01   7.94525e-02   3.48900e+02   3.50300e+02
          3204   3.20400e-01   7.94296e-02   3.49001e+02   3.50400e+02
          3205   3.20500e-01   7.94067e-02   3.49102e+02   3.50500e+02
          3206   3.20600e-01   7.93533e-02   3.49201e+02   3.50600e+02
          3207   3.20700e-01   7.93152e-02   3.49301e+02   3.50700e+02
          3208   3.20800e-01   7.92999e-02   3.49399e+02   3.50800e+02
          3209   3.20900e-01   7.92542e-02   3.49498e+02   3.50900e+02
          3210   3.21000e-01   7.92160e-02   3.49597e+02   3.51000e+02
          3211   3.21100e-01   7.91473e-02   3.49697e+02   3.51100e+02
          3212   3.21200e-01   7.91397e-02   3.49798e+02   3.51200e+02
          3213   3.21300e-01   7.90863e-02   3.49898e+02   3.51300e+02
          3214   3.21400e-01   7.90558e-02   3.49997e+02   3.51400e+02
          3215   3.21500e-01   7.90405e-02   3.50098e+02   3.51500e+02
          3216   3.21600e-01   7.90024e-02   3.50196e+02   3.51600e+02
          3217   3.21700e-01   7.89566e-02   3.50299e+02   3.51700e+02
          3218   3.21800e-01   7.89299e-02   3.50402e+02   3.51800e+02
          3219   3.21900e-01   7.88651e-02   3.50497e+02   3.51900e+02
          3220   3.22000e-01   7.88383e-02   3.50600e+02   3.52000e+02
          3221   3.22100e-01   7.88078e-02   3.50700e+02   3.52100e+02
          3222   3.22200e-01   7.87773e-02   3.50796e+02   3.52200e+02
          3223   3.22300e-01   7.87334e-02   3.50900e+02   3.52300e+02
          3224   3.22400e-01   7.86896e-02   3.50998e+02   3.52400e+02
          3225   3.22500e-01   7.86324e-02   3.51100e+02   3.52500e+02
          3226   3.22600e-01   7.85785e-02   3.51203e+02   3.52600e+02
          3227   3.22700e-01   7.85164e-02   3.51298e+02   3.52700e+02
          3228   3.22800e-01   7.84736e-02   3.51399e+02   3.52800e+02
          3229   3.22900e-01   7.84183e-02   3.51496e+02   3.52900e+02
          3230   3.23000e-01   7.83901e-02   3.51596e+02   3.53000e+02
          3231   3.23100e-01   7.83319e-02   3.51697e+02   3.53100e+02
          3232   3.23200e-01   7.82690e-02   3.51796e+02   3.53200e+02
          3233   3.23300e-01   7.82166e-02   3.51898e+02   3.53300e+02
          3234   3.23400e-01   7.81479e-02   3.51997e+02   3.53400e+02
          3235   3.23500e-01   7.80869e-02   3.52096e+02   3.53500e+02
          3236   3.23600e-01   7.80296e-02   3.52193e+02   3.53600e+02
          3237   3.23700e-01   7.79667e-02   3.52294e+02   3.53700e+02
          3238   3.23800e-01   7.79305e-02   3.52399e+02   3.53800e+02
          3239   3.23900e-01   7.78542e-02   3.52498e+02   3.53900e+02
          3240   3.24000e-01   7.78236e-02   3.52597e+02   3.54000e+02
          3241   3.24100e-01   7.77283e-02   3.52698e+02   3.54100e+02
          3242   3.24200e-01   7.76596e-02   3.52793e+02   3.54200e+02
          3243   3.24300e-01   7.75528e-02   3.52895e+02   3.54300e+02
          3244   3.24400e-01   7.75299e-02   3.52996e+02   3.54400e+02
          3245   3.24500e-01   7.74765e-02   3.53098e+02   3.54500e+02
          3246   3.24600e-01   7.73849e-02   3.53196e+02   3.54600e+02
          3247   3.24700e-01   7.73163e-02   3.53298e+02   3.54700e+02
          3248   3.24800e-01   7.72705e-02   3.53395e+02   3.54800e+02
          3249   3.24900e-01   7.71866e-02   3.53495e+02   3.54900e+02
          3250   3.25000e-01   7.70950e-02   3.53598e+02   3.55000e+02
          3251   3.25100e-01   7.70187e-02   3.53694e+02   3.55100e+02
          3252   3.25200e-01   7.69577e-02   3.53796e+02   3.55200e+02
          3253   3.25300e-01   7.69424e-02   3.53896e+02   3.55300e+02
          3254   3.25400e-01   7.68280e-02   3.53995e+02   3.55400e+02
          3255   3.25500e-01   7.68051e-02   3.54094e+02   3.55500e+02
          3256   3.25600e-01   7.67136e-02   3.54194e+02   3.55600e+02
          3257   3.25700e-01   7.66220e-02   3.54295e+02   3.55700e+02
          3258   3.25800e-01   7.65381e-02   3.54395e+02   3.55800e+02
          3259   3.25900e-01   7.64771e-02   3.54494e+02   3.55900e+02
          3260   3.26000e-01   7.64160e-02   3.54595e+02   3.56000e+02
          3261   3.26100e-01   7.63245e-02   3.54693e+02   3.56100e+02
          3262   3.26200e-01   7.62558e-02   3.54792e+02   3.56200e+02
          3263   3.26300e-01   7.61871e-02   3.54893e+02   3.56300e+02
          3264   3.26400e-01   7.61261e-02   3.54993e+02   3.56400e+02
          3265   3.26500e-01   7.60345e-02   3.55093e+02   3.56500e+02
          3266   3.26600e-01   7.59659e-02   3.55191e+02   3.56600e+02
          3267   3.26700e-01   7.58972e-02   3.55291e+02   3.56700e+02
          3268   3.26800e-01   7.58057e-02   3.55391e+02   3.56800e+02
          3269   3.26900e-01   7.57256e-02   3.55492e+02   3.56900e+02
          3270   3.27000e-01   7.56416e-02   3.55594e+02   3.57000e+02
          3271   3.27100e-01   7.55882e-02   3.55696e+02   3.57100e+02
          3272   3.27200e-01   7.54948e-02   3.55795e+02   3.57200e+02
          3273   3.27300e-01   7.54242e-02   3.55896e+02   3.57300e+02
          3274   3.27400e-01   7.53479e-02   3.55991e+02   3.57400e+02
          3275   3.27500e-01   7.52745e-02   3.56093e+02   3.57500e+02
          3276   3.27600e-01   7.51884e-02   3.56191e+02   3.57600e+02
          3277   3.27700e-01   7.51119e-02   3.56295e+02   3.57700e+02
          3278   3.27800e-01   7.50303e-02   3.56395e+02   3.57800e+02
          3279   3.27900e-01   7.49533e-02   3.56492e+02   3.57900e+02
          3280   3.28000e-01   7.48886e-02   3.56593e+02   3.58000e+02
          3281   3.28100e-01   7.47886e-02   3.56693e+02   3.58100e+02
          3282   3.28200e-01   7.47399e-02   3.56794e+02   3.58200e+02
          3283   3.28300e-01   7.46655e-02   3.56894e+02   3.58300e+02
          3284   3.28400e-01   7.46021e-02   3.56992e+02   3.58400e+02
          3285   3.28500e-01   7.45106e-02   3.57092e+02   3.58500e+02
          3286   3.28600e-01   7.44495e-02   3.57193e+02   3.58600e+02
          3287   3.28700e-01   7.43828e-02   3.57294e+02   3.58700e+02
          3288   3.28800e-01   7.42874e-02   3.57392e+02   3.58800e+02
          3289   3.28900e-01   7.41978e-02   3.57492e+02   3.58900e+02
          3290   3.29000e-01   7.41310e-02   3.57592e+02   3.59000e+02
          3291   3.29100e-01   7.40547e-02   3.57693e+02   3.59100e+02
          3292   3.29200e-01   7.39822e-02   3.57791e+02   3.59200e+02
          3293   3.29300e-01   7.39126e-02   3.57891e+02   3.59300e+02
          3294   3.29400e-01   7.38173e-02   3.57990e+02   3.59400e+02
          3295   3.29500e-01   7.37610e-02   3.58089e+02   3.59500e+02
          3296   3.29600e-01   7.36866e-02   3.58191e+02   3.59600e+02
          3297   3.29700e-01   7.36246e-02   3.58291e+02   3.59700e+02
          3298   3.29800e-01   7.35636e-02   3.58392e+02   3.59800e+02
          3299   3.29900e-01   7.34731e-02   3.58491e+02   3.59900e+02
          3300   3.30000e-01   7.34005e-02   3.58590e+02   3.60000e+02
          3301   3.30100e-01   7.33528e-02   3.58689e+02   3.60100e+02
          3302   3.30200e-01   7.32670e-02   3.58791e+02   3.60200e+02
          3303   3.30300e-01   7.31869e-02   3.58892e+02   3.60300e+02
          3304   3.30400e-01   7.31220e-02   3.58991e+02   3.60400e+02
          3305   3.30500e-01   7.30476e-02   3.59091e+02   3.60500e+02
          3306   3.30600e-01   7.29561e-02   3.59191e+02   3.60600e+02
          3307   3.30700e-01   7.28836e-02   3.59290e+02   3.60700e+02
          3308   3.30800e-01   7.27959e-02   3.59390e+02   3.60800e+02
          3309   3.30900e-01   7.27425e-02   3.59493e+02   3.60900e+02
          3310   3.31000e-01   7.26204e-02   3.59592e+02   3.61000e+02
          3311   3.31100e-01   7.25288e-02   3.59691e+02   3.61100e+02
          3312   3.31200e-01   7.24487e-02   3.59793e+02   3.61200e+02
          3313   3.31300e-01   7.23534e-02   3.59892e+02   3.61300e+02
          3314   3.31400e-01   7.22618e-02   3.59990e+02   3.61400e+02
          3315   3.31500e-01   7.21855e-02   3.60089e+02   3.61500e+02
          3316   3.31600e-01   7.20673e-02   3.60193e+02   3.61600e+02
          3317   3.31700e-01   7.19910e-02   3.60289e+02   3.61700e+02
          3318   3.31800e-01   7.18765e-02   3.60392e+02   3.61800e+02
          3319   3.31900e-01   7.18079e-02   3.60493e+02   3.61900e+02
          3320   3.32000e-01   7.17239e-02   3.60587e+02   3.62000e+02
          3321   3.32100e-01   7.16324e-02   3.60690e+02   3.62100e+02
          3322   3.32200e-01   7.15942e-02   3.60789e+02   3.62200e+02
          3323   3.32300e-01   7.14493e-02   3.60890e+02   3.62300e+02
          3324   3.32400e-01   7.13959e-02   3.60992e+02   3.62400e+02
          3325   3.32500e-01   7.12967e-02   3.61089e+02   3.62500e+02
          3326   3.32600e-01   7.12204e-02   3.61188e+02   3.62600e+02
          3327   3.32700e-01   7.11288e-02   3.61287e+02   3.62700e+02
          3328   3.32800e-01   7.10297e-02   3.61385e+02   3.62800e+02
          3329   3.32900e-01   7.09991e-02   3.61488e+02   3.62900e+02
          3330   3.33000e-01   7.08466e-02   3.61588e+02   3.63000e+02
          3331   3.33100e-01   7.07779e-02   3.61688e+02   3.63100e+02
          3332   3.33200e-01   7.06635e-02   3.61788e+02   3.63200e+02
          3333   3.33300e-01   7.05948e-02   3.61887e+02   3.63300e+02
          3334   3.33400e-01   7.04422e-02   3.61985e+02   3.63400e+02
          3335   3.33500e-01   7.03545e-02   3.62086e+02   3.63500e+02
          3336   3.33600e-01   7.02515e-02   3.62187e+02   3.63600e+02
          3337   3.33700e-01   7.01485e-02   3.62288e+02   3.63700e+02
          3338   3.33800e-01   7.00531e-02   3.62386e+02   3.63800e+02
          3339   3.33900e-01   6.99501e-02   3.62487e+02   3.63900e+02
          3340   3.34000e-01   6.98547e-02   3.62587e+02   3.64000e+02
          3341   3.34100e-01   6.97327e-02   3.62685e+02   3.64100e+02
          3342   3.34200e-01   6.96373e-02   3.62784e+02   3.64200e+02
          3343   3.34300e-01   6.95343e-02   3.62884e+02   3.64300e+02
          3344   3.34400e-01   6.94351e-02   3.62985e+02   3.64400e+02
          3345   3.34500e-01   6.93169e-02   3.63086e+02   3.64500e+02
          3346   3.34600e-01   6.92368e-02   3.63185e+02   3.64600e+02
          3347   3.34700e-01   6.91071e-02   3.63283e+02   3.64700e+02
          3348   3.34800e-01   6.90079e-02   3.63381e+02   3.64800e+02
          3349   3.34900e-01   6.88934e-02   3.63482e+02   3.64900e+02
          3350   3.35000e-01   6.88019e-02   3.63586e+02   3.65000e+02
          3351   3.35100e-01   6.86646e-02   3.63686e+02   3.65100e+02
          3352   3.35200e-01   6.85806e-02   3.63785e+02   3.65200e+02
          3353   3.35300e-01   6.84242e-02   3.63882e+02   3.65300e+02
          3354   3.35400e-01   6.83670e-02   3.63983e+02   3.65400e+02
          3355   3.35500e-01   6.82220e-02   3.64083e+02   3.65500e+02
          3356   3.35600e-01   6.81267e-02   3.64183e+02   3.65600e+02
          3357   3.35700e-01   6.80275e-02   3.64286e+02   3.65700e+02
          3358   3.35800e-01   6.79207e-02   3.64386e+02   3.65800e+02
          3359   3.35900e-01   6.78101e-02   3.64484e+02   3.65900e+02
          3360   3.36000e-01   6.77147e-02   3.64584e+02   3.66000e+02
          3361   3.36100e-01   6.75926e-02   3.64687e+02   3.66100e+02
          3362   3.36200e-01   6.74744e-02   3.64786e+02   3.66200e+02
          3363   3.36300e-01   6.73714e-02   3.64885e+02   3.66300e+02
          3364   3.36400e-01   6.72989e-02   3.64985e+02   3.66400e+02
          3365   3.36500e-01   6.71768e-02   3.65087e+02   3.66500e+02
          3366   3.36600e-01   6.70395e-02   3.65186e+02   3.66600e+02
          3367   3.36700e-01   6.69403e-02   3.65286e+02   3.66700e+02
          3368   3.36800e-01   6.68488e-02   3.65387e+02   3.66800e+02
          3369   3.36900e-01   6.67419e-02   3.65488e+02   3.66900e+02
          3370   3.37000e-01   6.66580e-02   3.65585e+02   3.67000e+02
          3371   3.37100e-01   6.65665e-02   3.65688e+02   3.67100e+02
          3372   3.37200e-01   6.64063e-02   3.65788e+02   3.67200e+02
          3373   3.37300e-01   6.63147e-02   3.65884e+02   3.67300e+02
          3374   3.37400e-01   6.61697e-02   3.65983e+02   3.67400e+02
          3375   3.37500e-01   6.60934e-02   3.66086e+02   3.67500e+02
          3376   3.37600e-01   6.59676e-02   3.66185e+02   3.67600e+02
          3377   3.37700e-01   6.58531e-02   3.66285e+02   3.67700e+02
          3378   3.37800e-01   6.57463e-02   3.66386e+02   3.67800e+02
          3379   3.37900e-01   6.56471e-02   3.66488e+02   3.67900e+02
          3380   3.38000e-01   6.55136e-02   3.66585e+02   3.68000e+02
          3381   3.38100e-01   6.54030e-02   3.66685e+02   3.68100e+02
          3382   3.38200e-01   6.52618e-02   3.66785e+02   3.68200e+02
          3383   3.38300e-01   6.51360e-02   3.66882e+02   3.68300e+02
          3384   3.38400e-01   6.50330e-02   3.66986e+02   3.68400e+02
          3385   3.38500e-01   6.49147e-02   3.67086e+02   3.68500e+02
          3386   3.38600e-01   6.47812e-02   3.67185e+02   3.68600e+02
          3387   3.38700e-01   6.46439e-02   3.67285e+02   3.68700e+02
          3388   3.38800e-01   6.45351e-02   3.67384e+02   3.68800e+02
          3389   3.38900e-01   6.43902e-02   3.67486e+02   3.68900e+02
          3390   3.39000e-01   6.42796e-02   3.67586e+02   3.69000e+02
          3391   3.39100e-01   6.41489e-02   3.67688e+02   3.69100e+02
          3392   3.39200e-01   6.40059e-02   3.67783e+02   3.69200e+02
          3393   3.39300e-01   6.38552e-02   3.67883e+02   3.69300e+02
          3394   3.39400e-01   6.37140e-02   3.67982e+02   3.69400e+02
          3395   3.39500e-01   6.35834e-02   3.68085e+02   3.69500e+02
          3396   3.39600e-01   6.34300e-02   3.68185e+02   3.69600e+02
          3397   3.39700e-01   6.32877e-02   3.68283e+02   3.69700e+02
          3398   3.39800e-01   6.31557e-02   3.68385e+02   3.69800e+02
          3399   3.39900e-01   6.30248e-02   3.68484e+02   3.69900e+02
          3400   3.40000e-01   6.28800e-02   3.68583e+02   3.70000e+02
          3401   3.40100e-01   6.27403e-02   3.68682e+02   3.70100e+02
          3402   3.40200e-01   6.26173e-02   3.68784e+02   3.70200e+02
          3403   3.40300e-01   6.24676e-02   3.68882e+02   3.70300e+02
          3404   3.40400e-01   6.23312e-02   3.68984e+02   3.70400e+02
          3405   3.40500e-01   6.21767e-02   3.69084e+02   3.70500e+02
          3406   3.40600e-01   6.20136e-02   3.69181e+02   3.70600e+02
          3407   3.40700e-01   6.18782e-02   3.69281e+02   3.70700e+02
          3408   3.40800e-01   6.17466e-02   3.69382e+02   3.70800e+02
          3409   3.40900e-01   6.16169e-02   3.69482e+02   3.70900e+02
          3410   3.41000e-01   6.14433e-02   3.69583e+02   3.71000e+02
          3411   3.41100e-01   6.12793e-02   3.69680e+02   3.71100e+02
          3412   3.41200e-01   6.11153e-02   3.69781e+02   3.71200e+02
          3413   3.41300e-01   6.09665e-02   3.69882e+02   3.71300e+02
          3414   3.41400e-01   6.07986e-02   3.69981e+02   3.71400e+02
          3415   3.41500e-01   6.06308e-02   3.70080e+02   3.71500e+02
          3416   3.41600e-01   6.04362e-02   3.70183e+02   3.71600e+02
          3417   3.41700e-01   6.03104e-02   3.70284e+02   3.71700e+02
          3418   3.41800e-01   6.01578e-02   3.70381e+02   3.71800e+02
          3419   3.41900e-01   5.99899e-02   3.70479e+02   3.71900e+02
          3420   3.42000e-01   5.98373e-02   3.70582e+02   3.72000e+02
          3421   3.42100e-01   5.96542e-02   3.70679e+02   3.72100e+02
          3422   3.42200e-01   5.95169e-02   3.70778e+02   3.72200e+02
          3423   3.42300e-01   5.93414e-02   3.70880e+02   3.72300e+02
          3424   3.42400e-01   5.91736e-02   3.70982e+02   3.72400e+02
          3425   3.42500e-01   5.89828e-02   3.71084e+02   3.72500e+02
          3426   3.42600e-01   5.88226e-02   3.71183e+02   3.72600e+02
          3427   3.42700e-01   5.86777e-02   3.71280e+02   3.72700e+02
          3428   3.42800e-01   5.84564e-02   3.71380e+02   3.72800e+02
          3429   3.42900e-01   5.82809e-02   3.71480e+02   3.72900e+02
          3430   3.43000e-01   5.81207e-02   3.71580e+02   3.73000e+02
          3431   3.43100e-01   5.79529e-02   3.71683e+02   3.73100e+02
          3432   3.43200e-01   5.77469e-02   3.71780e+02   3.73200e+02
          3433   3.43300e-01   5.75409e-02   3.71880e+02   3.73300e+02
          3434   3.43400e-01   5.73730e-02   3.71980e+02   3.73400e+02
          3435   3.43500e-01   5.71899e-02   3.72080e+02   3.73500e+02
          3436   3.43600e-01   5.70145e-02   3.72182e+02   3.73600e+02
          3437   3.43700e-01   5.68314e-02   3.72278e+02   3.73700e+02
          3438   3.43800e-01   5.66483e-02   3.72380e+02   3.73800e+02
          3439   3.43900e-01   5.64728e-02   3.72480e+02   3.73900e+02
          3440   3.44000e-01   5.62668e-02   3.72579e+02   3.74000e+02
          3441   3.44100e-01   5.60532e-02   3.72678e+02   3.74100e+02
          3442   3.44200e-01   5.58777e-02   3.72779e+02   3.74200e+02
          3443   3.44300e-01   5.57175e-02   3.72880e+02   3.74300e+02
          3444   3.44400e-01   5.55344e-02   3.72978e+02   3.74400e+02
          3445   3.44500e-01   5.53360e-02   3.73077e+02   3.74500e+02
          3446   3.44600e-01   5.51414e-02   3.73177e+02   3.74600e+02
          3447   3.44700e-01   5.49660e-02   3.73275e+02   3.74700e+02
          3448   3.44800e-01   5.47523e-02   3.73374e+02   3.74800e+02
          3449   3.44900e-01   5.45654e-02   3.73474e+02   3.74900e+02
          3450   3.45000e-01   5.43613e-02   3.73575e+02   3.75000e+02
          3451   3.45100e-01   5.41725e-02   3.73675e+02   3.75100e+02
          3452   3.45200e-01   5.39570e-02   3.73775e+02   3.75200e+02
          3453   3.45300e-01   5.37434e-02   3.73873e+02   3.75300e+02
          3454   3.45400e-01   5.35302e-02   3.73973e+02   3.75400e+02
          3455   3.45500e-01   5.33305e-02   3.74072e+02   3.75500e+02
          3456   3.45600e-01   5.31201e-02   3.74173e+02   3.75600e+02
          3457   3.45700e-01   5.28946e-02   3.74274e+02   3.75700e+02
          3458   3.45800e-01   5.27000e-02   3.74374e+02   3.75800e+02
          3459   3.45900e-01   5.24845e-02   3.74473e+02   3.75900e+02
          3460   3.46000e-01   5.22804e-02   3.74573e+02   3.76000e+02
          3461   3.46100e-01   5.20611e-02   3.74672e+02   3.76100e+02
          3462   3.46200e-01   5.18417e-02   3.74771e+02   3.76200e+02
          3463   3.46300e-01   5.16243e-02   3.74873e+02   3.76300e+02
          3464   3.46400e-01   5.14030e-02   3.74972e+02   3.76400e+02
          3465   3.46500e-01   5.11932e-02   3.75075e+02   3.76500e+02
          3466   3.46600e-01   5.09567e-02   3.75173e+02   3.76600e+02
          3467   3.46700e-01   5.07355e-02   3.75271e+02   3.76700e+02
          3468   3.46800e-01   5.04761e-02   3.75371e+02   3.76800e+02
          3469   3.46900e-01   5.02472e-02   3.75473e+02   3.76900e+02
          3470   3.47000e-01   5.00488e-02   3.75571e+02   3.77000e+02
          3471   3.47100e-01   4.97818e-02   3.75673e+02   3.77100e+02
          3472   3.47200e-01   4.95682e-02   3.75773e+02   3.77200e+02
          3473   3.47300e-01   4.92783e-02   3.75872e+02   3.77300e+02
          3474   3.47400e-01   4.90875e-02   3.75974e+02   3.77400e+02
          3475   3.47500e-01   4.88434e-02   3.76073e+02   3.77500e+02
          3476   3.47600e-01   4.85992e-02   3.76172e+02   3.77600e+02
          3477   3.47700e-01   4.83627e-02   3.76274e+02   3.77700e+02
          3478   3.47800e-01   4.81415e-02   3.76372e+02   3.77800e+02
          3479   3.47900e-01   4.79736e-02   3.76474e+02   3.77900e+02
          3480   3.48000e-01   4.76990e-02   3.76574e+02   3.78000e+02
          3481   3.48100e-01   4.74701e-02   3.76673e+02   3.78100e+02
          3482   3.48200e-01   4.72794e-02   3.76772e+02   3.78200e+02
          3483   3.48300e-01   4.70581e-02   3.76873e+02   3.78300e+02
          3484   3.48400e-01   4.67758e-02   3.76974e+02   3.78400e+02
          3485   3.48500e-01   4.65546e-02   3.77076e+02   3.78500e+02
          3486   3.48600e-01   4.63257e-02   3.77175e+02   3.78600e+02
          3487   3.48700e-01   4.61731e-02   3.77273e+02   3.78700e+02
          3488   3.48800e-01   4.58527e-02   3.77374e+02   3.78800e+02
          3489   3.48900e-01   4.56390e-02   3.77472e+02   3.78900e+02
          3490   3.49000e-01   4.54254e-02   3.77574e+02   3.79000e+02
          3491   3.49100e-01   4.51660e-02   3.77674e+02   3.79100e+02
          3492   3.49200e-01   4.49219e-02   3.77775e+02   3.79200e+02
          3493   3.49300e-01   4.47083e-02   3.77873e+02   3.79300e+02
          3494   3.49400e-01   4.45251e-02   3.77969e+02   3.79400e+02
          3495   3.49500e-01   4.41895e-02   3.78069e+02   3.79500e+02
          3496   3.49600e-01   4.39453e-02   3.78168e+02   3.79600e+02
          3497   3.49700e-01   4.37317e-02   3.78269e+02   3.79700e+02
          3498   3.49800e-01   4.34723e-02   3.78369e+02   3.79800e+02
          3499   3.49900e-01   4.32129e-02   3.78469e+02   3.79900e+02
          3500   3.50000e-01   4.29840e-02   3.78571e+02   3.80000e+02
          3501   3.50100e-01   4.27399e-02   3.78669e+02   3.80100e+02
          3502   3.50200e-01   4.24194e-02   3.78768e+02   3.80200e+02
          3503   3.50300e-01   4.21906e-02   3.78869e+02   3.80300e+02
          3504   3.50400e-01   4.19312e-02   3.78970e+02   3.80400e+02
          3505   3.50500e-01   4.16412e-02   3.79071e+02   3.80500e+02
          3506   3.50600e-01   4.14200e-02   3.79170e+02   3.80600e+02
          3507   3.50700e-01   4.11987e-02   3.79270e+02   3.80700e+02
          3508   3.50800e-01   4.08936e-02   3.79369e+02   3.80800e+02
          3509   3.50900e-01   4.06189e-02   3.79468e+02   3.80900e+02
          3510   3.51000e-01   4.03671e-02   3.79568e+02   3.81000e+02
          3511   3.51100e-01   4.01382e-02   3.79671e+02   3.81100e+02
          3512   3.51200e-01   3.99170e-02   3.79769e+02   3.81200e+02
          3513   3.51300e-01   3.95660e-02   3.79870e+02   3.81300e+02
          3514   3.51400e-01   3.93295e-02   3.79969e+02   3.81400e+02
          3515   3.51500e-01   3.91006e-02   3.80071e+02   3.81500e+02
          3516   3.51600e-01   3.87955e-02   3.80170e+02   3.81600e+02
          3517   3.51700e-01   3.85666e-02   3.80268e+02   3.81700e+02
          3518   3.51800e-01   3.82690e-02   3.80371e+02   3.81800e+02
          3519   3.51900e-01   3.80211e-02   3.80470e+02   3.81900e+02
          3520   3.52000e-01   3.77579e-02   3.80570e+02   3.82000e+02
          3521   3.52100e-01   3.74870e-02   3.80669e+02   3.82100e+02
          3522   3.52200e-01   3.72200e-02   3.80765e+02   3.82200e+02
          3523   3.52300e-01   3.69682e-02   3.80867e+02   3.82300e+02
          3524   3.52400e-01   3.67002e-02   3.80966e+02   3.82400e+02
          3525   3.52500e-01   3.64022e-02   3.81067e+02   3.82500e+02
          3526   3.52600e-01   3.61376e-02   3.81167e+02   3.82600e+02
          3527   3.52700e-01   3.58562e-02   3.81268e+02   3.82700e+02
          3528   3.52800e-01   3.55911e-02   3.81368e+02   3.82800e+02
          3529   3.52900e-01   3.52974e-02   3.81465e+02   3.82900e+02
          3530   3.53000e-01   3.50342e-02   3.81564e+02   3.83000e+02
          3531   3.53100e-01   3.47672e-02   3.81666e+02   3.83100e+02
          3532   3.53200e-01   3.44849e-02   3.81767e+02   3.83200e+02
          3533   3.53300e-01   3.42140e-02   3.81866e+02   3.83300e+02
          3534   3.53400e-01   3.39661e-02   3.81968e+02   3.83400e+02
          3535   3.53500e-01   3.36990e-02   3.82067e+02   3.83500e+02
          3536   3.53600e-01   3.34167e-02   3.82165e+02   3.83600e+02
          3537   3.53700e-01   3.31421e-02   3.82267e+02   3.83700e+02
          3538   3.53800e-01   3.28903e-02   3.82367e+02   3.83800e+02
          3539   3.53900e-01   3.26233e-02   3.82466e+02   3.83900e+02
          3540   3.54000e-01   3.23563e-02   3.82567e+02   3.84000e+02
          3541   3.54100e-01   3.21121e-02   3.82666e+02   3.84100e+02
          3542   3.54200e-01   3.18298e-02   3.82767e+02   3.84200e+02
          3543   3.54300e-01   3.15475e-02   3.82867e+02   3.84300e+02
          3544   3.54400e-01   3.12881e-02   3.82964e+02   3.84400e+02
          3545   3.54500e-01   3.09677e-02   3.83067e+02   3.84500e+02
          3546   3.54600e-01   3.07388e-02   3.83164e+02   3.84600e+02
          3547   3.54700e-01   3.04565e-02   3.83264e+02   3.84700e+02
          3548   3.54800e-01   3.01971e-02   3.83368e+02   3.84800e+02
          3549   3.54900e-01   2.99072e-02   3.83463e+02   3.84900e+02
          3550   3.55000e-01   2.96326e-02   3.83564e+02   3.85000e+02
          3551   3.55100e-01   2.94189e-02   3.83664e+02   3.85100e+02
          3552   3.55200e-01   2.91138e-02   3.83764e+02   3.85200e+02
          3553   3.55300e-01   2.87781e-02   3.83868e+02   3.85300e+02
          3554   3.55400e-01   2.85645e-02   3.83964e+02   3.85400e+02
          3555   3.55500e-01   2.81982e-02   3.84064e+02   3.85500e+02
          3556   3.55600e-01   2.79541e-02   3.84164e+02   3.85600e+02
          3557   3.55700e-01   2.76489e-02   3.84265e+02   3.85700e+02
          3558   3.55800e-01   2.73743e-02   3.84364e+02   3.85800e+02
          3559   3.55900e-01   2.71912e-02   3.84463e+02   3.85900e+02
          3560   3.56000e-01   2.68707e-02   3.84566e+02   3.86000e+02
          3561   3.56100e-01   2.65808e-02   3.84667e+02   3.86100e+02
          3562   3.56200e-01   2.63062e-02   3.84768e+02   3.86200e+02
          3563   3.56300e-01   2.59857e-02   3.84865e+02   3.86300e+02
          3564   3.56400e-01   2.56805e-02   3.84963e+02   3.86400e+02
          3565   3.56500e-01   2.54211e-02   3.85063e+02   3.86500e+02
          3566   3.56600e-01   2.51465e-02   3.85164e+02   3.86600e+02
          3567   3.56700e-01   2.48718e-02   3.85264e+02   3.86700e+02
          3568   3.56800e-01   2.45514e-02   3.85365e+02   3.86800e+02
          3569   3.56900e-01   2.42310e-02   3.85465e+02   3.86900e+02
          3570   3.57000e-01   2.38953e-02   3.85566e+02   3.87000e+02
          3571   3.57100e-01   2.36816e-02   3.85662e+02   3.87100e+02
          3572   3.57200e-01   2.34070e-02   3.85758e+02   3.87200e+02
          3573   3.57300e-01   2.30865e-02   3.85864e+02   3.87300e+02
          3574   3.57400e-01   2.28271e-02   3.85963e+02   3.87400e+02
          3575   3.57500e-01   2.24762e-02   3.86064e+02   3.87500e+02
          3576   3.57600e-01   2.21710e-02   3.86163e+02   3.87600e+02
          3577   3.57700e-01   2.20032e-02   3.86265e+02   3.87700e+02
          3578   3.57800e-01   2.16370e-02   3.86363e+02   3.87800e+02
          3579   3.57900e-01   2.13165e-02   3.86461e+02   3.87900e+02
          3580   3.58000e-01   2.09503e-02   3.86563e+02   3.88000e+02
          3581   3.58100e-01   2.06451e-02   3.86662e+02   3.88100e+02
          3582   3.58200e-01   2.04163e-02   3.86763e+02   3.88200e+02
          3583   3.58300e-01   1.99890e-02   3.86863e+02   3.88300e+02
          3584   3.58400e-01   1.97449e-02   3.86960e+02   3.88400e+02
          3585   3.58500e-01   1.95160e-02   3.87061e+02   3.88500e+02
          3586   3.58600e-01   1.90887e-02   3.87160e+02   3.88600e+02
          3587   3.58700e-01   1.88141e-02   3.87260e+02   3.88700e+02
          3588   3.58800e-01   1.85547e-02   3.87360e+02   3.88800e+02
          3589   3.58900e-01   1.82495e-02   3.87461e+02   3.88900e+02
          3590   3.59000e-01   1.78833e-02   3.87564e+02   3.89000e+02
          3591   3.59100e-01   1.75629e-02   3.87660e+02   3.89100e+02
          3592   3.59200e-01   1.73187e-02   3.87761e+02   3.89200e+02
          3593   3.59300e-01   1.69678e-02   3.87862e+02   3.89300e+02
          3594   3.59400e-01   1.66016e-02   3.87960e+02   3.89400e+02
          3595   3.59500e-01   1.63269e-02   3.88060e+02   3.89500e+02
          3596   3.59600e-01   1.60675e-02   3.88160e+02   3.89600e+02
          3597   3.59700e-01   1.57166e-02   3.88260e+02   3.89700e+02
          3598   3.59800e-01   1.54114e-02   3.88357e+02   3.89800e+02
          3599   3.59900e-01   1.50757e-02   3.88458e+02   3.89900e+02
          3600   3.60000e-01   1.46942e-02   3.88556e+02   3.90000e+02
          3601   3.60100e-01   1.44043e-02   3.88658e+02   3.90100e+02
          3602   3.60200e-01   1.41144e-02   3.88760e+02   3.90200e+02
          3603   3.60300e-01   1.37482e-02   3.88862e+02   3.90300e+02
          3604   3.60400e-01   1.33820e-02   3.88961e+02   3.90400e+02
          3605   3.60500e-01   1.30463e-02   3.89063e+02   3.90500e+02
          3606   3.60600e-01   1.26801e-02   3.89159e+02   3.90600e+02
          3607   3.60700e-01   1.23138e-02   3.89257e+02   3.90700e+02
          3608   3.60800e-01   1.20010e-02   3.89359e+02   3.90800e+02
          3609   3.60900e-01   1.16348e-02   3.89462e+02   3.90900e+02
          3610   3.61000e-01   1.13297e-02   3.89560e+02   3.91000e+02
          3611   3.61100e-01   1.09329e-02   3.89659e+02   3.91100e+02
          3612   3.61200e-01   1.05972e-02   3.89759e+02   3.91200e+02
          3613   3.61300e-01   1.02692e-02   3.89859e+02   3.91300e+02
          3614   3.61400e-01   9.87244e-03   3.89957e+02   3.91400e+02
          3615   3.61500e-01   9.55200e-03   3.90059e+02   3.91500e+02
          3616   3.61600e-01   9.18579e-03   3.90160e+02   3.91600e+02
          3617   3.61700e-01   8.84247e-03   3.90259e+02   3.91700e+02
          3618   3.61800e-01   8.47626e-03   3.90361e+02   3.91800e+02
          3619   3.61900e-01   8.11005e-03   3.90458e+02   3.91900e+02
          3620   3.62000e-01   7.75146e-03   3.90558e+02   3.92000e+02
          3621   3.62100e-01   7.41577e-03   3.90656e+02   3.92100e+02
          3622   3.62200e-01   7.02667e-03   3.90758e+02   3.92200e+02
          3623   3.62300e-01   6.66809e-03   3.90858e+02   3.92300e+02
          3624   3.62400e-01   6.27899e-03   3.90959e+02   3.92400e+02
          3625   3.62500e-01   5.92041e-03   3.91059e+02   3.92500e+02
          3626   3.62600e-01   5.56183e-03   3.91157e+02   3.92600e+02
          3627   3.62700e-01   5.15747e-03   3.91259e+02   3.92700e+02
          3628   3.62800e-01   4.76074e-03   3.91356e+02   3.92800e+02
          3629   3.62900e-01   4.39453e-03   3.91455e+02   3.92900e+02
          3630   3.63000e-01   4.04358e-03   3.91558e+02   3.93000e+02
          3631   3.63100e-01   3.66211e-03   3.91658e+02   3.93100e+02
          3632   3.63200e-01   3.23486e-03   3.91761e+02   3.93200e+02
          3633   3.63300e-01   2.85339e-03   3.91859e+02   3.93300e+02
          3634   3.63400e-01   2.44141e-03   3.91954e+02   3.93400e+02
          3635   3.63500e-01   2.07520e-03   3.92056e+02   3.93500e+02
          3636   3.63600e-01   1.63269e-03   3.92154e+02   3.93600e+02
          3637   3.63700e-01   1.23596e-03   3.92255e+02   3.93700e+02
          3638   3.63800e-01   8.39233e-04   3.92356e+02   3.93800e+02
          3639   3.63900e-01   4.27246e-04   3.92458e+02   3.93900e+02
          3640   3.64000e-01   0.00000e+00   3.92556e+02   3.94000e+02
          3641   3.64100e-01  -3.35693e-04   3.92654e+02   3.94100e+02
          3642   3.64200e-01  -8.08716e-04   3.92759e+02   3.94200e+02
          3643   3.64300e-01  -1.23596e-03   3.92855e+02   3.94300e+02
          3644   3.64400e-01  -1.64795e-03   3.92955e+02   3.94400e+02
          3645   3.64500e-01  -2.04468e-03   3.93057e+02   3.94500e+02
          3646   3.64600e-01  -2.44141e-03   3.93156e+02   3.94600e+02
          3647   3.64700e-01  -2.86865e-03   3.93255e+02   3.94700e+02
          3648   3.64800e-01  -3.28064e-03   3.93355e+02   3.94800e+02
          3649   3.64900e-01  -3.75366e-03   3.93454e+02   3.94900e+02
          3650   3.65000e-01  -4.18091e-03   3.93556e+02   3.95000e+02
          3651   3.65100e-01  -4.62341e-03   3.93656e+02   3.95100e+02
          3652   3.65200e-01  -4.94385e-03   3.93756e+02   3.95200e+02
          3653   3.65300e-01  -5.47791e-03   3.93857e+02   3.95300e+02
          3654   3.65400e-01  -5.85938e-03   3.93956e+02   3.95400e+02
          3655   3.65500e-01  -6.36292e-03   3.94055e+02   3.95500e+02
          3656   3.65600e-01  -6.82068e-03   3.94154e+02   3.95600e+02
          3657   3.65700e-01  -7.29370e-03   3.94254e+02   3.95700e+02
          3658   3.65800e-01  -7.73621e-03   3.94356e+02   3.95800e+02
          3659   3.65900e-01  -8.17871e-03   3.94456e+02   3.95900e+02
          3660   3.66000e-01  -8.66699e-03   3.94554e+02   3.96000e+02
          3661   3.66100e-01  -9.10950e-03   3.94655e+02   3.96100e+02
          3662   3.66200e-01  -9.58252e-03   3.94756e+02   3.96200e+02
          3663   3.66300e-01  -1.00708e-02   3.94853e+02   3.96300e+02
          3664   3.66400e-01  -1.05591e-02   3.94953e+02   3.96400e+02
          3665   3.66500e-01  -1.10779e-02   3.95056e+02   3.96500e+02
          3666   3.66600e-01  -1.15051e-02   3.95155e+02   3.96600e+02
          3667   3.66700e-01  -1.20697e-02   3.95254e+02   3.96700e+02
          3668   3.66800e-01  -1.24969e-02   3.95355e+02   3.96800e+02
          3669   3.66900e-01  -1.28937e-02   3.95453e+02   3.96900e+02
          3670   3.67000e-01  -1.34430e-02   3.95552e+02   3.97000e+02
          3671   3.67100e-01  -1.38855e-02   3.95653e+02   3.97100e+02
          3672   3.67200e-01  -1.43890e-02   3.95753e+02   3.97200e+02
          3673   3.67300e-01  -1.48621e-02   3.95854e+02   3.97300e+02
          3674   3.67400e-01  -1.53503e-02   3.95953e+02   3.97400e+02
          3675   3.67500e-01  -1.58539e-02   3.96055e+02   3.97500e+02
          3676   3.67600e-01  -1.63422e-02   3.96154e+02   3.97600e+02
          3677   3.67700e-01  -1.68304e-02   3.96252e+02   3.97700e+02
          3678   3.67800e-01  -1.73492e-02   3.96353e+02   3.97800e+02
          3679   3.67900e-01  -1.78528e-02   3.96451e+02   3.97900e+02
          3680   3.68000e-01  -1.83411e-02   3.96555e+02   3.98000e+02
          3681   3.68100e-01  -1.88599e-02   3.96653e+02   3.98100e+02
          3682   3.68200e-01  -1.93634e-02   3.96755e+02   3.98200e+02
          3683   3.68300e-01  -1.98517e-02   3.96853e+02   3.98300e+02
          3684   3.68400e-01  -2.04315e-02   3.96952e+02   3.98400e+02
          3685   3.68500e-01  -2.09656e-02   3.97051e+02   3.98500e+02
          3686   3.68600e-01  -2.14691e-02   3.97152e+02   3.98600e+02
          3687   3.68700e-01  -2.20184e-02   3.97249e+02   3.98700e+02
          3688   3.68800e-01  -2.25677e-02   3.97350e+02   3.98800e+02
          3689   3.68900e-01  -2.31171e-02   3.97453e+02   3.98900e+02
          3690   3.69000e-01  -2.36511e-02   3.97551e+02   3.99000e+02
          3691   3.69100e-01  -2.42004e-02   3.97651e+02   3.99100e+02
          3692   3.69200e-01  -2.47192e-02   3.97751e+02   3.99200e+02
          3693   3.69300e-01  -2.52838e-02   3.97851e+02   3.99300e+02
          3694   3.69400e-01  -2.58484e-02   3.97952e+02   3.99400e+02
          3695   3.69500e-01  -2.64130e-02   3.98051e+02   3.99500e+02
          3696   3.69600e-01  -2.69165e-02   3.98151e+02   3.99600e+02
          3697   3.69700e-01  -2.74506e-02   3.98251e+02   3.99700e+02
          3698   3.69800e-01  -2.80914e-02   3.98351e+02   3.99800e+02
          3699   3.69900e-01  -2.86407e-02   3.98450e+02   3.99900e+02
          3700   3.70000e-01  -2.92206e-02   3.98550e+02   4.00000e+02
          3701   3.70100e-01  -2.98157e-02   3.98651e+02   4.00100e+02
          3702   3.70200e-01  -3.03497e-02   3.98752e+02   4.00200e+02
          3703   3.70300e-01  -3.09906e-02   3.98852e+02   4.00300e+02
          3704   3.70400e-01  -3.15399e-02   3.98950e+02   4.00400e+02
          3705   3.70500e-01  -3.20435e-02   3.99051e+02   4.00500e+02
          3706   3.70600e-01  -3.26996e-02   3.99148e+02   4.00600e+02
          3707   3.70700e-01  -3.33252e-02   3.99248e+02   4.00700e+02
          3708   3.70800e-01  -3.39508e-02   3.99348e+02   4.00800e+02
          3709   3.70900e-01  -3.44849e-02   3.99448e+02   4.00900e+02
          3710   3.71000e-01  -3.50800e-02   3.99551e+02   4.01000e+02
          3711   3.71100e-01  -3.56750e-02   3.99648e+02   4.01100e+02
          3712   3.71200e-01  -3.63007e-02   3.99749e+02   4.01200e+02
          3713   3.71300e-01  -3.69263e-02   3.99850e+02   4.01300e+02
          3714   3.71400e-01  -3.75748e-02   3.99947e+02   4.01400e+02
          3715   3.71500e-01  -3.81927e-02   4.00047e+02   4.01500e+02
          3716   3.71600e-01  -3.87955e-02   4.00150e+02   4.01600e+02
          3717   3.71700e-01  -3.94211e-02   4.00249e+02   4.01700e+02
          3718   3.71800e-01  -4.00620e-02   4.00351e+02   4.01800e+02
          3719   3.71900e-01  -4.06876e-02   4.00449e+02   4.01900e+02
          3720   3.72000e-01  -4.13666e-02   4.00546e+02   4.02000e+02
          3721   3.72100e-01  -4.20074e-02   4.00648e+02   4.02100e+02
          3722   3.72200e-01  -4.26254e-02   4.00747e+02   4.02200e+02
          3723   3.72300e-01  -4.33273e-02   4.00846e+02   4.02300e+02
          3724   3.72400e-01  -4.39987e-02   4.00948e+02   4.02400e+02
          3725   3.72500e-01  -4.46701e-02   4.01048e+02   4.02500e+02
          3726   3.72600e-01  -4.53148e-02   4.01148e+02   4.02600e+02
          3727   3.72700e-01  -4.59747e-02   4.01248e+02   4.02700e+02
          3728   3.72800e-01  -4.66766e-02   4.01347e+02   4.02800e+02
          3729   3.72900e-01  -4.73213e-02   4.01443e+02   4.02900e+02
          3730   3.73000e-01  -4.79965e-02   4.01546e+02   4.03000e+02
          3731   3.73100e-01  -4.86822e-02   4.01645e+02   4.03100e+02
          3732   3.73200e-01  -4.93755e-02   4.01748e+02   4.03200e+02
          3733   3.73300e-01  -5.00238e-02   4.01848e+02   4.03300e+02
          3734   3.73400e-01  -5.07126e-02   4.01947e+02   4.03400e+02
          3735   3.73500e-01  -5.14412e-02   4.02047e+02   4.03500e+02
          3736   3.73600e-01  -5.21564e-02   4.02146e+02   4.03600e+02
          3737   3.73700e-01  -5.28450e-02   4.02246e+02   4.03700e+02
          3738   3.73800e-01  -5.35660e-02   4.02344e+02   4.03800e+02
          3739   3.73900e-01  -5.42297e-02   4.02449e+02   4.03900e+02
          3740   3.74000e-01  -5.49927e-02   4.02546e+02   4.04000e+02
          3741   3.74100e-01  -5.56412e-02   4.02647e+02   4.04100e+02
          3742   3.74200e-01  -5.63736e-02   4.02748e+02   4.04200e+02
          3743   3.74300e-01  -5.71671e-02   4.02845e+02   4.04300e+02
          3744   3.74400e-01  -5.78690e-02   4.02943e+02   4.04400e+02
          3745   3.74500e-01  -5.86090e-02   4.03045e+02   4.04500e+02
          3746   3.74600e-01  -5.93491e-02   4.03148e+02   4.04600e+02
          3747   3.74700e-01  -6.00662e-02   4.03247e+02   4.04700e+02
          3748   3.74800e-01  -6.08368e-02   4.03344e+02   4.04800e+02
          3749   3.74900e-01  -6.15234e-02   4.03447e+02   4.04900e+02
          3750   3.75000e-01  -6.22864e-02   4.03545e+02   4.05000e+02
          3751   3.75100e-01  -6.30646e-02   4.03641e+02   4.05100e+02
          3752   3.75200e-01  -6.38351e-02   4.03742e+02   4.05200e+02
          3753   3.75300e-01  -6.45447e-02   4.03842e+02   4.05300e+02
          3754   3.75400e-01  -6.53152e-02   4.03945e+02   4.05400e+02
          3755   3.75500e-01  -6.60553e-02   4.04046e+02   4.05500e+02
          3756   3.75600e-01  -6.67953e-02   4.04145e+02   4.05600e+02
          3757   3.75700e-01  -6.75735e-02   4.04243e+02   4.05700e+02
          3758   3.75800e-01  -6.83899e-02   4.04342e+02   4.05800e+02
          3759   3.75900e-01  -6.91223e-02   4.04441e+02   4.05900e+02
          3760   3.76000e-01  -6.98242e-02   4.04542e+02   4.06000e+02
          3761   3.76100e-01  -7.06673e-02   4.04642e+02   4.06100e+02
          3762   3.76200e-01  -7.13463e-02   4.04744e+02   4.06200e+02
          3763   3.76300e-01  -7.21817e-02   4.04846e+02   4.06300e+02
          3764   3.76400e-01  -7.29618e-02   4.04944e+02   4.06400e+02
          3765   3.76500e-01  -7.37705e-02   4.05042e+02   4.06500e+02
          3766   3.76600e-01  -7.45564e-02   4.05140e+02   4.06600e+02
          3767   3.76700e-01  -7.53498e-02   4.05241e+02   4.06700e+02
          3768   3.76800e-01  -7.61757e-02   4.05342e+02   4.06800e+02
          3769   3.76900e-01  -7.69672e-02   4.05444e+02   4.06900e+02
          3770   3.77000e-01  -7.77197e-02   4.05544e+02   4.07000e+02
          3771   3.77100e-01  -7.85475e-02   4.05642e+02   4.07100e+02
          3772   3.77200e-01  -7.93549e-02   4.05741e+02   4.07200e+02
          3773   3.77300e-01  -8.01458e-02   4.05841e+02   4.07300e+02
          3774   3.77400e-01  -8.10137e-02   4.05943e+02   4.07400e+02
          3775   3.77500e-01  -8.18119e-02   4.06039e+02   4.07500e+02
          3776   3.77600e-01  -8.26778e-02   4.06142e+02   4.07600e+02
          3777   3.77700e-01  -8.34694e-02   4.06244e+02   4.07700e+02
          3778   3.77800e-01  -8.42972e-02   4.06343e+02   4.07800e+02
          3779   3.77900e-01  -8.51555e-02   4.06442e+02   4.07900e+02
          3780   3.78000e-01  -8.60062e-02   4.06540e+02   4.08000e+02
          3781   3.78100e-01  -8.68492e-02   4.06640e+02   4.08100e+02
          3782   3.78200e-01  -8.77228e-02   4.06742e+02   4.08200e+02
          3783   3.78300e-01  -8.86002e-02   4.06843e+02   4.08300e+02
          3784   3.78400e-01  -8.93936e-02   4.06942e+02   4.08400e+02
          3785   3.78500e-01  -9.02557e-02   4.07042e+02   4.08500e+02
          3786   3.78600e-01  -9.11026e-02   4.07141e+02   4.08600e+02
          3787   3.78700e-01  -9.20486e-02   4.07243e+02   4.08700e+02
          3788   3.78800e-01  -9.28268e-02   4.07338e+02   4.08800e+02
          3789   3.78900e-01  -9.37042e-02   4.07439e+02   4.08900e+02
          3790   3.79000e-01  -9.46121e-02   4.07541e+02   4.09000e+02
          3791   3.79100e-01  -9.54590e-02   4.07642e+02   4.09100e+02
          3792   3.79200e-01  -9.63593e-02   4.07742e+02   4.09200e+02
          3793   3.79300e-01  -9.72137e-02   4.07843e+02   4.09300e+02
          3794   3.79400e-01  -9.81140e-02   4.07939e+02   4.09400e+02
          3795   3.79500e-01  -9.89838e-02   4.08040e+02   4.09500e+02
          3796   3.79600e-01  -9.99146e-02   4.08140e+02   4.09600e+02
          3797   3.79700e-01  -1.00693e-01   4.08241e+02   4.09700e+02
          3798   3.79800e-01  -1.01547e-01   4.08339e+02   4.09800e+02
          3799   3.79900e-01  -1.02509e-01   4.08439e+02   4.09900e+02
          3800   3.80000e-01  -1.03485e-01   4.08542e+02   4.10000e+02
          3801   3.80100e-01  -1.04309e-01   4.08640e+02   4.10100e+02
          3802   3.80200e-01  -1.05225e-01   4.08739e+02   4.10200e+02
          3803   3.80300e-01  -1.06079e-01   4.08839e+02   4.10300e+02
          3804   3.80400e-01  -1.06995e-01   4.08938e+02   4.10400e+02
          3805   3.80500e-01  -1.07819e-01   4.09038e+02   4.10500e+02
          3806   3.80600e-01  -1.08643e-01   4.09139e+02   4.10600e+02
          3807   3.80700e-01  -1.09680e-01   4.09242e+02   4.10700e+02
          3808   3.80800e-01  -1.10657e-01   4.09339e+02   4.10800e+02
          3809   3.80900e-01  -1.11481e-01   4.09437e+02   4.10900e+02
          3810   3.81000e-01  -1.12518e-01   4.09537e+02   4.11000e+02
          3811   3.81100e-01  -1.13464e-01   4.09637e+02   4.11100e+02
          3812   3.81200e-01  -1.14532e-01   4.09737e+02   4.11200e+02
          3813   3.81300e-01  -1.15265e-01   4.09835e+02   4.11300e+02
          3814   3.81400e-01  -1.16394e-01   4.09940e+02   4.11400e+02
          3815   3.81500e-01  -1.17065e-01   4.10039e+02   4.11500e+02
          3816   3.81600e-01  -1.18042e-01   4.10139e+02   4.11600e+02
          3817   3.81700e-01  -1.19019e-01   4.10240e+02   4.11700e+02
          3818   3.81800e-01  -1.19995e-01   4.10337e+02   4.11800e+02
          3819   3.81900e-01  -1.20972e-01   4.10437e+02   4.11900e+02
          3820   3.82000e-01  -1.21918e-01   4.10537e+02   4.12000e+02
          3821   3.82100e-01  -1.22803e-01   4.10636e+02   4.12100e+02
          3822   3.82200e-01  -1.23932e-01   4.10740e+02   4.12200e+02
          3823   3.82300e-01  -1.24786e-01   4.10840e+02   4.12300e+02
          3824   3.82400e-01  -1.25732e-01   4.10939e+02   4.12400e+02
          3825   3.82500e-01  -1.26862e-01   4.11036e+02   4.12500e+02
          3826   3.82600e-01  -1.27686e-01   4.11135e+02   4.12600e+02
          3827   3.82700e-01  -1.28967e-01   4.11237e+02   4.12700e+02
          3828   3.82800e-01  -1.29822e-01   4.11337e+02   4.12800e+02
          3829   3.82900e-01  -1.30920e-01   4.11438e+02   4.12900e+02
          3830   3.83000e-01  -1.31836e-01   4.11538e+02   4.13000e+02
          3831   3.83100e-01  -1.32874e-01   4.11636e+02   4.13100e+02
          3832   3.83200e-01  -1.33911e-01   4.11736e+02   4.13200e+02
          3833   3.83300e-01  -1.34766e-01   4.11838e+02   4.13300e+02
          3834   3.83400e-01  -1.35986e-01   4.11936e+02   4.13400e+02
          3835   3.83500e-01  -1.37085e-01   4.12037e+02   4.13500e+02
          3836   3.83600e-01  -1.38123e-01   4.12137e+02   4.13600e+02
          3837   3.83700e-01  -1.38855e-01   4.12235e+02   4.13700e+02
          3838   3.83800e-01  -1.39893e-01   4.12336e+02   4.13800e+02
          3839   3.83900e-01  -1.41357e-01   4.12435e+02   4.13900e+02
          3840   3.84000e-01  -1.42090e-01   4.12536e+02   4.14000e+02
          3841   3.84100e-01  -1.43250e-01   4.12635e+02   4.14100e+02
          3842   3.84200e-01  -1.44348e-01   4.12735e+02   4.14200e+02
          3843   3.84300e-01  -1.45264e-01   4.12835e+02   4.14300e+02
          3844   3.84400e-01  -1.46545e-01   4.12934e+02   4.14400e+02
          3845   3.84500e-01  -1.47461e-01   4.13033e+02   4.14500e+02
          3846   3.84600e-01  -1.48621e-01   4.13135e+02   4.14600e+02
          3847   3.84700e-01  -1.49597e-01   4.13234e+02   4.14700e+02
          3848   3.84800e-01  -1.51001e-01   4.13336e+02   4.14800e+02
          3849   3.84900e-01  -1.51855e-01   4.13434e+02   4.14900e+02
          3850   3.85000e-01  -1.52893e-01   4.13533e+02   4.15000e+02
          3851   3.85100e-01  -1.54114e-01   4.13634e+02   4.15100e+02
          3852   3.85200e-01  -1.55151e-01   4.13735e+02   4.15200e+02
          3853   3.85300e-01  -1.56433e-01   4.13833e+02   4.15300e+02
          3854   3.85400e-01  -1.57104e-01   4.13934e+02   4.15400e+02
          3855   3.85500e-01  -1.58752e-01   4.14032e+02   4.15500e+02
          3856   3.85600e-01  -1.59668e-01   4.14133e+02   4.15600e+02
          3857   3.85700e-01  -1.60889e-01   4.14232e+02   4.15700e+02
          3858   3.85800e-01  -1.61926e-01   4.14335e+02   4.15800e+02
          3859   3.85900e-01  -1.62903e-01   4.14432e+02   4.15900e+02
          3860   3.86000e-01  -1.64368e-01   4.14534e+02   4.16000e+02
          3861   3.86100e-01  -1.65222e-01   4.14633e+02   4.16100e+02
          3862   3.86200e-01  -1.66626e-01   4.14736e+02   4.16200e+02
          3863   3.86300e-01  -1.67542e-01   4.14833e+02   4.16300e+02
          3864   3.86400e-01  -1.69128e-01   4.14934e+02   4.16400e+02
          3865   3.86500e-01  -1.70105e-01   4.15034e+02   4.16500e+02
          3866   3.86600e-01  -1.71509e-01   4.15134e+02   4.16600e+02
          3867   3.86700e-01  -1.72424e-01   4.15234e+02   4.16700e+02
          3868   3.86800e-01  -1.73279e-01   4.15334e+02   4.16800e+02
          3869   3.86900e-01  -1.74927e-01   4.15434e+02   4.16900e+02
          3870   3.87000e-01  -1.76270e-01   4.15533e+02   4.17000e+02
          3871   3.87100e-01  -1.77612e-01   4.15633e+02   4.17100e+02
          3872   3.87200e-01  -1.78467e-01   4.15732e+02   4.17200e+02
          3873   3.87300e-01  -1.79810e-01   4.15832e+02   4.17300e+02
          3874   3.87400e-01  -1.80969e-01   4.15932e+02   4.17400e+02
          3875   3.87500e-01  -1.82373e-01   4.16032e+02   4.17500e+02
          3876   3.87600e-01  -1.83533e-01   4.16134e+02   4.17600e+02
          3877   3.87700e-01  -1.84875e-01   4.16230e+02   4.17700e+02
          3878   3.87800e-01  -1.86340e-01   4.16332e+02   4.17800e+02
          3879   3.87900e-01  -1.87500e-01   4.16430e+02   4.17900e+02
          3880   3.88000e-01  -1.88660e-01   4.16532e+02   4.18000e+02
          3881   3.88100e-01  -1.90247e-01   4.16631e+02   4.18100e+02
          3882   3.88200e-01  -1.91467e-01   4.16731e+02   4.18200e+02
          3883   3.88300e-01  -1.92932e-01   4.16830e+02   4.18300e+02
          3884   3.88400e-01  -1.93909e-01   4.16934e+02   4.18400e+02
          3885   3.88500e-01  -1.95251e-01   4.17033e+02   4.18500e+02
          3886   3.88600e-01  -1.96838e-01   4.17130e+02   4.18600e+02
          3887   3.88700e-01  -1.98242e-01   4.17231e+02   4.18700e+02
          3888   3.88800e-01  -1.99402e-01   4.17329e+02   4.18800e+02
          3889   3.88900e-01  -2.01050e-01   4.17429e+02   4.18900e+02
          3890   3.89000e-01  -2.02393e-01   4.17529e+02   4.19000e+02
          3891   3.89100e-01  -2.03552e-01   4.17633e+02   4.19100e+02
          3892   3.89200e-01  -2.05261e-01   4.17731e+02   4.19200e+02
          3893   3.89300e-01  -2.06421e-01   4.17832e+02   4.19300e+02
          3894   3.89400e-01  -2.08099e-01   4.17931e+02   4.19400e+02
          3895   3.89500e-01  -2.09473e-01   4.18029e+02   4.19500e+02
          3896   3.89600e-01  -2.11029e-01   4.18127e+02   4.19600e+02
          3897   3.89700e-01  -2.12402e-01   4.18228e+02   4.19700e+02
          3898   3.89800e-01  -2.13867e-01   4.18330e+02   4.19800e+02
          3899   3.89900e-01  -2.15454e-01   4.18432e+02   4.19900e+02
          3900   3.90000e-01  -2.17010e-01   4.18532e+02   4.20000e+02
          3901   3.90100e-01  -2.18674e-01   4.18630e+02   4.20100e+02
          3902   3.90200e-01  -2.20062e-01   4.18728e+02   4.20200e+02
          3903   3.90300e-01  -2.21642e-01   4.18829e+02   4.20300e+02
          3904   3.90400e-01  -2.23152e-01   4.18926e+02   4.20400e+02
          3905   3.90500e-01  -2.24661e-01   4.19030e+02   4.20500e+02
          3906   3.90600e-01  -2.26425e-01   4.19128e+02   4.20600e+02
          3907   3.90700e-01  -2.27844e-01   4.19229e+02   4.20700e+02
          3908   3.90800e-01  -2.29416e-01   4.19331e+02   4.20800e+02
          3909   3.90900e-01  -2.31018e-01   4.19428e+02   4.20900e+02
          3910   3.91000e-01  -2.32620e-01   4.19530e+02   4.21000e+02
          3911   3.91100e-01  -2.34344e-01   4.19628e+02   4.21100e+02
          3912   3.91200e-01  -2.36053e-01   4.19729e+02   4.21200e+02
          3913   3.91300e-01  -2.37671e-01   4.19828e+02   4.21300e+02
          3914   3.91400e-01  -2.39105e-01   4.19930e+02   4.21400e+02
          3915   3.91500e-01  -2.40997e-01   4.20027e+02   4.21500e+02
          3916   3.91600e-01  -2.42615e-01   4.20129e+02   4.21600e+02
          3917   3.91700e-01  -2.44324e-01   4.20227e+02   4.21700e+02
          3918   3.91800e-01  -2.45911e-01   4.20330e+02   4.21800e+02
          3919   3.91900e-01  -2.47803e-01   4.20428e+02   4.21900e+02
          3920   3.92000e-01  -2.49451e-01   4.20528e+02   4.22000e+02
          3921   3.92100e-01  -2.51343e-01   4.20626e+02   4.22100e+02
          3922   3.92200e-01  -2.52869e-01   4.20725e+02   4.22200e+02
          3923   3.92300e-01  -2.54578e-01   4.20828e+02   4.22300e+02
          3924   3.92400e-01  -2.56226e-01   4.20926e+02   4.22400e+02
          3925   3.92500e-01  -2.58301e-01   4.21028e+02   4.22500e+02
          3926   3.92600e-01  -2.60498e-01   4.21126e+02   4.22600e+02
          3927   3.92700e-01  -2.61963e-01   4.21226e+02   4.22700e+02
          3928   3.92800e-01  -2.63672e-01   4.21324e+02   4.22800e+02
          3929   3.92900e-01  -2.65747e-01   4.21424e+02   4.22900e+02
          3930   3.93000e-01  -2.66968e-01   4.21526e+02   4.23000e+02
          3931   3.93100e-01  -2.69409e-01   4.21625e+02   4.23100e+02
          3932   3.93200e-01  -2.71729e-01   4.21729e+02   4.23200e+02
          3933   3.93300e-01  -2.72827e-01   4.21827e+02   4.23300e+02
          3934   3.93400e-01  -2.74902e-01   4.21924e+02   4.23400e+02
          3935   3.93500e-01  -2.77100e-01   4.22025e+02   4.23500e+02
          3936   3.93600e-01  -2.78809e-01   4.22127e+02   4.23600e+02
          3937   3.93700e-01  -2.80029e-01   4.22224e+02   4.23700e+02
          3938   3.93800e-01  -2.82227e-01   4.22325e+02   4.23800e+02
          3939   3.93900e-01  -2.83936e-01   4.22425e+02   4.23900e+02
          3940   3.94000e-01  -2.86377e-01   4.22525e+02   4.24000e+02
          3941   3.94100e-01  -2.87598e-01   4.22627e+02   4.24100e+02
          3942   3.94200e-01  -2.90039e-01   4.22724e+02   4.24200e+02
          3943   3.94300e-01  -2.91504e-01   4.22825e+02   4.24300e+02
          3944   3.94400e-01  -2.94434e-01   4.22924e+02   4.24400e+02
          3945   3.94500e-01  -2.95410e-01   4.23023e+02   4.24500e+02
          3946   3.94600e-01  -2.97607e-01   4.23125e+02   4.24600e+02
          3947   3.94700e-01  -2.99316e-01   4.23224e+02   4.24700e+02
          3948   3.94800e-01  -3.01514e-01   4.23326e+02   4.24800e+02
          3949   3.94900e-01  -3.03711e-01   4.23424e+02   4.24900e+02
          3950   3.95000e-01  -3.05176e-01   4.23524e+02   4.25000e+02
          3951   3.95100e-01  -3.06641e-01   4.23625e+02   4.25100e+02
          3952   3.95200e-01  -3.09814e-01   4.23723e+02   4.25200e+02
          3953   3.95300e-01  -3.10303e-01   4.23824e+02   4.25300e+02
          3954   3.95400e-01  -3.12988e-01   4.23925e+02   4.25400e+02
          3955   3.95500e-01  -3.15674e-01   4.24023e+02   4.25500e+02
          3956   3.95600e-01  -3.16895e-01   4.24122e+02   4.25600e+02
          3957   3.95700e-01  -3.17139e-01   4.24222e+02   4.25700e+02
          3958   3.95800e-01  -3.20801e-01   4.24325e+02   4.25800e+02
          3959   3.95900e-01  -3.22998e-01   4.24423e+02   4.25900e+02
          3960   3.96000e-01  -3.24951e-01   4.24521e+02   4.26000e+02
          3961   3.96100e-01  -3.25195e-01   4.24620e+02   4.26100e+02
          3962   3.96200e-01  -3.27637e-01   4.24721e+02   4.26200e+02
          3963   3.96300e-01  -3.30566e-01   4.24823e+02   4.26300e+02
          3964   3.96400e-01  -3.31543e-01   4.24925e+02   4.26400e+02
          3965   3.96500e-01  -3.34961e-01   4.25022e+02   4.26500e+02
          3966   3.96600e-01  -3.36182e-01   4.25123e+02   4.26600e+02
          3967   3.96700e-01  -3.38135e-01   4.25222e+02   4.26700e+02
          3968   3.96800e-01  -3.40088e-01   4.25321e+02   4.26800e+02
          3969   3.96900e-01  -3.42529e-01   4.25421e+02   4.26900e+02
          3970   3.97000e-01  -3.44482e-01   4.25521e+02   4.27000e+02
          3971   3.97100e-01  -3.45947e-01   4.25622e+02   4.27100e+02
          3972   3.97200e-01  -3.48389e-01   4.25721e+02   4.27200e+02
          3973   3.97300e-01  -3.50098e-01   4.25822e+02   4.27300e+02
          3974   3.97400e-01  -3.51807e-01   4.25924e+02   4.27400e+02
          3975   3.97500e-01  -3.52783e-01   4.26024e+02   4.27500e+02
          3976   3.97600e-01  -3.56445e-01   4.26122e+02   4.27600e+02
          3977   3.97700e-01  -3.59131e-01   4.26220e+02   4.27700e+02
          3978   3.97800e-01  -3.60107e-01   4.26321e+02   4.27800e+02
          3979   3.97900e-01  -3.62793e-01   4.26421e+02   4.27900e+02
          3980   3.98000e-01  -3.64014e-01   4.26522e+02   4.28000e+02
          3981   3.98100e-01  -3.65479e-01   4.26622e+02   4.28100e+02
          3982   3.98200e-01  -3.67432e-01   4.26720e+02   4.28200e+02
          3983   3.98300e-01  -3.70117e-01   4.26821e+02   4.28300e+02
          3984   3.98400e-01  -3.72314e-01   4.26920e+02   4.28400e+02
          3985   3.98500e-01  -3.74756e-01   4.27021e+02   4.28500e+02
          3986   3.98600e-01  -3.76709e-01   4.27120e+02   4.28600e+02
          3987   3.98700e-01  -3.78906e-01   4.27219e+02   4.28700e+02
          3988   3.98800e-01  -3.80615e-01   4.27321e+02   4.28800e+02
          3989   3.98900e-01  -3.81348e-01   4.27421e+02   4.28900e+02
          3990   3.99000e-01  -3.84766e-01   4.27521e+02   4.29000e+02
          3991   3.99100e-01  -3.85986e-01   4.27621e+02   4.29100e+02
          3992   3.99200e-01  -3.87207e-01   4.27721e+02   4.29200e+02
          3993   3.99300e-01  -3.89893e-01   4.27822e+02   4.29300e+02
          3994   3.99400e-01  -3.93799e-01   4.27917e+02   4.29400e+02
          3995   3.99500e-01  -3.94287e-01   4.28017e+02   4.29500e+02
          3996   3.99600e-01  -3.95508e-01   4.28117e+02   4.29600e+02
          3997   3.99700e-01  -3.97461e-01   4.28217e+02   4.29700e+02
          3998   3.99800e-01  -3.99902e-01   4.28319e+02   4.29800e+02
          3999   3.99900e-01  -4.02588e-01   4.28419e+02   4.29900e+02
          4000   4.00000e-01  -4.03320e-01   4.28521e+02   4.30000e+02
          4001   4.00100e-01  -4.07227e-01   4.28617e+02   4.30100e+02
          4002   4.00200e-01  -4.08691e-01   4.28719e+02   4.30200e+02
          4003   4.00300e-01  -4.10156e-01   4.28818e+02   4.30300e+02
          4004   4.00400e-01  -4.13086e-01   4.28919e+02   4.30400e+02
          4005   4.00500e-01  -4.13086e-01   4.29020e+02   4.30500e+02
          4006   4.00600e-01  -4.16016e-01   4.29117e+02   4.30600e+02
          4007   4.00700e-01  -4.16504e-01   4.29217e+02   4.30700e+02
          4008   4.00800e-01  -4.20410e-01   4.29319e+02   4.30800e+02
          4009   4.00900e-01  -4.23340e-01   4.29420e+02   4.30900e+02
          4010   4.01000e-01  -4.23828e-01   4.29517e+02   4.31000e+02
          4011   4.01100e-01  -4.25781e-01   4.29617e+02   4.31100e+02
          4012   4.01200e-01  -4.28711e-01   4.29718e+02   4.31200e+02
          4013   4.01300e-01  -4.29199e-01   4.29817e+02   4.31300e+02
          4014   4.01400e-01  -4.31641e-01   4.29917e+02   4.31400e+02
          4015   4.01500e-01  -4.33105e-01   4.30016e+02   4.31500e+02
          4016   4.01600e-01  -4.34570e-01   4.30119e+02   4.31600e+02
          4017   4.01700e-01  -4.36035e-01   4.30218e+02   4.31700e+02
          4018   4.01800e-01  -4.38965e-01   4.30317e+02   4.31800e+02
          4019   4.01900e-01  -4.39453e-01   4.30418e+02   4.31900e+02
          4020   4.02000e-01  -4.40918e-01   4.30518e+02   4.32000e+02
          4021   4.02100e-01  -4.43359e-01   4.30616e+02   4.32100e+02
          4022   4.02200e-01  -4.44824e-01   4.30713e+02   4.32200e+02
          4023   4.02300e-01  -4.46289e-01   4.30815e+02   4.32300e+02
          4024   4.02400e-01  -4.48242e-01   4.30914e+02   4.32400e+02
          4025   4.02500e-01  -4.51660e-01   4.31017e+02   4.32500e+02
          4026   4.02600e-01  -4.51660e-01   4.31115e+02   4.32600e+02
          4027   4.02700e-01  -4.53613e-01   4.31216e+02   4.32700e+02
          4028   4.02800e-01  -4.55078e-01   4.31317e+02   4.32800e+02
          4029   4.02900e-01  -4.57031e-01   4.31416e+02   4.32900e+02
          4030   4.03000e-01  -4.58496e-01   4.31518e+02   4.33000e+02
          4031   4.03100e-01  -4.59473e-01   4.31616e+02   4.33100e+02
          4032   4.03200e-01  -4.60938e-01   4.31715e+02   4.33200e+02
          4033   4.03300e-01  -4.61914e-01   4.31816e+02   4.33300e+02
          4034   4.03400e-01  -4.64844e-01   4.31915e+02   4.33400e+02
          4035   4.03500e-01  -4.65332e-01   4.32015e+02   4.33500e+02
          4036   4.03600e-01  -4.65820e-01   4.32115e+02   4.33600e+02
          4037   4.03700e-01  -4.67773e-01   4.32218e+02   4.33700e+02
          4038   4.03800e-01  -4.68262e-01   4.32315e+02   4.33800e+02
          4039   4.03900e-01  -4.70215e-01   4.32416e+02   4.33900e+02
          4040   4.04000e-01  -4.72168e-01   4.32514e+02   4.34000e+02
          4041   4.04100e-01  -4.73145e-01   4.32614e+02   4.34100e+02
          4042   4.04200e-01  -4.74121e-01   4.32715e+02   4.34200e+02
          4043   4.04300e-01  -4.75586e-01   4.32815e+02   4.34300e+02
          4044   4.04400e-01  -4.76563e-01   4.32916e+02   4.34400e+02
          4045   4.04500e-01  -4.78027e-01   4.33016e+02   4.34500e+02
          4046   4.04600e-01  -4.79492e-01   4.33118e+02   4.34600e+02
          4047   4.04700e-01  -4.79980e-01   4.33216e+02   4.34700e+02
          4048   4.04800e-01  -4.81934e-01   4.33315e+02   4.34800e+02
          4049   4.04900e-01  -4.82422e-01   4.33414e+02   4.34900e+02
          4050   4.05000e-01  -4.83887e-01   4.33514e+02   4.35000e+02
          4051   4.05100e-01  -4.84131e-01   4.33615e+02   4.35100e+02
          4052   4.05200e-01  -4.85107e-01   4.33715e+02   4.35200e+02
          4053   4.05300e-01  -4.85107e-01   4.33815e+02   4.35300e+02
          4054   4.05400e-01  -4.86816e-01   4.33918e+02   4.35400e+02
          4055   4.05500e-01  -4.88037e-01   4.34014e+02   4.35500e+02
          4056   4.05600e-01  -4.89502e-01   4.34114e+02   4.35600e+02
          4057   4.05700e-01  -4.90479e-01   4.34212e+02   4.35700e+02
          4058   4.05800e-01  -4.90723e-01   4.34312e+02   4.35800e+02
          4059   4.05900e-01  -4.92188e-01   4.34414e+02   4.35900e+02
          4060   4.06000e-01  -4.92188e-01   4.34512e+02   4.36000e+02
          4061   4.06100e-01  -4.93164e-01   4.34612e+02   4.36100e+02
          4062   4.06200e-01  -4.93896e-01   4.34713e+02   4.36200e+02
          4063   4.06300e-01  -4.93896e-01   4.34815e+02   4.36300e+02
          4064   4.06400e-01  -4.94385e-01   4.34914e+02   4.36400e+02
          4065   4.06500e-01  -4.96094e-01   4.35014e+02   4.36500e+02
          4066   4.06600e-01  -4.96582e-01   4.35113e+02   4.36600e+02
          4067   4.06700e-01  -4.97559e-01   4.35212e+02   4.36700e+02
          4068   4.06800e-01  -4.98535e-01   4.35310e+02   4.36800e+02
          4069   4.06900e-01  -4.99023e-01   4.35412e+02   4.36900e+02
          4070   4.07000e-01  -5.00488e-01   4.35512e+02   4.37000e+02
          4071   4.07100e-01  -5.00488e-01   4.35616e+02   4.37100e+02
          4072   4.07200e-01  -5.00977e-01   4.35714e+02   4.37200e+02
          4073   4.07300e-01  -5.00488e-01   4.35812e+02   4.37300e+02
          4074   4.07400e-01  -5.01953e-01   4.35914e+02   4.37400e+02
          4075   4.07500e-01  -5.02930e-01   4.36013e+02   4.37500e+02
          4076   4.07600e-01  -5.02441e-01   4.36110e+02   4.37600e+02
          4077   4.07700e-01  -5.01465e-01   4.36212e+02   4.37700e+02
          4078   4.07800e-01  -5.02441e-01   4.36311e+02   4.37800e+02
          4079   4.07900e-01  -5.01953e-01   4.36409e+02   4.37900e+02
          4080   4.08000e-01  -5.03906e-01   4.36512e+02   4.38000e+02
          4081   4.08100e-01  -5.03418e-01   4.36615e+02   4.38100e+02
          4082   4.08200e-01  -5.03418e-01   4.36712e+02   4.38200e+02
          4083   4.08300e-01  -5.02930e-01   4.36812e+02   4.38300e+02
          4084   4.08400e-01  -5.02441e-01   4.36908e+02   4.38400e+02
          4085   4.08500e-01  -5.03418e-01   4.37010e+02   4.38500e+02
          4086   4.08600e-01  -5.03418e-01   4.37109e+02   4.38600e+02
          4087   4.08700e-01  -5.03662e-01   4.37209e+02   4.38700e+02
          4088   4.08800e-01  -5.03906e-01   4.37310e+02   4.38800e+02
          4089   4.08900e-01  -5.03662e-01   4.37411e+02   4.38900e+02
          4090   4.09000e-01  -5.01465e-01   4.37512e+02   4.39000e+02
          4091   4.09100e-01  -5.03418e-01   4.37610e+02   4.39100e+02
          4092   4.09200e-01  -5.02197e-01   4.37709e+02   4.39200e+02
          4093   4.09300e-01  -5.02441e-01   4.37809e+02   4.39300e+02
          4094   4.09400e-01  -5.01709e-01   4.37908e+02   4.39400e+02
          4095   4.09500e-01  -5.02686e-01   4.38007e+02   4.39500e+02
          4096   4.09600e-01  -5.01953e-01   4.38111e+02   4.39600e+02
          4097   4.09700e-01  -5.00000e-01   4.38208e+02   4.39700e+02
          4098   4.09800e-01  -5.00488e-01   4.38308e+02   4.39800e+02
          4099   4.09900e-01  -4.99756e-01   4.38409e+02   4.39900e+02
          4100   4.10000e-01  -4.98779e-01   4.38505e+02   4.40000e+02
          4101   4.10100e-01  -4.97559e-01   4.38605e+02   4.40100e+02
          4102   4.10200e-01  -4.97314e-01   4.38708e+02   4.40200e+02
          4103   4.10300e-01  -4.96216e-01   4.38805e+02   4.40300e+02
          4104   4.10400e-01  -4.95605e-01   4.38907e+02   4.40400e+02
          4105   4.10500e-01  -4.94507e-01   4.39005e+02   4.40500e+02
          4106   4.10600e-01  -4.93652e-01   4.39106e+02   4.40600e+02
          4107   4.10700e-01  -4.92432e-01   4.39205e+02   4.40700e+02
          4108   4.10800e-01  -4.91577e-01   4.39305e+02   4.40800e+02
          4109   4.10900e-01  -4.90173e-01   4.39407e+02   4.40900e+02
          4110   4.11000e-01  -4.89258e-01   4.39507e+02   4.41000e+02
          4111   4.11100e-01  -4.87995e-01   4.39607e+02   4.41100e+02
          4112   4.11200e-01  -4.87076e-01   4.39704e+02   4.41200e+02
          4113   4.11300e-01  -4.85413e-01   4.39804e+02   4.41300e+02
          4114   4.11400e-01  -4.84131e-01   4.39904e+02   4.41400e+02
          4115   4.11500e-01  -4.82666e-01   4.40004e+02   4.41500e+02
          4116   4.11600e-01  -4.80713e-01   4.40106e+02   4.41600e+02
          4117   4.11700e-01  -4.79492e-01   4.40208e+02   4.41700e+02
          4118   4.11800e-01  -4.78394e-01   4.40308e+02   4.41800e+02
          4119   4.11900e-01  -4.76074e-01   4.40407e+02   4.41900e+02
          4120   4.12000e-01  -4.74609e-01   4.40503e+02   4.42000e+02
          4121   4.12100e-01  -4.73389e-01   4.40603e+02   4.42100e+02
          4122   4.12200e-01  -4.70703e-01   4.40703e+02   4.42200e+02
          4123   4.12300e-01  -4.68750e-01   4.40802e+02   4.42300e+02
          4124   4.12400e-01  -4.67285e-01   4.40904e+02   4.42400e+02
          4125   4.12500e-01  -4.64844e-01   4.41003e+02   4.42500e+02
          4126   4.12600e-01  -4.63867e-01   4.41104e+02   4.42600e+02
          4127   4.12700e-01  -4.61426e-01   4.41202e+02   4.42700e+02
          4128   4.12800e-01  -4.59961e-01   4.41303e+02   4.42800e+02
          4129   4.12900e-01  -4.56543e-01   4.41402e+02   4.42900e+02
          4130   4.13000e-01  -4.57031e-01   4.41501e+02   4.43000e+02
          4131   4.13100e-01  -4.51172e-01   4.41602e+02   4.43100e+02
          4132   4.13200e-01  -4.50684e-01   4.41703e+02   4.43200e+02
          4133   4.13300e-01  -4.46777e-01   4.41800e+02   4.43300e+02
          4134   4.13400e-01  -4.47266e-01   4.41900e+02   4.43400e+02
          4135   4.13500e-01  -4.42383e-01   4.42002e+02   4.43500e+02
          4136   4.13600e-01  -4.42871e-01   4.42102e+02   4.43600e+02
          4137   4.13700e-01  -4.38477e-01   4.42201e+02   4.43700e+02
          4138   4.13800e-01  -4.38965e-01   4.42301e+02   4.43800e+02
          4139   4.13900e-01  -4.34570e-01   4.42401e+02   4.43900e+02
          4140   4.14000e-01  -4.31641e-01   4.42499e+02   4.44000e+02
          4141   4.14100e-01  -4.26758e-01   4.42601e+02   4.44100e+02
          4142   4.14200e-01  -4.29688e-01   4.42699e+02   4.44200e+02
          4143   4.14300e-01  -4.20898e-01   4.42799e+02   4.44300e+02
          4144   4.14400e-01  -4.21875e-01   4.42901e+02   4.44400e+02
          4145   4.14500e-01  -4.21875e-01   4.42999e+02   4.44500e+02
          4146   4.14600e-01  -4.12109e-01   4.43101e+02   4.44600e+02
          4147   4.14700e-01  -4.12109e-01   4.43201e+02   4.44700e+02
          4148   4.14800e-01  -4.07227e-01   4.43302e+02   4.44800e+02
          4149   4.14900e-01  -4.04297e-01   4.43402e+02   4.44900e+02
          4150   4.15000e-01  -4.03320e-01   4.43498e+02   4.45000e+02
          4151   4.15100e-01  -4.01367e-01   4.43598e+02   4.45100e+02
          4152   4.15200e-01  -3.99414e-01   4.43699e+02   4.45200e+02
          4153   4.15300e-01  -3.92578e-01   4.43799e+02   4.45300e+02
          4154   4.15400e-01  -3.93555e-01   4.43899e+02   4.45400e+02
          4155   4.15500e-01  -3.85742e-01   4.44000e+02   4.45500e+02
          4156   4.15600e-01  -3.88672e-01   4.44100e+02   4.45600e+02
          4157   4.15700e-01  -3.79883e-01   4.44201e+02   4.45700e+02
          4158   4.15800e-01  -3.78906e-01   4.44300e+02   4.45800e+02
          4159   4.15900e-01  -3.80859e-01   4.44400e+02   4.45900e+02
          4160   4.16000e-01  -3.72070e-01   4.44497e+02   4.46000e+02
          4161   4.16100e-01  -3.72070e-01   4.44598e+02   4.46100e+02
          4162   4.16200e-01  -3.67188e-01   4.44701e+02   4.46200e+02
          4163   4.16300e-01  -3.63281e-01   4.44798e+02   4.46300e+02
          4164   4.16400e-01  -3.63281e-01   4.44899e+02   4.46400e+02
          4165   4.16500e-01  -3.61328e-01   4.45001e+02   4.46500e+02
          4166   4.16600e-01  -3.57422e-01   4.45100e+02   4.46600e+02
          4167   4.16700e-01  -3.52539e-01   4.45200e+02   4.46700e+02
          4168   4.16800e-01  -3.43750e-01   4.45299e+02   4.46800e+02
          4169   4.16900e-01  -3.44727e-01   4.45401e+02   4.46900e+02
          4170   4.17000e-01  -3.45703e-01   4.45499e+02   4.47000e+02
          4171   4.17100e-01  -3.42773e-01   4.45600e+02   4.47100e+02
          4172   4.17200e-01  -3.36914e-01   4.45698e+02   4.47200e+02
          4173   4.17300e-01  -3.31055e-01   4.45801e+02   4.47300e+02
          4174   4.17400e-01  -3.29102e-01   4.45900e+02   4.47400e+02
          4175   4.17500e-01  -3.28125e-01   4.45999e+02   4.47500e+02
          4176   4.17600e-01  -3.26172e-01   4.46099e+02   4.47600e+02
          4177   4.17700e-01  -3.19336e-01   4.46201e+02   4.47700e+02
          4178   4.17800e-01  -3.18359e-01   4.46298e+02   4.47800e+02
          4179   4.17900e-01  -3.11523e-01   4.46399e+02   4.47900e+02
          4180   4.18000e-01  -3.15430e-01   4.46497e+02   4.48000e+02
          4181   4.18100e-01  -3.07617e-01   4.46598e+02   4.48100e+02
          4182   4.18200e-01  -3.05664e-01   4.46700e+02   4.48200e+02
          4183   4.18300e-01  -3.06641e-01   4.46798e+02   4.48300e+02
          4184   4.18400e-01  -3.00781e-01   4.46901e+02   4.48400e+02
          4185   4.18500e-01  -2.93945e-01   4.46999e+02   4.48500e+02
          4186   4.18600e-01  -2.97852e-01   4.47099e+02   4.48600e+02
          4187   4.18700e-01  -2.91992e-01   4.47197e+02   4.48700e+02
          4188   4.18800e-01  -2.90039e-01   4.47297e+02   4.48800e+02
          4189   4.18900e-01  -2.82227e-01   4.47398e+02   4.48900e+02
          4190   4.19000e-01  -2.83203e-01   4.47497e+02   4.49000e+02
          4191   4.19100e-01  -2.77344e-01   4.47596e+02   4.49100e+02
          4192   4.19200e-01  -2.74414e-01   4.47699e+02   4.49200e+02
          4193   4.19300e-01  -2.70508e-01   4.47799e+02   4.49300e+02
          4194   4.19400e-01  -2.66602e-01   4.47895e+02   4.49400e+02
          4195   4.19500e-01  -2.61719e-01   4.47997e+02   4.49500e+02
          4196   4.19600e-01  -2.55859e-01   4.48096e+02   4.49600e+02
          4197   4.19700e-01  -2.61719e-01   4.48196e+02   4.49700e+02
          4198   4.19800e-01  -2.50977e-01   4.48296e+02   4.49800e+02
          4199   4.19900e-01  -2.53906e-01   4.48399e+02   4.49900e+02
          4200   4.20000e-01  -2.50977e-01   4.48498e+02   4.50000e+02
          4201   4.20100e-01  -2.49023e-01   4.48598e+02   4.50100e+02
          4202   4.20200e-01  -2.43164e-01   4.48697e+02   4.50200e+02
          4203   4.20300e-01  -2.41211e-01   4.48796e+02   4.50300e+02
          4204   4.20400e-01  -2.37305e-01   4.48896e+02   4.50400e+02
          4205   4.20500e-01  -2.32422e-01   4.48996e+02   4.50500e+02
          4206   4.20600e-01  -2.31445e-01   4.49094e+02   4.50600e+02
          4207   4.20700e-01  -2.29492e-01   4.49198e+02   4.50700e+02
          4208   4.20800e-01  -2.26563e-01   4.49298e+02   4.50800e+02
          4209   4.20900e-01  -2.23633e-01   4.49398e+02   4.50900e+02
          4210   4.21000e-01  -2.22168e-01   4.49497e+02   4.51000e+02
          4211   4.21100e-01  -2.16309e-01   4.49593e+02   4.51100e+02
          4212   4.21200e-01  -2.13867e-01   4.49696e+02   4.51200e+02
          4213   4.21300e-01  -2.13379e-01   4.49793e+02   4.51300e+02
          4214   4.21400e-01  -2.10449e-01   4.49893e+02   4.51400e+02
          4215   4.21500e-01  -2.07520e-01   4.49997e+02   4.51500e+02
          4216   4.21600e-01  -2.04590e-01   4.50094e+02   4.51600e+02
          4217   4.21700e-01  -2.02637e-01   4.50197e+02   4.51700e+02
          4218   4.21800e-01  -1.98242e-01   4.50298e+02   4.51800e+02
          4219   4.21900e-01  -1.97266e-01   4.50396e+02   4.51900e+02
          4220   4.22000e-01  -1.93848e-01   4.50496e+02   4.52000e+02
          4221   4.22100e-01  -1.91650e-01   4.50596e+02   4.52100e+02
          4222   4.22200e-01  -1.88965e-01   4.50695e+02   4.52200e+02
          4223   4.22300e-01  -1.87012e-01   4.50794e+02   4.52300e+02
          4224   4.22400e-01  -1.84326e-01   4.50896e+02   4.52400e+02
          4225   4.22500e-01  -1.81274e-01   4.50994e+02   4.52500e+02
          4226   4.22600e-01  -1.79932e-01   4.51095e+02   4.52600e+02
          4227   4.22700e-01  -1.76880e-01   4.51197e+02   4.52700e+02
          4228   4.22800e-01  -1.75049e-01   4.51296e+02   4.52800e+02
          4229   4.22900e-01  -1.72882e-01   4.51395e+02   4.52900e+02
          4230   4.23000e-01  -1.70456e-01   4.51493e+02   4.53000e+02
          4231   4.23100e-01  -1.68213e-01   4.51590e+02   4.53100e+02
          4232   4.23200e-01  -1.66138e-01   4.51693e+02   4.53200e+02
          4233   4.23300e-01  -1.63696e-01   4.51794e+02   4.53300e+02
          4234   4.23400e-01  -1.62476e-01   4.51894e+02   4.53400e+02
          4235   4.23500e-01  -1.59668e-01   4.51994e+02   4.53500e+02
          4236   4.23600e-01  -1.57959e-01   4.52093e+02   4.53600e+02
          4237   4.23700e-01  -1.56982e-01   4.52193e+02   4.53700e+02
          4238   4.23800e-01  -1.54297e-01   4.52293e+02   4.53800e+02
          4239   4.23900e-01  -1.52588e-01   4.52391e+02   4.53900e+02
          4240   4.24000e-01  -1.51123e-01   4.52491e+02   4.54000e+02
          4241   4.24100e-01  -1.47949e-01   4.52592e+02   4.54100e+02
          4242   4.24200e-01  -1.47217e-01   4.52692e+02   4.54200e+02
          4243   4.24300e-01  -1.46484e-01   4.52791e+02   4.54300e+02
          4244   4.24400e-01  -1.44287e-01   4.52893e+02   4.54400e+02
          4245   4.24500e-01  -1.43066e-01   4.52994e+02   4.54500e+02
          4246   4.24600e-01  -1.40137e-01   4.53091e+02   4.54600e+02
          4247   4.24700e-01  -1.38672e-01   4.53189e+02   4.54700e+02
          4248   4.24800e-01  -1.37695e-01   4.53290e+02   4.54800e+02
          4249   4.24900e-01  -1.37207e-01   4.53393e+02   4.54900e+02
          4250   4.25000e-01  -1.33789e-01   4.53491e+02   4.55000e+02
          4251   4.25100e-01  -1.33789e-01   4.53589e+02   4.55100e+02
          4252   4.25200e-01  -1.31836e-01   4.53691e+02   4.55200e+02
          4253   4.25300e-01  -1.28906e-01   4.53790e+02   4.55300e+02
          4254   4.25400e-01  -1.29883e-01   4.53890e+02   4.55400e+02
          4255   4.25500e-01  -1.27930e-01   4.53991e+02   4.55500e+02
          4256   4.25600e-01  -1.25977e-01   4.54089e+02   4.55600e+02
          4257   4.25700e-01  -1.24023e-01   4.54188e+02   4.55700e+02
          4258   4.25800e-01  -1.25000e-01   4.54290e+02   4.55800e+02
          4259   4.25900e-01  -1.24023e-01   4.54389e+02   4.55900e+02
          4260   4.26000e-01  -1.22559e-01   4.54490e+02   4.56000e+02
          4261   4.26100e-01  -1.21582e-01   4.54591e+02   4.56100e+02
          4262   4.26200e-01  -1.18652e-01   4.54692e+02   4.56200e+02
          4263   4.26300e-01  -1.16699e-01   4.54792e+02   4.56300e+02
          4264   4.26400e-01  -1.17188e-01   4.54891e+02   4.56400e+02
          4265   4.26500e-01  -1.16211e-01   4.54989e+02   4.56500e+02
          4266   4.26600e-01  -1.14258e-01   4.55090e+02   4.56600e+02
          4267   4.26700e-01  -1.14258e-01   4.55191e+02   4.56700e+02
          4268   4.26800e-01  -1.13770e-01   4.55290e+02   4.56800e+02
          4269   4.26900e-01  -1.11328e-01   4.55389e+02   4.56900e+02
          4270   4.27000e-01  -1.14746e-01   4.55489e+02   4.57000e+02
          4271   4.27100e-01  -1.11328e-01   4.55591e+02   4.57100e+02
          4272   4.27200e-01  -1.08887e-01   4.55692e+02   4.57200e+02
          4273   4.27300e-01  -1.07910e-01   4.55788e+02   4.57300e+02
          4274   4.27400e-01  -1.08887e-01   4.55886e+02   4.57400e+02
          4275   4.27500e-01  -1.08398e-01   4.55988e+02   4.57500e+02
          4276   4.27600e-01  -1.05469e-01   4.56089e+02   4.57600e+02
          4277   4.27700e-01  -1.05469e-01   4.56189e+02   4.57700e+02
          4278   4.27800e-01  -1.04980e-01   4.56292e+02   4.57800e+02
          4279   4.27900e-01  -1.04492e-01   4.56388e+02   4.57900e+02
          4280   4.28000e-01  -1.04492e-01   4.56489e+02   4.58000e+02
          4281   4.28100e-01  -1.02539e-01   4.56589e+02   4.58100e+02
          4282   4.28200e-01  -1.02539e-01   4.56687e+02   4.58200e+02
          4283   4.28300e-01  -1.01074e-01   4.56784e+02   4.58300e+02
          4284   4.28400e-01  -1.00586e-01   4.56885e+02   4.58400e+02
          4285   4.28500e-01  -1.00586e-01   4.56986e+02   4.58500e+02
          4286   4.28600e-01  -1.01563e-01   4.57089e+02   4.58600e+02
          4287   4.28700e-01  -9.91211e-02   4.57189e+02   4.58700e+02
          4288   4.28800e-01  -9.76563e-02   4.57289e+02   4.58800e+02
          4289   4.28900e-01  -9.61914e-02   4.57386e+02   4.58900e+02
          4290   4.29000e-01  -9.66797e-02   4.57486e+02   4.59000e+02
          4291   4.29100e-01  -9.57031e-02   4.57586e+02   4.59100e+02
          4292   4.29200e-01  -9.57031e-02   4.57686e+02   4.59200e+02
          4293   4.29300e-01  -9.47266e-02   4.57785e+02   4.59300e+02
          4294   4.29400e-01  -9.37500e-02   4.57884e+02   4.59400e+02
          4295   4.29500e-01  -9.37500e-02   4.57985e+02   4.59500e+02
          4296   4.29600e-01  -9.39941e-02   4.58087e+02   4.59600e+02
          4297   4.29700e-01  -9.22852e-02   4.58186e+02   4.59700e+02
          4298   4.29800e-01  -9.27734e-02   4.58283e+02   4.59800e+02
          4299   4.29900e-01  -9.13086e-02   4.58385e+02   4.59900e+02
          4300   4.30000e-01  -9.03320e-02   4.58485e+02   4.60000e+02
          4301   4.30100e-01  -9.05762e-02   4.58588e+02   4.60100e+02
          4302   4.30200e-01  -9.00879e-02   4.58684e+02   4.60200e+02
          4303   4.30300e-01  -8.91113e-02   4.58783e+02   4.60300e+02
          4304   4.30400e-01  -8.86230e-02   4.58884e+02   4.60400e+02
          4305   4.30500e-01  -8.81348e-02   4.58986e+02   4.60500e+02
          4306   4.30600e-01  -8.71582e-02   4.59084e+02   4.60600e+02
          4307   4.30700e-01  -8.71582e-02   4.59185e+02   4.60700e+02
          4308   4.30800e-01  -8.76465e-02   4.59285e+02   4.60800e+02
          4309   4.30900e-01  -8.64258e-02   4.59386e+02   4.60900e+02
          4310   4.31000e-01  -8.52051e-02   4.59486e+02   4.61000e+02
          4311   4.31100e-01  -8.52051e-02   4.59584e+02   4.61100e+02
          4312   4.31200e-01  -8.42285e-02   4.59684e+02   4.61200e+02
          4313   4.31300e-01  -8.54492e-02   4.59785e+02   4.61300e+02
          4314   4.31400e-01  -8.37402e-02   4.59885e+02   4.61400e+02
          4315   4.31500e-01  -8.30078e-02   4.59984e+02   4.61500e+02
          4316   4.31600e-01  -8.27637e-02   4.60086e+02   4.61600e+02
          4317   4.31700e-01  -8.20313e-02   4.60184e+02   4.61700e+02
          4318   4.31800e-01  -8.15430e-02   4.60282e+02   4.61800e+02
          4319   4.31900e-01  -8.15430e-02   4.60384e+02   4.61900e+02
          4320   4.32000e-01  -8.08105e-02   4.60483e+02   4.62000e+02
          4321   4.32100e-01  -8.03223e-02   4.60584e+02   4.62100e+02
          4322   4.32200e-01  -7.93457e-02   4.60683e+02   4.62200e+02
          4323   4.32300e-01  -7.88574e-02   4.60784e+02   4.62300e+02
          4324   4.32400e-01  -7.92236e-02   4.60882e+02   4.62400e+02
          4325   4.32500e-01  -7.87354e-02   4.60982e+02   4.62500e+02
          4326   4.32600e-01  -7.83691e-02   4.61081e+02   4.62600e+02
          4327   4.32700e-01  -7.73926e-02   4.61182e+02   4.62700e+02
          4328   4.32800e-01  -7.76367e-02   4.61281e+02   4.62800e+02
          4329   4.32900e-01  -7.71484e-02   4.61385e+02   4.62900e+02
          4330   4.33000e-01  -7.64160e-02   4.61482e+02   4.63000e+02
          4331   4.33100e-01  -7.55615e-02   4.61583e+02   4.63100e+02
          4332   4.33200e-01  -7.54395e-02   4.61685e+02   4.63200e+02
          4333   4.33300e-01  -7.51953e-02   4.61784e+02   4.63300e+02
          4334   4.33400e-01  -7.47070e-02   4.61881e+02   4.63400e+02
          4335   4.33500e-01  -7.42188e-02   4.61983e+02   4.63500e+02
          4336   4.33600e-01  -7.37305e-02   4.62082e+02   4.63600e+02
          4337   4.33700e-01  -7.31201e-02   4.62180e+02   4.63700e+02
          4338   4.33800e-01  -7.30591e-02   4.62282e+02   4.63800e+02
          4339   4.33900e-01  -7.24487e-02   4.62382e+02   4.63900e+02
          4340   4.34000e-01  -7.18384e-02   4.62484e+02   4.64000e+02
          4341   4.34100e-01  -7.15942e-02   4.62582e+02   4.64100e+02
          4342   4.34200e-01  -7.12891e-02   4.62681e+02   4.64200e+02
          4343   4.34300e-01  -7.07397e-02   4.62781e+02   4.64300e+02
          4344   4.34400e-01  -7.04651e-02   4.62881e+02   4.64400e+02
          4345   4.34500e-01  -6.99158e-02   4.62981e+02   4.64500e+02
          4346   4.34600e-01  -6.95496e-02   4.63081e+02   4.64600e+02
          4347   4.34700e-01  -6.90613e-02   4.63180e+02   4.64700e+02
          4348   4.34800e-01  -6.87561e-02   4.63283e+02   4.64800e+02
          4349   4.34900e-01  -6.84357e-02   4.63382e+02   4.64900e+02
          4350   4.35000e-01  -6.81000e-02   4.63484e+02   4.65000e+02
          4351   4.35100e-01  -6.75659e-02   4.63580e+02   4.65100e+02
          4352   4.35200e-01  -6.72607e-02   4.63682e+02   4.65200e+02
          4353   4.35300e-01  -6.68488e-02   4.63781e+02   4.65300e+02
          4354   4.35400e-01  -6.64063e-02   4.63881e+02   4.65400e+02
          4355   4.35500e-01  -6.61011e-02   4.63980e+02   4.65500e+02
          4356   4.35600e-01  -6.56586e-02   4.64080e+02   4.65600e+02
          4357   4.35700e-01  -6.53763e-02   4.64180e+02   4.65700e+02
          4358   4.35800e-01  -6.50330e-02   4.64281e+02   4.65800e+02
          4359   4.35900e-01  -6.45447e-02   4.64382e+02   4.65900e+02
          4360   4.36000e-01  -6.43005e-02   4.64481e+02   4.66000e+02
          4361   4.36100e-01  -6.40030e-02   4.64580e+02   4.66100e+02
          4362   4.36200e-01  -6.36063e-02   4.64681e+02   4.66200e+02
          4363   4.36300e-01  -6.32095e-02   4.64780e+02   4.66300e+02
          4364   4.36400e-01  -6.29501e-02   4.64878e+02   4.66400e+02
          4365   4.36500e-01  -6.25992e-02   4.64979e+02   4.66500e+02
          4366   4.36600e-01  -6.22177e-02   4.65078e+02   4.66600e+02
          4367   4.36700e-01  -6.19583e-02   4.65180e+02   4.66700e+02
          4368   4.36800e-01  -6.16074e-02   4.65278e+02   4.66800e+02
          4369   4.36900e-01  -6.12411e-02   4.65380e+02   4.66900e+02
          4370   4.37000e-01  -6.08978e-02   4.65479e+02   4.67000e+02
          4371   4.37100e-01  -6.05774e-02   4.65576e+02   4.67100e+02
          4372   4.37200e-01  -6.02264e-02   4.65677e+02   4.67200e+02
          4373   4.37300e-01  -5.98755e-02   4.65778e+02   4.67300e+02
          4374   4.37400e-01  -5.95398e-02   4.65875e+02   4.67400e+02
          4375   4.37500e-01  -5.90668e-02   4.65977e+02   4.67500e+02
          4376   4.37600e-01  -5.88379e-02   4.66079e+02   4.67600e+02
          4377   4.37700e-01  -5.85175e-02   4.66180e+02   4.67700e+02
          4378   4.37800e-01  -5.82428e-02   4.66281e+02   4.67800e+02
          4379   4.37900e-01  -5.78461e-02   4.66379e+02   4.67900e+02
          4380   4.38000e-01  -5.73730e-02   4.66478e+02   4.68000e+02
          4381   4.38100e-01  -5.72052e-02   4.66578e+02   4.68100e+02
          4382   4.38200e-01  -5.69458e-02   4.66676e+02   4.68200e+02
          4383   4.38300e-01  -5.65186e-02   4.66774e+02   4.68300e+02
          4384   4.38400e-01  -5.61676e-02   4.66878e+02   4.68400e+02
          4385   4.38500e-01  -5.58319e-02   4.66978e+02   4.68500e+02
          4386   4.38600e-01  -5.56946e-02   4.67075e+02   4.68600e+02
          4387   4.38700e-01  -5.53131e-02   4.67177e+02   4.68700e+02
          4388   4.38800e-01  -5.50232e-02   4.67278e+02   4.68800e+02
          4389   4.38900e-01  -5.46417e-02   4.67378e+02   4.68900e+02
          4390   4.39000e-01  -5.43976e-02   4.67475e+02   4.69000e+02
          4391   4.39100e-01  -5.40924e-02   4.67572e+02   4.69100e+02
          4392   4.39200e-01  -5.38635e-02   4.67672e+02   4.69200e+02
          4393   4.39300e-01  -5.34973e-02   4.67778e+02   4.69300e+02
          4394   4.39400e-01  -5.34058e-02   4.67876e+02   4.69400e+02
          4395   4.39500e-01  -5.30090e-02   4.67974e+02   4.69500e+02
          4396   4.39600e-01  -5.28259e-02   4.68077e+02   4.69600e+02
          4397   4.39700e-01  -5.24902e-02   4.68175e+02   4.69700e+02
          4398   4.39800e-01  -5.23682e-02   4.68272e+02   4.69800e+02
          4399   4.39900e-01  -5.19714e-02   4.68375e+02   4.69900e+02
          4400   4.40000e-01  -5.18188e-02   4.68476e+02   4.70000e+02
          4401   4.40100e-01  -5.14832e-02   4.68574e+02   4.70100e+02
          4402   4.40200e-01  -5.13916e-02   4.68675e+02   4.70200e+02
          4403   4.40300e-01  -5.09338e-02   4.68777e+02   4.70300e+02
          4404   4.40400e-01  -5.08118e-02   4.68875e+02   4.70400e+02
          4405   4.40500e-01  -5.05676e-02   4.68973e+02   4.70500e+02
          4406   4.40600e-01  -5.03845e-02   4.69074e+02   4.70600e+02
          4407   4.40700e-01  -5.00793e-02   4.69175e+02   4.70700e+02
          4408   4.40800e-01  -4.98047e-02   4.69275e+02   4.70800e+02
          4409   4.40900e-01  -4.96826e-02   4.69372e+02   4.70900e+02
          4410   4.41000e-01  -4.93774e-02   4.69474e+02   4.71000e+02
          4411   4.41100e-01  -4.94385e-02   4.69575e+02   4.71100e+02
          4412   4.41200e-01  -4.90112e-02   4.69673e+02   4.71200e+02
          4413   4.41300e-01  -4.88892e-02   4.69773e+02   4.71300e+02
          4414   4.41400e-01  -4.84619e-02   4.69875e+02   4.71400e+02
          4415   4.41500e-01  -4.83398e-02   4.69972e+02   4.71500e+02
          4416   4.41600e-01  -4.81567e-02   4.70073e+02   4.71600e+02
          4417   4.41700e-01  -4.80957e-02   4.70171e+02   4.71700e+02
          4418   4.41800e-01  -4.77905e-02   4.70273e+02   4.71800e+02
          4419   4.41900e-01  -4.75464e-02   4.70370e+02   4.71900e+02
          4420   4.42000e-01  -4.71802e-02   4.70469e+02   4.72000e+02
          4421   4.42100e-01  -4.69360e-02   4.70572e+02   4.72100e+02
          4422   4.42200e-01  -4.69360e-02   4.70675e+02   4.72200e+02
          4423   4.42300e-01  -4.66919e-02   4.70774e+02   4.72300e+02
          4424   4.42400e-01  -4.62646e-02   4.70875e+02   4.72400e+02
          4425   4.42500e-01  -4.62036e-02   4.70972e+02   4.72500e+02
          4426   4.42600e-01  -4.60815e-02   4.71071e+02   4.72600e+02
          4427   4.42700e-01  -4.57153e-02   4.71171e+02   4.72700e+02
          4428   4.42800e-01  -4.53491e-02   4.71270e+02   4.72800e+02
          4429   4.42900e-01  -4.55322e-02   4.71371e+02   4.72900e+02
          4430   4.43000e-01  -4.52271e-02   4.71472e+02   4.73000e+02
          4431   4.43100e-01  -4.51050e-02   4.71572e+02   4.73100e+02
          4432   4.43200e-01  -4.49829e-02   4.71672e+02   4.73200e+02
          4433   4.43300e-01  -4.49219e-02   4.71772e+02   4.73300e+02
          4434   4.43400e-01  -4.45557e-02   4.71871e+02   4.73400e+02
          4435   4.43500e-01  -4.44336e-02   4.71971e+02   4.73500e+02
          4436   4.43600e-01  -4.44946e-02   4.72071e+02   4.73600e+02
          4437   4.43700e-01  -4.41895e-02   4.72170e+02   4.73700e+02
          4438   4.43800e-01  -4.37622e-02   4.72270e+02   4.73800e+02
          4439   4.43900e-01  -4.37622e-02   4.72370e+02   4.73900e+02
          4440   4.44000e-01  -4.39453e-02   4.72472e+02   4.74000e+02
          4441   4.44100e-01  -4.36401e-02   4.72571e+02   4.74100e+02
          4442   4.44200e-01  -4.37012e-02   4.72672e+02   4.74200e+02
          4443   4.44300e-01  -4.34570e-02   4.72769e+02   4.74300e+02
          4444   4.44400e-01  -4.31519e-02   4.72870e+02   4.74400e+02
          4445   4.44500e-01  -4.27856e-02   4.72969e+02   4.74500e+02
          4446   4.44600e-01  -4.27856e-02   4.73067e+02   4.74600e+02
          4447   4.44700e-01  -4.30298e-02   4.73169e+02   4.74700e+02
          4448   4.44800e-01  -4.22974e-02   4.73269e+02   4.74800e+02
          4449   4.44900e-01  -4.24194e-02   4.73373e+02   4.74900e+02
          4450   4.45000e-01  -4.26025e-02   4.73472e+02   4.75000e+02
          4451   4.45100e-01  -4.23584e-02   4.73569e+02   4.75100e+02
          4452   4.45200e-01  -4.21753e-02   4.73669e+02   4.75200e+02
          4453   4.45300e-01  -4.20532e-02   4.73768e+02   4.75300e+02
          4454   4.45400e-01  -4.16870e-02   4.73866e+02   4.75400e+02
          4455   4.45500e-01  -4.20532e-02   4.73967e+02   4.75500e+02
          4456   4.45600e-01  -4.15649e-02   4.74068e+02   4.75600e+02
          4457   4.45700e-01  -4.15039e-02   4.74168e+02   4.75700e+02
          4458   4.45800e-01  -4.13818e-02   4.74266e+02   4.75800e+02
          4459   4.45900e-01  -4.11987e-02   4.74368e+02   4.75900e+02
          4460   4.46000e-01  -4.13818e-02   4.74469e+02   4.76000e+02
          4461   4.46100e-01  -4.10767e-02   4.74568e+02   4.76100e+02
          4462   4.46200e-01  -4.09546e-02   4.74667e+02   4.76200e+02
          4463   4.46300e-01  -4.06799e-02   4.74767e+02   4.76300e+02
          4464   4.46400e-01  -4.07715e-02   4.74868e+02   4.76400e+02
          4465   4.46500e-01  -4.04968e-02   4.74970e+02   4.76500e+02
          4466   4.46600e-01  -4.02222e-02   4.75066e+02   4.76600e+02
          4467   4.46700e-01  -4.00085e-02   4.75169e+02   4.76700e+02
          4468   4.46800e-01  -4.00085e-02   4.75267e+02   4.76800e+02
          4469   4.46900e-01  -3.99475e-02   4.75367e+02   4.76900e+02
          4470   4.47000e-01  -3.97644e-02   4.75467e+02   4.77000e+02
          4471   4.47100e-01  -3.97034e-02   4.75565e+02   4.77100e+02
          4472   4.47200e-01  -3.95813e-02   4.75666e+02   4.77200e+02
          4473   4.47300e-01  -3.94287e-02   4.75765e+02   4.77300e+02
          4474   4.47400e-01  -3.91846e-02   4.75867e+02   4.77400e+02
          4475   4.47500e-01  -3.91541e-02   4.75965e+02   4.77500e+02
          4476   4.47600e-01  -3.90015e-02   4.76065e+02   4.77600e+02
          4477   4.47700e-01  -3.89099e-02   4.76167e+02   4.77700e+02
          4478   4.47800e-01  -3.87878e-02   4.76265e+02   4.77800e+02
          4479   4.47900e-01  -3.86963e-02   4.76363e+02   4.77900e+02
          4480   4.48000e-01  -3.86353e-02   4.76467e+02   4.78000e+02
          4481   4.48100e-01  -3.85132e-02   4.76564e+02   4.78100e+02
          4482   4.48200e-01  -3.82690e-02   4.76664e+02   4.78200e+02
          4483   4.48300e-01  -3.80859e-02   4.76764e+02   4.78300e+02
          4484   4.48400e-01  -3.79639e-02   4.76865e+02   4.78400e+02
          4485   4.48500e-01  -3.79333e-02   4.76964e+02   4.78500e+02
          4486   4.48600e-01  -3.78113e-02   4.77065e+02   4.78600e+02
          4487   4.48700e-01  -3.77197e-02   4.77164e+02   4.78700e+02
          4488   4.48800e-01  -3.76892e-02   4.77264e+02   4.78800e+02
          4489   4.48900e-01  -3.75671e-02   4.77364e+02   4.78900e+02
          4490   4.49000e-01  -3.74451e-02   4.77463e+02   4.79000e+02
          4491   4.49100e-01  -3.72009e-02   4.77564e+02   4.79100e+02
          4492   4.49200e-01  -3.72162e-02   4.77664e+02   4.79200e+02
          4493   4.49300e-01  -3.70178e-02   4.77759e+02   4.79300e+02
          4494   4.49400e-01  -3.69263e-02   4.77862e+02   4.79400e+02
          4495   4.49500e-01  -3.68042e-02   4.77965e+02   4.79500e+02
          4496   4.49600e-01  -3.66211e-02   4.78062e+02   4.79600e+02
          4497   4.49700e-01  -3.64990e-02   4.78164e+02   4.79700e+02
          4498   4.49800e-01  -3.63846e-02   4.78264e+02   4.79800e+02
          4499   4.49900e-01  -3.62015e-02   4.78363e+02   4.79900e+02
          4500   4.50000e-01  -3.60832e-02   4.78462e+02   4.80000e+02
          4501   4.50100e-01  -3.59459e-02   4.78562e+02   4.80100e+02
          4502   4.50200e-01  -3.57602e-02   4.78659e+02   4.80200e+02
          4503   4.50300e-01  -3.55911e-02   4.78764e+02   4.80300e+02
          4504   4.50400e-01  -3.54500e-02   4.78862e+02   4.80400e+02
          4505   4.50500e-01  -3.53012e-02   4.78962e+02   4.80500e+02
          4506   4.50600e-01  -3.51639e-02   4.79060e+02   4.80600e+02
          4507   4.50700e-01  -3.49731e-02   4.79162e+02   4.80700e+02
          4508   4.50800e-01  -3.48816e-02   4.79260e+02   4.80800e+02
          4509   4.50900e-01  -3.46985e-02   4.79363e+02   4.80900e+02
          4510   4.51000e-01  -3.45001e-02   4.79462e+02   4.81000e+02
          4511   4.51100e-01  -3.44086e-02   4.79561e+02   4.81100e+02
          4512   4.51200e-01  -3.42407e-02   4.79659e+02   4.81200e+02
          4513   4.51300e-01  -3.40729e-02   4.79761e+02   4.81300e+02
          4514   4.51400e-01  -3.39966e-02   4.79860e+02   4.81400e+02
          4515   4.51500e-01  -3.37677e-02   4.79963e+02   4.81500e+02
          4516   4.51600e-01  -3.37372e-02   4.80063e+02   4.81600e+02
          4517   4.51700e-01  -3.35846e-02   4.80162e+02   4.81700e+02
          4518   4.51800e-01  -3.34625e-02   4.80263e+02   4.81800e+02
          4519   4.51900e-01  -3.32794e-02   4.80363e+02   4.81900e+02
          4520   4.52000e-01  -3.31116e-02   4.80458e+02   4.82000e+02
          4521   4.52100e-01  -3.30353e-02   4.80558e+02   4.82100e+02
          4522   4.52200e-01  -3.28827e-02   4.80658e+02   4.82200e+02
          4523   4.52300e-01  -3.27454e-02   4.80761e+02   4.82300e+02
          4524   4.52400e-01  -3.26996e-02   4.80861e+02   4.82400e+02
          4525   4.52500e-01  -3.23944e-02   4.80962e+02   4.82500e+02
          4526   4.52600e-01  -3.23486e-02   4.81059e+02   4.82600e+02
          4527   4.52700e-01  -3.21808e-02   4.81159e+02   4.82700e+02
          4528   4.52800e-01  -3.21045e-02   4.81260e+02   4.82800e+02
          4529   4.52900e-01  -3.19672e-02   4.81359e+02   4.82900e+02
          4530   4.53000e-01  -3.19214e-02   4.81460e+02   4.83000e+02
          4531   4.53100e-01  -3.16925e-02   4.81561e+02   4.83100e+02
          4532   4.53200e-01  -3.16315e-02   4.81660e+02   4.83200e+02
          4533   4.53300e-01  -3.15399e-02   4.81760e+02   4.83300e+02
          4534   4.53400e-01  -3.13721e-02   4.81860e+02   4.83400e+02
          4535   4.53500e-01  -3.13263e-02   4.81958e+02   4.83500e+02
          4536   4.53600e-01  -3.12500e-02   4.82060e+02   4.83600e+02
          4537   4.53700e-01  -3.11432e-02   4.82159e+02   4.83700e+02
          4538   4.53800e-01  -3.09448e-02   4.82262e+02   4.83800e+02
          4539   4.53900e-01  -3.08990e-02   4.82358e+02   4.83900e+02
          4540   4.54000e-01  -3.07465e-02   4.82461e+02   4.84000e+02
          4541   4.54100e-01  -3.06854e-02   4.82559e+02   4.84100e+02
          4542   4.54200e-01  -3.06091e-02   4.82658e+02   4.84200e+02
          4543   4.54300e-01  -3.03802e-02   4.82760e+02   4.84300e+02
          4544   4.54400e-01  -3.04260e-02   4.82858e+02   4.84400e+02
          4545   4.54500e-01  -3.03040e-02   4.82961e+02   4.84500e+02
          4546   4.54600e-01  -3.01819e-02   4.83060e+02   4.84600e+02
          4547   4.54700e-01  -3.00598e-02   4.83156e+02   4.84700e+02
          4548   4.54800e-01  -2.99683e-02   4.83254e+02   4.84800e+02
          4549   4.54900e-01  -2.99072e-02   4.83358e+02   4.84900e+02
          4550   4.55000e-01  -2.97852e-02   4.83457e+02   4.85000e+02
          4551   4.55100e-01  -2.97241e-02   4.83559e+02   4.85100e+02
          4552   4.55200e-01  -2.95410e-02   4.83654e+02   4.85200e+02
          4553   4.55300e-01  -2.94495e-02   4.83755e+02   4.85300e+02
          4554   4.55400e-01  -2.93274e-02   4.83857e+02   4.85400e+02
          4555   4.55500e-01  -2.92511e-02   4.83956e+02   4.85500e+02
          4556   4.55600e-01  -2.91901e-02   4.84060e+02   4.85600e+02
          4557   4.55700e-01  -2.89459e-02   4.84154e+02   4.85700e+02
          4558   4.55800e-01  -2.88849e-02   4.84256e+02   4.85800e+02
          4559   4.55900e-01  -2.87628e-02   4.84354e+02   4.85900e+02
          4560   4.56000e-01  -2.85950e-02   4.84457e+02   4.86000e+02
          4561   4.56100e-01  -2.85339e-02   4.84557e+02   4.86100e+02
          4562   4.56200e-01  -2.84271e-02   4.84656e+02   4.86200e+02
          4563   4.56300e-01  -2.82822e-02   4.84756e+02   4.86300e+02
          4564   4.56400e-01  -2.81143e-02   4.84855e+02   4.86400e+02
          4565   4.56500e-01  -2.79846e-02   4.84958e+02   4.86500e+02
          4566   4.56600e-01  -2.79007e-02   4.85054e+02   4.86600e+02
          4567   4.56700e-01  -2.78015e-02   4.85155e+02   4.86700e+02
          4568   4.56800e-01  -2.76394e-02   4.85255e+02   4.86800e+02
          4569   4.56900e-01  -2.75743e-02   4.85354e+02   4.86900e+02
          4570   4.57000e-01  -2.74277e-02   4.85454e+02   4.87000e+02
          4571   4.57100e-01  -2.73590e-02   4.85554e+02   4.87100e+02
          4572   4.57200e-01  -2.72369e-02   4.85655e+02   4.87200e+02
          4573   4.57300e-01  -2.71301e-02   4.85755e+02   4.87300e+02
          4574   4.57400e-01  -2.69623e-02   4.85855e+02   4.87400e+02
          4575   4.57500e-01  -2.69775e-02   4.85951e+02   4.87500e+02
          4576   4.57600e-01  -2.67792e-02   4.86052e+02   4.87600e+02
          4577   4.57700e-01  -2.67029e-02   4.86155e+02   4.87700e+02
          4578   4.57800e-01  -2.65503e-02   4.86255e+02   4.87800e+02
          4579   4.57900e-01  -2.64435e-02   4.86352e+02   4.87900e+02
          4580   4.58000e-01  -2.63062e-02   4.86453e+02   4.88000e+02
          4581   4.58100e-01  -2.61536e-02   4.86555e+02   4.88100e+02
          4582   4.58200e-01  -2.61002e-02   4.86656e+02   4.88200e+02
          4583   4.58300e-01  -2.59857e-02   4.86755e+02   4.88300e+02
          4584   4.58400e-01  -2.58560e-02   4.86856e+02   4.88400e+02
          4585   4.58500e-01  -2.58102e-02   4.86956e+02   4.88500e+02
          4586   4.58600e-01  -2.57034e-02   4.87053e+02   4.88600e+02
          4587   4.58700e-01  -2.55928e-02   4.87151e+02   4.88700e+02
          4588   4.58800e-01  -2.54631e-02   4.87252e+02   4.88800e+02
          4589   4.58900e-01  -2.54173e-02   4.87353e+02   4.88900e+02
          4590   4.59000e-01  -2.53181e-02   4.87454e+02   4.89000e+02
          4591   4.59100e-01  -2.52523e-02   4.87554e+02   4.89100e+02
          4592   4.59200e-01  -2.51393e-02   4.87653e+02   4.89200e+02
          4593   4.59300e-01  -2.50092e-02   4.87752e+02   4.89300e+02
          4594   4.59400e-01  -2.49176e-02   4.87850e+02   4.89400e+02
          4595   4.59500e-01  -2.48146e-02   4.87955e+02   4.89500e+02
          4596   4.59600e-01  -2.46735e-02   4.88051e+02   4.89600e+02
          4597   4.59700e-01  -2.46429e-02   4.88151e+02   4.89700e+02
          4598   4.59800e-01  -2.45590e-02   4.88251e+02   4.89800e+02
          4599   4.59900e-01  -2.44598e-02   4.88352e+02   4.89900e+02
          4600   4.60000e-01  -2.43759e-02   4.88450e+02   4.90000e+02
          4601   4.60100e-01  -2.42805e-02   4.88556e+02   4.90100e+02
          4602   4.60200e-01  -2.41966e-02   4.88651e+02   4.90200e+02
          4603   4.60300e-01  -2.41127e-02   4.88751e+02   4.90300e+02
          4604   4.60400e-01  -2.40288e-02   4.88850e+02   4.90400e+02
          4605   4.60500e-01  -2.39334e-02   4.88951e+02   4.90500e+02
          4606   4.60600e-01  -2.38609e-02   4.89051e+02   4.90600e+02
          4607   4.60700e-01  -2.37579e-02   4.89147e+02   4.90700e+02
          4608   4.60800e-01  -2.36740e-02   4.89248e+02   4.90800e+02
          4609   4.60900e-01  -2.35825e-02   4.89352e+02   4.90900e+02
          4610   4.61000e-01  -2.35138e-02   4.89448e+02   4.91000e+02
          4611   4.61100e-01  -2.34299e-02   4.89553e+02   4.91100e+02
          4612   4.61200e-01  -2.33459e-02   4.89651e+02   4.91200e+02
          4613   4.61300e-01  -2.32773e-02   4.89749e+02   4.91300e+02
          4614   4.61400e-01  -2.31781e-02   4.89849e+02   4.91400e+02
          4615   4.61500e-01  -2.31094e-02   4.89948e+02   4.91500e+02
          4616   4.61600e-01  -2.30179e-02   4.90048e+02   4.91600e+02
          4617   4.61700e-01  -2.29416e-02   4.90149e+02   4.91700e+02
          4618   4.61800e-01  -2.28691e-02   4.90249e+02   4.91800e+02
          4619   4.61900e-01  -2.27928e-02   4.90350e+02   4.91900e+02
          4620   4.62000e-01  -2.27242e-02   4.90449e+02   4.92000e+02
          4621   4.62100e-01  -2.26326e-02   4.90551e+02   4.92100e+02
          4622   4.62200e-01  -2.25754e-02   4.90652e+02   4.92200e+02
          4623   4.62300e-01  -2.24800e-02   4.90753e+02   4.92300e+02
          4624   4.62400e-01  -2.24113e-02   4.90848e+02   4.92400e+02
          4625   4.62500e-01  -2.23465e-02   4.90947e+02   4.92500e+02
          4626   4.62600e-01  -2.22778e-02   4.91046e+02   4.92600e+02
          4627   4.62700e-01  -2.21977e-02   4.91146e+02   4.92700e+02
          4628   4.62800e-01  -2.21367e-02   4.91249e+02   4.92800e+02
          4629   4.62900e-01  -2.20642e-02   4.91350e+02   4.92900e+02
          4630   4.63000e-01  -2.19917e-02   4.91451e+02   4.93000e+02
          4631   4.63100e-01  -2.19383e-02   4.91550e+02   4.93100e+02
          4632   4.63200e-01  -2.18506e-02   4.91648e+02   4.93200e+02
          4633   4.63300e-01  -2.17896e-02   4.91750e+02   4.93300e+02
          4634   4.63400e-01  -2.17361e-02   4.91848e+02   4.93400e+02
          4635   4.63500e-01  -2.16637e-02   4.91947e+02   4.93500e+02
          4636   4.63600e-01  -2.15988e-02   4.92045e+02   4.93600e+02
          4637   4.63700e-01  -2.15416e-02   4.92148e+02   4.93700e+02
          4638   4.63800e-01  -2.14806e-02   4.92246e+02   4.93800e+02
          4639   4.63900e-01  -2.14195e-02   4.92345e+02   4.93900e+02
          4640   4.64000e-01  -2.13470e-02   4.92447e+02   4.94000e+02
          4641   4.64100e-01  -2.12936e-02   4.92545e+02   4.94100e+02
          4642   4.64200e-01  -2.12288e-02   4.92645e+02   4.94200e+02
          4643   4.64300e-01  -2.11754e-02   4.92746e+02   4.94300e+02
          4644   4.64400e-01  -2.11105e-02   4.92849e+02   4.94400e+02
          4645   4.64500e-01  -2.10495e-02   4.92946e+02   4.94500e+02
          4646   4.64600e-01  -2.09885e-02   4.93045e+02   4.94600e+02
          4647   4.64700e-01  -2.09351e-02   4.93145e+02   4.94700e+02
          4648   4.64800e-01  -2.08969e-02   4.93244e+02   4.94800e+02
          4649   4.64900e-01  -2.08168e-02   4.93344e+02   4.94900e+02
          4650   4.65000e-01  -2.07825e-02   4.93445e+02   4.95000e+02
          4651   4.65100e-01  -2.07176e-02   4.93545e+02   4.95100e+02
          4652   4.65200e-01  -2.06680e-02   4.93645e+02   4.95200e+02
          4653   4.65300e-01  -2.06146e-02   4.93743e+02   4.95300e+02
          4654   4.65400e-01  -2.05650e-02   4.93845e+02   4.95400e+02
          4655   4.65500e-01  -2.05154e-02   4.93944e+02   4.95500e+02
          4656   4.65600e-01  -2.04773e-02   4.94043e+02   4.95600e+02
          4657   4.65700e-01  -2.04277e-02   4.94143e+02   4.95700e+02
          4658   4.65800e-01  -2.03629e-02   4.94245e+02   4.95800e+02
          4659   4.65900e-01  -2.03285e-02   4.94344e+02   4.95900e+02
          4660   4.66000e-01  -2.02866e-02   4.94444e+02   4.96000e+02
          4661   4.66100e-01  -2.02293e-02   4.94546e+02   4.96100e+02
          4662   4.66200e-01  -2.01836e-02   4.94645e+02   4.96200e+02
          4663   4.66300e-01  -2.01492e-02   4.94743e+02   4.96300e+02
          4664   4.66400e-01  -2.01149e-02   4.94842e+02   4.96400e+02
          4665   4.66500e-01  -2.00653e-02   4.94943e+02   4.96500e+02
          4666   4.66600e-01  -2.00157e-02   4.95042e+02   4.96600e+02
          4667   4.66700e-01  -1.99966e-02   4.95144e+02   4.96700e+02
          4668   4.66800e-01  -1.99394e-02   4.95244e+02   4.96800e+02
          4669   4.66900e-01  -1.99013e-02   4.95345e+02   4.96900e+02
          4670   4.67000e-01  -1.98669e-02   4.95444e+02   4.97000e+02
          4671   4.67100e-01  -1.98326e-02   4.95545e+02   4.97100e+02
          4672   4.67200e-01  -1.97906e-02   4.95643e+02   4.97200e+02
          4673   4.67300e-01  -1.97563e-02   4.95742e+02   4.97300e+02
          4674   4.67400e-01  -1.97334e-02   4.95844e+02   4.97400e+02
          4675   4.67500e-01  -1.96915e-02   4.95942e+02   4.97500e+02
          4676   4.67600e-01  -1.96609e-02   4.96043e+02   4.97600e+02
          4677   4.67700e-01  -1.96190e-02   4.96141e+02   4.97700e+02
          4678   4.67800e-01  -1.95961e-02   4.96239e+02   4.97800e+02
          4679   4.67900e-01  -1.95580e-02   4.96344e+02   4.97900e+02
          4680   4.68000e-01  -1.95351e-02   4.96442e+02   4.98000e+02
          4681   4.68100e-01  -1.95198e-02   4.96543e+02   4.98100e+02
          4682   4.68200e-01  -1.94855e-02   4.96641e+02   4.98200e+02
          4683   4.68300e-01  -1.94588e-02   4.96741e+02   4.98300e+02
          4684   4.68400e-01  -1.94321e-02   4.96841e+02   4.98400e+02
          4685   4.68500e-01  -1.94130e-02   4.96940e+02   4.98500e+02
          4686   4.68600e-01  -1.93787e-02   4.97039e+02   4.98600e+02
          4687   4.68700e-01  -1.93596e-02   4.97141e+02   4.98700e+02
          4688   4.68800e-01  -1.93405e-02   4.97239e+02   4.98800e+02
          4689   4.68900e-01  -1.93138e-02   4.97340e+02   4.98900e+02
          4690   4.69000e-01  -1.92909e-02   4.97443e+02   4.99000e+02
          4691   4.69100e-01  -1.92719e-02   4.97542e+02   4.99100e+02
          4692   4.69200e-01  -1.92604e-02   4.97641e+02   4.99200e+02
          4693   4.69300e-01  -1.92413e-02   4.97740e+02   4.99300e+02
          4694   4.69400e-01  -1.92223e-02   4.97840e+02   4.99400e+02
          4695   4.69500e-01  -1.92184e-02   4.97940e+02   4.99500e+02
          4696   4.69600e-01  -1.91917e-02   4.98039e+02   4.99600e+02
          4697   4.69700e-01  -1.91803e-02   4.98136e+02   4.99700e+02
          4698   4.69800e-01  -1.91612e-02   4.98236e+02   4.99800e+02
=]6[&XENG21 76131 UFS30..110H2000.600s.30..500H1000C1000x4 ACMC05_110-173#1-3�]1. 06.03.2023 16:03:01
