# Supplementary material for: Dehydration-Driven Glass Formation in Aqueous Carbonates
Source: J Phys Chem Lett. 2025 May 7;16(19):4773–9. doi: 10.1021/acs.jpclett.5c00551 (PMC12086832; doi:10.1021/acs.jpclett.5c00551)
Supplement: Supplementary file 2 — jz5c00551_si_002.zip [file jz5c00551_si_002.zip › XENG21 76131UFS30..110H2000,600s,30..500H500C500x4 ACMC05_110-169#1.txt]

         Index             t      Heatflow            Ts            Tr
           [#]             [s]             [mW]          [�C]          [�C]
             0   0.00000e+00  -2.56509e-03   3.18049e+01   3.00000e+01
             1   1.00000e-04  -2.86317e-03   3.18004e+01   3.00500e+01
             2   2.00000e-04  -3.15720e-03   3.17958e+01   3.01000e+01
             3   3.00000e-04  -3.44706e-03   3.17912e+01   3.01500e+01
             4   4.00000e-04  -3.73280e-03   3.17927e+01   3.02000e+01
             5   5.00000e-04  -4.01437e-03   3.17897e+01   3.02500e+01
             6   6.00000e-04  -4.29183e-03   3.17867e+01   3.03000e+01
             7   7.00000e-04  -4.56524e-03   3.17821e+01   3.03500e+01
             8   8.00000e-04  -4.83441e-03   3.17790e+01   3.04000e+01
             9   9.00000e-04  -5.09936e-03   3.17775e+01   3.04500e+01
            10   1.00000e-03  -5.36031e-03   3.17729e+01   3.05000e+01
            11   1.10000e-03  -5.61714e-03   3.17729e+01   3.05500e+01
            12   1.20000e-03  -5.86981e-03   3.17745e+01   3.06000e+01
            13   1.30000e-03  -6.11836e-03   3.17684e+01   3.06500e+01
            14   1.40000e-03  -6.36286e-03   3.17608e+01   3.07000e+01
            15   1.50000e-03  -6.60312e-03   3.17577e+01   3.07500e+01
            16   1.60000e-03  -6.83928e-03   3.17531e+01   3.08000e+01
            17   1.70000e-03  -7.07132e-03   3.17547e+01   3.08500e+01
            18   1.80000e-03  -7.29918e-03   3.17516e+01   3.09000e+01
            19   1.90000e-03  -7.52306e-03   3.17516e+01   3.09500e+01
            20   2.00000e-03  -7.74264e-03   3.17455e+01   3.10000e+01
            21   2.10000e-03  -7.95817e-03   3.17410e+01   3.10500e+01
            22   2.20000e-03  -8.16959e-03   3.17364e+01   3.11000e+01
            23   2.30000e-03  -8.37684e-03   3.17349e+01   3.11500e+01
            24   2.40000e-03  -8.57991e-03   3.17349e+01   3.12000e+01
            25   2.50000e-03  -8.77893e-03   3.17318e+01   3.12500e+01
            26   2.60000e-03  -8.97378e-03   3.17257e+01   3.13000e+01
            27   2.70000e-03  -9.16457e-03   3.17272e+01   3.13500e+01
            28   2.80000e-03  -9.35113e-03   3.17242e+01   3.14000e+01
            29   2.90000e-03  -9.53352e-03   3.17166e+01   3.14500e+01
            30   3.00000e-03  -9.71186e-03   3.17196e+01   3.15000e+01
            31   3.10000e-03  -9.88603e-03   3.17166e+01   3.15500e+01
            32   3.20000e-03  -1.00561e-02   3.17120e+01   3.16000e+01
            33   3.30000e-03  -1.02221e-02   3.17090e+01   3.16500e+01
            34   3.40000e-03  -1.03839e-02   3.17105e+01   3.17000e+01
            35   3.50000e-03  -1.05416e-02   3.17090e+01   3.17500e+01
            36   3.60000e-03  -1.06952e-02   3.17105e+01   3.18000e+01
            37   3.70000e-03  -1.08446e-02   3.17105e+01   3.18500e+01
            38   3.80000e-03  -1.09898e-02   3.17105e+01   3.19000e+01
            39   3.90000e-03  -1.11310e-02   3.17105e+01   3.19500e+01
            40   4.00000e-03  -1.12681e-02   3.17074e+01   3.20000e+01
            41   4.10000e-03  -1.14011e-02   3.17105e+01   3.20500e+01
            42   4.20000e-03  -1.15297e-02   3.17120e+01   3.21000e+01
            43   4.30000e-03  -1.16544e-02   3.17181e+01   3.21500e+01
            44   4.40000e-03  -1.17749e-02   3.17227e+01   3.22000e+01
            45   4.50000e-03  -1.18913e-02   3.17303e+01   3.22500e+01
            46   4.60000e-03  -1.20036e-02   3.17364e+01   3.23000e+01
            47   4.70000e-03  -1.21116e-02   3.17471e+01   3.23500e+01
            48   4.80000e-03  -1.22157e-02   3.17547e+01   3.24000e+01
            49   4.90000e-03  -1.23156e-02   3.17714e+01   3.24500e+01
            50   5.00000e-03  -1.24113e-02   3.17882e+01   3.25000e+01
            51   5.10000e-03  -1.25029e-02   3.18095e+01   3.25500e+01
            52   5.20000e-03  -1.25903e-02   3.18293e+01   3.26000e+01
            53   5.30000e-03  -1.26736e-02   3.18521e+01   3.26500e+01
            54   5.40000e-03  -1.27528e-02   3.18704e+01   3.27000e+01
            55   5.50000e-03  -1.28279e-02   3.18993e+01   3.27500e+01
            56   5.60000e-03  -1.28988e-02   3.19313e+01   3.28000e+01
            57   5.70000e-03  -1.29656e-02   3.19587e+01   3.28500e+01
            58   5.80000e-03  -1.30283e-02   3.19922e+01   3.29000e+01
            59   5.90000e-03  -1.30869e-02   3.20257e+01   3.29500e+01
            60   6.00000e-03  -1.31413e-02   3.20576e+01   3.30000e+01
            61   6.10000e-03  -1.31916e-02   3.20942e+01   3.30500e+01
            62   6.20000e-03  -1.32378e-02   3.21307e+01   3.31000e+01
            63   6.30000e-03  -1.32799e-02   3.21672e+01   3.31500e+01
            64   6.40000e-03  -1.33178e-02   3.22128e+01   3.32000e+01
            65   6.50000e-03  -1.33515e-02   3.22478e+01   3.32500e+01
            66   6.60000e-03  -1.33812e-02   3.22919e+01   3.33000e+01
            67   6.70000e-03  -1.34066e-02   3.23344e+01   3.33500e+01
            68   6.80000e-03  -1.34281e-02   3.23740e+01   3.34000e+01
            69   6.90000e-03  -1.34453e-02   3.24181e+01   3.34500e+01
            70   7.00000e-03  -1.34584e-02   3.24697e+01   3.35000e+01
            71   7.10000e-03  -1.34674e-02   3.25168e+01   3.35500e+01
            72   7.20000e-03  -1.34723e-02   3.25578e+01   3.36000e+01
            73   7.30000e-03  -1.34729e-02   3.26064e+01   3.36500e+01
            74   7.40000e-03  -1.34695e-02   3.26520e+01   3.37000e+01
            75   7.50000e-03  -1.34620e-02   3.27006e+01   3.37500e+01
            76   7.60000e-03  -1.34503e-02   3.27492e+01   3.38000e+01
            77   7.70000e-03  -1.34345e-02   3.27993e+01   3.38500e+01
            78   7.80000e-03  -1.34146e-02   3.28509e+01   3.39000e+01
            79   7.90000e-03  -1.33906e-02   3.28964e+01   3.39500e+01
            80   8.00000e-03  -1.33624e-02   3.29465e+01   3.40000e+01
            81   8.10000e-03  -1.33300e-02   3.29965e+01   3.40500e+01
            82   8.20000e-03  -1.32936e-02   3.30542e+01   3.41000e+01
            83   8.30000e-03  -1.32530e-02   3.31027e+01   3.41500e+01
            84   8.40000e-03  -1.32084e-02   3.31558e+01   3.42000e+01
            85   8.50000e-03  -1.31595e-02   3.32088e+01   3.42500e+01
            86   8.60000e-03  -1.31065e-02   3.32558e+01   3.43000e+01
            87   8.70000e-03  -1.30495e-02   3.33104e+01   3.43500e+01
            88   8.80000e-03  -1.29883e-02   3.33619e+01   3.44000e+01
            89   8.90000e-03  -1.29228e-02   3.34149e+01   3.44500e+01
            90   9.00000e-03  -1.28534e-02   3.34649e+01   3.45000e+01
            91   9.10000e-03  -1.27798e-02   3.35164e+01   3.45500e+01
            92   9.20000e-03  -1.27021e-02   3.35724e+01   3.46000e+01
            93   9.30000e-03  -1.26202e-02   3.36224e+01   3.46500e+01
            94   9.40000e-03  -1.25340e-02   3.36738e+01   3.47000e+01
            95   9.50000e-03  -1.24440e-02   3.37283e+01   3.47500e+01
            96   9.60000e-03  -1.23496e-02   3.37783e+01   3.48000e+01
            97   9.70000e-03  -1.22514e-02   3.38327e+01   3.48500e+01
            98   9.80000e-03  -1.21486e-02   3.38857e+01   3.49000e+01
            99   9.90000e-03  -1.20422e-02   3.39416e+01   3.49500e+01
           100   1.00000e-02  -1.19312e-02   3.39915e+01   3.50000e+01
           101   1.01000e-02  -1.17582e-02   3.40429e+01   3.50500e+01
           102   1.02000e-02  -1.15802e-02   3.40988e+01   3.51000e+01
           103   1.03000e-02  -1.13970e-02   3.41517e+01   3.51500e+01
           104   1.04000e-02  -1.12084e-02   3.42061e+01   3.52000e+01
           105   1.05000e-02  -1.10145e-02   3.42575e+01   3.52500e+01
           106   1.06000e-02  -1.08154e-02   3.43104e+01   3.53000e+01
           107   1.07000e-02  -1.06107e-02   3.43617e+01   3.53500e+01
           108   1.08000e-02  -1.04012e-02   3.44176e+01   3.54000e+01
           109   1.09000e-02  -1.01868e-02   3.44734e+01   3.54500e+01
           110   1.10000e-02  -9.96774e-03   3.45247e+01   3.55000e+01
           111   1.11000e-02  -9.74375e-03   3.45761e+01   3.55500e+01
           112   1.12000e-02  -9.51540e-03   3.46289e+01   3.56000e+01
           113   1.13000e-02  -9.28217e-03   3.46832e+01   3.56500e+01
           114   1.14000e-02  -9.04465e-03   3.47330e+01   3.57000e+01
           115   1.15000e-02  -8.80176e-03   3.47887e+01   3.57500e+01
           116   1.16000e-02  -8.55374e-03   3.48430e+01   3.58000e+01
           117   1.17000e-02  -8.30114e-03   3.48973e+01   3.58500e+01
           118   1.18000e-02  -8.04448e-03   3.49486e+01   3.59000e+01
           119   1.19000e-02  -7.78306e-03   3.50028e+01   3.59500e+01
           120   1.20000e-02  -7.51638e-03   3.50495e+01   3.60000e+01
           121   1.21000e-02  -7.24363e-03   3.51038e+01   3.60500e+01
           122   1.22000e-02  -6.96492e-03   3.51565e+01   3.61000e+01
           123   1.23000e-02  -6.68049e-03   3.52137e+01   3.61500e+01
           124   1.24000e-02  -6.38995e-03   3.52664e+01   3.62000e+01
           125   1.25000e-02  -6.09314e-03   3.53176e+01   3.62500e+01
           126   1.26000e-02  -5.78988e-03   3.53673e+01   3.63000e+01
           127   1.27000e-02  -5.48020e-03   3.54244e+01   3.63500e+01
           128   1.28000e-02  -5.16430e-03   3.54756e+01   3.64000e+01
           129   1.29000e-02  -4.84228e-03   3.55298e+01   3.64500e+01
           130   1.30000e-02  -4.51425e-03   3.55809e+01   3.65000e+01
           131   1.31000e-02  -4.18016e-03   3.56335e+01   3.65500e+01
           132   1.32000e-02  -3.84004e-03   3.56862e+01   3.66000e+01
           133   1.33000e-02  -3.49448e-03   3.57388e+01   3.66500e+01
           134   1.34000e-02  -3.14370e-03   3.57899e+01   3.67000e+01
           135   1.35000e-02  -2.78939e-03   3.58455e+01   3.67500e+01
           136   1.36000e-02  -2.43249e-03   3.59011e+01   3.68000e+01
           137   1.37000e-02  -2.07397e-03   3.59477e+01   3.68500e+01
           138   1.38000e-02  -1.71407e-03   3.60017e+01   3.69000e+01
           139   1.39000e-02  -1.35405e-03   3.60513e+01   3.69500e+01
           140   1.40000e-02  -9.94265e-04   3.61054e+01   3.70000e+01
           141   1.41000e-02  -6.35415e-04   3.61609e+01   3.70500e+01
           142   1.42000e-02  -2.78234e-04   3.62150e+01   3.71000e+01
           143   1.43000e-02   7.66516e-05   3.62660e+01   3.71500e+01
           144   1.44000e-02   4.28379e-04   3.63155e+01   3.72000e+01
           145   1.45000e-02   7.76619e-04   3.63680e+01   3.72500e+01
           146   1.46000e-02   1.12176e-03   3.64205e+01   3.73000e+01
           147   1.47000e-02   1.46353e-03   3.64775e+01   3.73500e+01
           148   1.48000e-02   1.80238e-03   3.65300e+01   3.74000e+01
           149   1.49000e-02   2.13784e-03   3.65795e+01   3.74500e+01
           150   1.50000e-02   2.46978e-03   3.66274e+01   3.75000e+01
           151   1.51000e-02   2.79802e-03   3.66859e+01   3.75500e+01
           152   1.52000e-02   3.12233e-03   3.67294e+01   3.76000e+01
           153   1.53000e-02   3.44300e-03   3.67893e+01   3.76500e+01
           154   1.54000e-02   3.75903e-03   3.68417e+01   3.77000e+01
           155   1.55000e-02   4.07058e-03   3.68911e+01   3.77500e+01
           156   1.56000e-02   4.37683e-03   3.69450e+01   3.78000e+01
           157   1.57000e-02   4.67765e-03   3.69960e+01   3.78500e+01
           158   1.58000e-02   4.97228e-03   3.70469e+01   3.79000e+01
           159   1.59000e-02   5.26035e-03   3.71007e+01   3.79500e+01
           160   1.60000e-02   5.54103e-03   3.71576e+01   3.80000e+01
           161   1.61000e-02   5.81408e-03   3.72070e+01   3.80500e+01
           162   1.62000e-02   6.07860e-03   3.72608e+01   3.81000e+01
           163   1.63000e-02   6.33466e-03   3.73087e+01   3.81500e+01
           164   1.64000e-02   6.58131e-03   3.73596e+01   3.82000e+01
           165   1.65000e-02   6.81829e-03   3.74119e+01   3.82500e+01
           166   1.66000e-02   7.04515e-03   3.74642e+01   3.83000e+01
           167   1.67000e-02   7.26223e-03   3.75180e+01   3.83500e+01
           168   1.68000e-02   7.46894e-03   3.75718e+01   3.84000e+01
           169   1.69000e-02   7.66528e-03   3.76226e+01   3.84500e+01
           170   1.70000e-02   7.85112e-03   3.76749e+01   3.85000e+01
           171   1.71000e-02   8.02600e-03   3.77257e+01   3.85500e+01
           172   1.72000e-02   8.19051e-03   3.77795e+01   3.86000e+01
           173   1.73000e-02   8.34346e-03   3.78347e+01   3.86500e+01
           174   1.74000e-02   8.48579e-03   3.78885e+01   3.87000e+01
           175   1.75000e-02   8.61704e-03   3.79377e+01   3.87500e+01
           176   1.76000e-02   8.73840e-03   3.79840e+01   3.88000e+01
           177   1.77000e-02   8.84914e-03   3.80407e+01   3.88500e+01
           178   1.78000e-02   8.95035e-03   3.80944e+01   3.89000e+01
           179   1.79000e-02   9.04226e-03   3.81436e+01   3.89500e+01
           180   1.80000e-02   9.12559e-03   3.81973e+01   3.90000e+01
           181   1.81000e-02   9.20117e-03   3.82510e+01   3.90500e+01
           182   1.82000e-02   9.26948e-03   3.82958e+01   3.91000e+01
           183   1.83000e-02   9.33063e-03   3.83524e+01   3.91500e+01
           184   1.84000e-02   9.38475e-03   3.84016e+01   3.92000e+01
           185   1.85000e-02   9.43208e-03   3.84552e+01   3.92500e+01
           186   1.86000e-02   9.47225e-03   3.85089e+01   3.93000e+01
           187   1.87000e-02   9.50640e-03   3.85610e+01   3.93500e+01
           188   1.88000e-02   9.53496e-03   3.86117e+01   3.94000e+01
           189   1.89000e-02   9.55808e-03   3.86668e+01   3.94500e+01
           190   1.90000e-02   9.57680e-03   3.87129e+01   3.95000e+01
           191   1.91000e-02   9.59194e-03   3.87665e+01   3.95500e+01
           192   1.92000e-02   9.60362e-03   3.88186e+01   3.96000e+01
           193   1.93000e-02   9.61232e-03   3.88692e+01   3.96500e+01
           194   1.94000e-02   9.61900e-03   3.89243e+01   3.97000e+01
           195   1.95000e-02   9.62472e-03   3.89749e+01   3.97500e+01
           196   1.96000e-02   9.62955e-03   3.90240e+01   3.98000e+01
           197   1.97000e-02   9.63348e-03   3.90760e+01   3.98500e+01
           198   1.98000e-02   9.63664e-03   3.91310e+01   3.99000e+01
           199   1.99000e-02   9.64004e-03   3.91846e+01   3.99500e+01
           200   2.00000e-02   9.64373e-03   3.92321e+01   4.00000e+01
           201   2.01000e-02   9.64719e-03   3.92842e+01   4.00500e+01
           202   2.02000e-02   9.65041e-03   3.93391e+01   4.01000e+01
           203   2.03000e-02   9.65327e-03   3.93867e+01   4.01500e+01
           204   2.04000e-02   9.65589e-03   3.94402e+01   4.02000e+01
           205   2.05000e-02   9.65762e-03   3.94936e+01   4.02500e+01
           206   2.06000e-02   9.65881e-03   3.95412e+01   4.03000e+01
           207   2.07000e-02   9.65911e-03   3.95976e+01   4.03500e+01
           208   2.08000e-02   9.65893e-03   3.96481e+01   4.04000e+01
           209   2.09000e-02   9.65804e-03   3.96941e+01   4.04500e+01
           210   2.10000e-02   9.65676e-03   3.97535e+01   4.05000e+01
           211   2.11000e-02   9.65568e-03   3.98039e+01   4.05500e+01
           212   2.12000e-02   9.65530e-03   3.98529e+01   4.06000e+01
           213   2.13000e-02   9.65577e-03   3.99033e+01   4.06500e+01
           214   2.14000e-02   9.65708e-03   3.99552e+01   4.07000e+01
           215   2.15000e-02   9.65899e-03   4.00056e+01   4.07500e+01
           216   2.16000e-02   9.66159e-03   4.00590e+01   4.08000e+01
           217   2.17000e-02   9.66462e-03   4.01065e+01   4.08500e+01
           218   2.18000e-02   9.66802e-03   4.01643e+01   4.09000e+01
           219   2.19000e-02   9.67214e-03   4.02146e+01   4.09500e+01
           220   2.20000e-02   9.67669e-03   4.02665e+01   4.10000e+01
           221   2.21000e-02   9.68146e-03   4.03139e+01   4.10500e+01
           222   2.22000e-02   9.68638e-03   4.03658e+01   4.11000e+01
           223   2.23000e-02   9.69222e-03   4.04176e+01   4.11500e+01
           224   2.24000e-02   9.69902e-03   4.04724e+01   4.12000e+01
           225   2.25000e-02   9.70691e-03   4.05242e+01   4.12500e+01
           226   2.26000e-02   9.71520e-03   4.05760e+01   4.13000e+01
           227   2.27000e-02   9.72347e-03   4.06234e+01   4.13500e+01
           228   2.28000e-02   9.73189e-03   4.06707e+01   4.14000e+01
           229   2.29000e-02   9.74040e-03   4.07270e+01   4.14500e+01
           230   2.30000e-02   9.74855e-03   4.07773e+01   4.15000e+01
           231   2.31000e-02   9.75619e-03   4.08349e+01   4.15500e+01
           232   2.32000e-02   9.76400e-03   4.08823e+01   4.16000e+01
           233   2.33000e-02   9.77187e-03   4.09340e+01   4.16500e+01
           234   2.34000e-02   9.77963e-03   4.09813e+01   4.17000e+01
           235   2.35000e-02   9.78728e-03   4.10345e+01   4.17500e+01
           236   2.36000e-02   9.79494e-03   4.10907e+01   4.18000e+01
           237   2.37000e-02   9.80209e-03   4.11409e+01   4.18500e+01
           238   2.38000e-02   9.80847e-03   4.11926e+01   4.19000e+01
           239   2.39000e-02   9.81446e-03   4.12458e+01   4.19500e+01
           240   2.40000e-02   9.82016e-03   4.12887e+01   4.20000e+01
           241   2.41000e-02   9.82554e-03   4.13448e+01   4.20500e+01
           242   2.42000e-02   9.83103e-03   4.13994e+01   4.21000e+01
           243   2.43000e-02   9.83667e-03   4.14452e+01   4.21500e+01
           244   2.44000e-02   9.84280e-03   4.15027e+01   4.22000e+01
           245   2.45000e-02   9.84906e-03   4.15514e+01   4.22500e+01
           246   2.46000e-02   9.85536e-03   4.15986e+01   4.23000e+01
           247   2.47000e-02   9.86183e-03   4.16488e+01   4.23500e+01
           248   2.48000e-02   9.86873e-03   4.17049e+01   4.24000e+01
           249   2.49000e-02   9.87641e-03   4.17521e+01   4.24500e+01
           250   2.50000e-02   9.88477e-03   4.18051e+01   4.25000e+01
           251   2.51000e-02   9.89299e-03   4.18597e+01   4.25500e+01
           252   2.52000e-02   9.90168e-03   4.19083e+01   4.26000e+01
           253   2.53000e-02   9.91057e-03   4.19585e+01   4.26500e+01
           254   2.54000e-02   9.91935e-03   4.20115e+01   4.27000e+01
           255   2.55000e-02   9.92819e-03   4.20631e+01   4.27500e+01
           256   2.56000e-02   9.93706e-03   4.21146e+01   4.28000e+01
           257   2.57000e-02   9.94541e-03   4.21618e+01   4.28500e+01
           258   2.58000e-02   9.95379e-03   4.22207e+01   4.29000e+01
           259   2.59000e-02   9.96180e-03   4.22649e+01   4.29500e+01
           260   2.60000e-02   9.96926e-03   4.23149e+01   4.30000e+01
           261   2.61000e-02   9.97699e-03   4.23664e+01   4.30500e+01
           262   2.62000e-02   9.98531e-03   4.24224e+01   4.31000e+01
           263   2.63000e-02   9.99352e-03   4.24724e+01   4.31500e+01
           264   2.64000e-02   1.00016e-02   4.25224e+01   4.32000e+01
           265   2.65000e-02   1.00095e-02   4.25710e+01   4.32500e+01
           266   2.66000e-02   1.00177e-02   4.26210e+01   4.33000e+01
           267   2.67000e-02   1.00264e-02   4.26724e+01   4.33500e+01
           268   2.68000e-02   1.00353e-02   4.27254e+01   4.34000e+01
           269   2.69000e-02   1.00443e-02   4.27783e+01   4.34500e+01
           270   2.70000e-02   1.00529e-02   4.28283e+01   4.35000e+01
           271   2.71000e-02   1.00605e-02   4.28738e+01   4.35500e+01
           272   2.72000e-02   1.00674e-02   4.29282e+01   4.36000e+01
           273   2.73000e-02   1.00737e-02   4.29796e+01   4.36500e+01
           274   2.74000e-02   1.00792e-02   4.30325e+01   4.37000e+01
           275   2.75000e-02   1.00847e-02   4.30825e+01   4.37500e+01
           276   2.76000e-02   1.00899e-02   4.31309e+01   4.38000e+01
           277   2.77000e-02   1.00943e-02   4.31838e+01   4.38500e+01
           278   2.78000e-02   1.00983e-02   4.32322e+01   4.39000e+01
           279   2.79000e-02   1.01023e-02   4.32836e+01   4.39500e+01
           280   2.80000e-02   1.01058e-02   4.33379e+01   4.40000e+01
           281   2.81000e-02   1.01092e-02   4.33893e+01   4.40500e+01
           282   2.82000e-02   1.01122e-02   4.34421e+01   4.41000e+01
           283   2.83000e-02   1.01143e-02   4.34920e+01   4.41500e+01
           284   2.84000e-02   1.01168e-02   4.35389e+01   4.42000e+01
           285   2.85000e-02   1.01194e-02   4.35917e+01   4.42500e+01
           286   2.86000e-02   1.01217e-02   4.36430e+01   4.43000e+01
           287   2.87000e-02   1.01239e-02   4.36928e+01   4.43500e+01
           288   2.88000e-02   1.01259e-02   4.37500e+01   4.44000e+01
           289   2.89000e-02   1.01276e-02   4.37954e+01   4.44500e+01
           290   2.90000e-02   1.01296e-02   4.38482e+01   4.45000e+01
           291   2.91000e-02   1.01318e-02   4.38995e+01   4.45500e+01
           292   2.92000e-02   1.01338e-02   4.39478e+01   4.46000e+01
           293   2.93000e-02   1.01359e-02   4.39976e+01   4.46500e+01
           294   2.94000e-02   1.01386e-02   4.40562e+01   4.47000e+01
           295   2.95000e-02   1.01415e-02   4.41001e+01   4.47500e+01
           296   2.96000e-02   1.01443e-02   4.41528e+01   4.48000e+01
           297   2.97000e-02   1.01472e-02   4.42026e+01   4.48500e+01
           298   2.98000e-02   1.01502e-02   4.42523e+01   4.49000e+01
           299   2.99000e-02   1.01532e-02   4.43050e+01   4.49500e+01
           300   3.00000e-02   1.01560e-02   4.43562e+01   4.50000e+01
           301   3.01000e-02   1.01583e-02   4.44074e+01   4.50500e+01
           302   3.02000e-02   1.01607e-02   4.44586e+01   4.51000e+01
           303   3.03000e-02   1.01636e-02   4.45083e+01   4.51500e+01
           304   3.04000e-02   1.01661e-02   4.45551e+01   4.52000e+01
           305   3.05000e-02   1.01687e-02   4.46077e+01   4.52500e+01
           306   3.06000e-02   1.01710e-02   4.46618e+01   4.53000e+01
           307   3.07000e-02   1.01725e-02   4.47130e+01   4.53500e+01
           308   3.08000e-02   1.01733e-02   4.47627e+01   4.54000e+01
           309   3.09000e-02   1.01736e-02   4.48123e+01   4.54500e+01
           310   3.10000e-02   1.01737e-02   4.48605e+01   4.55000e+01
           311   3.11000e-02   1.01734e-02   4.49117e+01   4.55500e+01
           312   3.12000e-02   1.01734e-02   4.49671e+01   4.56000e+01
           313   3.13000e-02   1.01732e-02   4.50182e+01   4.56500e+01
           314   3.14000e-02   1.01734e-02   4.50664e+01   4.57000e+01
           315   3.15000e-02   1.01732e-02   4.51175e+01   4.57500e+01
           316   3.16000e-02   1.01729e-02   4.51671e+01   4.58000e+01
           317   3.17000e-02   1.01729e-02   4.52167e+01   4.58500e+01
           318   3.18000e-02   1.01734e-02   4.52693e+01   4.59000e+01
           319   3.19000e-02   1.01746e-02   4.53232e+01   4.59500e+01
           320   3.20000e-02   1.01758e-02   4.53728e+01   4.60000e+01
           321   3.21000e-02   1.01768e-02   4.54210e+01   4.60500e+01
           322   3.22000e-02   1.01776e-02   4.54705e+01   4.61000e+01
           323   3.23000e-02   1.01790e-02   4.55216e+01   4.61500e+01
           324   3.24000e-02   1.01805e-02   4.55711e+01   4.62000e+01
           325   3.25000e-02   1.01828e-02   4.56265e+01   4.62500e+01
           326   3.26000e-02   1.01856e-02   4.56746e+01   4.63000e+01
           327   3.27000e-02   1.01893e-02   4.57270e+01   4.63500e+01
           328   3.28000e-02   1.01935e-02   4.57766e+01   4.64000e+01
           329   3.29000e-02   1.01983e-02   4.58246e+01   4.64500e+01
           330   3.30000e-02   1.02035e-02   4.58741e+01   4.65000e+01
           331   3.31000e-02   1.02089e-02   4.59280e+01   4.65500e+01
           332   3.32000e-02   1.02145e-02   4.59790e+01   4.66000e+01
           333   3.33000e-02   1.02198e-02   4.60285e+01   4.66500e+01
           334   3.34000e-02   1.02243e-02   4.60779e+01   4.67000e+01
           335   3.35000e-02   1.02283e-02   4.61289e+01   4.67500e+01
           336   3.36000e-02   1.02314e-02   4.61798e+01   4.68000e+01
           337   3.37000e-02   1.02341e-02   4.62322e+01   4.68500e+01
           338   3.38000e-02   1.02358e-02   4.62802e+01   4.69000e+01
           339   3.39000e-02   1.02368e-02   4.63325e+01   4.69500e+01
           340   3.40000e-02   1.02366e-02   4.63849e+01   4.70000e+01
           341   3.41000e-02   1.02355e-02   4.64328e+01   4.70500e+01
           342   3.42000e-02   1.02334e-02   4.64808e+01   4.71000e+01
           343   3.43000e-02   1.02312e-02   4.65346e+01   4.71500e+01
           344   3.44000e-02   1.02291e-02   4.65869e+01   4.72000e+01
           345   3.45000e-02   1.02274e-02   4.66363e+01   4.72500e+01
           346   3.46000e-02   1.02264e-02   4.66886e+01   4.73000e+01
           347   3.47000e-02   1.02265e-02   4.67351e+01   4.73500e+01
           348   3.48000e-02   1.02269e-02   4.67859e+01   4.74000e+01
           349   3.49000e-02   1.02274e-02   4.68367e+01   4.74500e+01
           350   3.50000e-02   1.02278e-02   4.68934e+01   4.75000e+01
           351   3.51000e-02   1.02282e-02   4.69398e+01   4.75500e+01
           352   3.52000e-02   1.02284e-02   4.69906e+01   4.76000e+01
           353   3.53000e-02   1.02286e-02   4.70414e+01   4.76500e+01
           354   3.54000e-02   1.02286e-02   4.70907e+01   4.77000e+01
           355   3.55000e-02   1.02286e-02   4.71430e+01   4.77500e+01
           356   3.56000e-02   1.02287e-02   4.71937e+01   4.78000e+01
           357   3.57000e-02   1.02286e-02   4.72416e+01   4.78500e+01
           358   3.58000e-02   1.02284e-02   4.72952e+01   4.79000e+01
           359   3.59000e-02   1.02281e-02   4.73460e+01   4.79500e+01
           360   3.60000e-02   1.02282e-02   4.73924e+01   4.80000e+01
           361   3.61000e-02   1.02289e-02   4.74446e+01   4.80500e+01
           362   3.62000e-02   1.02303e-02   4.74938e+01   4.81000e+01
           363   3.63000e-02   1.02328e-02   4.75431e+01   4.81500e+01
           364   3.64000e-02   1.02355e-02   4.75967e+01   4.82000e+01
           365   3.65000e-02   1.02382e-02   4.76474e+01   4.82500e+01
           366   3.66000e-02   1.02410e-02   4.76966e+01   4.83000e+01
           367   3.67000e-02   1.02437e-02   4.77459e+01   4.83500e+01
           368   3.68000e-02   1.02464e-02   4.77966e+01   4.84000e+01
           369   3.69000e-02   1.02490e-02   4.78487e+01   4.84500e+01
           370   3.70000e-02   1.02515e-02   4.78993e+01   4.85000e+01
           371   3.71000e-02   1.02541e-02   4.79500e+01   4.85500e+01
           372   3.72000e-02   1.02568e-02   4.79963e+01   4.86000e+01
           373   3.73000e-02   1.02597e-02   4.80484e+01   4.86500e+01
           374   3.74000e-02   1.02626e-02   4.80961e+01   4.87000e+01
           375   3.75000e-02   1.02650e-02   4.81482e+01   4.87500e+01
           376   3.76000e-02   1.02668e-02   4.82002e+01   4.88000e+01
           377   3.77000e-02   1.02683e-02   4.82566e+01   4.88500e+01
           378   3.78000e-02   1.02691e-02   4.83015e+01   4.89000e+01
           379   3.79000e-02   1.02692e-02   4.83549e+01   4.89500e+01
           380   3.80000e-02   1.02683e-02   4.84012e+01   4.90000e+01
           381   3.81000e-02   1.02663e-02   4.84518e+01   4.90500e+01
           382   3.82000e-02   1.02632e-02   4.85038e+01   4.91000e+01
           383   3.83000e-02   1.02595e-02   4.85572e+01   4.91500e+01
           384   3.84000e-02   1.02553e-02   4.86063e+01   4.92000e+01
           385   3.85000e-02   1.02513e-02   4.86526e+01   4.92500e+01
           386   3.86000e-02   1.02478e-02   4.87017e+01   4.93000e+01
           387   3.87000e-02   1.02451e-02   4.87536e+01   4.93500e+01
           388   3.88000e-02   1.02426e-02   4.88085e+01   4.94000e+01
           389   3.89000e-02   1.02403e-02   4.88605e+01   4.94500e+01
           390   3.90000e-02   1.02376e-02   4.89066e+01   4.95000e+01
           391   3.91000e-02   1.02343e-02   4.89571e+01   4.95500e+01
           392   3.92000e-02   1.02306e-02   4.90047e+01   4.96000e+01
           393   3.93000e-02   1.02273e-02   4.90567e+01   4.96500e+01
           394   3.94000e-02   1.02240e-02   4.91086e+01   4.97000e+01
           395   3.95000e-02   1.02201e-02   4.91576e+01   4.97500e+01
           396   3.96000e-02   1.02159e-02   4.92067e+01   4.98000e+01
           397   3.97000e-02   1.02115e-02   4.92542e+01   4.98500e+01
           398   3.98000e-02   1.02074e-02   4.93076e+01   4.99000e+01
           399   3.99000e-02   1.02029e-02   4.93580e+01   4.99500e+01
           400   4.00000e-02   1.01985e-02   4.94099e+01   5.00000e+01
           401   4.01000e-02   1.01946e-02   4.94618e+01   5.00500e+01
           402   4.02000e-02   1.01911e-02   4.95093e+01   5.01000e+01
           403   4.03000e-02   1.01883e-02   4.95583e+01   5.01500e+01
           404   4.04000e-02   1.01859e-02   4.96115e+01   5.02000e+01
           405   4.05000e-02   1.01844e-02   4.96576e+01   5.02500e+01
           406   4.06000e-02   1.01841e-02   4.97080e+01   5.03000e+01
           407   4.07000e-02   1.01849e-02   4.97613e+01   5.03500e+01
           408   4.08000e-02   1.01869e-02   4.98131e+01   5.04000e+01
           409   4.09000e-02   1.01908e-02   4.98649e+01   5.04500e+01
           410   4.10000e-02   1.01958e-02   4.99081e+01   5.05000e+01
           411   4.11000e-02   1.02013e-02   4.99627e+01   5.05500e+01
           412   4.12000e-02   1.02070e-02   5.00102e+01   5.06000e+01
           413   4.13000e-02   1.02123e-02   5.00605e+01   5.06500e+01
           414   4.14000e-02   1.02169e-02   5.01138e+01   5.07000e+01
           415   4.15000e-02   1.02215e-02   5.01655e+01   5.07500e+01
           416   4.16000e-02   1.02262e-02   5.02173e+01   5.08000e+01
           417   4.17000e-02   1.02314e-02   5.02618e+01   5.08500e+01
           418   4.18000e-02   1.02368e-02   5.03121e+01   5.09000e+01
           419   4.19000e-02   1.02426e-02   5.03682e+01   5.09500e+01
           420   4.20000e-02   1.02482e-02   5.04127e+01   5.10000e+01
           421   4.21000e-02   1.02544e-02   5.04644e+01   5.10500e+01
           422   4.22000e-02   1.02609e-02   5.05190e+01   5.11000e+01
           423   4.23000e-02   1.02673e-02   5.05678e+01   5.11500e+01
           424   4.24000e-02   1.02733e-02   5.06181e+01   5.12000e+01
           425   4.25000e-02   1.02786e-02   5.06669e+01   5.12500e+01
           426   4.26000e-02   1.02834e-02   5.07186e+01   5.13000e+01
           427   4.27000e-02   1.02874e-02   5.07702e+01   5.13500e+01
           428   4.28000e-02   1.02908e-02   5.08219e+01   5.14000e+01
           429   4.29000e-02   1.02939e-02   5.08693e+01   5.14500e+01
           430   4.30000e-02   1.02966e-02   5.09180e+01   5.15000e+01
           431   4.31000e-02   1.02988e-02   5.09682e+01   5.15500e+01
           432   4.32000e-02   1.03010e-02   5.10184e+01   5.16000e+01
           433   4.33000e-02   1.03026e-02   5.10701e+01   5.16500e+01
           434   4.34000e-02   1.03043e-02   5.11188e+01   5.17000e+01
           435   4.35000e-02   1.03067e-02   5.11690e+01   5.17500e+01
           436   4.36000e-02   1.03098e-02   5.12220e+01   5.18000e+01
           437   4.37000e-02   1.03134e-02   5.12679e+01   5.18500e+01
           438   4.38000e-02   1.03181e-02   5.13195e+01   5.19000e+01
           439   4.39000e-02   1.03236e-02   5.13711e+01   5.19500e+01
           440   4.40000e-02   1.03297e-02   5.14241e+01   5.20000e+01
           441   4.41000e-02   1.03361e-02   5.14728e+01   5.20500e+01
           442   4.42000e-02   1.03423e-02   5.15215e+01   5.21000e+01
           443   4.43000e-02   1.03481e-02   5.15730e+01   5.21500e+01
           444   4.44000e-02   1.03533e-02   5.16231e+01   5.22000e+01
           445   4.45000e-02   1.03584e-02   5.16703e+01   5.22500e+01
           446   4.46000e-02   1.03635e-02   5.17247e+01   5.23000e+01
           447   4.47000e-02   1.03683e-02   5.17763e+01   5.23500e+01
           448   4.48000e-02   1.03727e-02   5.18249e+01   5.24000e+01
           449   4.49000e-02   1.03766e-02   5.18736e+01   5.24500e+01
           450   4.50000e-02   1.03800e-02   5.19236e+01   5.25000e+01
           451   4.51000e-02   1.03835e-02   5.19737e+01   5.25500e+01
           452   4.52000e-02   1.03872e-02   5.20223e+01   5.26000e+01
           453   4.53000e-02   1.03915e-02   5.20795e+01   5.26500e+01
           454   4.54000e-02   1.03963e-02   5.21238e+01   5.27000e+01
           455   4.55000e-02   1.04015e-02   5.21781e+01   5.27500e+01
           456   4.56000e-02   1.04066e-02   5.22253e+01   5.28000e+01
           457   4.57000e-02   1.04119e-02   5.22767e+01   5.28500e+01
           458   4.58000e-02   1.04172e-02   5.23282e+01   5.29000e+01
           459   4.59000e-02   1.04223e-02   5.23767e+01   5.29500e+01
           460   4.60000e-02   1.04271e-02   5.24296e+01   5.30000e+01
           461   4.61000e-02   1.04313e-02   5.24796e+01   5.30500e+01
           462   4.62000e-02   1.04349e-02   5.25281e+01   5.31000e+01
           463   4.63000e-02   1.04382e-02   5.25767e+01   5.31500e+01
           464   4.64000e-02   1.04414e-02   5.26295e+01   5.32000e+01
           465   4.65000e-02   1.04444e-02   5.26795e+01   5.32500e+01
           466   4.66000e-02   1.04470e-02   5.27308e+01   5.33000e+01
           467   4.67000e-02   1.04486e-02   5.27822e+01   5.33500e+01
           468   4.68000e-02   1.04498e-02   5.28279e+01   5.34000e+01
           469   4.69000e-02   1.04503e-02   5.28792e+01   5.34500e+01
           470   4.70000e-02   1.04509e-02   5.29263e+01   5.35000e+01
           471   4.71000e-02   1.04517e-02   5.29791e+01   5.35500e+01
           472   4.72000e-02   1.04526e-02   5.30318e+01   5.36000e+01
           473   4.73000e-02   1.04536e-02   5.30789e+01   5.36500e+01
           474   4.74000e-02   1.04553e-02   5.31330e+01   5.37000e+01
           475   4.75000e-02   1.04572e-02   5.31786e+01   5.37500e+01
           476   4.76000e-02   1.04591e-02   5.32285e+01   5.38000e+01
           477   4.77000e-02   1.04608e-02   5.32827e+01   5.38500e+01
           478   4.78000e-02   1.04627e-02   5.33297e+01   5.39000e+01
           479   4.79000e-02   1.04644e-02   5.33867e+01   5.39500e+01
           480   4.80000e-02   1.04663e-02   5.34322e+01   5.40000e+01
           481   4.81000e-02   1.04683e-02   5.34821e+01   5.40500e+01
           482   4.82000e-02   1.04703e-02   5.35333e+01   5.41000e+01
           483   4.83000e-02   1.04729e-02   5.35803e+01   5.41500e+01
           484   4.84000e-02   1.04753e-02   5.36316e+01   5.42000e+01
           485   4.85000e-02   1.04778e-02   5.36842e+01   5.42500e+01
           486   4.86000e-02   1.04801e-02   5.37354e+01   5.43000e+01
           487   4.87000e-02   1.04823e-02   5.37838e+01   5.43500e+01
           488   4.88000e-02   1.04844e-02   5.38308e+01   5.44000e+01
           489   4.89000e-02   1.04865e-02   5.38848e+01   5.44500e+01
           490   4.90000e-02   1.04885e-02   5.39360e+01   5.45000e+01
           491   4.91000e-02   1.04906e-02   5.39801e+01   5.45500e+01
           492   4.92000e-02   1.04934e-02   5.40341e+01   5.46000e+01
           493   4.93000e-02   1.04967e-02   5.40853e+01   5.46500e+01
           494   4.94000e-02   1.05006e-02   5.41336e+01   5.47000e+01
           495   4.95000e-02   1.05047e-02   5.41791e+01   5.47500e+01
           496   4.96000e-02   1.05090e-02   5.42374e+01   5.48000e+01
           497   4.97000e-02   1.05133e-02   5.42871e+01   5.48500e+01
           498   4.98000e-02   1.05176e-02   5.43354e+01   5.49000e+01
           499   4.99000e-02   1.05219e-02   5.43851e+01   5.49500e+01
           500   5.00000e-02   1.05265e-02   5.44306e+01   5.50000e+01
           501   5.01000e-02   1.05307e-02   5.44817e+01   5.50500e+01
           502   5.02000e-02   1.05347e-02   5.45342e+01   5.51000e+01
           503   5.03000e-02   1.05377e-02   5.45882e+01   5.51500e+01
           504   5.04000e-02   1.05407e-02   5.46378e+01   5.52000e+01
           505   5.05000e-02   1.05438e-02   5.46847e+01   5.52500e+01
           506   5.06000e-02   1.05474e-02   5.47315e+01   5.53000e+01
           507   5.07000e-02   1.05515e-02   5.47840e+01   5.53500e+01
           508   5.08000e-02   1.05564e-02   5.48308e+01   5.54000e+01
           509   5.09000e-02   1.05621e-02   5.48890e+01   5.54500e+01
           510   5.10000e-02   1.05679e-02   5.49358e+01   5.55000e+01
           511   5.11000e-02   1.05737e-02   5.49868e+01   5.55500e+01
           512   5.12000e-02   1.05788e-02   5.50379e+01   5.56000e+01
           513   5.13000e-02   1.05838e-02   5.50818e+01   5.56500e+01
           514   5.14000e-02   1.05884e-02   5.51357e+01   5.57000e+01
           515   5.15000e-02   1.05927e-02   5.51881e+01   5.57500e+01
           516   5.16000e-02   1.05965e-02   5.52363e+01   5.58000e+01
           517   5.17000e-02   1.06004e-02   5.52887e+01   5.58500e+01
           518   5.18000e-02   1.06044e-02   5.53383e+01   5.59000e+01
           519   5.19000e-02   1.06082e-02   5.53850e+01   5.59500e+01
           520   5.20000e-02   1.06119e-02   5.54388e+01   5.60000e+01
           521   5.21000e-02   1.06149e-02   5.54884e+01   5.60500e+01
           522   5.22000e-02   1.06179e-02   5.55436e+01   5.61000e+01
           523   5.23000e-02   1.06203e-02   5.55917e+01   5.61500e+01
           524   5.24000e-02   1.06221e-02   5.56385e+01   5.62000e+01
           525   5.25000e-02   1.06232e-02   5.56922e+01   5.62500e+01
           526   5.26000e-02   1.06237e-02   5.57347e+01   5.63000e+01
           527   5.27000e-02   1.06237e-02   5.57899e+01   5.63500e+01
           528   5.28000e-02   1.06232e-02   5.58379e+01   5.64000e+01
           529   5.29000e-02   1.06220e-02   5.58903e+01   5.64500e+01
           530   5.30000e-02   1.06204e-02   5.59426e+01   5.65000e+01
           531   5.31000e-02   1.06187e-02   5.59893e+01   5.65500e+01
           532   5.32000e-02   1.06168e-02   5.60402e+01   5.66000e+01
           533   5.33000e-02   1.06149e-02   5.60911e+01   5.66500e+01
           534   5.34000e-02   1.06130e-02   5.61433e+01   5.67000e+01
           535   5.35000e-02   1.06113e-02   5.61928e+01   5.67500e+01
           536   5.36000e-02   1.06099e-02   5.62423e+01   5.68000e+01
           537   5.37000e-02   1.06088e-02   5.62917e+01   5.68500e+01
           538   5.38000e-02   1.06081e-02   5.63426e+01   5.69000e+01
           539   5.39000e-02   1.06084e-02   5.63878e+01   5.69500e+01
           540   5.40000e-02   1.06094e-02   5.64414e+01   5.70000e+01
           541   5.41000e-02   1.06111e-02   5.64937e+01   5.70500e+01
           542   5.42000e-02   1.06134e-02   5.65417e+01   5.71000e+01
           543   5.43000e-02   1.06158e-02   5.65925e+01   5.71500e+01
           544   5.44000e-02   1.06188e-02   5.66405e+01   5.72000e+01
           545   5.45000e-02   1.06225e-02   5.66899e+01   5.72500e+01
           546   5.46000e-02   1.06258e-02   5.67407e+01   5.73000e+01
           547   5.47000e-02   1.06290e-02   5.67900e+01   5.73500e+01
           548   5.48000e-02   1.06325e-02   5.68380e+01   5.74000e+01
           549   5.49000e-02   1.06369e-02   5.68930e+01   5.74500e+01
           550   5.50000e-02   1.06418e-02   5.69452e+01   5.75000e+01
           551   5.51000e-02   1.06470e-02   5.69931e+01   5.75500e+01
           552   5.52000e-02   1.06529e-02   5.70397e+01   5.76000e+01
           553   5.53000e-02   1.06591e-02   5.70946e+01   5.76500e+01
           554   5.54000e-02   1.06660e-02   5.71411e+01   5.77000e+01
           555   5.55000e-02   1.06733e-02   5.71919e+01   5.77500e+01
           556   5.56000e-02   1.06803e-02   5.72440e+01   5.78000e+01
           557   5.57000e-02   1.06870e-02   5.72877e+01   5.78500e+01
           558   5.58000e-02   1.06935e-02   5.73440e+01   5.79000e+01
           559   5.59000e-02   1.06998e-02   5.73947e+01   5.79500e+01
           560   5.60000e-02   1.07057e-02   5.74426e+01   5.80000e+01
           561   5.61000e-02   1.07107e-02   5.74933e+01   5.80500e+01
           562   5.62000e-02   1.07146e-02   5.75426e+01   5.81000e+01
           563   5.63000e-02   1.07169e-02   5.75918e+01   5.81500e+01
           564   5.64000e-02   1.07189e-02   5.76439e+01   5.82000e+01
           565   5.65000e-02   1.07212e-02   5.76918e+01   5.82500e+01
           566   5.66000e-02   1.07237e-02   5.77438e+01   5.83000e+01
           567   5.67000e-02   1.07263e-02   5.77931e+01   5.83500e+01
           568   5.68000e-02   1.07289e-02   5.78451e+01   5.84000e+01
           569   5.69000e-02   1.07315e-02   5.78943e+01   5.84500e+01
           570   5.70000e-02   1.07339e-02   5.79422e+01   5.85000e+01
           571   5.71000e-02   1.07361e-02   5.79942e+01   5.85500e+01
           572   5.72000e-02   1.07382e-02   5.80448e+01   5.86000e+01
           573   5.73000e-02   1.07400e-02   5.80940e+01   5.86500e+01
           574   5.74000e-02   1.07420e-02   5.81460e+01   5.87000e+01
           575   5.75000e-02   1.07443e-02   5.81952e+01   5.87500e+01
           576   5.76000e-02   1.07468e-02   5.82430e+01   5.88000e+01
           577   5.77000e-02   1.07491e-02   5.82907e+01   5.88500e+01
           578   5.78000e-02   1.07518e-02   5.83455e+01   5.89000e+01
           579   5.79000e-02   1.07546e-02   5.83989e+01   5.89500e+01
           580   5.80000e-02   1.07577e-02   5.84466e+01   5.90000e+01
           581   5.81000e-02   1.07611e-02   5.84930e+01   5.90500e+01
           582   5.82000e-02   1.07648e-02   5.85463e+01   5.91000e+01
           583   5.83000e-02   1.07685e-02   5.85927e+01   5.91500e+01
           584   5.84000e-02   1.07723e-02   5.86460e+01   5.92000e+01
           585   5.85000e-02   1.07764e-02   5.86951e+01   5.92500e+01
           586   5.86000e-02   1.07804e-02   5.87484e+01   5.93000e+01
           587   5.87000e-02   1.07847e-02   5.87989e+01   5.93500e+01
           588   5.88000e-02   1.07897e-02   5.88466e+01   5.94000e+01
           589   5.89000e-02   1.07961e-02   5.88929e+01   5.94500e+01
           590   5.90000e-02   1.08034e-02   5.89476e+01   5.95000e+01
           591   5.91000e-02   1.08120e-02   5.89981e+01   5.95500e+01
           592   5.92000e-02   1.08210e-02   5.90486e+01   5.96000e+01
           593   5.93000e-02   1.08298e-02   5.90990e+01   5.96500e+01
           594   5.94000e-02   1.08379e-02   5.91467e+01   5.97000e+01
           595   5.95000e-02   1.08459e-02   5.91957e+01   5.97500e+01
           596   5.96000e-02   1.08540e-02   5.92462e+01   5.98000e+01
           597   5.97000e-02   1.08618e-02   5.92994e+01   5.98500e+01
           598   5.98000e-02   1.08694e-02   5.93485e+01   5.99000e+01
           599   5.99000e-02   1.08768e-02   5.93989e+01   5.99500e+01
           600   6.00000e-02   1.08835e-02   5.94493e+01   6.00000e+01
           601   6.01000e-02   1.08897e-02   5.94941e+01   6.00500e+01
           602   6.02000e-02   1.08952e-02   5.95445e+01   6.01000e+01
           603   6.03000e-02   1.09003e-02   5.95977e+01   6.01500e+01
           604   6.04000e-02   1.09048e-02   5.96453e+01   6.02000e+01
           605   6.05000e-02   1.09090e-02   5.96971e+01   6.02500e+01
           606   6.06000e-02   1.09127e-02   5.97447e+01   6.03000e+01
           607   6.07000e-02   1.09156e-02   5.97978e+01   6.03500e+01
           608   6.08000e-02   1.09181e-02   5.98468e+01   6.04000e+01
           609   6.09000e-02   1.09198e-02   5.98929e+01   6.04500e+01
           610   6.10000e-02   1.09208e-02   5.99461e+01   6.05000e+01
           611   6.11000e-02   1.09215e-02   6.00006e+01   6.05500e+01
           612   6.12000e-02   1.09227e-02   6.00510e+01   6.06000e+01
           613   6.13000e-02   1.09244e-02   6.00999e+01   6.06500e+01
           614   6.14000e-02   1.09272e-02   6.01460e+01   6.07000e+01
           615   6.15000e-02   1.09309e-02   6.01949e+01   6.07500e+01
           616   6.16000e-02   1.09350e-02   6.02494e+01   6.08000e+01
           617   6.17000e-02   1.09393e-02   6.02969e+01   6.08500e+01
           618   6.18000e-02   1.09437e-02   6.03486e+01   6.09000e+01
           619   6.19000e-02   1.09481e-02   6.03947e+01   6.09500e+01
           620   6.20000e-02   1.09528e-02   6.04450e+01   6.10000e+01
           621   6.21000e-02   1.09579e-02   6.04981e+01   6.10500e+01
           622   6.22000e-02   1.09631e-02   6.05470e+01   6.11000e+01
           623   6.23000e-02   1.09681e-02   6.05986e+01   6.11500e+01
           624   6.24000e-02   1.09733e-02   6.06503e+01   6.12000e+01
           625   6.25000e-02   1.09785e-02   6.06977e+01   6.12500e+01
           626   6.26000e-02   1.09838e-02   6.07480e+01   6.13000e+01
           627   6.27000e-02   1.09896e-02   6.07982e+01   6.13500e+01
           628   6.28000e-02   1.09958e-02   6.08484e+01   6.14000e+01
           629   6.29000e-02   1.10017e-02   6.09000e+01   6.14500e+01
           630   6.30000e-02   1.10078e-02   6.09474e+01   6.15000e+01
           631   6.31000e-02   1.10142e-02   6.09963e+01   6.15500e+01
           632   6.32000e-02   1.10204e-02   6.10492e+01   6.16000e+01
           633   6.33000e-02   1.10261e-02   6.10980e+01   6.16500e+01
           634   6.34000e-02   1.10308e-02   6.11496e+01   6.17000e+01
           635   6.35000e-02   1.10339e-02   6.11998e+01   6.17500e+01
           636   6.36000e-02   1.10358e-02   6.12486e+01   6.18000e+01
           637   6.37000e-02   1.10363e-02   6.13001e+01   6.18500e+01
           638   6.38000e-02   1.10353e-02   6.13475e+01   6.19000e+01
           639   6.39000e-02   1.10328e-02   6.13963e+01   6.19500e+01
           640   6.40000e-02   1.10290e-02   6.14464e+01   6.20000e+01
           641   6.41000e-02   1.10241e-02   6.14979e+01   6.20500e+01
           642   6.42000e-02   1.10185e-02   6.15509e+01   6.21000e+01
           643   6.43000e-02   1.10130e-02   6.15982e+01   6.21500e+01
           644   6.44000e-02   1.10082e-02   6.16497e+01   6.22000e+01
           645   6.45000e-02   1.10039e-02   6.16984e+01   6.22500e+01
           646   6.46000e-02   1.09998e-02   6.17513e+01   6.23000e+01
           647   6.47000e-02   1.09959e-02   6.17986e+01   6.23500e+01
           648   6.48000e-02   1.09922e-02   6.18473e+01   6.24000e+01
           649   6.49000e-02   1.09888e-02   6.19002e+01   6.24500e+01
           650   6.50000e-02   1.09852e-02   6.19461e+01   6.25000e+01
           651   6.51000e-02   1.09815e-02   6.19976e+01   6.25500e+01
           652   6.52000e-02   1.09776e-02   6.20448e+01   6.26000e+01
           653   6.53000e-02   1.09730e-02   6.20991e+01   6.26500e+01
           654   6.54000e-02   1.09684e-02   6.21477e+01   6.27000e+01
           655   6.55000e-02   1.09641e-02   6.22019e+01   6.27500e+01
           656   6.56000e-02   1.09602e-02   6.22534e+01   6.28000e+01
           657   6.57000e-02   1.09568e-02   6.22978e+01   6.28500e+01
           658   6.58000e-02   1.09534e-02   6.23479e+01   6.29000e+01
           659   6.59000e-02   1.09504e-02   6.23993e+01   6.29500e+01
           660   6.60000e-02   1.09472e-02   6.24493e+01   6.30000e+01
           661   6.61000e-02   1.09441e-02   6.24993e+01   6.30500e+01
           662   6.62000e-02   1.09408e-02   6.25493e+01   6.31000e+01
           663   6.63000e-02   1.09370e-02   6.26006e+01   6.31500e+01
           664   6.64000e-02   1.09331e-02   6.26479e+01   6.32000e+01
           665   6.65000e-02   1.09292e-02   6.26964e+01   6.32500e+01
           666   6.66000e-02   1.09259e-02   6.27464e+01   6.33000e+01
           667   6.67000e-02   1.09234e-02   6.27991e+01   6.33500e+01
           668   6.68000e-02   1.09220e-02   6.28505e+01   6.34000e+01
           669   6.69000e-02   1.09221e-02   6.29004e+01   6.34500e+01
           670   6.70000e-02   1.09228e-02   6.29504e+01   6.35000e+01
           671   6.71000e-02   1.09238e-02   6.30003e+01   6.35500e+01
           672   6.72000e-02   1.09254e-02   6.30516e+01   6.36000e+01
           673   6.73000e-02   1.09271e-02   6.30988e+01   6.36500e+01
           674   6.74000e-02   1.09290e-02   6.31501e+01   6.37000e+01
           675   6.75000e-02   1.09307e-02   6.32028e+01   6.37500e+01
           676   6.76000e-02   1.09327e-02   6.32457e+01   6.38000e+01
           677   6.77000e-02   1.09353e-02   6.32998e+01   6.38500e+01
           678   6.78000e-02   1.09377e-02   6.33483e+01   6.39000e+01
           679   6.79000e-02   1.09396e-02   6.34009e+01   6.39500e+01
           680   6.80000e-02   1.09414e-02   6.34508e+01   6.40000e+01
           681   6.81000e-02   1.09431e-02   6.35035e+01   6.40500e+01
           682   6.82000e-02   1.09448e-02   6.35506e+01   6.41000e+01
           683   6.83000e-02   1.09465e-02   6.35990e+01   6.41500e+01
           684   6.84000e-02   1.09478e-02   6.36503e+01   6.42000e+01
           685   6.85000e-02   1.09488e-02   6.37001e+01   6.42500e+01
           686   6.86000e-02   1.09490e-02   6.37486e+01   6.43000e+01
           687   6.87000e-02   1.09485e-02   6.38039e+01   6.43500e+01
           688   6.88000e-02   1.09475e-02   6.38538e+01   6.44000e+01
           689   6.89000e-02   1.09464e-02   6.39022e+01   6.44500e+01
           690   6.90000e-02   1.09452e-02   6.39465e+01   6.45000e+01
           691   6.91000e-02   1.09436e-02   6.40018e+01   6.45500e+01
           692   6.92000e-02   1.09411e-02   6.40516e+01   6.46000e+01
           693   6.93000e-02   1.09383e-02   6.41000e+01   6.46500e+01
           694   6.94000e-02   1.09345e-02   6.41512e+01   6.47000e+01
           695   6.95000e-02   1.09304e-02   6.42009e+01   6.47500e+01
           696   6.96000e-02   1.09256e-02   6.42466e+01   6.48000e+01
           697   6.97000e-02   1.09209e-02   6.43005e+01   6.48500e+01
           698   6.98000e-02   1.09169e-02   6.43516e+01   6.49000e+01
           699   6.99000e-02   1.09137e-02   6.44041e+01   6.49500e+01
           700   7.00000e-02   1.09112e-02   6.44497e+01   6.50000e+01
           701   7.01000e-02   1.09096e-02   6.45022e+01   6.50500e+01
           702   7.02000e-02   1.09085e-02   6.45478e+01   6.51000e+01
           703   7.03000e-02   1.09074e-02   6.45989e+01   6.51500e+01
           704   7.04000e-02   1.09062e-02   6.46500e+01   6.52000e+01
           705   7.05000e-02   1.09046e-02   6.47011e+01   6.52500e+01
           706   7.06000e-02   1.09020e-02   6.47536e+01   6.53000e+01
           707   7.07000e-02   1.08991e-02   6.48033e+01   6.53500e+01
           708   7.08000e-02   1.08954e-02   6.48530e+01   6.54000e+01
           709   7.09000e-02   1.08913e-02   6.49013e+01   6.54500e+01
           710   7.10000e-02   1.08870e-02   6.49523e+01   6.55000e+01
           711   7.11000e-02   1.08831e-02   6.49979e+01   6.55500e+01
           712   7.12000e-02   1.08795e-02   6.50530e+01   6.56000e+01
           713   7.13000e-02   1.08768e-02   6.51027e+01   6.56500e+01
           714   7.14000e-02   1.08749e-02   6.51524e+01   6.57000e+01
           715   7.15000e-02   1.08735e-02   6.51992e+01   6.57500e+01
           716   7.16000e-02   1.08726e-02   6.52503e+01   6.58000e+01
           717   7.17000e-02   1.08717e-02   6.53040e+01   6.58500e+01
           718   7.18000e-02   1.08709e-02   6.53523e+01   6.59000e+01
           719   7.19000e-02   1.08695e-02   6.54046e+01   6.59500e+01
           720   7.20000e-02   1.08678e-02   6.54515e+01   6.60000e+01
           721   7.21000e-02   1.08670e-02   6.55039e+01   6.60500e+01
           722   7.22000e-02   1.08667e-02   6.55507e+01   6.61000e+01
           723   7.23000e-02   1.08678e-02   6.56003e+01   6.61500e+01
           724   7.24000e-02   1.08702e-02   6.56513e+01   6.62000e+01
           725   7.25000e-02   1.08736e-02   6.57036e+01   6.62500e+01
           726   7.26000e-02   1.08779e-02   6.57546e+01   6.63000e+01
           727   7.27000e-02   1.08828e-02   6.58000e+01   6.63500e+01
           728   7.28000e-02   1.08880e-02   6.58523e+01   6.64000e+01
           729   7.29000e-02   1.08940e-02   6.59032e+01   6.64500e+01
           730   7.30000e-02   1.09004e-02   6.59542e+01   6.65000e+01
           731   7.31000e-02   1.09072e-02   6.60037e+01   6.65500e+01
           732   7.32000e-02   1.09142e-02   6.60560e+01   6.66000e+01
           733   7.33000e-02   1.09214e-02   6.61041e+01   6.66500e+01
           734   7.34000e-02   1.09285e-02   6.61523e+01   6.67000e+01
           735   7.35000e-02   1.09356e-02   6.62032e+01   6.67500e+01
           736   7.36000e-02   1.09422e-02   6.62541e+01   6.68000e+01
           737   7.37000e-02   1.09481e-02   6.63049e+01   6.68500e+01
           738   7.38000e-02   1.09537e-02   6.63517e+01   6.69000e+01
           739   7.39000e-02   1.09586e-02   6.64039e+01   6.69500e+01
           740   7.40000e-02   1.09638e-02   6.64507e+01   6.70000e+01
           741   7.41000e-02   1.09691e-02   6.65043e+01   6.70500e+01
           742   7.42000e-02   1.09751e-02   6.65551e+01   6.71000e+01
           743   7.43000e-02   1.09820e-02   6.66032e+01   6.71500e+01
           744   7.44000e-02   1.09898e-02   6.66527e+01   6.72000e+01
           745   7.45000e-02   1.09978e-02   6.67007e+01   6.72500e+01
           746   7.46000e-02   1.10063e-02   6.67543e+01   6.73000e+01
           747   7.47000e-02   1.10145e-02   6.67996e+01   6.73500e+01
           748   7.48000e-02   1.10225e-02   6.68532e+01   6.74000e+01
           749   7.49000e-02   1.10297e-02   6.69026e+01   6.74500e+01
           750   7.50000e-02   1.10365e-02   6.69548e+01   6.75000e+01
           751   7.51000e-02   1.10432e-02   6.70028e+01   6.75500e+01
           752   7.52000e-02   1.10489e-02   6.70536e+01   6.76000e+01
           753   7.53000e-02   1.10542e-02   6.71016e+01   6.76500e+01
           754   7.54000e-02   1.10592e-02   6.71551e+01   6.77000e+01
           755   7.55000e-02   1.10636e-02   6.72031e+01   6.77500e+01
           756   7.56000e-02   1.10681e-02   6.72566e+01   6.78000e+01
           757   7.57000e-02   1.10722e-02   6.73060e+01   6.78500e+01
           758   7.58000e-02   1.10769e-02   6.73540e+01   6.79000e+01
           759   7.59000e-02   1.10818e-02   6.74047e+01   6.79500e+01
           760   7.60000e-02   1.10871e-02   6.74541e+01   6.80000e+01
           761   7.61000e-02   1.10925e-02   6.75048e+01   6.80500e+01
           762   7.62000e-02   1.10986e-02   6.75541e+01   6.81000e+01
           763   7.63000e-02   1.11059e-02   6.76062e+01   6.81500e+01
           764   7.64000e-02   1.11139e-02   6.76555e+01   6.82000e+01
           765   7.65000e-02   1.11219e-02   6.77008e+01   6.82500e+01
           766   7.66000e-02   1.11300e-02   6.77528e+01   6.83000e+01
           767   7.67000e-02   1.11378e-02   6.78035e+01   6.83500e+01
           768   7.68000e-02   1.11455e-02   6.78542e+01   6.84000e+01
           769   7.69000e-02   1.11533e-02   6.79035e+01   6.84500e+01
           770   7.70000e-02   1.11608e-02   6.79541e+01   6.85000e+01
           771   7.71000e-02   1.11682e-02   6.80075e+01   6.85500e+01
           772   7.72000e-02   1.11753e-02   6.80513e+01   6.86000e+01
           773   7.73000e-02   1.11817e-02   6.81061e+01   6.86500e+01
           774   7.74000e-02   1.11874e-02   6.81540e+01   6.87000e+01
           775   7.75000e-02   1.11923e-02   6.82087e+01   6.87500e+01
           776   7.76000e-02   1.11969e-02   6.82580e+01   6.88000e+01
           777   7.77000e-02   1.12022e-02   6.83072e+01   6.88500e+01
           778   7.78000e-02   1.12076e-02   6.83564e+01   6.89000e+01
           779   7.79000e-02   1.12135e-02   6.84016e+01   6.89500e+01
           780   7.80000e-02   1.12196e-02   6.84549e+01   6.90000e+01
           781   7.81000e-02   1.12255e-02   6.85082e+01   6.90500e+01
           782   7.82000e-02   1.12314e-02   6.85574e+01   6.91000e+01
           783   7.83000e-02   1.12376e-02   6.86053e+01   6.91500e+01
           784   7.84000e-02   1.12443e-02   6.86545e+01   6.92000e+01
           785   7.85000e-02   1.12513e-02   6.87010e+01   6.92500e+01
           786   7.86000e-02   1.12594e-02   6.87542e+01   6.93000e+01
           787   7.87000e-02   1.12672e-02   6.88062e+01   6.93500e+01
           788   7.88000e-02   1.12750e-02   6.88594e+01   6.94000e+01
           789   7.89000e-02   1.12818e-02   6.89059e+01   6.94500e+01
           790   7.90000e-02   1.12878e-02   6.89550e+01   6.95000e+01
           791   7.91000e-02   1.12932e-02   6.90042e+01   6.95500e+01
           792   7.92000e-02   1.12989e-02   6.90547e+01   6.96000e+01
           793   7.93000e-02   1.13049e-02   6.91011e+01   6.96500e+01
           794   7.94000e-02   1.13113e-02   6.91557e+01   6.97000e+01
           795   7.95000e-02   1.13173e-02   6.92062e+01   6.97500e+01
           796   7.96000e-02   1.13225e-02   6.92581e+01   6.98000e+01
           797   7.97000e-02   1.13272e-02   6.93031e+01   6.98500e+01
           798   7.98000e-02   1.13320e-02   6.93536e+01   6.99000e+01
           799   7.99000e-02   1.13367e-02   6.94054e+01   6.99500e+01
           800   8.00000e-02   1.13412e-02   6.94573e+01   7.00000e+01
           801   8.01000e-02   1.13448e-02   6.95050e+01   7.00500e+01
           802   8.02000e-02   1.13479e-02   6.95555e+01   7.01000e+01
           803   8.03000e-02   1.13505e-02   6.96032e+01   7.01500e+01
           804   8.04000e-02   1.13530e-02   6.96577e+01   7.02000e+01
           805   8.05000e-02   1.13554e-02   6.97040e+01   7.02500e+01
           806   8.06000e-02   1.13586e-02   6.97545e+01   7.03000e+01
           807   8.07000e-02   1.13629e-02   6.98063e+01   7.03500e+01
           808   8.08000e-02   1.13677e-02   6.98540e+01   7.04000e+01
           809   8.09000e-02   1.13737e-02   6.99057e+01   7.04500e+01
           810   8.10000e-02   1.13806e-02   6.99534e+01   7.05000e+01
           811   8.11000e-02   1.13880e-02   7.00024e+01   7.05500e+01
           812   8.12000e-02   1.13956e-02   7.00542e+01   7.06000e+01
           813   8.13000e-02   1.14037e-02   7.01046e+01   7.06500e+01
           814   8.14000e-02   1.14123e-02   7.01522e+01   7.07000e+01
           815   8.15000e-02   1.14211e-02   7.02053e+01   7.07500e+01
           816   8.16000e-02   1.14298e-02   7.02543e+01   7.08000e+01
           817   8.17000e-02   1.14376e-02   7.03020e+01   7.08500e+01
           818   8.18000e-02   1.14448e-02   7.03537e+01   7.09000e+01
           819   8.19000e-02   1.14509e-02   7.04081e+01   7.09500e+01
           820   8.20000e-02   1.14561e-02   7.04584e+01   7.10000e+01
           821   8.21000e-02   1.14594e-02   7.05047e+01   7.10500e+01
           822   8.22000e-02   1.14615e-02   7.05523e+01   7.11000e+01
           823   8.23000e-02   1.14625e-02   7.06053e+01   7.11500e+01
           824   8.24000e-02   1.14628e-02   7.06570e+01   7.12000e+01
           825   8.25000e-02   1.14626e-02   7.07073e+01   7.12500e+01
           826   8.26000e-02   1.14616e-02   7.07576e+01   7.13000e+01
           827   8.27000e-02   1.14599e-02   7.08065e+01   7.13500e+01
           828   8.28000e-02   1.14582e-02   7.08528e+01   7.14000e+01
           829   8.29000e-02   1.14568e-02   7.09044e+01   7.14500e+01
           830   8.30000e-02   1.14556e-02   7.09547e+01   7.15000e+01
           831   8.31000e-02   1.14543e-02   7.10036e+01   7.15500e+01
           832   8.32000e-02   1.14527e-02   7.10538e+01   7.16000e+01
           833   8.33000e-02   1.14515e-02   7.11055e+01   7.16500e+01
           834   8.34000e-02   1.14507e-02   7.11557e+01   7.17000e+01
           835   8.35000e-02   1.14509e-02   7.12019e+01   7.17500e+01
           836   8.36000e-02   1.14517e-02   7.12535e+01   7.18000e+01
           837   8.37000e-02   1.14537e-02   7.13078e+01   7.18500e+01
           838   8.38000e-02   1.14561e-02   7.13553e+01   7.19000e+01
           839   8.39000e-02   1.14589e-02   7.14041e+01   7.19500e+01
           840   8.40000e-02   1.14624e-02   7.14598e+01   7.20000e+01
           841   8.41000e-02   1.14665e-02   7.15018e+01   7.20500e+01
           842   8.42000e-02   1.14707e-02   7.15548e+01   7.21000e+01
           843   8.43000e-02   1.14746e-02   7.16063e+01   7.21500e+01
           844   8.44000e-02   1.14779e-02   7.16551e+01   7.22000e+01
           845   8.45000e-02   1.14806e-02   7.17053e+01   7.22500e+01
           846   8.46000e-02   1.14832e-02   7.17501e+01   7.23000e+01
           847   8.47000e-02   1.14856e-02   7.18043e+01   7.23500e+01
           848   8.48000e-02   1.14883e-02   7.18518e+01   7.24000e+01
           849   8.49000e-02   1.14914e-02   7.19046e+01   7.24500e+01
           850   8.50000e-02   1.14949e-02   7.19575e+01   7.25000e+01
           851   8.51000e-02   1.14986e-02   7.20022e+01   7.25500e+01
           852   8.52000e-02   1.15024e-02   7.20578e+01   7.26000e+01
           853   8.53000e-02   1.15066e-02   7.21065e+01   7.26500e+01
           854   8.54000e-02   1.15109e-02   7.21553e+01   7.27000e+01
           855   8.55000e-02   1.15153e-02   7.22054e+01   7.27500e+01
           856   8.56000e-02   1.15192e-02   7.22569e+01   7.28000e+01
           857   8.57000e-02   1.15231e-02   7.23043e+01   7.28500e+01
           858   8.58000e-02   1.15271e-02   7.23517e+01   7.29000e+01
           859   8.59000e-02   1.15310e-02   7.24045e+01   7.29500e+01
           860   8.60000e-02   1.15350e-02   7.24532e+01   7.30000e+01
           861   8.61000e-02   1.15391e-02   7.25060e+01   7.30500e+01
           862   8.62000e-02   1.15424e-02   7.25534e+01   7.31000e+01
           863   8.63000e-02   1.15454e-02   7.26048e+01   7.31500e+01
           864   8.64000e-02   1.15484e-02   7.26548e+01   7.32000e+01
           865   8.65000e-02   1.15518e-02   7.27063e+01   7.32500e+01
           866   8.66000e-02   1.15550e-02   7.27522e+01   7.33000e+01
           867   8.67000e-02   1.15572e-02   7.28050e+01   7.33500e+01
           868   8.68000e-02   1.15584e-02   7.28564e+01   7.34000e+01
           869   8.69000e-02   1.15584e-02   7.29051e+01   7.34500e+01
           870   8.70000e-02   1.15575e-02   7.29551e+01   7.35000e+01
           871   8.71000e-02   1.15562e-02   7.30078e+01   7.35500e+01
           872   8.72000e-02   1.15542e-02   7.30538e+01   7.36000e+01
           873   8.73000e-02   1.15517e-02   7.30997e+01   7.36500e+01
           874   8.74000e-02   1.15486e-02   7.31578e+01   7.37000e+01
           875   8.75000e-02   1.15450e-02   7.32038e+01   7.37500e+01
           876   8.76000e-02   1.15410e-02   7.32538e+01   7.38000e+01
           877   8.77000e-02   1.15363e-02   7.33024e+01   7.38500e+01
           878   8.78000e-02   1.15321e-02   7.33537e+01   7.39000e+01
           879   8.79000e-02   1.15285e-02   7.34037e+01   7.39500e+01
           880   8.80000e-02   1.15253e-02   7.34577e+01   7.40000e+01
           881   8.81000e-02   1.15229e-02   7.35036e+01   7.40500e+01
           882   8.82000e-02   1.15213e-02   7.35535e+01   7.41000e+01
           883   8.83000e-02   1.15201e-02   7.36075e+01   7.41500e+01
           884   8.84000e-02   1.15203e-02   7.36548e+01   7.42000e+01
           885   8.85000e-02   1.15216e-02   7.37034e+01   7.42500e+01
           886   8.86000e-02   1.15245e-02   7.37546e+01   7.43000e+01
           887   8.87000e-02   1.15287e-02   7.38059e+01   7.43500e+01
           888   8.88000e-02   1.15341e-02   7.38572e+01   7.44000e+01
           889   8.89000e-02   1.15400e-02   7.39057e+01   7.44500e+01
           890   8.90000e-02   1.15464e-02   7.39570e+01   7.45000e+01
           891   8.91000e-02   1.15527e-02   7.40028e+01   7.45500e+01
           892   8.92000e-02   1.15591e-02   7.40567e+01   7.46000e+01
           893   8.93000e-02   1.15649e-02   7.41080e+01   7.46500e+01
           894   8.94000e-02   1.15700e-02   7.41592e+01   7.47000e+01
           895   8.95000e-02   1.15739e-02   7.42077e+01   7.47500e+01
           896   8.96000e-02   1.15778e-02   7.42535e+01   7.48000e+01
           897   8.97000e-02   1.15806e-02   7.43061e+01   7.48500e+01
           898   8.98000e-02   1.15822e-02   7.43532e+01   7.49000e+01
           899   8.99000e-02   1.15821e-02   7.44044e+01   7.49500e+01
           900   9.00000e-02   1.15805e-02   7.44543e+01   7.50000e+01
           901   9.01000e-02   1.15775e-02   7.45082e+01   7.50500e+01
           902   9.02000e-02   1.15734e-02   7.45526e+01   7.51000e+01
           903   9.03000e-02   1.15691e-02   7.46065e+01   7.51500e+01
           904   9.04000e-02   1.15652e-02   7.46536e+01   7.52000e+01
           905   9.05000e-02   1.15621e-02   7.47047e+01   7.52500e+01
           906   9.06000e-02   1.15601e-02   7.47532e+01   7.53000e+01
           907   9.07000e-02   1.15584e-02   7.48070e+01   7.53500e+01
           908   9.08000e-02   1.15572e-02   7.48555e+01   7.54000e+01
           909   9.09000e-02   1.15565e-02   7.49066e+01   7.54500e+01
           910   9.10000e-02   1.15564e-02   7.49523e+01   7.55000e+01
           911   9.11000e-02   1.15562e-02   7.50048e+01   7.55500e+01
           912   9.12000e-02   1.15566e-02   7.50532e+01   7.56000e+01
           913   9.13000e-02   1.15567e-02   7.51057e+01   7.56500e+01
           914   9.14000e-02   1.15562e-02   7.51581e+01   7.57000e+01
           915   9.15000e-02   1.15555e-02   7.52038e+01   7.57500e+01
           916   9.16000e-02   1.15547e-02   7.52549e+01   7.58000e+01
           917   9.17000e-02   1.15535e-02   7.53046e+01   7.58500e+01
           918   9.18000e-02   1.15519e-02   7.53530e+01   7.59000e+01
           919   9.19000e-02   1.15508e-02   7.54041e+01   7.59500e+01
           920   9.20000e-02   1.15498e-02   7.54565e+01   7.60000e+01
           921   9.21000e-02   1.15492e-02   7.55062e+01   7.60500e+01
           922   9.22000e-02   1.15491e-02   7.55532e+01   7.61000e+01
           923   9.23000e-02   1.15495e-02   7.56029e+01   7.61500e+01
           924   9.24000e-02   1.15501e-02   7.56540e+01   7.62000e+01
           925   9.25000e-02   1.15507e-02   7.57050e+01   7.62500e+01
           926   9.26000e-02   1.15511e-02   7.57574e+01   7.63000e+01
           927   9.27000e-02   1.15507e-02   7.58030e+01   7.63500e+01
           928   9.28000e-02   1.15503e-02   7.58527e+01   7.64000e+01
           929   9.29000e-02   1.15494e-02   7.59037e+01   7.64500e+01
           930   9.30000e-02   1.15480e-02   7.59547e+01   7.65000e+01
           931   9.31000e-02   1.15459e-02   7.60043e+01   7.65500e+01
           932   9.32000e-02   1.15430e-02   7.60553e+01   7.66000e+01
           933   9.33000e-02   1.15397e-02   7.61077e+01   7.66500e+01
           934   9.34000e-02   1.15366e-02   7.61519e+01   7.67000e+01
           935   9.35000e-02   1.15336e-02   7.62042e+01   7.67500e+01
           936   9.36000e-02   1.15312e-02   7.62525e+01   7.68000e+01
           937   9.37000e-02   1.15293e-02   7.63061e+01   7.68500e+01
           938   9.38000e-02   1.15286e-02   7.63558e+01   7.69000e+01
           939   9.39000e-02   1.15287e-02   7.64080e+01   7.69500e+01
           940   9.40000e-02   1.15288e-02   7.64550e+01   7.70000e+01
           941   9.41000e-02   1.15292e-02   7.65032e+01   7.70500e+01
           942   9.42000e-02   1.15297e-02   7.65528e+01   7.71000e+01
           943   9.43000e-02   1.15300e-02   7.66064e+01   7.71500e+01
           944   9.44000e-02   1.15300e-02   7.66533e+01   7.72000e+01
           945   9.45000e-02   1.15295e-02   7.67042e+01   7.72500e+01
           946   9.46000e-02   1.15290e-02   7.67564e+01   7.73000e+01
           947   9.47000e-02   1.15291e-02   7.68006e+01   7.73500e+01
           948   9.48000e-02   1.15286e-02   7.68529e+01   7.74000e+01
           949   9.49000e-02   1.15281e-02   7.69051e+01   7.74500e+01
           950   9.50000e-02   1.15275e-02   7.69546e+01   7.75000e+01
           951   9.51000e-02   1.15268e-02   7.70068e+01   7.75500e+01
           952   9.52000e-02   1.15266e-02   7.70550e+01   7.76000e+01
           953   9.53000e-02   1.15262e-02   7.71072e+01   7.76500e+01
           954   9.54000e-02   1.15255e-02   7.71554e+01   7.77000e+01
           955   9.55000e-02   1.15249e-02   7.72035e+01   7.77500e+01
           956   9.56000e-02   1.15246e-02   7.72584e+01   7.78000e+01
           957   9.57000e-02   1.15250e-02   7.73052e+01   7.78500e+01
           958   9.58000e-02   1.15254e-02   7.73547e+01   7.79000e+01
           959   9.59000e-02   1.15263e-02   7.74055e+01   7.79500e+01
           960   9.60000e-02   1.15271e-02   7.74523e+01   7.80000e+01
           961   9.61000e-02   1.15285e-02   7.75031e+01   7.80500e+01
           962   9.62000e-02   1.15301e-02   7.75566e+01   7.81000e+01
           963   9.63000e-02   1.15318e-02   7.76061e+01   7.81500e+01
           964   9.64000e-02   1.15337e-02   7.76595e+01   7.82000e+01
           965   9.65000e-02   1.15358e-02   7.77090e+01   7.82500e+01
           966   9.66000e-02   1.15376e-02   7.77557e+01   7.83000e+01
           967   9.67000e-02   1.15398e-02   7.78025e+01   7.83500e+01
           968   9.68000e-02   1.15418e-02   7.78559e+01   7.84000e+01
           969   9.69000e-02   1.15439e-02   7.79054e+01   7.84500e+01
           970   9.70000e-02   1.15462e-02   7.79588e+01   7.85000e+01
           971   9.71000e-02   1.15489e-02   7.80042e+01   7.85500e+01
           972   9.72000e-02   1.15513e-02   7.80563e+01   7.86000e+01
           973   9.73000e-02   1.15540e-02   7.81057e+01   7.86500e+01
           974   9.74000e-02   1.15568e-02   7.81564e+01   7.87000e+01
           975   9.75000e-02   1.15595e-02   7.82031e+01   7.87500e+01
           976   9.76000e-02   1.15619e-02   7.82592e+01   7.88000e+01
           977   9.77000e-02   1.15636e-02   7.83046e+01   7.88500e+01
           978   9.78000e-02   1.15647e-02   7.83499e+01   7.89000e+01
           979   9.79000e-02   1.15655e-02   7.84086e+01   7.89500e+01
           980   9.80000e-02   1.15660e-02   7.84566e+01   7.90000e+01
           981   9.81000e-02   1.15663e-02   7.85060e+01   7.90500e+01
           982   9.82000e-02   1.15669e-02   7.85567e+01   7.91000e+01
           983   9.83000e-02   1.15680e-02   7.86074e+01   7.91500e+01
           984   9.84000e-02   1.15695e-02   7.86567e+01   7.92000e+01
           985   9.85000e-02   1.15715e-02   7.87047e+01   7.92500e+01
           986   9.86000e-02   1.15730e-02   7.87540e+01   7.93000e+01
           987   9.87000e-02   1.15748e-02   7.88060e+01   7.93500e+01
           988   9.88000e-02   1.15771e-02   7.88566e+01   7.94000e+01
           989   9.89000e-02   1.15796e-02   7.89073e+01   7.94500e+01
           990   9.90000e-02   1.15825e-02   7.89566e+01   7.95000e+01
           991   9.91000e-02   1.15856e-02   7.90059e+01   7.95500e+01
           992   9.92000e-02   1.15882e-02   7.90578e+01   7.96000e+01
           993   9.93000e-02   1.15902e-02   7.91071e+01   7.96500e+01
           994   9.94000e-02   1.15920e-02   7.91564e+01   7.97000e+01
           995   9.95000e-02   1.15936e-02   7.92057e+01   7.97500e+01
           996   9.96000e-02   1.15952e-02   7.92576e+01   7.98000e+01
           997   9.97000e-02   1.15964e-02   7.93055e+01   7.98500e+01
           998   9.98000e-02   1.15969e-02   7.93574e+01   7.99000e+01
           999   9.99000e-02   1.15969e-02   7.94067e+01   7.99500e+01
          1000   1.00000e-01   1.15973e-02   7.94559e+01   8.00000e+01
          1001   1.00100e-01   1.15988e-02   7.95118e+01   8.00500e+01
          1002   1.00200e-01   1.16010e-02   7.95570e+01   8.01000e+01
          1003   1.00300e-01   1.16036e-02   7.96076e+01   8.01500e+01
          1004   1.00400e-01   1.16070e-02   7.96542e+01   8.02000e+01
          1005   1.00500e-01   1.16107e-02   7.97020e+01   8.02500e+01
          1006   1.00600e-01   1.16140e-02   7.97566e+01   8.03000e+01
          1007   1.00700e-01   1.16169e-02   7.98058e+01   8.03500e+01
          1008   1.00800e-01   1.16194e-02   7.98576e+01   8.04000e+01
          1009   1.00900e-01   1.16217e-02   7.99081e+01   8.04500e+01
          1010   1.01000e-01   1.16239e-02   7.99547e+01   8.05000e+01
          1011   1.01100e-01   1.16262e-02   8.00038e+01   8.05500e+01
          1012   1.01200e-01   1.16287e-02   8.00557e+01   8.06000e+01
          1013   1.01300e-01   1.16308e-02   8.01062e+01   8.06500e+01
          1014   1.01400e-01   1.16321e-02   8.01553e+01   8.07000e+01
          1015   1.01500e-01   1.16333e-02   8.02071e+01   8.07500e+01
          1016   1.01600e-01   1.16343e-02   8.02550e+01   8.08000e+01
          1017   1.01700e-01   1.16356e-02   8.03054e+01   8.08500e+01
          1018   1.01800e-01   1.16374e-02   8.03546e+01   8.09000e+01
          1019   1.01900e-01   1.16397e-02   8.04077e+01   8.09500e+01
          1020   1.02000e-01   1.16422e-02   8.04594e+01   8.10000e+01
          1021   1.02100e-01   1.16452e-02   8.05072e+01   8.10500e+01
          1022   1.02200e-01   1.16485e-02   8.05550e+01   8.11000e+01
          1023   1.02300e-01   1.16524e-02   8.06055e+01   8.11500e+01
          1024   1.02400e-01   1.16567e-02   8.06546e+01   8.12000e+01
          1025   1.02500e-01   1.16611e-02   8.07037e+01   8.12500e+01
          1026   1.02600e-01   1.16657e-02   8.07567e+01   8.13000e+01
          1027   1.02700e-01   1.16700e-02   8.08085e+01   8.13500e+01
          1028   1.02800e-01   1.16736e-02   8.08562e+01   8.14000e+01
          1029   1.02900e-01   1.16764e-02   8.09053e+01   8.14500e+01
          1030   1.03000e-01   1.16786e-02   8.09570e+01   8.15000e+01
          1031   1.03100e-01   1.16804e-02   8.10034e+01   8.15500e+01
          1032   1.03200e-01   1.16819e-02   8.10565e+01   8.16000e+01
          1033   1.03300e-01   1.16829e-02   8.11082e+01   8.16500e+01
          1034   1.03400e-01   1.16836e-02   8.11572e+01   8.17000e+01
          1035   1.03500e-01   1.16841e-02   8.12036e+01   8.17500e+01
          1036   1.03600e-01   1.16841e-02   8.12540e+01   8.18000e+01
          1037   1.03700e-01   1.16837e-02   8.13083e+01   8.18500e+01
          1038   1.03800e-01   1.16835e-02   8.13560e+01   8.19000e+01
          1039   1.03900e-01   1.16837e-02   8.14050e+01   8.19500e+01
          1040   1.04000e-01   1.16833e-02   8.14567e+01   8.20000e+01
          1041   1.04100e-01   1.16832e-02   8.15057e+01   8.20500e+01
          1042   1.04200e-01   1.16832e-02   8.15573e+01   8.21000e+01
          1043   1.04300e-01   1.16837e-02   8.16063e+01   8.21500e+01
          1044   1.04400e-01   1.16846e-02   8.16526e+01   8.22000e+01
          1045   1.04500e-01   1.16856e-02   8.17056e+01   8.22500e+01
          1046   1.04600e-01   1.16869e-02   8.17559e+01   8.23000e+01
          1047   1.04700e-01   1.16889e-02   8.18049e+01   8.23500e+01
          1048   1.04800e-01   1.16910e-02   8.18552e+01   8.24000e+01
          1049   1.04900e-01   1.16931e-02   8.19041e+01   8.24500e+01
          1050   1.05000e-01   1.16949e-02   8.19544e+01   8.25000e+01
          1051   1.05100e-01   1.16968e-02   8.20086e+01   8.25500e+01
          1052   1.05200e-01   1.16983e-02   8.20549e+01   8.26000e+01
          1053   1.05300e-01   1.16997e-02   8.21025e+01   8.26500e+01
          1054   1.05400e-01   1.17008e-02   8.21541e+01   8.27000e+01
          1055   1.05500e-01   1.17016e-02   8.22057e+01   8.27500e+01
          1056   1.05600e-01   1.17021e-02   8.22572e+01   8.28000e+01
          1057   1.05700e-01   1.17020e-02   8.23088e+01   8.28500e+01
          1058   1.05800e-01   1.17015e-02   8.23537e+01   8.29000e+01
          1059   1.05900e-01   1.17008e-02   8.24026e+01   8.29500e+01
          1060   1.06000e-01   1.16998e-02   8.24542e+01   8.30000e+01
          1061   1.06100e-01   1.16990e-02   8.25031e+01   8.30500e+01
          1062   1.06200e-01   1.16988e-02   8.25546e+01   8.31000e+01
          1063   1.06300e-01   1.16993e-02   8.26061e+01   8.31500e+01
          1064   1.06400e-01   1.16999e-02   8.26550e+01   8.32000e+01
          1065   1.06500e-01   1.17004e-02   8.27052e+01   8.32500e+01
          1066   1.06600e-01   1.17015e-02   8.27501e+01   8.33000e+01
          1067   1.06700e-01   1.17036e-02   8.28095e+01   8.33500e+01
          1068   1.06800e-01   1.17070e-02   8.28518e+01   8.34000e+01
          1069   1.06900e-01   1.17111e-02   8.29033e+01   8.34500e+01
          1070   1.07000e-01   1.17155e-02   8.29574e+01   8.35000e+01
          1071   1.07100e-01   1.17197e-02   8.30049e+01   8.35500e+01
          1072   1.07200e-01   1.17241e-02   8.30590e+01   8.36000e+01
          1073   1.07300e-01   1.17290e-02   8.31025e+01   8.36500e+01
          1074   1.07400e-01   1.17343e-02   8.31540e+01   8.37000e+01
          1075   1.07500e-01   1.17404e-02   8.32068e+01   8.37500e+01
          1076   1.07600e-01   1.17470e-02   8.32569e+01   8.38000e+01
          1077   1.07700e-01   1.17539e-02   8.33057e+01   8.38500e+01
          1078   1.07800e-01   1.17609e-02   8.33558e+01   8.39000e+01
          1079   1.07900e-01   1.17675e-02   8.34046e+01   8.39500e+01
          1080   1.08000e-01   1.17736e-02   8.34534e+01   8.40000e+01
          1081   1.08100e-01   1.17789e-02   8.35048e+01   8.40500e+01
          1082   1.08200e-01   1.17837e-02   8.35562e+01   8.41000e+01
          1083   1.08300e-01   1.17881e-02   8.36063e+01   8.41500e+01
          1084   1.08400e-01   1.17918e-02   8.36537e+01   8.42000e+01
          1085   1.08500e-01   1.17950e-02   8.37064e+01   8.42500e+01
          1086   1.08600e-01   1.17976e-02   8.37552e+01   8.43000e+01
          1087   1.08700e-01   1.17996e-02   8.38052e+01   8.43500e+01
          1088   1.08800e-01   1.18016e-02   8.38540e+01   8.44000e+01
          1089   1.08900e-01   1.18036e-02   8.39067e+01   8.44500e+01
          1090   1.09000e-01   1.18054e-02   8.39554e+01   8.45000e+01
          1091   1.09100e-01   1.18077e-02   8.40054e+01   8.45500e+01
          1092   1.09200e-01   1.18102e-02   8.40541e+01   8.46000e+01
          1093   1.09300e-01   1.18129e-02   8.41042e+01   8.46500e+01
          1094   1.09400e-01   1.18157e-02   8.41542e+01   8.47000e+01
          1095   1.09500e-01   1.18187e-02   8.42055e+01   8.47500e+01
          1096   1.09600e-01   1.18209e-02   8.42542e+01   8.48000e+01
          1097   1.09700e-01   1.18228e-02   8.43055e+01   8.48500e+01
          1098   1.09800e-01   1.18248e-02   8.43555e+01   8.49000e+01
          1099   1.09900e-01   1.18278e-02   8.44069e+01   8.49500e+01
          1100   1.10000e-01   1.18314e-02   8.44542e+01   8.50000e+01
          1101   1.10100e-01   1.18356e-02   8.45095e+01   8.50500e+01
          1102   1.10200e-01   1.18408e-02   8.45581e+01   8.51000e+01
          1103   1.10300e-01   1.18466e-02   8.46041e+01   8.51500e+01
          1104   1.10400e-01   1.18527e-02   8.46554e+01   8.52000e+01
          1105   1.10500e-01   1.18583e-02   8.47041e+01   8.52500e+01
          1106   1.10600e-01   1.18634e-02   8.47553e+01   8.53000e+01
          1107   1.10700e-01   1.18680e-02   8.48079e+01   8.53500e+01
          1108   1.10800e-01   1.18722e-02   8.48552e+01   8.54000e+01
          1109   1.10900e-01   1.18760e-02   8.49038e+01   8.54500e+01
          1110   1.11000e-01   1.18792e-02   8.49538e+01   8.55000e+01
          1111   1.11100e-01   1.18824e-02   8.50037e+01   8.55500e+01
          1112   1.11200e-01   1.18857e-02   8.50562e+01   8.56000e+01
          1113   1.11300e-01   1.18884e-02   8.51048e+01   8.56500e+01
          1114   1.11400e-01   1.18913e-02   8.51547e+01   8.57000e+01
          1115   1.11500e-01   1.18941e-02   8.52047e+01   8.57500e+01
          1116   1.11600e-01   1.18968e-02   8.52572e+01   8.58000e+01
          1117   1.11700e-01   1.18997e-02   8.53044e+01   8.58500e+01
          1118   1.11800e-01   1.19032e-02   8.53543e+01   8.59000e+01
          1119   1.11900e-01   1.19064e-02   8.54068e+01   8.59500e+01
          1120   1.12000e-01   1.19094e-02   8.54567e+01   8.60000e+01
          1121   1.12100e-01   1.19116e-02   8.55039e+01   8.60500e+01
          1122   1.12200e-01   1.19130e-02   8.55551e+01   8.61000e+01
          1123   1.12300e-01   1.19130e-02   8.56037e+01   8.61500e+01
          1124   1.12400e-01   1.19123e-02   8.56548e+01   8.62000e+01
          1125   1.12500e-01   1.19104e-02   8.57073e+01   8.62500e+01
          1126   1.12600e-01   1.19077e-02   8.57558e+01   8.63000e+01
          1127   1.12700e-01   1.19046e-02   8.58083e+01   8.63500e+01
          1128   1.12800e-01   1.19014e-02   8.58568e+01   8.64000e+01
          1129   1.12900e-01   1.18978e-02   8.59040e+01   8.64500e+01
          1130   1.13000e-01   1.18945e-02   8.59538e+01   8.65000e+01
          1131   1.13100e-01   1.18916e-02   8.60062e+01   8.65500e+01
          1132   1.13200e-01   1.18897e-02   8.60561e+01   8.66000e+01
          1133   1.13300e-01   1.18882e-02   8.61045e+01   8.66500e+01
          1134   1.13400e-01   1.18871e-02   8.61570e+01   8.67000e+01
          1135   1.13500e-01   1.18861e-02   8.62054e+01   8.67500e+01
          1136   1.13600e-01   1.18858e-02   8.62578e+01   8.68000e+01
          1137   1.13700e-01   1.18854e-02   8.63011e+01   8.68500e+01
          1138   1.13800e-01   1.18845e-02   8.63561e+01   8.69000e+01
          1139   1.13900e-01   1.18828e-02   8.64058e+01   8.69500e+01
          1140   1.14000e-01   1.18805e-02   8.64556e+01   8.70000e+01
          1141   1.14100e-01   1.18779e-02   8.65067e+01   8.70500e+01
          1142   1.14200e-01   1.18749e-02   8.65525e+01   8.71000e+01
          1143   1.14300e-01   1.18717e-02   8.66062e+01   8.71500e+01
          1144   1.14400e-01   1.18680e-02   8.66559e+01   8.72000e+01
          1145   1.14500e-01   1.18644e-02   8.67030e+01   8.72500e+01
          1146   1.14600e-01   1.18604e-02   8.67580e+01   8.73000e+01
          1147   1.14700e-01   1.18559e-02   8.68051e+01   8.73500e+01
          1148   1.14800e-01   1.18521e-02   8.68535e+01   8.74000e+01
          1149   1.14900e-01   1.18484e-02   8.69032e+01   8.74500e+01
          1150   1.15000e-01   1.18450e-02   8.69555e+01   8.75000e+01
          1151   1.15100e-01   1.18417e-02   8.70065e+01   8.75500e+01
          1152   1.15200e-01   1.18384e-02   8.70562e+01   8.76000e+01
          1153   1.15300e-01   1.18358e-02   8.71059e+01   8.76500e+01
          1154   1.15400e-01   1.18335e-02   8.71595e+01   8.77000e+01
          1155   1.15500e-01   1.18311e-02   8.72014e+01   8.77500e+01
          1156   1.15600e-01   1.18288e-02   8.72589e+01   8.78000e+01
          1157   1.15700e-01   1.18265e-02   8.73059e+01   8.78500e+01
          1158   1.15800e-01   1.18249e-02   8.73569e+01   8.79000e+01
          1159   1.15900e-01   1.18234e-02   8.74078e+01   8.79500e+01
          1160   1.16000e-01   1.18223e-02   8.74523e+01   8.80000e+01
          1161   1.16100e-01   1.18219e-02   8.75058e+01   8.80500e+01
          1162   1.16200e-01   1.18215e-02   8.75516e+01   8.81000e+01
          1163   1.16300e-01   1.18208e-02   8.76038e+01   8.81500e+01
          1164   1.16400e-01   1.18197e-02   8.76573e+01   8.82000e+01
          1165   1.16500e-01   1.18181e-02   8.77057e+01   8.82500e+01
          1166   1.16600e-01   1.18161e-02   8.77540e+01   8.83000e+01
          1167   1.16700e-01   1.18135e-02   8.78036e+01   8.83500e+01
          1168   1.16800e-01   1.18106e-02   8.78558e+01   8.84000e+01
          1169   1.16900e-01   1.18066e-02   8.79041e+01   8.84500e+01
          1170   1.17000e-01   1.18019e-02   8.79563e+01   8.85000e+01
          1171   1.17100e-01   1.17969e-02   8.80072e+01   8.85500e+01
          1172   1.17200e-01   1.17922e-02   8.80542e+01   8.86000e+01
          1173   1.17300e-01   1.17879e-02   8.81077e+01   8.86500e+01
          1174   1.17400e-01   1.17836e-02   8.81507e+01   8.87000e+01
          1175   1.17500e-01   1.17794e-02   8.82068e+01   8.87500e+01
          1176   1.17600e-01   1.17756e-02   8.82577e+01   8.88000e+01
          1177   1.17700e-01   1.17721e-02   8.83059e+01   8.88500e+01
          1178   1.17800e-01   1.17699e-02   8.83528e+01   8.89000e+01
          1179   1.17900e-01   1.17684e-02   8.84024e+01   8.89500e+01
          1180   1.18000e-01   1.17676e-02   8.84532e+01   8.90000e+01
          1181   1.18100e-01   1.17679e-02   8.85028e+01   8.90500e+01
          1182   1.18200e-01   1.17687e-02   8.85562e+01   8.91000e+01
          1183   1.18300e-01   1.17695e-02   8.86031e+01   8.91500e+01
          1184   1.18400e-01   1.17706e-02   8.86539e+01   8.92000e+01
          1185   1.18500e-01   1.17713e-02   8.87048e+01   8.92500e+01
          1186   1.18600e-01   1.17719e-02   8.87556e+01   8.93000e+01
          1187   1.18700e-01   1.17723e-02   8.88025e+01   8.93500e+01
          1188   1.18800e-01   1.17716e-02   8.88572e+01   8.94000e+01
          1189   1.18900e-01   1.17707e-02   8.89080e+01   8.94500e+01
          1190   1.19000e-01   1.17689e-02   8.89561e+01   8.95000e+01
          1191   1.19100e-01   1.17666e-02   8.90043e+01   8.95500e+01
          1192   1.19200e-01   1.17647e-02   8.90551e+01   8.96000e+01
          1193   1.19300e-01   1.17630e-02   8.91072e+01   8.96500e+01
          1194   1.19400e-01   1.17617e-02   8.91553e+01   8.97000e+01
          1195   1.19500e-01   1.17609e-02   8.92061e+01   8.97500e+01
          1196   1.19600e-01   1.17612e-02   8.92568e+01   8.98000e+01
          1197   1.19700e-01   1.17621e-02   8.93050e+01   8.98500e+01
          1198   1.19800e-01   1.17635e-02   8.93531e+01   8.99000e+01
          1199   1.19900e-01   1.17655e-02   8.94039e+01   8.99500e+01
          1200   1.20000e-01   1.17678e-02   8.94546e+01   9.00000e+01
          1201   1.20100e-01   1.17702e-02   8.95066e+01   9.00500e+01
          1202   1.20200e-01   1.17722e-02   8.95547e+01   9.01000e+01
          1203   1.20300e-01   1.17748e-02   8.96054e+01   9.01500e+01
          1204   1.20400e-01   1.17771e-02   8.96535e+01   9.02000e+01
          1205   1.20500e-01   1.17802e-02   8.97056e+01   9.02500e+01
          1206   1.20600e-01   1.17839e-02   8.97536e+01   9.03000e+01
          1207   1.20700e-01   1.17879e-02   8.98043e+01   9.03500e+01
          1208   1.20800e-01   1.17928e-02   8.98550e+01   9.04000e+01
          1209   1.20900e-01   1.17977e-02   8.99044e+01   9.04500e+01
          1210   1.21000e-01   1.18025e-02   8.99538e+01   9.05000e+01
          1211   1.21100e-01   1.18067e-02   9.00057e+01   9.05500e+01
          1212   1.21200e-01   1.18098e-02   9.00551e+01   9.06000e+01
          1213   1.21300e-01   1.18124e-02   9.01045e+01   9.06500e+01
          1214   1.21400e-01   1.18145e-02   9.01564e+01   9.07000e+01
          1215   1.21500e-01   1.18155e-02   9.02058e+01   9.07500e+01
          1216   1.21600e-01   1.18163e-02   9.02551e+01   9.08000e+01
          1217   1.21700e-01   1.18169e-02   9.03045e+01   9.08500e+01
          1218   1.21800e-01   1.18172e-02   9.03538e+01   9.09000e+01
          1219   1.21900e-01   1.18178e-02   9.04031e+01   9.09500e+01
          1220   1.22000e-01   1.18186e-02   9.04563e+01   9.10000e+01
          1221   1.22100e-01   1.18198e-02   9.05056e+01   9.10500e+01
          1222   1.22200e-01   1.18215e-02   9.05524e+01   9.11000e+01
          1223   1.22300e-01   1.18231e-02   9.06068e+01   9.11500e+01
          1224   1.22400e-01   1.18244e-02   9.06535e+01   9.12000e+01
          1225   1.22500e-01   1.18257e-02   9.07016e+01   9.12500e+01
          1226   1.22600e-01   1.18273e-02   9.07573e+01   9.13000e+01
          1227   1.22700e-01   1.18288e-02   9.08066e+01   9.13500e+01
          1228   1.22800e-01   1.18298e-02   9.08533e+01   9.14000e+01
          1229   1.22900e-01   1.18302e-02   9.09039e+01   9.14500e+01
          1230   1.23000e-01   1.18306e-02   9.09505e+01   9.15000e+01
          1231   1.23100e-01   1.18308e-02   9.10050e+01   9.15500e+01
          1232   1.23200e-01   1.18313e-02   9.10568e+01   9.16000e+01
          1233   1.23300e-01   1.18323e-02   9.11061e+01   9.16500e+01
          1234   1.23400e-01   1.18341e-02   9.11579e+01   9.17000e+01
          1235   1.23500e-01   1.18363e-02   9.12020e+01   9.17500e+01
          1236   1.23600e-01   1.18386e-02   9.12525e+01   9.18000e+01
          1237   1.23700e-01   1.18405e-02   9.13043e+01   9.18500e+01
          1238   1.23800e-01   1.18423e-02   9.13561e+01   9.19000e+01
          1239   1.23900e-01   1.18448e-02   9.14080e+01   9.19500e+01
          1240   1.24000e-01   1.18486e-02   9.14533e+01   9.20000e+01
          1241   1.24100e-01   1.18526e-02   9.15077e+01   9.20500e+01
          1242   1.24200e-01   1.18569e-02   9.15517e+01   9.21000e+01
          1243   1.24300e-01   1.18606e-02   9.16074e+01   9.21500e+01
          1244   1.24400e-01   1.18640e-02   9.16527e+01   9.22000e+01
          1245   1.24500e-01   1.18669e-02   9.17083e+01   9.22500e+01
          1246   1.24600e-01   1.18698e-02   9.17549e+01   9.23000e+01
          1247   1.24700e-01   1.18724e-02   9.18041e+01   9.23500e+01
          1248   1.24800e-01   1.18746e-02   9.18546e+01   9.24000e+01
          1249   1.24900e-01   1.18773e-02   9.19063e+01   9.24500e+01
          1250   1.25000e-01   1.18805e-02   9.19581e+01   9.25000e+01
          1251   1.25100e-01   1.18842e-02   9.20111e+01   9.25500e+01
          1252   1.25200e-01   1.18887e-02   9.20551e+01   9.26000e+01
          1253   1.25300e-01   1.18939e-02   9.21068e+01   9.26500e+01
          1254   1.25400e-01   1.18994e-02   9.21534e+01   9.27000e+01
          1255   1.25500e-01   1.19053e-02   9.22025e+01   9.27500e+01
          1256   1.25600e-01   1.19119e-02   9.22555e+01   9.28000e+01
          1257   1.25700e-01   1.19188e-02   9.23033e+01   9.28500e+01
          1258   1.25800e-01   1.19262e-02   9.23589e+01   9.29000e+01
          1259   1.25900e-01   1.19333e-02   9.24028e+01   9.29500e+01
          1260   1.26000e-01   1.19404e-02   9.24533e+01   9.30000e+01
          1261   1.26100e-01   1.19473e-02   9.25036e+01   9.30500e+01
          1262   1.26200e-01   1.19545e-02   9.25553e+01   9.31000e+01
          1263   1.26300e-01   1.19621e-02   9.26083e+01   9.31500e+01
          1264   1.26400e-01   1.19696e-02   9.26535e+01   9.32000e+01
          1265   1.26500e-01   1.19774e-02   9.27052e+01   9.32500e+01
          1266   1.26600e-01   1.19851e-02   9.27542e+01   9.33000e+01
          1267   1.26700e-01   1.19929e-02   9.28020e+01   9.33500e+01
          1268   1.26800e-01   1.19999e-02   9.28511e+01   9.34000e+01
          1269   1.26900e-01   1.20066e-02   9.29079e+01   9.34500e+01
          1270   1.27000e-01   1.20132e-02   9.29544e+01   9.35000e+01
          1271   1.27100e-01   1.20201e-02   9.30086e+01   9.35500e+01
          1272   1.27200e-01   1.20265e-02   9.30525e+01   9.36000e+01
          1273   1.27300e-01   1.20324e-02   9.31002e+01   9.36500e+01
          1274   1.27400e-01   1.20377e-02   9.31557e+01   9.37000e+01
          1275   1.27500e-01   1.20422e-02   9.32034e+01   9.37500e+01
          1276   1.27600e-01   1.20462e-02   9.32576e+01   9.38000e+01
          1277   1.27700e-01   1.20501e-02   9.33040e+01   9.38500e+01
          1278   1.27800e-01   1.20543e-02   9.33531e+01   9.39000e+01
          1279   1.27900e-01   1.20592e-02   9.34034e+01   9.39500e+01
          1280   1.28000e-01   1.20649e-02   9.34498e+01   9.40000e+01
          1281   1.28100e-01   1.20710e-02   9.35052e+01   9.40500e+01
          1282   1.28200e-01   1.20768e-02   9.35516e+01   9.41000e+01
          1283   1.28300e-01   1.20822e-02   9.36006e+01   9.41500e+01
          1284   1.28400e-01   1.20871e-02   9.36535e+01   9.42000e+01
          1285   1.28500e-01   1.20913e-02   9.37024e+01   9.42500e+01
          1286   1.28600e-01   1.20952e-02   9.37527e+01   9.43000e+01
          1287   1.28700e-01   1.20983e-02   9.38068e+01   9.43500e+01
          1288   1.28800e-01   1.21007e-02   9.38519e+01   9.44000e+01
          1289   1.28900e-01   1.21017e-02   9.39047e+01   9.44500e+01
          1290   1.29000e-01   1.21023e-02   9.39550e+01   9.45000e+01
          1291   1.29100e-01   1.21017e-02   9.40052e+01   9.45500e+01
          1292   1.29200e-01   1.20998e-02   9.40516e+01   9.46000e+01
          1293   1.29300e-01   1.20975e-02   9.41069e+01   9.46500e+01
          1294   1.29400e-01   1.20949e-02   9.41520e+01   9.47000e+01
          1295   1.29500e-01   1.20924e-02   9.42022e+01   9.47500e+01
          1296   1.29600e-01   1.20905e-02   9.42537e+01   9.48000e+01
          1297   1.29700e-01   1.20899e-02   9.43026e+01   9.48500e+01
          1298   1.29800e-01   1.20899e-02   9.43554e+01   9.49000e+01
          1299   1.29900e-01   1.20897e-02   9.44004e+01   9.49500e+01
          1300   1.30000e-01   1.20895e-02   9.44532e+01   9.50000e+01
          1301   1.30100e-01   1.20889e-02   9.45047e+01   9.50500e+01
          1302   1.30200e-01   1.20880e-02   9.45548e+01   9.51000e+01
          1303   1.30300e-01   1.20877e-02   9.46063e+01   9.51500e+01
          1304   1.30400e-01   1.20874e-02   9.46539e+01   9.52000e+01
          1305   1.30500e-01   1.20868e-02   9.47015e+01   9.52500e+01
          1306   1.30600e-01   1.20863e-02   9.47542e+01   9.53000e+01
          1307   1.30700e-01   1.20855e-02   9.48056e+01   9.53500e+01
          1308   1.30800e-01   1.20850e-02   9.48532e+01   9.54000e+01
          1309   1.30900e-01   1.20846e-02   9.49033e+01   9.54500e+01
          1310   1.31000e-01   1.20841e-02   9.49547e+01   9.55000e+01
          1311   1.31100e-01   1.20836e-02   9.50023e+01   9.55500e+01
          1312   1.31200e-01   1.20824e-02   9.50524e+01   9.56000e+01
          1313   1.31300e-01   1.20808e-02   9.51064e+01   9.56500e+01
          1314   1.31400e-01   1.20787e-02   9.51552e+01   9.57000e+01
          1315   1.31500e-01   1.20761e-02   9.52027e+01   9.57500e+01
          1316   1.31600e-01   1.20733e-02   9.52503e+01   9.58000e+01
          1317   1.31700e-01   1.20700e-02   9.53029e+01   9.58500e+01
          1318   1.31800e-01   1.20658e-02   9.53543e+01   9.59000e+01
          1319   1.31900e-01   1.20613e-02   9.54031e+01   9.59500e+01
          1320   1.32000e-01   1.20564e-02   9.54545e+01   9.60000e+01
          1321   1.32100e-01   1.20514e-02   9.55033e+01   9.60500e+01
          1322   1.32200e-01   1.20463e-02   9.55546e+01   9.61000e+01
          1323   1.32300e-01   1.20415e-02   9.56008e+01   9.61500e+01
          1324   1.32400e-01   1.20370e-02   9.56522e+01   9.62000e+01
          1325   1.32500e-01   1.20331e-02   9.57048e+01   9.62500e+01
          1326   1.32600e-01   1.20307e-02   9.57574e+01   9.63000e+01
          1327   1.32700e-01   1.20297e-02   9.58036e+01   9.63500e+01
          1328   1.32800e-01   1.20299e-02   9.58536e+01   9.64000e+01
          1329   1.32900e-01   1.20315e-02   9.58998e+01   9.64500e+01
          1330   1.33000e-01   1.20339e-02   9.59537e+01   9.65000e+01
          1331   1.33100e-01   1.20365e-02   9.60037e+01   9.65500e+01
          1332   1.33200e-01   1.20383e-02   9.60537e+01   9.66000e+01
          1333   1.33300e-01   1.20399e-02   9.61024e+01   9.66500e+01
          1334   1.33400e-01   1.20405e-02   9.61550e+01   9.67000e+01
          1335   1.33500e-01   1.20408e-02   9.61999e+01   9.67500e+01
          1336   1.33600e-01   1.20402e-02   9.62512e+01   9.68000e+01
          1337   1.33700e-01   1.20395e-02   9.63050e+01   9.68500e+01
          1338   1.33800e-01   1.20393e-02   9.63524e+01   9.69000e+01
          1339   1.33900e-01   1.20399e-02   9.64049e+01   9.69500e+01
          1340   1.34000e-01   1.20408e-02   9.64549e+01   9.70000e+01
          1341   1.34100e-01   1.20417e-02   9.65023e+01   9.70500e+01
          1342   1.34200e-01   1.20428e-02   9.65510e+01   9.71000e+01
          1343   1.34300e-01   1.20440e-02   9.66048e+01   9.71500e+01
          1344   1.34400e-01   1.20458e-02   9.66535e+01   9.72000e+01
          1345   1.34500e-01   1.20477e-02   9.67060e+01   9.72500e+01
          1346   1.34600e-01   1.20504e-02   9.67546e+01   9.73000e+01
          1347   1.34700e-01   1.20533e-02   9.68033e+01   9.73500e+01
          1348   1.34800e-01   1.20562e-02   9.68532e+01   9.74000e+01
          1349   1.34900e-01   1.20591e-02   9.69019e+01   9.74500e+01
          1350   1.35000e-01   1.20619e-02   9.69518e+01   9.75000e+01
          1351   1.35100e-01   1.20645e-02   9.70043e+01   9.75500e+01
          1352   1.35200e-01   1.20668e-02   9.70542e+01   9.76000e+01
          1353   1.35300e-01   1.20685e-02   9.71028e+01   9.76500e+01
          1354   1.35400e-01   1.20701e-02   9.71527e+01   9.77000e+01
          1355   1.35500e-01   1.20719e-02   9.72039e+01   9.77500e+01
          1356   1.35600e-01   1.20742e-02   9.72538e+01   9.78000e+01
          1357   1.35700e-01   1.20769e-02   9.73037e+01   9.78500e+01
          1358   1.35800e-01   1.20794e-02   9.73548e+01   9.79000e+01
          1359   1.35900e-01   1.20822e-02   9.74021e+01   9.79500e+01
          1360   1.36000e-01   1.20842e-02   9.74533e+01   9.80000e+01
          1361   1.36100e-01   1.20854e-02   9.75031e+01   9.80500e+01
          1362   1.36200e-01   1.20856e-02   9.75517e+01   9.81000e+01
          1363   1.36300e-01   1.20850e-02   9.76016e+01   9.81500e+01
          1364   1.36400e-01   1.20842e-02   9.76553e+01   9.82000e+01
          1365   1.36500e-01   1.20832e-02   9.77038e+01   9.82500e+01
          1366   1.36600e-01   1.20822e-02   9.77511e+01   9.83000e+01
          1367   1.36700e-01   1.20817e-02   9.78035e+01   9.83500e+01
          1368   1.36800e-01   1.20807e-02   9.78571e+01   9.84000e+01
          1369   1.36900e-01   1.20800e-02   9.79031e+01   9.84500e+01
          1370   1.37000e-01   1.20796e-02   9.79530e+01   9.85000e+01
          1371   1.37100e-01   1.20792e-02   9.80015e+01   9.85500e+01
          1372   1.37200e-01   1.20792e-02   9.80526e+01   9.86000e+01
          1373   1.37300e-01   1.20791e-02   9.80998e+01   9.86500e+01
          1374   1.37400e-01   1.20791e-02   9.81509e+01   9.87000e+01
          1375   1.37500e-01   1.20805e-02   9.82045e+01   9.87500e+01
          1376   1.37600e-01   1.20827e-02   9.82556e+01   9.88000e+01
          1377   1.37700e-01   1.20865e-02   9.83015e+01   9.88500e+01
          1378   1.37800e-01   1.20907e-02   9.83513e+01   9.89000e+01
          1379   1.37900e-01   1.20957e-02   9.84049e+01   9.89500e+01
          1380   1.38000e-01   1.21007e-02   9.84547e+01   9.90000e+01
          1381   1.38100e-01   1.21061e-02   9.85032e+01   9.90500e+01
          1382   1.38200e-01   1.21116e-02   9.85542e+01   9.91000e+01
          1383   1.38300e-01   1.21172e-02   9.86052e+01   9.91500e+01
          1384   1.38400e-01   1.21225e-02   9.86498e+01   9.92000e+01
          1385   1.38500e-01   1.21275e-02   9.87009e+01   9.92500e+01
          1386   1.38600e-01   1.21328e-02   9.87519e+01   9.93000e+01
          1387   1.38700e-01   1.21383e-02   9.88042e+01   9.93500e+01
          1388   1.38800e-01   1.21444e-02   9.88513e+01   9.94000e+01
          1389   1.38900e-01   1.21514e-02   9.89023e+01   9.94500e+01
          1390   1.39000e-01   1.21594e-02   9.89533e+01   9.95000e+01
          1391   1.39100e-01   1.21682e-02   9.90030e+01   9.95500e+01
          1392   1.39200e-01   1.21767e-02   9.90502e+01   9.96000e+01
          1393   1.39300e-01   1.21850e-02   9.91050e+01   9.96500e+01
          1394   1.39400e-01   1.21934e-02   9.91559e+01   9.97000e+01
          1395   1.39500e-01   1.22012e-02   9.92018e+01   9.97500e+01
          1396   1.39600e-01   1.22080e-02   9.92502e+01   9.98000e+01
          1397   1.39700e-01   1.22142e-02   9.92999e+01   9.98500e+01
          1398   1.39800e-01   1.22196e-02   9.93559e+01   9.99000e+01
          1399   1.39900e-01   1.22248e-02   9.94018e+01   9.99500e+01
          1400   1.40000e-01   1.22298e-02   9.94540e+01   1.00000e+02
          1401   1.40100e-01   1.22346e-02   9.95049e+01   1.00050e+02
          1402   1.40200e-01   1.22402e-02   9.95508e+01   1.00100e+02
          1403   1.40300e-01   1.22457e-02   9.96030e+01   1.00150e+02
          1404   1.40400e-01   1.22513e-02   9.96513e+01   1.00200e+02
          1405   1.40500e-01   1.22563e-02   9.97060e+01   1.00250e+02
          1406   1.40600e-01   1.22606e-02   9.97544e+01   1.00300e+02
          1407   1.40700e-01   1.22643e-02   9.98066e+01   1.00350e+02
          1408   1.40800e-01   1.22671e-02   9.98537e+01   1.00400e+02
          1409   1.40900e-01   1.22699e-02   9.99020e+01   1.00450e+02
          1410   1.41000e-01   1.22724e-02   9.99516e+01   1.00500e+02
          1411   1.41100e-01   1.22745e-02   1.00002e+02   1.00550e+02
          1412   1.41200e-01   1.22768e-02   1.00052e+02   1.00600e+02
          1413   1.41300e-01   1.22789e-02   1.00104e+02   1.00650e+02
          1414   1.41400e-01   1.22814e-02   1.00154e+02   1.00700e+02
          1415   1.41500e-01   1.22840e-02   1.00201e+02   1.00750e+02
          1416   1.41600e-01   1.22865e-02   1.00253e+02   1.00800e+02
          1417   1.41700e-01   1.22895e-02   1.00303e+02   1.00850e+02
          1418   1.41800e-01   1.22926e-02   1.00353e+02   1.00900e+02
          1419   1.41900e-01   1.22954e-02   1.00403e+02   1.00950e+02
          1420   1.42000e-01   1.22986e-02   1.00455e+02   1.01000e+02
          1421   1.42100e-01   1.23023e-02   1.00505e+02   1.01050e+02
          1422   1.42200e-01   1.23058e-02   1.00554e+02   1.01100e+02
          1423   1.42300e-01   1.23097e-02   1.00601e+02   1.01150e+02
          1424   1.42400e-01   1.23132e-02   1.00653e+02   1.01200e+02
          1425   1.42500e-01   1.23165e-02   1.00704e+02   1.01250e+02
          1426   1.42600e-01   1.23193e-02   1.00752e+02   1.01300e+02
          1427   1.42700e-01   1.23219e-02   1.00799e+02   1.01350e+02
          1428   1.42800e-01   1.23244e-02   1.00851e+02   1.01400e+02
          1429   1.42900e-01   1.23273e-02   1.00901e+02   1.01450e+02
          1430   1.43000e-01   1.23305e-02   1.00952e+02   1.01500e+02
          1431   1.43100e-01   1.23343e-02   1.01005e+02   1.01550e+02
          1432   1.43200e-01   1.23385e-02   1.01055e+02   1.01600e+02
          1433   1.43300e-01   1.23432e-02   1.01103e+02   1.01650e+02
          1434   1.43400e-01   1.23477e-02   1.01150e+02   1.01700e+02
          1435   1.43500e-01   1.23517e-02   1.01200e+02   1.01750e+02
          1436   1.43600e-01   1.23549e-02   1.01251e+02   1.01800e+02
          1437   1.43700e-01   1.23577e-02   1.01303e+02   1.01850e+02
          1438   1.43800e-01   1.23602e-02   1.01355e+02   1.01900e+02
          1439   1.43900e-01   1.23618e-02   1.01401e+02   1.01950e+02
          1440   1.44000e-01   1.23622e-02   1.01449e+02   1.02000e+02
          1441   1.44100e-01   1.23622e-02   1.01502e+02   1.02050e+02
          1442   1.44200e-01   1.23622e-02   1.01553e+02   1.02100e+02
          1443   1.44300e-01   1.23624e-02   1.01604e+02   1.02150e+02
          1444   1.44400e-01   1.23633e-02   1.01653e+02   1.02200e+02
          1445   1.44500e-01   1.23649e-02   1.01701e+02   1.02250e+02
          1446   1.44600e-01   1.23667e-02   1.01753e+02   1.02300e+02
          1447   1.44700e-01   1.23683e-02   1.01801e+02   1.02350e+02
          1448   1.44800e-01   1.23698e-02   1.01851e+02   1.02400e+02
          1449   1.44900e-01   1.23707e-02   1.01905e+02   1.02450e+02
          1450   1.45000e-01   1.23710e-02   1.01952e+02   1.02500e+02
          1451   1.45100e-01   1.23704e-02   1.02004e+02   1.02550e+02
          1452   1.45200e-01   1.23683e-02   1.02050e+02   1.02600e+02
          1453   1.45300e-01   1.23648e-02   1.02108e+02   1.02650e+02
          1454   1.45400e-01   1.23599e-02   1.02152e+02   1.02700e+02
          1455   1.45500e-01   1.23538e-02   1.02204e+02   1.02750e+02
          1456   1.45600e-01   1.23468e-02   1.02252e+02   1.02800e+02
          1457   1.45700e-01   1.23396e-02   1.02302e+02   1.02850e+02
          1458   1.45800e-01   1.23319e-02   1.02351e+02   1.02900e+02
          1459   1.45900e-01   1.23236e-02   1.02403e+02   1.02950e+02
          1460   1.46000e-01   1.23148e-02   1.02451e+02   1.03000e+02
          1461   1.46100e-01   1.23061e-02   1.02504e+02   1.03050e+02
          1462   1.46200e-01   1.22974e-02   1.02555e+02   1.03100e+02
          1463   1.46300e-01   1.22888e-02   1.02602e+02   1.03150e+02
          1464   1.46400e-01   1.22813e-02   1.02651e+02   1.03200e+02
          1465   1.46500e-01   1.22737e-02   1.02702e+02   1.03250e+02
          1466   1.46600e-01   1.22660e-02   1.02754e+02   1.03300e+02
          1467   1.46700e-01   1.22585e-02   1.02804e+02   1.03350e+02
          1468   1.46800e-01   1.22516e-02   1.02852e+02   1.03400e+02
          1469   1.46900e-01   1.22452e-02   1.02902e+02   1.03450e+02
          1470   1.47000e-01   1.22401e-02   1.02948e+02   1.03500e+02
          1471   1.47100e-01   1.22363e-02   1.03001e+02   1.03550e+02
          1472   1.47200e-01   1.22336e-02   1.03053e+02   1.03600e+02
          1473   1.47300e-01   1.22320e-02   1.03100e+02   1.03650e+02
          1474   1.47400e-01   1.22315e-02   1.03153e+02   1.03700e+02
          1475   1.47500e-01   1.22321e-02   1.03205e+02   1.03750e+02
          1476   1.47600e-01   1.22338e-02   1.03254e+02   1.03800e+02
          1477   1.47700e-01   1.22368e-02   1.03303e+02   1.03850e+02
          1478   1.47800e-01   1.22395e-02   1.03354e+02   1.03900e+02
          1479   1.47900e-01   1.22420e-02   1.03402e+02   1.03950e+02
          1480   1.48000e-01   1.22440e-02   1.03456e+02   1.04000e+02
          1481   1.48100e-01   1.22462e-02   1.03501e+02   1.04050e+02
          1482   1.48200e-01   1.22482e-02   1.03555e+02   1.04100e+02
          1483   1.48300e-01   1.22510e-02   1.03604e+02   1.04150e+02
          1484   1.48400e-01   1.22536e-02   1.03651e+02   1.04200e+02
          1485   1.48500e-01   1.22567e-02   1.03701e+02   1.04250e+02
          1486   1.48600e-01   1.22598e-02   1.03751e+02   1.04300e+02
          1487   1.48700e-01   1.22634e-02   1.03804e+02   1.04350e+02
          1488   1.48800e-01   1.22675e-02   1.03852e+02   1.04400e+02
          1489   1.48900e-01   1.22724e-02   1.03902e+02   1.04450e+02
          1490   1.49000e-01   1.22772e-02   1.03952e+02   1.04500e+02
          1491   1.49100e-01   1.22825e-02   1.04002e+02   1.04550e+02
          1492   1.49200e-01   1.22885e-02   1.04052e+02   1.04600e+02
          1493   1.49300e-01   1.22948e-02   1.04101e+02   1.04650e+02
          1494   1.49400e-01   1.23018e-02   1.04152e+02   1.04700e+02
          1495   1.49500e-01   1.23091e-02   1.04202e+02   1.04750e+02
          1496   1.49600e-01   1.23162e-02   1.04248e+02   1.04800e+02
          1497   1.49700e-01   1.23229e-02   1.04299e+02   1.04850e+02
          1498   1.49800e-01   1.23292e-02   1.04352e+02   1.04900e+02
          1499   1.49900e-01   1.23353e-02   1.04402e+02   1.04950e+02
          1500   1.50000e-01   1.23408e-02   1.04453e+02   1.05000e+02
          1501   1.50100e-01   1.23457e-02   1.04500e+02   1.05050e+02
          1502   1.50200e-01   1.23497e-02   1.04549e+02   1.05100e+02
          1503   1.50300e-01   1.23522e-02   1.04598e+02   1.05150e+02
          1504   1.50400e-01   1.23532e-02   1.04647e+02   1.05200e+02
          1505   1.50500e-01   1.23534e-02   1.04700e+02   1.05250e+02
          1506   1.50600e-01   1.23526e-02   1.04751e+02   1.05300e+02
          1507   1.50700e-01   1.23522e-02   1.04798e+02   1.05350e+02
          1508   1.50800e-01   1.23516e-02   1.04853e+02   1.05400e+02
          1509   1.50900e-01   1.23512e-02   1.04902e+02   1.05450e+02
          1510   1.51000e-01   1.23511e-02   1.04948e+02   1.05500e+02
          1511   1.51100e-01   1.23514e-02   1.04999e+02   1.05550e+02
          1512   1.51200e-01   1.23525e-02   1.05049e+02   1.05600e+02
          1513   1.51300e-01   1.23550e-02   1.05099e+02   1.05650e+02
          1514   1.51400e-01   1.23583e-02   1.05146e+02   1.05700e+02
          1515   1.51500e-01   1.23622e-02   1.05200e+02   1.05750e+02
          1516   1.51600e-01   1.23668e-02   1.05251e+02   1.05800e+02
          1517   1.51700e-01   1.23722e-02   1.05302e+02   1.05850e+02
          1518   1.51800e-01   1.23785e-02   1.05351e+02   1.05900e+02
          1519   1.51900e-01   1.23854e-02   1.05400e+02   1.05950e+02
          1520   1.52000e-01   1.23932e-02   1.05451e+02   1.06000e+02
          1521   1.52100e-01   1.24018e-02   1.05498e+02   1.06050e+02
          1522   1.52200e-01   1.24111e-02   1.05552e+02   1.06100e+02
          1523   1.52300e-01   1.24208e-02   1.05600e+02   1.06150e+02
          1524   1.52400e-01   1.24310e-02   1.05652e+02   1.06200e+02
          1525   1.52500e-01   1.24417e-02   1.05703e+02   1.06250e+02
          1526   1.52600e-01   1.24516e-02   1.05752e+02   1.06300e+02
          1527   1.52700e-01   1.24606e-02   1.05799e+02   1.06350e+02
          1528   1.52800e-01   1.24679e-02   1.05849e+02   1.06400e+02
          1529   1.52900e-01   1.24740e-02   1.05901e+02   1.06450e+02
          1530   1.53000e-01   1.24787e-02   1.05957e+02   1.06500e+02
          1531   1.53100e-01   1.24832e-02   1.06004e+02   1.06550e+02
          1532   1.53200e-01   1.24876e-02   1.06053e+02   1.06600e+02
          1533   1.53300e-01   1.24922e-02   1.06104e+02   1.06650e+02
          1534   1.53400e-01   1.24970e-02   1.06153e+02   1.06700e+02
          1535   1.53500e-01   1.25023e-02   1.06202e+02   1.06750e+02
          1536   1.53600e-01   1.25080e-02   1.06251e+02   1.06800e+02
          1537   1.53700e-01   1.25141e-02   1.06302e+02   1.06850e+02
          1538   1.53800e-01   1.25205e-02   1.06351e+02   1.06900e+02
          1539   1.53900e-01   1.25265e-02   1.06400e+02   1.06950e+02
          1540   1.54000e-01   1.25318e-02   1.06450e+02   1.07000e+02
          1541   1.54100e-01   1.25363e-02   1.06501e+02   1.07050e+02
          1542   1.54200e-01   1.25401e-02   1.06552e+02   1.07100e+02
          1543   1.54300e-01   1.25434e-02   1.06599e+02   1.07150e+02
          1544   1.54400e-01   1.25463e-02   1.06653e+02   1.07200e+02
          1545   1.54500e-01   1.25490e-02   1.06700e+02   1.07250e+02
          1546   1.54600e-01   1.25507e-02   1.06751e+02   1.07300e+02
          1547   1.54700e-01   1.25517e-02   1.06801e+02   1.07350e+02
          1548   1.54800e-01   1.25522e-02   1.06851e+02   1.07400e+02
          1549   1.54900e-01   1.25526e-02   1.06904e+02   1.07450e+02
          1550   1.55000e-01   1.25531e-02   1.06952e+02   1.07500e+02
          1551   1.55100e-01   1.25537e-02   1.07002e+02   1.07550e+02
          1552   1.55200e-01   1.25553e-02   1.07046e+02   1.07600e+02
          1553   1.55300e-01   1.25575e-02   1.07101e+02   1.07650e+02
          1554   1.55400e-01   1.25608e-02   1.07155e+02   1.07700e+02
          1555   1.55500e-01   1.25645e-02   1.07204e+02   1.07750e+02
          1556   1.55600e-01   1.25689e-02   1.07255e+02   1.07800e+02
          1557   1.55700e-01   1.25736e-02   1.07304e+02   1.07850e+02
          1558   1.55800e-01   1.25781e-02   1.07349e+02   1.07900e+02
          1559   1.55900e-01   1.25818e-02   1.07402e+02   1.07950e+02
          1560   1.56000e-01   1.25857e-02   1.07452e+02   1.08000e+02
          1561   1.56100e-01   1.25896e-02   1.07505e+02   1.08050e+02
          1562   1.56200e-01   1.25937e-02   1.07550e+02   1.08100e+02
          1563   1.56300e-01   1.25982e-02   1.07602e+02   1.08150e+02
          1564   1.56400e-01   1.26027e-02   1.07651e+02   1.08200e+02
          1565   1.56500e-01   1.26069e-02   1.07699e+02   1.08250e+02
          1566   1.56600e-01   1.26105e-02   1.07750e+02   1.08300e+02
          1567   1.56700e-01   1.26133e-02   1.07800e+02   1.08350e+02
          1568   1.56800e-01   1.26163e-02   1.07852e+02   1.08400e+02
          1569   1.56900e-01   1.26195e-02   1.07901e+02   1.08450e+02
          1570   1.57000e-01   1.26232e-02   1.07949e+02   1.08500e+02
          1571   1.57100e-01   1.26271e-02   1.08003e+02   1.08550e+02
          1572   1.57200e-01   1.26306e-02   1.08051e+02   1.08600e+02
          1573   1.57300e-01   1.26340e-02   1.08103e+02   1.08650e+02
          1574   1.57400e-01   1.26378e-02   1.08153e+02   1.08700e+02
          1575   1.57500e-01   1.26413e-02   1.08203e+02   1.08750e+02
          1576   1.57600e-01   1.26445e-02   1.08251e+02   1.08800e+02
          1577   1.57700e-01   1.26469e-02   1.08300e+02   1.08850e+02
          1578   1.57800e-01   1.26492e-02   1.08351e+02   1.08900e+02
          1579   1.57900e-01   1.26514e-02   1.08402e+02   1.08950e+02
          1580   1.58000e-01   1.26545e-02   1.08454e+02   1.09000e+02
          1581   1.58100e-01   1.26583e-02   1.08500e+02   1.09050e+02
          1582   1.58200e-01   1.26631e-02   1.08548e+02   1.09100e+02
          1583   1.58300e-01   1.26687e-02   1.08601e+02   1.09150e+02
          1584   1.58400e-01   1.26750e-02   1.08650e+02   1.09200e+02
          1585   1.58500e-01   1.26821e-02   1.08701e+02   1.09250e+02
          1586   1.58600e-01   1.26896e-02   1.08751e+02   1.09300e+02
          1587   1.58700e-01   1.26968e-02   1.08801e+02   1.09350e+02
          1588   1.58800e-01   1.27037e-02   1.08849e+02   1.09400e+02
          1589   1.58900e-01   1.27089e-02   1.08900e+02   1.09450e+02
          1590   1.59000e-01   1.27122e-02   1.08951e+02   1.09500e+02
          1591   1.59100e-01   1.27136e-02   1.09001e+02   1.09550e+02
          1592   1.59200e-01   1.27138e-02   1.09049e+02   1.09600e+02
          1593   1.59300e-01   1.27133e-02   1.09100e+02   1.09650e+02
          1594   1.59400e-01   1.27121e-02   1.09150e+02   1.09700e+02
          1595   1.59500e-01   1.27113e-02   1.09197e+02   1.09750e+02
          1596   1.59600e-01   1.27110e-02   1.09251e+02   1.09800e+02
          1597   1.59700e-01   1.27114e-02   1.09301e+02   1.09850e+02
          1598   1.59800e-01   1.27125e-02   1.09355e+02   1.09900e+02
          1599   1.59900e-01   1.27139e-02   1.09402e+02   1.09950e+02
          1600   1.60000e-01   1.27158e-02   1.09452e+02   1.10000e+02
          1601   1.60100e-01   1.27181e-02   1.09501e+02   1.10050e+02
          1602   1.60200e-01   1.27204e-02   1.09548e+02   1.10100e+02
          1603   1.60300e-01   1.27235e-02   1.09603e+02   1.10150e+02
          1604   1.60400e-01   1.27275e-02   1.09652e+02   1.10200e+02
          1605   1.60500e-01   1.27327e-02   1.09701e+02   1.10250e+02
          1606   1.60600e-01   1.27384e-02   1.09752e+02   1.10300e+02
          1607   1.60700e-01   1.27442e-02   1.09799e+02   1.10350e+02
          1608   1.60800e-01   1.27499e-02   1.09851e+02   1.10400e+02
          1609   1.60900e-01   1.27545e-02   1.09901e+02   1.10450e+02
          1610   1.61000e-01   1.27583e-02   1.09955e+02   1.10500e+02
          1611   1.61100e-01   1.27629e-02   1.10001e+02   1.10550e+02
          1612   1.61200e-01   1.27683e-02   1.10052e+02   1.10600e+02
          1613   1.61300e-01   1.27749e-02   1.10100e+02   1.10650e+02
          1614   1.61400e-01   1.27821e-02   1.10150e+02   1.10700e+02
          1615   1.61500e-01   1.27895e-02   1.10201e+02   1.10750e+02
          1616   1.61600e-01   1.27971e-02   1.10254e+02   1.10800e+02
          1617   1.61700e-01   1.28038e-02   1.10303e+02   1.10850e+02
          1618   1.61800e-01   1.28098e-02   1.10351e+02   1.10900e+02
          1619   1.61900e-01   1.28160e-02   1.10403e+02   1.10950e+02
          1620   1.62000e-01   1.28212e-02   1.10449e+02   1.11000e+02
          1621   1.62100e-01   1.28252e-02   1.10497e+02   1.11050e+02
          1622   1.62200e-01   1.28283e-02   1.10552e+02   1.11100e+02
          1623   1.62300e-01   1.28306e-02   1.10601e+02   1.11150e+02
          1624   1.62400e-01   1.28324e-02   1.10651e+02   1.11200e+02
          1625   1.62500e-01   1.28339e-02   1.10698e+02   1.11250e+02
          1626   1.62600e-01   1.28349e-02   1.10750e+02   1.11300e+02
          1627   1.62700e-01   1.28355e-02   1.10802e+02   1.11350e+02
          1628   1.62800e-01   1.28361e-02   1.10854e+02   1.11400e+02
          1629   1.62900e-01   1.28362e-02   1.10902e+02   1.11450e+02
          1630   1.63000e-01   1.28355e-02   1.10948e+02   1.11500e+02
          1631   1.63100e-01   1.28335e-02   1.11000e+02   1.11550e+02
          1632   1.63200e-01   1.28304e-02   1.11050e+02   1.11600e+02
          1633   1.63300e-01   1.28265e-02   1.11100e+02   1.11650e+02
          1634   1.63400e-01   1.28215e-02   1.11150e+02   1.11700e+02
          1635   1.63500e-01   1.28160e-02   1.11203e+02   1.11750e+02
          1636   1.63600e-01   1.28105e-02   1.11251e+02   1.11800e+02
          1637   1.63700e-01   1.28047e-02   1.11302e+02   1.11850e+02
          1638   1.63800e-01   1.27985e-02   1.11350e+02   1.11900e+02
          1639   1.63900e-01   1.27919e-02   1.11400e+02   1.11950e+02
          1640   1.64000e-01   1.27853e-02   1.11452e+02   1.12000e+02
          1641   1.64100e-01   1.27786e-02   1.11503e+02   1.12050e+02
          1642   1.64200e-01   1.27718e-02   1.11553e+02   1.12100e+02
          1643   1.64300e-01   1.27649e-02   1.11601e+02   1.12150e+02
          1644   1.64400e-01   1.27577e-02   1.11649e+02   1.12200e+02
          1645   1.64500e-01   1.27505e-02   1.11697e+02   1.12250e+02
          1646   1.64600e-01   1.27430e-02   1.11752e+02   1.12300e+02
          1647   1.64700e-01   1.27360e-02   1.11801e+02   1.12350e+02
          1648   1.64800e-01   1.27295e-02   1.11852e+02   1.12400e+02
          1649   1.64900e-01   1.27239e-02   1.11901e+02   1.12450e+02
          1650   1.65000e-01   1.27191e-02   1.11947e+02   1.12500e+02
          1651   1.65100e-01   1.27153e-02   1.12001e+02   1.12550e+02
          1652   1.65200e-01   1.27128e-02   1.12050e+02   1.12600e+02
          1653   1.65300e-01   1.27109e-02   1.12101e+02   1.12650e+02
          1654   1.65400e-01   1.27105e-02   1.12153e+02   1.12700e+02
          1655   1.65500e-01   1.27111e-02   1.12201e+02   1.12750e+02
          1656   1.65600e-01   1.27119e-02   1.12250e+02   1.12800e+02
          1657   1.65700e-01   1.27129e-02   1.12301e+02   1.12850e+02
          1658   1.65800e-01   1.27141e-02   1.12352e+02   1.12900e+02
          1659   1.65900e-01   1.27162e-02   1.12401e+02   1.12950e+02
          1660   1.66000e-01   1.27194e-02   1.12450e+02   1.13000e+02
          1661   1.66100e-01   1.27229e-02   1.12501e+02   1.13050e+02
          1662   1.66200e-01   1.27259e-02   1.12548e+02   1.13100e+02
          1663   1.66300e-01   1.27289e-02   1.12599e+02   1.13150e+02
          1664   1.66400e-01   1.27317e-02   1.12651e+02   1.13200e+02
          1665   1.66500e-01   1.27349e-02   1.12703e+02   1.13250e+02
          1666   1.66600e-01   1.27385e-02   1.12751e+02   1.13300e+02
          1667   1.66700e-01   1.27426e-02   1.12800e+02   1.13350e+02
          1668   1.66800e-01   1.27466e-02   1.12849e+02   1.13400e+02
          1669   1.66900e-01   1.27509e-02   1.12899e+02   1.13450e+02
          1670   1.67000e-01   1.27550e-02   1.12950e+02   1.13500e+02
          1671   1.67100e-01   1.27588e-02   1.12998e+02   1.13550e+02
          1672   1.67200e-01   1.27626e-02   1.13055e+02   1.13600e+02
          1673   1.67300e-01   1.27661e-02   1.13102e+02   1.13650e+02
          1674   1.67400e-01   1.27691e-02   1.13147e+02   1.13700e+02
          1675   1.67500e-01   1.27717e-02   1.13200e+02   1.13750e+02
          1676   1.67600e-01   1.27739e-02   1.13250e+02   1.13800e+02
          1677   1.67700e-01   1.27751e-02   1.13299e+02   1.13850e+02
          1678   1.67800e-01   1.27765e-02   1.13350e+02   1.13900e+02
          1679   1.67900e-01   1.27777e-02   1.13399e+02   1.13950e+02
          1680   1.68000e-01   1.27789e-02   1.13447e+02   1.14000e+02
          1681   1.68100e-01   1.27802e-02   1.13499e+02   1.14050e+02
          1682   1.68200e-01   1.27814e-02   1.13550e+02   1.14100e+02
          1683   1.68300e-01   1.27820e-02   1.13599e+02   1.14150e+02
          1684   1.68400e-01   1.27824e-02   1.13650e+02   1.14200e+02
          1685   1.68500e-01   1.27826e-02   1.13700e+02   1.14250e+02
          1686   1.68600e-01   1.27831e-02   1.13752e+02   1.14300e+02
          1687   1.68700e-01   1.27837e-02   1.13793e+02   1.14350e+02
          1688   1.68800e-01   1.27846e-02   1.13847e+02   1.14400e+02
          1689   1.68900e-01   1.27861e-02   1.13897e+02   1.14450e+02
          1690   1.69000e-01   1.27884e-02   1.13949e+02   1.14500e+02
          1691   1.69100e-01   1.27907e-02   1.13999e+02   1.14550e+02
          1692   1.69200e-01   1.27934e-02   1.14045e+02   1.14600e+02
          1693   1.69300e-01   1.27962e-02   1.14096e+02   1.14650e+02
          1694   1.69400e-01   1.27987e-02   1.14148e+02   1.14700e+02
          1695   1.69500e-01   1.28013e-02   1.14195e+02   1.14750e+02
          1696   1.69600e-01   1.28038e-02   1.14249e+02   1.14800e+02
          1697   1.69700e-01   1.28068e-02   1.14299e+02   1.14850e+02
          1698   1.69800e-01   1.28102e-02   1.14348e+02   1.14900e+02
          1699   1.69900e-01   1.28145e-02   1.14398e+02   1.14950e+02
          1700   1.70000e-01   1.28192e-02   1.14448e+02   1.15000e+02
          1701   1.70100e-01   1.28245e-02   1.14499e+02   1.15050e+02
          1702   1.70200e-01   1.28302e-02   1.14549e+02   1.15100e+02
          1703   1.70300e-01   1.28368e-02   1.14598e+02   1.15150e+02
          1704   1.70400e-01   1.28444e-02   1.14646e+02   1.15200e+02
          1705   1.70500e-01   1.28524e-02   1.14698e+02   1.15250e+02
          1706   1.70600e-01   1.28616e-02   1.14748e+02   1.15300e+02
          1707   1.70700e-01   1.28715e-02   1.14796e+02   1.15350e+02
          1708   1.70800e-01   1.28821e-02   1.14848e+02   1.15400e+02
          1709   1.70900e-01   1.28931e-02   1.14900e+02   1.15450e+02
          1710   1.71000e-01   1.29047e-02   1.14947e+02   1.15500e+02
          1711   1.71100e-01   1.29158e-02   1.14997e+02   1.15550e+02
          1712   1.71200e-01   1.29265e-02   1.15050e+02   1.15600e+02
          1713   1.71300e-01   1.29366e-02   1.15099e+02   1.15650e+02
          1714   1.71400e-01   1.29465e-02   1.15150e+02   1.15700e+02
          1715   1.71500e-01   1.29557e-02   1.15202e+02   1.15750e+02
          1716   1.71600e-01   1.29641e-02   1.15249e+02   1.15800e+02
          1717   1.71700e-01   1.29719e-02   1.15295e+02   1.15850e+02
          1718   1.71800e-01   1.29791e-02   1.15348e+02   1.15900e+02
          1719   1.71900e-01   1.29859e-02   1.15401e+02   1.15950e+02
          1720   1.72000e-01   1.29921e-02   1.15448e+02   1.16000e+02
          1721   1.72100e-01   1.29978e-02   1.15496e+02   1.16050e+02
          1722   1.72200e-01   1.30025e-02   1.15549e+02   1.16100e+02
          1723   1.72300e-01   1.30063e-02   1.15596e+02   1.16150e+02
          1724   1.72400e-01   1.30088e-02   1.15644e+02   1.16200e+02
          1725   1.72500e-01   1.30107e-02   1.15695e+02   1.16250e+02
          1726   1.72600e-01   1.30122e-02   1.15747e+02   1.16300e+02
          1727   1.72700e-01   1.30133e-02   1.15799e+02   1.16350e+02
          1728   1.72800e-01   1.30149e-02   1.15845e+02   1.16400e+02
          1729   1.72900e-01   1.30164e-02   1.15897e+02   1.16450e+02
          1730   1.73000e-01   1.30176e-02   1.15948e+02   1.16500e+02
          1731   1.73100e-01   1.30180e-02   1.15996e+02   1.16550e+02
          1732   1.73200e-01   1.30183e-02   1.16053e+02   1.16600e+02
          1733   1.73300e-01   1.30183e-02   1.16097e+02   1.16650e+02
          1734   1.73400e-01   1.30179e-02   1.16148e+02   1.16700e+02
          1735   1.73500e-01   1.30167e-02   1.16198e+02   1.16750e+02
          1736   1.73600e-01   1.30148e-02   1.16244e+02   1.16800e+02
          1737   1.73700e-01   1.30124e-02   1.16294e+02   1.16850e+02
          1738   1.73800e-01   1.30090e-02   1.16346e+02   1.16900e+02
          1739   1.73900e-01   1.30051e-02   1.16398e+02   1.16950e+02
          1740   1.74000e-01   1.30015e-02   1.16447e+02   1.17000e+02
          1741   1.74100e-01   1.29980e-02   1.16499e+02   1.17050e+02
          1742   1.74200e-01   1.29948e-02   1.16543e+02   1.17100e+02
          1743   1.74300e-01   1.29917e-02   1.16595e+02   1.17150e+02
          1744   1.74400e-01   1.29887e-02   1.16648e+02   1.17200e+02
          1745   1.74500e-01   1.29862e-02   1.16700e+02   1.17250e+02
          1746   1.74600e-01   1.29842e-02   1.16747e+02   1.17300e+02
          1747   1.74700e-01   1.29831e-02   1.16797e+02   1.17350e+02
          1748   1.74800e-01   1.29828e-02   1.16845e+02   1.17400e+02
          1749   1.74900e-01   1.29829e-02   1.16899e+02   1.17450e+02
          1750   1.75000e-01   1.29838e-02   1.16948e+02   1.17500e+02
          1751   1.75100e-01   1.29849e-02   1.17001e+02   1.17550e+02
          1752   1.75200e-01   1.29859e-02   1.17047e+02   1.17600e+02
          1753   1.75300e-01   1.29874e-02   1.17095e+02   1.17650e+02
          1754   1.75400e-01   1.29884e-02   1.17144e+02   1.17700e+02
          1755   1.75500e-01   1.29893e-02   1.17193e+02   1.17750e+02
          1756   1.75600e-01   1.29890e-02   1.17246e+02   1.17800e+02
          1757   1.75700e-01   1.29883e-02   1.17296e+02   1.17850e+02
          1758   1.75800e-01   1.29867e-02   1.17348e+02   1.17900e+02
          1759   1.75900e-01   1.29847e-02   1.17395e+02   1.17950e+02
          1760   1.76000e-01   1.29815e-02   1.17444e+02   1.18000e+02
          1761   1.76100e-01   1.29781e-02   1.17495e+02   1.18050e+02
          1762   1.76200e-01   1.29754e-02   1.17544e+02   1.18100e+02
          1763   1.76300e-01   1.29737e-02   1.17596e+02   1.18150e+02
          1764   1.76400e-01   1.29725e-02   1.17645e+02   1.18200e+02
          1765   1.76500e-01   1.29719e-02   1.17698e+02   1.18250e+02
          1766   1.76600e-01   1.29720e-02   1.17741e+02   1.18300e+02
          1767   1.76700e-01   1.29730e-02   1.17797e+02   1.18350e+02
          1768   1.76800e-01   1.29740e-02   1.17844e+02   1.18400e+02
          1769   1.76900e-01   1.29756e-02   1.17894e+02   1.18450e+02
          1770   1.77000e-01   1.29775e-02   1.17947e+02   1.18500e+02
          1771   1.77100e-01   1.29800e-02   1.17996e+02   1.18550e+02
          1772   1.77200e-01   1.29830e-02   1.18044e+02   1.18600e+02
          1773   1.77300e-01   1.29866e-02   1.18094e+02   1.18650e+02
          1774   1.77400e-01   1.29903e-02   1.18144e+02   1.18700e+02
          1775   1.77500e-01   1.29942e-02   1.18195e+02   1.18750e+02
          1776   1.77600e-01   1.29982e-02   1.18246e+02   1.18800e+02
          1777   1.77700e-01   1.30023e-02   1.18294e+02   1.18850e+02
          1778   1.77800e-01   1.30066e-02   1.18343e+02   1.18900e+02
          1779   1.77900e-01   1.30110e-02   1.18394e+02   1.18950e+02
          1780   1.78000e-01   1.30149e-02   1.18444e+02   1.19000e+02
          1781   1.78100e-01   1.30182e-02   1.18494e+02   1.19050e+02
          1782   1.78200e-01   1.30211e-02   1.18547e+02   1.19100e+02
          1783   1.78300e-01   1.30237e-02   1.18593e+02   1.19150e+02
          1784   1.78400e-01   1.30255e-02   1.18642e+02   1.19200e+02
          1785   1.78500e-01   1.30272e-02   1.18694e+02   1.19250e+02
          1786   1.78600e-01   1.30281e-02   1.18739e+02   1.19300e+02
          1787   1.78700e-01   1.30292e-02   1.18793e+02   1.19350e+02
          1788   1.78800e-01   1.30306e-02   1.18842e+02   1.19400e+02
          1789   1.78900e-01   1.30336e-02   1.18894e+02   1.19450e+02
          1790   1.79000e-01   1.30378e-02   1.18939e+02   1.19500e+02
          1791   1.79100e-01   1.30434e-02   1.18993e+02   1.19550e+02
          1792   1.79200e-01   1.30503e-02   1.19044e+02   1.19600e+02
          1793   1.79300e-01   1.30578e-02   1.19092e+02   1.19650e+02
          1794   1.79400e-01   1.30655e-02   1.19144e+02   1.19700e+02
          1795   1.79500e-01   1.30730e-02   1.19195e+02   1.19750e+02
          1796   1.79600e-01   1.30799e-02   1.19245e+02   1.19800e+02
          1797   1.79700e-01   1.30864e-02   1.19290e+02   1.19850e+02
          1798   1.79800e-01   1.30924e-02   1.19342e+02   1.19900e+02
          1799   1.79900e-01   1.30986e-02   1.19391e+02   1.19950e+02
          1800   1.80000e-01   1.31048e-02   1.19446e+02   1.20000e+02
          1801   1.80100e-01   1.31108e-02   1.19494e+02   1.20050e+02
          1802   1.80200e-01   1.31165e-02   1.19543e+02   1.20100e+02
          1803   1.80300e-01   1.31216e-02   1.19590e+02   1.20150e+02
          1804   1.80400e-01   1.31260e-02   1.19643e+02   1.20200e+02
          1805   1.80500e-01   1.31295e-02   1.19691e+02   1.20250e+02
          1806   1.80600e-01   1.31327e-02   1.19745e+02   1.20300e+02
          1807   1.80700e-01   1.31358e-02   1.19791e+02   1.20350e+02
          1808   1.80800e-01   1.31385e-02   1.19843e+02   1.20400e+02
          1809   1.80900e-01   1.31415e-02   1.19888e+02   1.20450e+02
          1810   1.81000e-01   1.31445e-02   1.19943e+02   1.20500e+02
          1811   1.81100e-01   1.31468e-02   1.19995e+02   1.20550e+02
          1812   1.81200e-01   1.31482e-02   1.20041e+02   1.20600e+02
          1813   1.81300e-01   1.31488e-02   1.20095e+02   1.20650e+02
          1814   1.81400e-01   1.31482e-02   1.20143e+02   1.20700e+02
          1815   1.81500e-01   1.31470e-02   1.20192e+02   1.20750e+02
          1816   1.81600e-01   1.31454e-02   1.20242e+02   1.20800e+02
          1817   1.81700e-01   1.31446e-02   1.20293e+02   1.20850e+02
          1818   1.81800e-01   1.31447e-02   1.20347e+02   1.20900e+02
          1819   1.81900e-01   1.31447e-02   1.20394e+02   1.20950e+02
          1820   1.82000e-01   1.31451e-02   1.20439e+02   1.21000e+02
          1821   1.82100e-01   1.31455e-02   1.20492e+02   1.21050e+02
          1822   1.82200e-01   1.31460e-02   1.20541e+02   1.21100e+02
          1823   1.82300e-01   1.31465e-02   1.20591e+02   1.21150e+02
          1824   1.82400e-01   1.31468e-02   1.20642e+02   1.21200e+02
          1825   1.82500e-01   1.31463e-02   1.20692e+02   1.21250e+02
          1826   1.82600e-01   1.31451e-02   1.20742e+02   1.21300e+02
          1827   1.82700e-01   1.31438e-02   1.20789e+02   1.21350e+02
          1828   1.82800e-01   1.31424e-02   1.20839e+02   1.21400e+02
          1829   1.82900e-01   1.31412e-02   1.20892e+02   1.21450e+02
          1830   1.83000e-01   1.31401e-02   1.20944e+02   1.21500e+02
          1831   1.83100e-01   1.31399e-02   1.20993e+02   1.21550e+02
          1832   1.83200e-01   1.31402e-02   1.21043e+02   1.21600e+02
          1833   1.83300e-01   1.31407e-02   1.21091e+02   1.21650e+02
          1834   1.83400e-01   1.31413e-02   1.21141e+02   1.21700e+02
          1835   1.83500e-01   1.31416e-02   1.21192e+02   1.21750e+02
          1836   1.83600e-01   1.31417e-02   1.21241e+02   1.21800e+02
          1837   1.83700e-01   1.31417e-02   1.21291e+02   1.21850e+02
          1838   1.83800e-01   1.31419e-02   1.21341e+02   1.21900e+02
          1839   1.83900e-01   1.31422e-02   1.21391e+02   1.21950e+02
          1840   1.84000e-01   1.31425e-02   1.21438e+02   1.22000e+02
          1841   1.84100e-01   1.31433e-02   1.21492e+02   1.22050e+02
          1842   1.84200e-01   1.31446e-02   1.21540e+02   1.22100e+02
          1843   1.84300e-01   1.31459e-02   1.21594e+02   1.22150e+02
          1844   1.84400e-01   1.31469e-02   1.21643e+02   1.22200e+02
          1845   1.84500e-01   1.31479e-02   1.21689e+02   1.22250e+02
          1846   1.84600e-01   1.31487e-02   1.21739e+02   1.22300e+02
          1847   1.84700e-01   1.31486e-02   1.21793e+02   1.22350e+02
          1848   1.84800e-01   1.31479e-02   1.21841e+02   1.22400e+02
          1849   1.84900e-01   1.31470e-02   1.21892e+02   1.22450e+02
          1850   1.85000e-01   1.31459e-02   1.21942e+02   1.22500e+02
          1851   1.85100e-01   1.31449e-02   1.21990e+02   1.22550e+02
          1852   1.85200e-01   1.31441e-02   1.22040e+02   1.22600e+02
          1853   1.85300e-01   1.31440e-02   1.22091e+02   1.22650e+02
          1854   1.85400e-01   1.31443e-02   1.22141e+02   1.22700e+02
          1855   1.85500e-01   1.31449e-02   1.22190e+02   1.22750e+02
          1856   1.85600e-01   1.31466e-02   1.22240e+02   1.22800e+02
          1857   1.85700e-01   1.31488e-02   1.22290e+02   1.22850e+02
          1858   1.85800e-01   1.31518e-02   1.22338e+02   1.22900e+02
          1859   1.85900e-01   1.31555e-02   1.22387e+02   1.22950e+02
          1860   1.86000e-01   1.31596e-02   1.22438e+02   1.23000e+02
          1861   1.86100e-01   1.31640e-02   1.22490e+02   1.23050e+02
          1862   1.86200e-01   1.31689e-02   1.22537e+02   1.23100e+02
          1863   1.86300e-01   1.31742e-02   1.22590e+02   1.23150e+02
          1864   1.86400e-01   1.31792e-02   1.22641e+02   1.23200e+02
          1865   1.86500e-01   1.31846e-02   1.22690e+02   1.23250e+02
          1866   1.86600e-01   1.31900e-02   1.22740e+02   1.23300e+02
          1867   1.86700e-01   1.31949e-02   1.22791e+02   1.23350e+02
          1868   1.86800e-01   1.31999e-02   1.22841e+02   1.23400e+02
          1869   1.86900e-01   1.32046e-02   1.22888e+02   1.23450e+02
          1870   1.87000e-01   1.32092e-02   1.22937e+02   1.23500e+02
          1871   1.87100e-01   1.32138e-02   1.22991e+02   1.23550e+02
          1872   1.87200e-01   1.32188e-02   1.23039e+02   1.23600e+02
          1873   1.87300e-01   1.32246e-02   1.23089e+02   1.23650e+02
          1874   1.87400e-01   1.32312e-02   1.23138e+02   1.23700e+02
          1875   1.87500e-01   1.32383e-02   1.23185e+02   1.23750e+02
          1876   1.87600e-01   1.32463e-02   1.23237e+02   1.23800e+02
          1877   1.87700e-01   1.32555e-02   1.23289e+02   1.23850e+02
          1878   1.87800e-01   1.32652e-02   1.23339e+02   1.23900e+02
          1879   1.87900e-01   1.32753e-02   1.23391e+02   1.23950e+02
          1880   1.88000e-01   1.32856e-02   1.23439e+02   1.24000e+02
          1881   1.88100e-01   1.32960e-02   1.23490e+02   1.24050e+02
          1882   1.88200e-01   1.33065e-02   1.23537e+02   1.24100e+02
          1883   1.88300e-01   1.33171e-02   1.23587e+02   1.24150e+02
          1884   1.88400e-01   1.33279e-02   1.23638e+02   1.24200e+02
          1885   1.88500e-01   1.33386e-02   1.23688e+02   1.24250e+02
          1886   1.88600e-01   1.33488e-02   1.23739e+02   1.24300e+02
          1887   1.88700e-01   1.33584e-02   1.23788e+02   1.24350e+02
          1888   1.88800e-01   1.33672e-02   1.23837e+02   1.24400e+02
          1889   1.88900e-01   1.33747e-02   1.23888e+02   1.24450e+02
          1890   1.89000e-01   1.33815e-02   1.23937e+02   1.24500e+02
          1891   1.89100e-01   1.33885e-02   1.23990e+02   1.24550e+02
          1892   1.89200e-01   1.33948e-02   1.24037e+02   1.24600e+02
          1893   1.89300e-01   1.34006e-02   1.24086e+02   1.24650e+02
          1894   1.89400e-01   1.34054e-02   1.24138e+02   1.24700e+02
          1895   1.89500e-01   1.34097e-02   1.24184e+02   1.24750e+02
          1896   1.89600e-01   1.34131e-02   1.24238e+02   1.24800e+02
          1897   1.89700e-01   1.34158e-02   1.24289e+02   1.24850e+02
          1898   1.89800e-01   1.34179e-02   1.24335e+02   1.24900e+02
          1899   1.89900e-01   1.34194e-02   1.24386e+02   1.24950e+02
          1900   1.90000e-01   1.34210e-02   1.24436e+02   1.25000e+02
          1901   1.90100e-01   1.34227e-02   1.24486e+02   1.25050e+02
          1902   1.90200e-01   1.34244e-02   1.24536e+02   1.25100e+02
          1903   1.90300e-01   1.34257e-02   1.24590e+02   1.25150e+02
          1904   1.90400e-01   1.34273e-02   1.24639e+02   1.25200e+02
          1905   1.90500e-01   1.34293e-02   1.24686e+02   1.25250e+02
          1906   1.90600e-01   1.34310e-02   1.24734e+02   1.25300e+02
          1907   1.90700e-01   1.34324e-02   1.24785e+02   1.25350e+02
          1908   1.90800e-01   1.34338e-02   1.24838e+02   1.25400e+02
          1909   1.90900e-01   1.34352e-02   1.24887e+02   1.25450e+02
          1910   1.91000e-01   1.34359e-02   1.24936e+02   1.25500e+02
          1911   1.91100e-01   1.34365e-02   1.24985e+02   1.25550e+02
          1912   1.91200e-01   1.34366e-02   1.25037e+02   1.25600e+02
          1913   1.91300e-01   1.34359e-02   1.25087e+02   1.25650e+02
          1914   1.91400e-01   1.34342e-02   1.25134e+02   1.25700e+02
          1915   1.91500e-01   1.34321e-02   1.25189e+02   1.25750e+02
          1916   1.91600e-01   1.34304e-02   1.25235e+02   1.25800e+02
          1917   1.91700e-01   1.34283e-02   1.25286e+02   1.25850e+02
          1918   1.91800e-01   1.34259e-02   1.25337e+02   1.25900e+02
          1919   1.91900e-01   1.34234e-02   1.25384e+02   1.25950e+02
          1920   1.92000e-01   1.34199e-02   1.25434e+02   1.26000e+02
          1921   1.92100e-01   1.34159e-02   1.25485e+02   1.26050e+02
          1922   1.92200e-01   1.34112e-02   1.25537e+02   1.26100e+02
          1923   1.92300e-01   1.34060e-02   1.25585e+02   1.26150e+02
          1924   1.92400e-01   1.34001e-02   1.25635e+02   1.26200e+02
          1925   1.92500e-01   1.33940e-02   1.25687e+02   1.26250e+02
          1926   1.92600e-01   1.33882e-02   1.25737e+02   1.26300e+02
          1927   1.92700e-01   1.33829e-02   1.25792e+02   1.26350e+02
          1928   1.92800e-01   1.33778e-02   1.25838e+02   1.26400e+02
          1929   1.92900e-01   1.33732e-02   1.25887e+02   1.26450e+02
          1930   1.93000e-01   1.33692e-02   1.25936e+02   1.26500e+02
          1931   1.93100e-01   1.33664e-02   1.25986e+02   1.26550e+02
          1932   1.93200e-01   1.33645e-02   1.26034e+02   1.26600e+02
          1933   1.93300e-01   1.33638e-02   1.26086e+02   1.26650e+02
          1934   1.93400e-01   1.33643e-02   1.26136e+02   1.26700e+02
          1935   1.93500e-01   1.33659e-02   1.26185e+02   1.26750e+02
          1936   1.93600e-01   1.33681e-02   1.26235e+02   1.26800e+02
          1937   1.93700e-01   1.33708e-02   1.26285e+02   1.26850e+02
          1938   1.93800e-01   1.33737e-02   1.26334e+02   1.26900e+02
          1939   1.93900e-01   1.33764e-02   1.26382e+02   1.26950e+02
          1940   1.94000e-01   1.33796e-02   1.26436e+02   1.27000e+02
          1941   1.94100e-01   1.33835e-02   1.26483e+02   1.27050e+02
          1942   1.94200e-01   1.33880e-02   1.26534e+02   1.27100e+02
          1943   1.94300e-01   1.33929e-02   1.26580e+02   1.27150e+02
          1944   1.94400e-01   1.33974e-02   1.26634e+02   1.27200e+02
          1945   1.94500e-01   1.34020e-02   1.26686e+02   1.27250e+02
          1946   1.94600e-01   1.34072e-02   1.26736e+02   1.27300e+02
          1947   1.94700e-01   1.34125e-02   1.26784e+02   1.27350e+02
          1948   1.94800e-01   1.34172e-02   1.26834e+02   1.27400e+02
          1949   1.94900e-01   1.34214e-02   1.26883e+02   1.27450e+02
          1950   1.95000e-01   1.34247e-02   1.26932e+02   1.27500e+02
          1951   1.95100e-01   1.34281e-02   1.26981e+02   1.27550e+02
          1952   1.95200e-01   1.34310e-02   1.27035e+02   1.27600e+02
          1953   1.95300e-01   1.34335e-02   1.27086e+02   1.27650e+02
          1954   1.95400e-01   1.34356e-02   1.27136e+02   1.27700e+02
          1955   1.95500e-01   1.34369e-02   1.27179e+02   1.27750e+02
          1956   1.95600e-01   1.34372e-02   1.27236e+02   1.27800e+02
          1957   1.95700e-01   1.34361e-02   1.27282e+02   1.27850e+02
          1958   1.95800e-01   1.34343e-02   1.27335e+02   1.27900e+02
          1959   1.95900e-01   1.34317e-02   1.27382e+02   1.27950e+02
          1960   1.96000e-01   1.34297e-02   1.27437e+02   1.28000e+02
          1961   1.96100e-01   1.34274e-02   1.27482e+02   1.28050e+02
          1962   1.96200e-01   1.34244e-02   1.27532e+02   1.28100e+02
          1963   1.96300e-01   1.34201e-02   1.27587e+02   1.28150e+02
          1964   1.96400e-01   1.34148e-02   1.27630e+02   1.28200e+02
          1965   1.96500e-01   1.34095e-02   1.27686e+02   1.28250e+02
          1966   1.96600e-01   1.34048e-02   1.27737e+02   1.28300e+02
          1967   1.96700e-01   1.34008e-02   1.27780e+02   1.28350e+02
          1968   1.96800e-01   1.33981e-02   1.27832e+02   1.28400e+02
          1969   1.96900e-01   1.33964e-02   1.27880e+02   1.28450e+02
          1970   1.97000e-01   1.33957e-02   1.27937e+02   1.28500e+02
          1971   1.97100e-01   1.33956e-02   1.27983e+02   1.28550e+02
          1972   1.97200e-01   1.33962e-02   1.28030e+02   1.28600e+02
          1973   1.97300e-01   1.33975e-02   1.28083e+02   1.28650e+02
          1974   1.97400e-01   1.33997e-02   1.28133e+02   1.28700e+02
          1975   1.97500e-01   1.34027e-02   1.28185e+02   1.28750e+02
          1976   1.97600e-01   1.34073e-02   1.28233e+02   1.28800e+02
          1977   1.97700e-01   1.34126e-02   1.28286e+02   1.28850e+02
          1978   1.97800e-01   1.34181e-02   1.28331e+02   1.28900e+02
          1979   1.97900e-01   1.34236e-02   1.28383e+02   1.28950e+02
          1980   1.98000e-01   1.34294e-02   1.28431e+02   1.29000e+02
          1981   1.98100e-01   1.34355e-02   1.28484e+02   1.29050e+02
          1982   1.98200e-01   1.34416e-02   1.28534e+02   1.29100e+02
          1983   1.98300e-01   1.34474e-02   1.28584e+02   1.29150e+02
          1984   1.98400e-01   1.34536e-02   1.28633e+02   1.29200e+02
          1985   1.98500e-01   1.34599e-02   1.28683e+02   1.29250e+02
          1986   1.98600e-01   1.34664e-02   1.28730e+02   1.29300e+02
          1987   1.98700e-01   1.34726e-02   1.28785e+02   1.29350e+02
          1988   1.98800e-01   1.34785e-02   1.28835e+02   1.29400e+02
          1989   1.98900e-01   1.34839e-02   1.28885e+02   1.29450e+02
          1990   1.99000e-01   1.34889e-02   1.28932e+02   1.29500e+02
          1991   1.99100e-01   1.34936e-02   1.28984e+02   1.29550e+02
          1992   1.99200e-01   1.34976e-02   1.29031e+02   1.29600e+02
          1993   1.99300e-01   1.35010e-02   1.29081e+02   1.29650e+02
          1994   1.99400e-01   1.35036e-02   1.29133e+02   1.29700e+02
          1995   1.99500e-01   1.35060e-02   1.29182e+02   1.29750e+02
          1996   1.99600e-01   1.35079e-02   1.29233e+02   1.29800e+02
          1997   1.99700e-01   1.35093e-02   1.29280e+02   1.29850e+02
          1998   1.99800e-01   1.35106e-02   1.29331e+02   1.29900e+02
          1999   1.99900e-01   1.35115e-02   1.29381e+02   1.29950e+02
          2000   2.00000e-01   1.35115e-02   1.29432e+02   1.30000e+02
          2001   2.00100e-01   1.35107e-02   1.29483e+02   1.30050e+02
          2002   2.00200e-01   1.35093e-02   1.29534e+02   1.30100e+02
          2003   2.00300e-01   1.35075e-02   1.29580e+02   1.30150e+02
          2004   2.00400e-01   1.35051e-02   1.29631e+02   1.30200e+02
          2005   2.00500e-01   1.35024e-02   1.29681e+02   1.30250e+02
          2006   2.00600e-01   1.34996e-02   1.29731e+02   1.30300e+02
          2007   2.00700e-01   1.34968e-02   1.29784e+02   1.30350e+02
          2008   2.00800e-01   1.34937e-02   1.29833e+02   1.30400e+02
          2009   2.00900e-01   1.34906e-02   1.29881e+02   1.30450e+02
          2010   2.01000e-01   1.34878e-02   1.29929e+02   1.30500e+02
          2011   2.01100e-01   1.34854e-02   1.29976e+02   1.30550e+02
          2012   2.01200e-01   1.34833e-02   1.30032e+02   1.30600e+02
          2013   2.01300e-01   1.34814e-02   1.30080e+02   1.30650e+02
          2014   2.01400e-01   1.34795e-02   1.30132e+02   1.30700e+02
          2015   2.01500e-01   1.34784e-02   1.30182e+02   1.30750e+02
          2016   2.01600e-01   1.34781e-02   1.30230e+02   1.30800e+02
          2017   2.01700e-01   1.34779e-02   1.30280e+02   1.30850e+02
          2018   2.01800e-01   1.34776e-02   1.30331e+02   1.30900e+02
          2019   2.01900e-01   1.34773e-02   1.30380e+02   1.30950e+02
          2020   2.02000e-01   1.34766e-02   1.30434e+02   1.31000e+02
          2021   2.02100e-01   1.34759e-02   1.30479e+02   1.31050e+02
          2022   2.02200e-01   1.34751e-02   1.30532e+02   1.31100e+02
          2023   2.02300e-01   1.34744e-02   1.30579e+02   1.31150e+02
          2024   2.02400e-01   1.34735e-02   1.30633e+02   1.31200e+02
          2025   2.02500e-01   1.34727e-02   1.30684e+02   1.31250e+02
          2026   2.02600e-01   1.34724e-02   1.30732e+02   1.31300e+02
          2027   2.02700e-01   1.34725e-02   1.30780e+02   1.31350e+02
          2028   2.02800e-01   1.34729e-02   1.30832e+02   1.31400e+02
          2029   2.02900e-01   1.34738e-02   1.30882e+02   1.31450e+02
          2030   2.03000e-01   1.34756e-02   1.30934e+02   1.31500e+02
          2031   2.03100e-01   1.34781e-02   1.30984e+02   1.31550e+02
          2032   2.03200e-01   1.34810e-02   1.31031e+02   1.31600e+02
          2033   2.03300e-01   1.34836e-02   1.31081e+02   1.31650e+02
          2034   2.03400e-01   1.34869e-02   1.31131e+02   1.31700e+02
          2035   2.03500e-01   1.34916e-02   1.31183e+02   1.31750e+02
          2036   2.03600e-01   1.34974e-02   1.31228e+02   1.31800e+02
          2037   2.03700e-01   1.35045e-02   1.31282e+02   1.31850e+02
          2038   2.03800e-01   1.35123e-02   1.31329e+02   1.31900e+02
          2039   2.03900e-01   1.35211e-02   1.31377e+02   1.31950e+02
          2040   2.04000e-01   1.35298e-02   1.31428e+02   1.32000e+02
          2041   2.04100e-01   1.35391e-02   1.31482e+02   1.32050e+02
          2042   2.04200e-01   1.35480e-02   1.31533e+02   1.32100e+02
          2043   2.04300e-01   1.35570e-02   1.31581e+02   1.32150e+02
          2044   2.04400e-01   1.35664e-02   1.31628e+02   1.32200e+02
          2045   2.04500e-01   1.35768e-02   1.31679e+02   1.32250e+02
          2046   2.04600e-01   1.35882e-02   1.31727e+02   1.32300e+02
          2047   2.04700e-01   1.36008e-02   1.31780e+02   1.32350e+02
          2048   2.04800e-01   1.36141e-02   1.31831e+02   1.32400e+02
          2049   2.04900e-01   1.36269e-02   1.31882e+02   1.32450e+02
          2050   2.05000e-01   1.36395e-02   1.31931e+02   1.32500e+02
          2051   2.05100e-01   1.36512e-02   1.31980e+02   1.32550e+02
          2052   2.05200e-01   1.36620e-02   1.32027e+02   1.32600e+02
          2053   2.05300e-01   1.36717e-02   1.32078e+02   1.32650e+02
          2054   2.05400e-01   1.36804e-02   1.32130e+02   1.32700e+02
          2055   2.05500e-01   1.36879e-02   1.32184e+02   1.32750e+02
          2056   2.05600e-01   1.36935e-02   1.32230e+02   1.32800e+02
          2057   2.05700e-01   1.36978e-02   1.32279e+02   1.32850e+02
          2058   2.05800e-01   1.37001e-02   1.32328e+02   1.32900e+02
          2059   2.05900e-01   1.37010e-02   1.32380e+02   1.32950e+02
          2060   2.06000e-01   1.37011e-02   1.32429e+02   1.33000e+02
          2061   2.06100e-01   1.37010e-02   1.32481e+02   1.33050e+02
          2062   2.06200e-01   1.37006e-02   1.32529e+02   1.33100e+02
          2063   2.06300e-01   1.37006e-02   1.32577e+02   1.33150e+02
          2064   2.06400e-01   1.37014e-02   1.32629e+02   1.33200e+02
          2065   2.06500e-01   1.37025e-02   1.32680e+02   1.33250e+02
          2066   2.06600e-01   1.37041e-02   1.32727e+02   1.33300e+02
          2067   2.06700e-01   1.37064e-02   1.32780e+02   1.33350e+02
          2068   2.06800e-01   1.37094e-02   1.32828e+02   1.33400e+02
          2069   2.06900e-01   1.37127e-02   1.32881e+02   1.33450e+02
          2070   2.07000e-01   1.37163e-02   1.32925e+02   1.33500e+02
          2071   2.07100e-01   1.37199e-02   1.32978e+02   1.33550e+02
          2072   2.07200e-01   1.37236e-02   1.33029e+02   1.33600e+02
          2073   2.07300e-01   1.37265e-02   1.33081e+02   1.33650e+02
          2074   2.07400e-01   1.37288e-02   1.33130e+02   1.33700e+02
          2075   2.07500e-01   1.37308e-02   1.33178e+02   1.33750e+02
          2076   2.07600e-01   1.37321e-02   1.33223e+02   1.33800e+02
          2077   2.07700e-01   1.37328e-02   1.33275e+02   1.33850e+02
          2078   2.07800e-01   1.37327e-02   1.33327e+02   1.33900e+02
          2079   2.07900e-01   1.37317e-02   1.33380e+02   1.33950e+02
          2080   2.08000e-01   1.37301e-02   1.33429e+02   1.34000e+02
          2081   2.08100e-01   1.37282e-02   1.33481e+02   1.34050e+02
          2082   2.08200e-01   1.37263e-02   1.33530e+02   1.34100e+02
          2083   2.08300e-01   1.37251e-02   1.33579e+02   1.34150e+02
          2084   2.08400e-01   1.37243e-02   1.33625e+02   1.34200e+02
          2085   2.08500e-01   1.37237e-02   1.33678e+02   1.34250e+02
          2086   2.08600e-01   1.37235e-02   1.33727e+02   1.34300e+02
          2087   2.08700e-01   1.37232e-02   1.33780e+02   1.34350e+02
          2088   2.08800e-01   1.37228e-02   1.33825e+02   1.34400e+02
          2089   2.08900e-01   1.37230e-02   1.33876e+02   1.34450e+02
          2090   2.09000e-01   1.37241e-02   1.33927e+02   1.34500e+02
          2091   2.09100e-01   1.37256e-02   1.33977e+02   1.34550e+02
          2092   2.09200e-01   1.37277e-02   1.34026e+02   1.34600e+02
          2093   2.09300e-01   1.37307e-02   1.34078e+02   1.34650e+02
          2094   2.09400e-01   1.37345e-02   1.34126e+02   1.34700e+02
          2095   2.09500e-01   1.37393e-02   1.34176e+02   1.34750e+02
          2096   2.09600e-01   1.37449e-02   1.34226e+02   1.34800e+02
          2097   2.09700e-01   1.37505e-02   1.34279e+02   1.34850e+02
          2098   2.09800e-01   1.37556e-02   1.34325e+02   1.34900e+02
          2099   2.09900e-01   1.37595e-02   1.34375e+02   1.34950e+02
          2100   2.10000e-01   1.37621e-02   1.34424e+02   1.35000e+02
          2101   2.10100e-01   1.37638e-02   1.34476e+02   1.35050e+02
          2102   2.10200e-01   1.37646e-02   1.34525e+02   1.35100e+02
          2103   2.10300e-01   1.37652e-02   1.34580e+02   1.35150e+02
          2104   2.10400e-01   1.37649e-02   1.34626e+02   1.35200e+02
          2105   2.10500e-01   1.37643e-02   1.34674e+02   1.35250e+02
          2106   2.10600e-01   1.37643e-02   1.34726e+02   1.35300e+02
          2107   2.10700e-01   1.37641e-02   1.34776e+02   1.35350e+02
          2108   2.10800e-01   1.37639e-02   1.34825e+02   1.35400e+02
          2109   2.10900e-01   1.37634e-02   1.34877e+02   1.35450e+02
          2110   2.11000e-01   1.37631e-02   1.34926e+02   1.35500e+02
          2111   2.11100e-01   1.37633e-02   1.34976e+02   1.35550e+02
          2112   2.11200e-01   1.37639e-02   1.35021e+02   1.35600e+02
          2113   2.11300e-01   1.37661e-02   1.35074e+02   1.35650e+02
          2114   2.11400e-01   1.37693e-02   1.35127e+02   1.35700e+02
          2115   2.11500e-01   1.37731e-02   1.35176e+02   1.35750e+02
          2116   2.11600e-01   1.37770e-02   1.35227e+02   1.35800e+02
          2117   2.11700e-01   1.37813e-02   1.35277e+02   1.35850e+02
          2118   2.11800e-01   1.37855e-02   1.35324e+02   1.35900e+02
          2119   2.11900e-01   1.37899e-02   1.35374e+02   1.35950e+02
          2120   2.12000e-01   1.37953e-02   1.35429e+02   1.36000e+02
          2121   2.12100e-01   1.38009e-02   1.35478e+02   1.36050e+02
          2122   2.12200e-01   1.38073e-02   1.35524e+02   1.36100e+02
          2123   2.12300e-01   1.38146e-02   1.35576e+02   1.36150e+02
          2124   2.12400e-01   1.38226e-02   1.35626e+02   1.36200e+02
          2125   2.12500e-01   1.38315e-02   1.35675e+02   1.36250e+02
          2126   2.12600e-01   1.38405e-02   1.35727e+02   1.36300e+02
          2127   2.12700e-01   1.38491e-02   1.35776e+02   1.36350e+02
          2128   2.12800e-01   1.38573e-02   1.35829e+02   1.36400e+02
          2129   2.12900e-01   1.38650e-02   1.35874e+02   1.36450e+02
          2130   2.13000e-01   1.38731e-02   1.35923e+02   1.36500e+02
          2131   2.13100e-01   1.38813e-02   1.35972e+02   1.36550e+02
          2132   2.13200e-01   1.38899e-02   1.36028e+02   1.36600e+02
          2133   2.13300e-01   1.38981e-02   1.36075e+02   1.36650e+02
          2134   2.13400e-01   1.39061e-02   1.36124e+02   1.36700e+02
          2135   2.13500e-01   1.39141e-02   1.36176e+02   1.36750e+02
          2136   2.13600e-01   1.39220e-02   1.36226e+02   1.36800e+02
          2137   2.13700e-01   1.39299e-02   1.36272e+02   1.36850e+02
          2138   2.13800e-01   1.39377e-02   1.36326e+02   1.36900e+02
          2139   2.13900e-01   1.39461e-02   1.36375e+02   1.36950e+02
          2140   2.14000e-01   1.39539e-02   1.36427e+02   1.37000e+02
          2141   2.14100e-01   1.39608e-02   1.36478e+02   1.37050e+02
          2142   2.14200e-01   1.39665e-02   1.36521e+02   1.37100e+02
          2143   2.14300e-01   1.39713e-02   1.36570e+02   1.37150e+02
          2144   2.14400e-01   1.39754e-02   1.36625e+02   1.37200e+02
          2145   2.14500e-01   1.39787e-02   1.36675e+02   1.37250e+02
          2146   2.14600e-01   1.39812e-02   1.36725e+02   1.37300e+02
          2147   2.14700e-01   1.39835e-02   1.36774e+02   1.37350e+02
          2148   2.14800e-01   1.39859e-02   1.36824e+02   1.37400e+02
          2149   2.14900e-01   1.39886e-02   1.36870e+02   1.37450e+02
          2150   2.15000e-01   1.39916e-02   1.36925e+02   1.37500e+02
          2151   2.15100e-01   1.39940e-02   1.36976e+02   1.37550e+02
          2152   2.15200e-01   1.39959e-02   1.37023e+02   1.37600e+02
          2153   2.15300e-01   1.39967e-02   1.37073e+02   1.37650e+02
          2154   2.15400e-01   1.39971e-02   1.37124e+02   1.37700e+02
          2155   2.15500e-01   1.39977e-02   1.37171e+02   1.37750e+02
          2156   2.15600e-01   1.39992e-02   1.37224e+02   1.37800e+02
          2157   2.15700e-01   1.40016e-02   1.37274e+02   1.37850e+02
          2158   2.15800e-01   1.40045e-02   1.37326e+02   1.37900e+02
          2159   2.15900e-01   1.40079e-02   1.37372e+02   1.37950e+02
          2160   2.16000e-01   1.40114e-02   1.37422e+02   1.38000e+02
          2161   2.16100e-01   1.40155e-02   1.37471e+02   1.38050e+02
          2162   2.16200e-01   1.40201e-02   1.37525e+02   1.38100e+02
          2163   2.16300e-01   1.40258e-02   1.37571e+02   1.38150e+02
          2164   2.16400e-01   1.40323e-02   1.37622e+02   1.38200e+02
          2165   2.16500e-01   1.40388e-02   1.37671e+02   1.38250e+02
          2166   2.16600e-01   1.40454e-02   1.37722e+02   1.38300e+02
          2167   2.16700e-01   1.40520e-02   1.37773e+02   1.38350e+02
          2168   2.16800e-01   1.40588e-02   1.37822e+02   1.38400e+02
          2169   2.16900e-01   1.40655e-02   1.37872e+02   1.38450e+02
          2170   2.17000e-01   1.40725e-02   1.37922e+02   1.38500e+02
          2171   2.17100e-01   1.40787e-02   1.37971e+02   1.38550e+02
          2172   2.17200e-01   1.40847e-02   1.38022e+02   1.38600e+02
          2173   2.17300e-01   1.40901e-02   1.38072e+02   1.38650e+02
          2174   2.17400e-01   1.40952e-02   1.38120e+02   1.38700e+02
          2175   2.17500e-01   1.40993e-02   1.38174e+02   1.38750e+02
          2176   2.17600e-01   1.41019e-02   1.38223e+02   1.38800e+02
          2177   2.17700e-01   1.41037e-02   1.38270e+02   1.38850e+02
          2178   2.17800e-01   1.41057e-02   1.38321e+02   1.38900e+02
          2179   2.17900e-01   1.41076e-02   1.38369e+02   1.38950e+02
          2180   2.18000e-01   1.41096e-02   1.38425e+02   1.39000e+02
          2181   2.18100e-01   1.41115e-02   1.38472e+02   1.39050e+02
          2182   2.18200e-01   1.41131e-02   1.38524e+02   1.39100e+02
          2183   2.18300e-01   1.41148e-02   1.38571e+02   1.39150e+02
          2184   2.18400e-01   1.41160e-02   1.38621e+02   1.39200e+02
          2185   2.18500e-01   1.41168e-02   1.38672e+02   1.39250e+02
          2186   2.18600e-01   1.41170e-02   1.38723e+02   1.39300e+02
          2187   2.18700e-01   1.41165e-02   1.38771e+02   1.39350e+02
          2188   2.18800e-01   1.41154e-02   1.38824e+02   1.39400e+02
          2189   2.18900e-01   1.41128e-02   1.38871e+02   1.39450e+02
          2190   2.19000e-01   1.41091e-02   1.38922e+02   1.39500e+02
          2191   2.19100e-01   1.41047e-02   1.38970e+02   1.39550e+02
          2192   2.19200e-01   1.41000e-02   1.39022e+02   1.39600e+02
          2193   2.19300e-01   1.40949e-02   1.39072e+02   1.39650e+02
          2194   2.19400e-01   1.40897e-02   1.39120e+02   1.39700e+02
          2195   2.19500e-01   1.40843e-02   1.39170e+02   1.39750e+02
          2196   2.19600e-01   1.40794e-02   1.39221e+02   1.39800e+02
          2197   2.19700e-01   1.40751e-02   1.39269e+02   1.39850e+02
          2198   2.19800e-01   1.40719e-02   1.39321e+02   1.39900e+02
          2199   2.19900e-01   1.40695e-02   1.39372e+02   1.39950e+02
          2200   2.20000e-01   1.40688e-02   1.39423e+02   1.40000e+02
          2201   2.20100e-01   1.40692e-02   1.39469e+02   1.40050e+02
          2202   2.20200e-01   1.40706e-02   1.39518e+02   1.40100e+02
          2203   2.20300e-01   1.40729e-02   1.39569e+02   1.40150e+02
          2204   2.20400e-01   1.40756e-02   1.39621e+02   1.40200e+02
          2205   2.20500e-01   1.40784e-02   1.39672e+02   1.40250e+02
          2206   2.20600e-01   1.40813e-02   1.39719e+02   1.40300e+02
          2207   2.20700e-01   1.40842e-02   1.39771e+02   1.40350e+02
          2208   2.20800e-01   1.40879e-02   1.39819e+02   1.40400e+02
          2209   2.20900e-01   1.40926e-02   1.39872e+02   1.40450e+02
          2210   2.21000e-01   1.40984e-02   1.39921e+02   1.40500e+02
          2211   2.21100e-01   1.41046e-02   1.39972e+02   1.40550e+02
          2212   2.21200e-01   1.41111e-02   1.40019e+02   1.40600e+02
          2213   2.21300e-01   1.41178e-02   1.40072e+02   1.40650e+02
          2214   2.21400e-01   1.41250e-02   1.40116e+02   1.40700e+02
          2215   2.21500e-01   1.41321e-02   1.40170e+02   1.40750e+02
          2216   2.21600e-01   1.41388e-02   1.40219e+02   1.40800e+02
          2217   2.21700e-01   1.41458e-02   1.40269e+02   1.40850e+02
          2218   2.21800e-01   1.41526e-02   1.40319e+02   1.40900e+02
          2219   2.21900e-01   1.41592e-02   1.40372e+02   1.40950e+02
          2220   2.22000e-01   1.41658e-02   1.40422e+02   1.41000e+02
          2221   2.22100e-01   1.41725e-02   1.40469e+02   1.41050e+02
          2222   2.22200e-01   1.41793e-02   1.40519e+02   1.41100e+02
          2223   2.22300e-01   1.41865e-02   1.40571e+02   1.41150e+02
          2224   2.22400e-01   1.41939e-02   1.40623e+02   1.41200e+02
          2225   2.22500e-01   1.42016e-02   1.40669e+02   1.41250e+02
          2226   2.22600e-01   1.42096e-02   1.40718e+02   1.41300e+02
          2227   2.22700e-01   1.42177e-02   1.40771e+02   1.41350e+02
          2228   2.22800e-01   1.42259e-02   1.40820e+02   1.41400e+02
          2229   2.22900e-01   1.42336e-02   1.40871e+02   1.41450e+02
          2230   2.23000e-01   1.42410e-02   1.40923e+02   1.41500e+02
          2231   2.23100e-01   1.42482e-02   1.40970e+02   1.41550e+02
          2232   2.23200e-01   1.42555e-02   1.41017e+02   1.41600e+02
          2233   2.23300e-01   1.42631e-02   1.41067e+02   1.41650e+02
          2234   2.23400e-01   1.42704e-02   1.41118e+02   1.41700e+02
          2235   2.23500e-01   1.42768e-02   1.41169e+02   1.41750e+02
          2236   2.23600e-01   1.42818e-02   1.41221e+02   1.41800e+02
          2237   2.23700e-01   1.42854e-02   1.41266e+02   1.41850e+02
          2238   2.23800e-01   1.42883e-02   1.41318e+02   1.41900e+02
          2239   2.23900e-01   1.42910e-02   1.41367e+02   1.41950e+02
          2240   2.24000e-01   1.42933e-02   1.41418e+02   1.42000e+02
          2241   2.24100e-01   1.42946e-02   1.41467e+02   1.42050e+02
          2242   2.24200e-01   1.42950e-02   1.41520e+02   1.42100e+02
          2243   2.24300e-01   1.42948e-02   1.41571e+02   1.42150e+02
          2244   2.24400e-01   1.42938e-02   1.41619e+02   1.42200e+02
          2245   2.24500e-01   1.42911e-02   1.41669e+02   1.42250e+02
          2246   2.24600e-01   1.42877e-02   1.41720e+02   1.42300e+02
          2247   2.24700e-01   1.42833e-02   1.41771e+02   1.42350e+02
          2248   2.24800e-01   1.42778e-02   1.41820e+02   1.42400e+02
          2249   2.24900e-01   1.42717e-02   1.41870e+02   1.42450e+02
          2250   2.25000e-01   1.42649e-02   1.41916e+02   1.42500e+02
          2251   2.25100e-01   1.42584e-02   1.41969e+02   1.42550e+02
          2252   2.25200e-01   1.42524e-02   1.42019e+02   1.42600e+02
          2253   2.25300e-01   1.42466e-02   1.42068e+02   1.42650e+02
          2254   2.25400e-01   1.42411e-02   1.42116e+02   1.42700e+02
          2255   2.25500e-01   1.42361e-02   1.42170e+02   1.42750e+02
          2256   2.25600e-01   1.42329e-02   1.42216e+02   1.42800e+02
          2257   2.25700e-01   1.42308e-02   1.42267e+02   1.42850e+02
          2258   2.25800e-01   1.42304e-02   1.42319e+02   1.42900e+02
          2259   2.25900e-01   1.42313e-02   1.42367e+02   1.42950e+02
          2260   2.26000e-01   1.42329e-02   1.42422e+02   1.43000e+02
          2261   2.26100e-01   1.42353e-02   1.42469e+02   1.43050e+02
          2262   2.26200e-01   1.42389e-02   1.42517e+02   1.43100e+02
          2263   2.26300e-01   1.42432e-02   1.42567e+02   1.43150e+02
          2264   2.26400e-01   1.42477e-02   1.42616e+02   1.43200e+02
          2265   2.26500e-01   1.42519e-02   1.42671e+02   1.43250e+02
          2266   2.26600e-01   1.42557e-02   1.42715e+02   1.43300e+02
          2267   2.26700e-01   1.42595e-02   1.42765e+02   1.43350e+02
          2268   2.26800e-01   1.42631e-02   1.42816e+02   1.43400e+02
          2269   2.26900e-01   1.42669e-02   1.42865e+02   1.43450e+02
          2270   2.27000e-01   1.42711e-02   1.42918e+02   1.43500e+02
          2271   2.27100e-01   1.42762e-02   1.42966e+02   1.43550e+02
          2272   2.27200e-01   1.42811e-02   1.43015e+02   1.43600e+02
          2273   2.27300e-01   1.42869e-02   1.43064e+02   1.43650e+02
          2274   2.27400e-01   1.42932e-02   1.43113e+02   1.43700e+02
          2275   2.27500e-01   1.43000e-02   1.43165e+02   1.43750e+02
          2276   2.27600e-01   1.43068e-02   1.43216e+02   1.43800e+02
          2277   2.27700e-01   1.43126e-02   1.43265e+02   1.43850e+02
          2278   2.27800e-01   1.43181e-02   1.43315e+02   1.43900e+02
          2279   2.27900e-01   1.43238e-02   1.43367e+02   1.43950e+02
          2280   2.28000e-01   1.43301e-02   1.43415e+02   1.44000e+02
          2281   2.28100e-01   1.43364e-02   1.43463e+02   1.44050e+02
          2282   2.28200e-01   1.43434e-02   1.43518e+02   1.44100e+02
          2283   2.28300e-01   1.43503e-02   1.43567e+02   1.44150e+02
          2284   2.28400e-01   1.43573e-02   1.43620e+02   1.44200e+02
          2285   2.28500e-01   1.43647e-02   1.43665e+02   1.44250e+02
          2286   2.28600e-01   1.43728e-02   1.43716e+02   1.44300e+02
          2287   2.28700e-01   1.43819e-02   1.43766e+02   1.44350e+02
          2288   2.28800e-01   1.43915e-02   1.43817e+02   1.44400e+02
          2289   2.28900e-01   1.44009e-02   1.43868e+02   1.44450e+02
          2290   2.29000e-01   1.44093e-02   1.43915e+02   1.44500e+02
          2291   2.29100e-01   1.44165e-02   1.43965e+02   1.44550e+02
          2292   2.29200e-01   1.44235e-02   1.44016e+02   1.44600e+02
          2293   2.29300e-01   1.44297e-02   1.44067e+02   1.44650e+02
          2294   2.29400e-01   1.44353e-02   1.44115e+02   1.44700e+02
          2295   2.29500e-01   1.44399e-02   1.44166e+02   1.44750e+02
          2296   2.29600e-01   1.44434e-02   1.44216e+02   1.44800e+02
          2297   2.29700e-01   1.44462e-02   1.44265e+02   1.44850e+02
          2298   2.29800e-01   1.44488e-02   1.44314e+02   1.44900e+02
          2299   2.29900e-01   1.44516e-02   1.44366e+02   1.44950e+02
          2300   2.30000e-01   1.44550e-02   1.44416e+02   1.45000e+02
          2301   2.30100e-01   1.44592e-02   1.44466e+02   1.45050e+02
          2302   2.30200e-01   1.44649e-02   1.44514e+02   1.45100e+02
          2303   2.30300e-01   1.44715e-02   1.44564e+02   1.45150e+02
          2304   2.30400e-01   1.44793e-02   1.44612e+02   1.45200e+02
          2305   2.30500e-01   1.44882e-02   1.44666e+02   1.45250e+02
          2306   2.30600e-01   1.44974e-02   1.44718e+02   1.45300e+02
          2307   2.30700e-01   1.45071e-02   1.44769e+02   1.45350e+02
          2308   2.30800e-01   1.45167e-02   1.44815e+02   1.45400e+02
          2309   2.30900e-01   1.45259e-02   1.44865e+02   1.45450e+02
          2310   2.31000e-01   1.45349e-02   1.44917e+02   1.45500e+02
          2311   2.31100e-01   1.45440e-02   1.44966e+02   1.45550e+02
          2312   2.31200e-01   1.45530e-02   1.45017e+02   1.45600e+02
          2313   2.31300e-01   1.45612e-02   1.45067e+02   1.45650e+02
          2314   2.31400e-01   1.45693e-02   1.45113e+02   1.45700e+02
          2315   2.31500e-01   1.45777e-02   1.45166e+02   1.45750e+02
          2316   2.31600e-01   1.45858e-02   1.45212e+02   1.45800e+02
          2317   2.31700e-01   1.45930e-02   1.45266e+02   1.45850e+02
          2318   2.31800e-01   1.45999e-02   1.45319e+02   1.45900e+02
          2319   2.31900e-01   1.46064e-02   1.45366e+02   1.45950e+02
          2320   2.32000e-01   1.46121e-02   1.45415e+02   1.46000e+02
          2321   2.32100e-01   1.46184e-02   1.45465e+02   1.46050e+02
          2322   2.32200e-01   1.46253e-02   1.45513e+02   1.46100e+02
          2323   2.32300e-01   1.46332e-02   1.45563e+02   1.46150e+02
          2324   2.32400e-01   1.46420e-02   1.45615e+02   1.46200e+02
          2325   2.32500e-01   1.46510e-02   1.45664e+02   1.46250e+02
          2326   2.32600e-01   1.46603e-02   1.45715e+02   1.46300e+02
          2327   2.32700e-01   1.46701e-02   1.45762e+02   1.46350e+02
          2328   2.32800e-01   1.46805e-02   1.45815e+02   1.46400e+02
          2329   2.32900e-01   1.46910e-02   1.45864e+02   1.46450e+02
          2330   2.33000e-01   1.47019e-02   1.45913e+02   1.46500e+02
          2331   2.33100e-01   1.47125e-02   1.45964e+02   1.46550e+02
          2332   2.33200e-01   1.47224e-02   1.46013e+02   1.46600e+02
          2333   2.33300e-01   1.47318e-02   1.46065e+02   1.46650e+02
          2334   2.33400e-01   1.47403e-02   1.46112e+02   1.46700e+02
          2335   2.33500e-01   1.47479e-02   1.46164e+02   1.46750e+02
          2336   2.33600e-01   1.47541e-02   1.46215e+02   1.46800e+02
          2337   2.33700e-01   1.47592e-02   1.46263e+02   1.46850e+02
          2338   2.33800e-01   1.47634e-02   1.46315e+02   1.46900e+02
          2339   2.33900e-01   1.47664e-02   1.46361e+02   1.46950e+02
          2340   2.34000e-01   1.47687e-02   1.46415e+02   1.47000e+02
          2341   2.34100e-01   1.47705e-02   1.46462e+02   1.47050e+02
          2342   2.34200e-01   1.47723e-02   1.46517e+02   1.47100e+02
          2343   2.34300e-01   1.47746e-02   1.46567e+02   1.47150e+02
          2344   2.34400e-01   1.47772e-02   1.46616e+02   1.47200e+02
          2345   2.34500e-01   1.47793e-02   1.46662e+02   1.47250e+02
          2346   2.34600e-01   1.47810e-02   1.46712e+02   1.47300e+02
          2347   2.34700e-01   1.47820e-02   1.46761e+02   1.47350e+02
          2348   2.34800e-01   1.47826e-02   1.46815e+02   1.47400e+02
          2349   2.34900e-01   1.47828e-02   1.46867e+02   1.47450e+02
          2350   2.35000e-01   1.47827e-02   1.46914e+02   1.47500e+02
          2351   2.35100e-01   1.47835e-02   1.46964e+02   1.47550e+02
          2352   2.35200e-01   1.47849e-02   1.47014e+02   1.47600e+02
          2353   2.35300e-01   1.47868e-02   1.47063e+02   1.47650e+02
          2354   2.35400e-01   1.47883e-02   1.47116e+02   1.47700e+02
          2355   2.35500e-01   1.47884e-02   1.47165e+02   1.47750e+02
          2356   2.35600e-01   1.47871e-02   1.47214e+02   1.47800e+02
          2357   2.35700e-01   1.47854e-02   1.47259e+02   1.47850e+02
          2358   2.35800e-01   1.47837e-02   1.47313e+02   1.47900e+02
          2359   2.35900e-01   1.47829e-02   1.47361e+02   1.47950e+02
          2360   2.36000e-01   1.47829e-02   1.47413e+02   1.48000e+02
          2361   2.36100e-01   1.47834e-02   1.47461e+02   1.48050e+02
          2362   2.36200e-01   1.47849e-02   1.47514e+02   1.48100e+02
          2363   2.36300e-01   1.47878e-02   1.47562e+02   1.48150e+02
          2364   2.36400e-01   1.47925e-02   1.47611e+02   1.48200e+02
          2365   2.36500e-01   1.47986e-02   1.47663e+02   1.48250e+02
          2366   2.36600e-01   1.48054e-02   1.47713e+02   1.48300e+02
          2367   2.36700e-01   1.48124e-02   1.47761e+02   1.48350e+02
          2368   2.36800e-01   1.48192e-02   1.47810e+02   1.48400e+02
          2369   2.36900e-01   1.48259e-02   1.47861e+02   1.48450e+02
          2370   2.37000e-01   1.48329e-02   1.47915e+02   1.48500e+02
          2371   2.37100e-01   1.48399e-02   1.47965e+02   1.48550e+02
          2372   2.37200e-01   1.48464e-02   1.48012e+02   1.48600e+02
          2373   2.37300e-01   1.48528e-02   1.48063e+02   1.48650e+02
          2374   2.37400e-01   1.48586e-02   1.48114e+02   1.48700e+02
          2375   2.37500e-01   1.48649e-02   1.48161e+02   1.48750e+02
          2376   2.37600e-01   1.48713e-02   1.48211e+02   1.48800e+02
          2377   2.37700e-01   1.48776e-02   1.48265e+02   1.48850e+02
          2378   2.37800e-01   1.48825e-02   1.48313e+02   1.48900e+02
          2379   2.37900e-01   1.48864e-02   1.48365e+02   1.48950e+02
          2380   2.38000e-01   1.48890e-02   1.48411e+02   1.49000e+02
          2381   2.38100e-01   1.48902e-02   1.48459e+02   1.49050e+02
          2382   2.38200e-01   1.48909e-02   1.48511e+02   1.49100e+02
          2383   2.38300e-01   1.48897e-02   1.48563e+02   1.49150e+02
          2384   2.38400e-01   1.48875e-02   1.48614e+02   1.49200e+02
          2385   2.38500e-01   1.48845e-02   1.48661e+02   1.49250e+02
          2386   2.38600e-01   1.48815e-02   1.48712e+02   1.49300e+02
          2387   2.38700e-01   1.48791e-02   1.48761e+02   1.49350e+02
          2388   2.38800e-01   1.48773e-02   1.48810e+02   1.49400e+02
          2389   2.38900e-01   1.48766e-02   1.48862e+02   1.49450e+02
          2390   2.39000e-01   1.48768e-02   1.48911e+02   1.49500e+02
          2391   2.39100e-01   1.48775e-02   1.48962e+02   1.49550e+02
          2392   2.39200e-01   1.48790e-02   1.49010e+02   1.49600e+02
          2393   2.39300e-01   1.48816e-02   1.49060e+02   1.49650e+02
          2394   2.39400e-01   1.48854e-02   1.49108e+02   1.49700e+02
          2395   2.39500e-01   1.48898e-02   1.49160e+02   1.49750e+02
          2396   2.39600e-01   1.48948e-02   1.49212e+02   1.49800e+02
          2397   2.39700e-01   1.49005e-02   1.49260e+02   1.49850e+02
          2398   2.39800e-01   1.49058e-02   1.49308e+02   1.49900e+02
          2399   2.39900e-01   1.49106e-02   1.49361e+02   1.49950e+02
          2400   2.40000e-01   1.49146e-02   1.49411e+02   1.50000e+02
          2401   2.40100e-01   1.49171e-02   1.49460e+02   1.50050e+02
          2402   2.40200e-01   1.49189e-02   1.49514e+02   1.50100e+02
          2403   2.40300e-01   1.49196e-02   1.49560e+02   1.50150e+02
          2404   2.40400e-01   1.49197e-02   1.49610e+02   1.50200e+02
          2405   2.40500e-01   1.49196e-02   1.49659e+02   1.50250e+02
          2406   2.40600e-01   1.49191e-02   1.49709e+02   1.50300e+02
          2407   2.40700e-01   1.49188e-02   1.49763e+02   1.50350e+02
          2408   2.40800e-01   1.49181e-02   1.49811e+02   1.50400e+02
          2409   2.40900e-01   1.49173e-02   1.49859e+02   1.50450e+02
          2410   2.41000e-01   1.49164e-02   1.49910e+02   1.50500e+02
          2411   2.41100e-01   1.49160e-02   1.49960e+02   1.50550e+02
          2412   2.41200e-01   1.49154e-02   1.50009e+02   1.50600e+02
          2413   2.41300e-01   1.49144e-02   1.50063e+02   1.50650e+02
          2414   2.41400e-01   1.49128e-02   1.50111e+02   1.50700e+02
          2415   2.41500e-01   1.49104e-02   1.50161e+02   1.50750e+02
          2416   2.41600e-01   1.49075e-02   1.50211e+02   1.50800e+02
          2417   2.41700e-01   1.49044e-02   1.50260e+02   1.50850e+02
          2418   2.41800e-01   1.49011e-02   1.50311e+02   1.50900e+02
          2419   2.41900e-01   1.48979e-02   1.50360e+02   1.50950e+02
          2420   2.42000e-01   1.48947e-02   1.50412e+02   1.51000e+02
          2421   2.42100e-01   1.48912e-02   1.50456e+02   1.51050e+02
          2422   2.42200e-01   1.48875e-02   1.50510e+02   1.51100e+02
          2423   2.42300e-01   1.48837e-02   1.50563e+02   1.51150e+02
          2424   2.42400e-01   1.48802e-02   1.50608e+02   1.51200e+02
          2425   2.42500e-01   1.48771e-02   1.50663e+02   1.51250e+02
          2426   2.42600e-01   1.48746e-02   1.50712e+02   1.51300e+02
          2427   2.42700e-01   1.48731e-02   1.50760e+02   1.51350e+02
          2428   2.42800e-01   1.48734e-02   1.50809e+02   1.51400e+02
          2429   2.42900e-01   1.48750e-02   1.50860e+02   1.51450e+02
          2430   2.43000e-01   1.48775e-02   1.50909e+02   1.51500e+02
          2431   2.43100e-01   1.48800e-02   1.50959e+02   1.51550e+02
          2432   2.43200e-01   1.48821e-02   1.51009e+02   1.51600e+02
          2433   2.43300e-01   1.48833e-02   1.51061e+02   1.51650e+02
          2434   2.43400e-01   1.48845e-02   1.51110e+02   1.51700e+02
          2435   2.43500e-01   1.48854e-02   1.51160e+02   1.51750e+02
          2436   2.43600e-01   1.48865e-02   1.51209e+02   1.51800e+02
          2437   2.43700e-01   1.48878e-02   1.51260e+02   1.51850e+02
          2438   2.43800e-01   1.48897e-02   1.51311e+02   1.51900e+02
          2439   2.43900e-01   1.48913e-02   1.51359e+02   1.51950e+02
          2440   2.44000e-01   1.48930e-02   1.51406e+02   1.52000e+02
          2441   2.44100e-01   1.48942e-02   1.51459e+02   1.52050e+02
          2442   2.44200e-01   1.48946e-02   1.51506e+02   1.52100e+02
          2443   2.44300e-01   1.48940e-02   1.51559e+02   1.52150e+02
          2444   2.44400e-01   1.48927e-02   1.51606e+02   1.52200e+02
          2445   2.44500e-01   1.48910e-02   1.51658e+02   1.52250e+02
          2446   2.44600e-01   1.48886e-02   1.51707e+02   1.52300e+02
          2447   2.44700e-01   1.48859e-02   1.51759e+02   1.52350e+02
          2448   2.44800e-01   1.48824e-02   1.51809e+02   1.52400e+02
          2449   2.44900e-01   1.48792e-02   1.51857e+02   1.52450e+02
          2450   2.45000e-01   1.48765e-02   1.51908e+02   1.52500e+02
          2451   2.45100e-01   1.48741e-02   1.51957e+02   1.52550e+02
          2452   2.45200e-01   1.48722e-02   1.52007e+02   1.52600e+02
          2453   2.45300e-01   1.48712e-02   1.52058e+02   1.52650e+02
          2454   2.45400e-01   1.48712e-02   1.52105e+02   1.52700e+02
          2455   2.45500e-01   1.48717e-02   1.52160e+02   1.52750e+02
          2456   2.45600e-01   1.48725e-02   1.52211e+02   1.52800e+02
          2457   2.45700e-01   1.48735e-02   1.52257e+02   1.52850e+02
          2458   2.45800e-01   1.48748e-02   1.52303e+02   1.52900e+02
          2459   2.45900e-01   1.48762e-02   1.52355e+02   1.52950e+02
          2460   2.46000e-01   1.48780e-02   1.52408e+02   1.53000e+02
          2461   2.46100e-01   1.48803e-02   1.52459e+02   1.53050e+02
          2462   2.46200e-01   1.48828e-02   1.52507e+02   1.53100e+02
          2463   2.46300e-01   1.48859e-02   1.52555e+02   1.53150e+02
          2464   2.46400e-01   1.48888e-02   1.52605e+02   1.53200e+02
          2465   2.46500e-01   1.48922e-02   1.52659e+02   1.53250e+02
          2466   2.46600e-01   1.48962e-02   1.52708e+02   1.53300e+02
          2467   2.46700e-01   1.49013e-02   1.52758e+02   1.53350e+02
          2468   2.46800e-01   1.49069e-02   1.52807e+02   1.53400e+02
          2469   2.46900e-01   1.49131e-02   1.52854e+02   1.53450e+02
          2470   2.47000e-01   1.49195e-02   1.52903e+02   1.53500e+02
          2471   2.47100e-01   1.49255e-02   1.52958e+02   1.53550e+02
          2472   2.47200e-01   1.49321e-02   1.53008e+02   1.53600e+02
          2473   2.47300e-01   1.49386e-02   1.53058e+02   1.53650e+02
          2474   2.47400e-01   1.49458e-02   1.53106e+02   1.53700e+02
          2475   2.47500e-01   1.49534e-02   1.53154e+02   1.53750e+02
          2476   2.47600e-01   1.49612e-02   1.53204e+02   1.53800e+02
          2477   2.47700e-01   1.49702e-02   1.53256e+02   1.53850e+02
          2478   2.47800e-01   1.49799e-02   1.53310e+02   1.53900e+02
          2479   2.47900e-01   1.49893e-02   1.53356e+02   1.53950e+02
          2480   2.48000e-01   1.49980e-02   1.53407e+02   1.54000e+02
          2481   2.48100e-01   1.50071e-02   1.53458e+02   1.54050e+02
          2482   2.48200e-01   1.50153e-02   1.53507e+02   1.54100e+02
          2483   2.48300e-01   1.50230e-02   1.53558e+02   1.54150e+02
          2484   2.48400e-01   1.50300e-02   1.53609e+02   1.54200e+02
          2485   2.48500e-01   1.50355e-02   1.53658e+02   1.54250e+02
          2486   2.48600e-01   1.50399e-02   1.53703e+02   1.54300e+02
          2487   2.48700e-01   1.50430e-02   1.53755e+02   1.54350e+02
          2488   2.48800e-01   1.50453e-02   1.53805e+02   1.54400e+02
          2489   2.48900e-01   1.50474e-02   1.53854e+02   1.54450e+02
          2490   2.49000e-01   1.50497e-02   1.53904e+02   1.54500e+02
          2491   2.49100e-01   1.50521e-02   1.53956e+02   1.54550e+02
          2492   2.49200e-01   1.50539e-02   1.54003e+02   1.54600e+02
          2493   2.49300e-01   1.50553e-02   1.54055e+02   1.54650e+02
          2494   2.49400e-01   1.50566e-02   1.54106e+02   1.54700e+02
          2495   2.49500e-01   1.50572e-02   1.54157e+02   1.54750e+02
          2496   2.49600e-01   1.50573e-02   1.54210e+02   1.54800e+02
          2497   2.49700e-01   1.50576e-02   1.54257e+02   1.54850e+02
          2498   2.49800e-01   1.50577e-02   1.54304e+02   1.54900e+02
          2499   2.49900e-01   1.50586e-02   1.54355e+02   1.54950e+02
          2500   2.50000e-01   1.50601e-02   1.54406e+02   1.55000e+02
          2501   2.50100e-01   1.50616e-02   1.54456e+02   1.55050e+02
          2502   2.50200e-01   1.50626e-02   1.54506e+02   1.55100e+02
          2503   2.50300e-01   1.50643e-02   1.54555e+02   1.55150e+02
          2504   2.50400e-01   1.50666e-02   1.54603e+02   1.55200e+02
          2505   2.50500e-01   1.50693e-02   1.54654e+02   1.55250e+02
          2506   2.50600e-01   1.50723e-02   1.54704e+02   1.55300e+02
          2507   2.50700e-01   1.50760e-02   1.54757e+02   1.55350e+02
          2508   2.50800e-01   1.50803e-02   1.54806e+02   1.55400e+02
          2509   2.50900e-01   1.50854e-02   1.54857e+02   1.55450e+02
          2510   2.51000e-01   1.50910e-02   1.54906e+02   1.55500e+02
          2511   2.51100e-01   1.50969e-02   1.54955e+02   1.55550e+02
          2512   2.51200e-01   1.51035e-02   1.55002e+02   1.55600e+02
          2513   2.51300e-01   1.51103e-02   1.55057e+02   1.55650e+02
          2514   2.51400e-01   1.51163e-02   1.55105e+02   1.55700e+02
          2515   2.51500e-01   1.51220e-02   1.55159e+02   1.55750e+02
          2516   2.51600e-01   1.51276e-02   1.55202e+02   1.55800e+02
          2517   2.51700e-01   1.51337e-02   1.55253e+02   1.55850e+02
          2518   2.51800e-01   1.51403e-02   1.55302e+02   1.55900e+02
          2519   2.51900e-01   1.51473e-02   1.55355e+02   1.55950e+02
          2520   2.52000e-01   1.51546e-02   1.55406e+02   1.56000e+02
          2521   2.52100e-01   1.51621e-02   1.55453e+02   1.56050e+02
          2522   2.52200e-01   1.51697e-02   1.55505e+02   1.56100e+02
          2523   2.52300e-01   1.51768e-02   1.55554e+02   1.56150e+02
          2524   2.52400e-01   1.51834e-02   1.55607e+02   1.56200e+02
          2525   2.52500e-01   1.51896e-02   1.55655e+02   1.56250e+02
          2526   2.52600e-01   1.51952e-02   1.55706e+02   1.56300e+02
          2527   2.52700e-01   1.52006e-02   1.55752e+02   1.56350e+02
          2528   2.52800e-01   1.52056e-02   1.55803e+02   1.56400e+02
          2529   2.52900e-01   1.52106e-02   1.55851e+02   1.56450e+02
          2530   2.53000e-01   1.52151e-02   1.55905e+02   1.56500e+02
          2531   2.53100e-01   1.52191e-02   1.55953e+02   1.56550e+02
          2532   2.53200e-01   1.52226e-02   1.56005e+02   1.56600e+02
          2533   2.53300e-01   1.52254e-02   1.56052e+02   1.56650e+02
          2534   2.53400e-01   1.52275e-02   1.56103e+02   1.56700e+02
          2535   2.53500e-01   1.52291e-02   1.56154e+02   1.56750e+02
          2536   2.53600e-01   1.52306e-02   1.56204e+02   1.56800e+02
          2537   2.53700e-01   1.52323e-02   1.56255e+02   1.56850e+02
          2538   2.53800e-01   1.52340e-02   1.56304e+02   1.56900e+02
          2539   2.53900e-01   1.52358e-02   1.56356e+02   1.56950e+02
          2540   2.54000e-01   1.52379e-02   1.56403e+02   1.57000e+02
          2541   2.54100e-01   1.52410e-02   1.56453e+02   1.57050e+02
          2542   2.54200e-01   1.52446e-02   1.56502e+02   1.57100e+02
          2543   2.54300e-01   1.52475e-02   1.56552e+02   1.57150e+02
          2544   2.54400e-01   1.52505e-02   1.56603e+02   1.57200e+02
          2545   2.54500e-01   1.52547e-02   1.56650e+02   1.57250e+02
          2546   2.54600e-01   1.52600e-02   1.56704e+02   1.57300e+02
          2547   2.54700e-01   1.52666e-02   1.56751e+02   1.57350e+02
          2548   2.54800e-01   1.52738e-02   1.56802e+02   1.57400e+02
          2549   2.54900e-01   1.52813e-02   1.56853e+02   1.57450e+02
          2550   2.55000e-01   1.52888e-02   1.56904e+02   1.57500e+02
          2551   2.55100e-01   1.52953e-02   1.56952e+02   1.57550e+02
          2552   2.55200e-01   1.53013e-02   1.57003e+02   1.57600e+02
          2553   2.55300e-01   1.53077e-02   1.57051e+02   1.57650e+02
          2554   2.55400e-01   1.53149e-02   1.57103e+02   1.57700e+02
          2555   2.55500e-01   1.53236e-02   1.57153e+02   1.57750e+02
          2556   2.55600e-01   1.53337e-02   1.57204e+02   1.57800e+02
          2557   2.55700e-01   1.53448e-02   1.57255e+02   1.57850e+02
          2558   2.55800e-01   1.53557e-02   1.57302e+02   1.57900e+02
          2559   2.55900e-01   1.53665e-02   1.57355e+02   1.57950e+02
          2560   2.56000e-01   1.53767e-02   1.57403e+02   1.58000e+02
          2561   2.56100e-01   1.53860e-02   1.57455e+02   1.58050e+02
          2562   2.56200e-01   1.53942e-02   1.57502e+02   1.58100e+02
          2563   2.56300e-01   1.54015e-02   1.57552e+02   1.58150e+02
          2564   2.56400e-01   1.54075e-02   1.57599e+02   1.58200e+02
          2565   2.56500e-01   1.54126e-02   1.57655e+02   1.58250e+02
          2566   2.56600e-01   1.54174e-02   1.57706e+02   1.58300e+02
          2567   2.56700e-01   1.54214e-02   1.57754e+02   1.58350e+02
          2568   2.56800e-01   1.54252e-02   1.57800e+02   1.58400e+02
          2569   2.56900e-01   1.54283e-02   1.57852e+02   1.58450e+02
          2570   2.57000e-01   1.54303e-02   1.57901e+02   1.58500e+02
          2571   2.57100e-01   1.54324e-02   1.57952e+02   1.58550e+02
          2572   2.57200e-01   1.54342e-02   1.58003e+02   1.58600e+02
          2573   2.57300e-01   1.54353e-02   1.58054e+02   1.58650e+02
          2574   2.57400e-01   1.54364e-02   1.58102e+02   1.58700e+02
          2575   2.57500e-01   1.54372e-02   1.58149e+02   1.58750e+02
          2576   2.57600e-01   1.54376e-02   1.58202e+02   1.58800e+02
          2577   2.57700e-01   1.54379e-02   1.58250e+02   1.58850e+02
          2578   2.57800e-01   1.54380e-02   1.58303e+02   1.58900e+02
          2579   2.57900e-01   1.54378e-02   1.58351e+02   1.58950e+02
          2580   2.58000e-01   1.54380e-02   1.58401e+02   1.59000e+02
          2581   2.58100e-01   1.54389e-02   1.58449e+02   1.59050e+02
          2582   2.58200e-01   1.54404e-02   1.58500e+02   1.59100e+02
          2583   2.58300e-01   1.54434e-02   1.58552e+02   1.59150e+02
          2584   2.58400e-01   1.54476e-02   1.58603e+02   1.59200e+02
          2585   2.58500e-01   1.54527e-02   1.58653e+02   1.59250e+02
          2586   2.58600e-01   1.54584e-02   1.58701e+02   1.59300e+02
          2587   2.58700e-01   1.54639e-02   1.58750e+02   1.59350e+02
          2588   2.58800e-01   1.54694e-02   1.58800e+02   1.59400e+02
          2589   2.58900e-01   1.54745e-02   1.58850e+02   1.59450e+02
          2590   2.59000e-01   1.54793e-02   1.58903e+02   1.59500e+02
          2591   2.59100e-01   1.54847e-02   1.58953e+02   1.59550e+02
          2592   2.59200e-01   1.54898e-02   1.59000e+02   1.59600e+02
          2593   2.59300e-01   1.54951e-02   1.59051e+02   1.59650e+02
          2594   2.59400e-01   1.54999e-02   1.59103e+02   1.59700e+02
          2595   2.59500e-01   1.55043e-02   1.59151e+02   1.59750e+02
          2596   2.59600e-01   1.55075e-02   1.59201e+02   1.59800e+02
          2597   2.59700e-01   1.55098e-02   1.59250e+02   1.59850e+02
          2598   2.59800e-01   1.55114e-02   1.59300e+02   1.59900e+02
          2599   2.59900e-01   1.55121e-02   1.59349e+02   1.59950e+02
          2600   2.60000e-01   1.55125e-02   1.59405e+02   1.60000e+02
          2601   2.60100e-01   1.55135e-02   1.59452e+02   1.60050e+02
          2602   2.60200e-01   1.55153e-02   1.59502e+02   1.60100e+02
          2603   2.60300e-01   1.55179e-02   1.59552e+02   1.60150e+02
          2604   2.60400e-01   1.55210e-02   1.59599e+02   1.60200e+02
          2605   2.60500e-01   1.55247e-02   1.59652e+02   1.60250e+02
          2606   2.60600e-01   1.55286e-02   1.59702e+02   1.60300e+02
          2607   2.60700e-01   1.55324e-02   1.59752e+02   1.60350e+02
          2608   2.60800e-01   1.55360e-02   1.59803e+02   1.60400e+02
          2609   2.60900e-01   1.55391e-02   1.59850e+02   1.60450e+02
          2610   2.61000e-01   1.55418e-02   1.59901e+02   1.60500e+02
          2611   2.61100e-01   1.55441e-02   1.59948e+02   1.60550e+02
          2612   2.61200e-01   1.55459e-02   1.59997e+02   1.60600e+02
          2613   2.61300e-01   1.55475e-02   1.60051e+02   1.60650e+02
          2614   2.61400e-01   1.55489e-02   1.60100e+02   1.60700e+02
          2615   2.61500e-01   1.55508e-02   1.60149e+02   1.60750e+02
          2616   2.61600e-01   1.55521e-02   1.60198e+02   1.60800e+02
          2617   2.61700e-01   1.55532e-02   1.60251e+02   1.60850e+02
          2618   2.61800e-01   1.55541e-02   1.60299e+02   1.60900e+02
          2619   2.61900e-01   1.55554e-02   1.60348e+02   1.60950e+02
          2620   2.62000e-01   1.55576e-02   1.60402e+02   1.61000e+02
          2621   2.62100e-01   1.55613e-02   1.60449e+02   1.61050e+02
          2622   2.62200e-01   1.55661e-02   1.60498e+02   1.61100e+02
          2623   2.62300e-01   1.55719e-02   1.60549e+02   1.61150e+02
          2624   2.62400e-01   1.55782e-02   1.60599e+02   1.61200e+02
          2625   2.62500e-01   1.55850e-02   1.60652e+02   1.61250e+02
          2626   2.62600e-01   1.55919e-02   1.60701e+02   1.61300e+02
          2627   2.62700e-01   1.55988e-02   1.60747e+02   1.61350e+02
          2628   2.62800e-01   1.56049e-02   1.60799e+02   1.61400e+02
          2629   2.62900e-01   1.56103e-02   1.60850e+02   1.61450e+02
          2630   2.63000e-01   1.56159e-02   1.60900e+02   1.61500e+02
          2631   2.63100e-01   1.56217e-02   1.60951e+02   1.61550e+02
          2632   2.63200e-01   1.56281e-02   1.61001e+02   1.61600e+02
          2633   2.63300e-01   1.56352e-02   1.61050e+02   1.61650e+02
          2634   2.63400e-01   1.56426e-02   1.61098e+02   1.61700e+02
          2635   2.63500e-01   1.56502e-02   1.61148e+02   1.61750e+02
          2636   2.63600e-01   1.56577e-02   1.61199e+02   1.61800e+02
          2637   2.63700e-01   1.56649e-02   1.61251e+02   1.61850e+02
          2638   2.63800e-01   1.56708e-02   1.61299e+02   1.61900e+02
          2639   2.63900e-01   1.56760e-02   1.61350e+02   1.61950e+02
          2640   2.64000e-01   1.56806e-02   1.61396e+02   1.62000e+02
          2641   2.64100e-01   1.56852e-02   1.61448e+02   1.62050e+02
          2642   2.64200e-01   1.56899e-02   1.61500e+02   1.62100e+02
          2643   2.64300e-01   1.56953e-02   1.61549e+02   1.62150e+02
          2644   2.64400e-01   1.57014e-02   1.61597e+02   1.62200e+02
          2645   2.64500e-01   1.57074e-02   1.61649e+02   1.62250e+02
          2646   2.64600e-01   1.57134e-02   1.61700e+02   1.62300e+02
          2647   2.64700e-01   1.57193e-02   1.61747e+02   1.62350e+02
          2648   2.64800e-01   1.57262e-02   1.61797e+02   1.62400e+02
          2649   2.64900e-01   1.57334e-02   1.61848e+02   1.62450e+02
          2650   2.65000e-01   1.57408e-02   1.61898e+02   1.62500e+02
          2651   2.65100e-01   1.57482e-02   1.61949e+02   1.62550e+02
          2652   2.65200e-01   1.57551e-02   1.61996e+02   1.62600e+02
          2653   2.65300e-01   1.57611e-02   1.62044e+02   1.62650e+02
          2654   2.65400e-01   1.57661e-02   1.62097e+02   1.62700e+02
          2655   2.65500e-01   1.57709e-02   1.62150e+02   1.62750e+02
          2656   2.65600e-01   1.57754e-02   1.62200e+02   1.62800e+02
          2657   2.65700e-01   1.57800e-02   1.62247e+02   1.62850e+02
          2658   2.65800e-01   1.57856e-02   1.62296e+02   1.62900e+02
          2659   2.65900e-01   1.57918e-02   1.62348e+02   1.62950e+02
          2660   2.66000e-01   1.57987e-02   1.62397e+02   1.63000e+02
          2661   2.66100e-01   1.58060e-02   1.62449e+02   1.63050e+02
          2662   2.66200e-01   1.58139e-02   1.62497e+02   1.63100e+02
          2663   2.66300e-01   1.58218e-02   1.62545e+02   1.63150e+02
          2664   2.66400e-01   1.58301e-02   1.62598e+02   1.63200e+02
          2665   2.66500e-01   1.58387e-02   1.62646e+02   1.63250e+02
          2666   2.66600e-01   1.58474e-02   1.62698e+02   1.63300e+02
          2667   2.66700e-01   1.58564e-02   1.62749e+02   1.63350e+02
          2668   2.66800e-01   1.58655e-02   1.62798e+02   1.63400e+02
          2669   2.66900e-01   1.58752e-02   1.62849e+02   1.63450e+02
          2670   2.67000e-01   1.58850e-02   1.62894e+02   1.63500e+02
          2671   2.67100e-01   1.58950e-02   1.62947e+02   1.63550e+02
          2672   2.67200e-01   1.59052e-02   1.62998e+02   1.63600e+02
          2673   2.67300e-01   1.59153e-02   1.63047e+02   1.63650e+02
          2674   2.67400e-01   1.59243e-02   1.63098e+02   1.63700e+02
          2675   2.67500e-01   1.59327e-02   1.63146e+02   1.63750e+02
          2676   2.67600e-01   1.59407e-02   1.63197e+02   1.63800e+02
          2677   2.67700e-01   1.59486e-02   1.63248e+02   1.63850e+02
          2678   2.67800e-01   1.59570e-02   1.63298e+02   1.63900e+02
          2679   2.67900e-01   1.59662e-02   1.63348e+02   1.63950e+02
          2680   2.68000e-01   1.59760e-02   1.63397e+02   1.64000e+02
          2681   2.68100e-01   1.59853e-02   1.63445e+02   1.64050e+02
          2682   2.68200e-01   1.59941e-02   1.63492e+02   1.64100e+02
          2683   2.68300e-01   1.60016e-02   1.63547e+02   1.64150e+02
          2684   2.68400e-01   1.60085e-02   1.63597e+02   1.64200e+02
          2685   2.68500e-01   1.60158e-02   1.63649e+02   1.64250e+02
          2686   2.68600e-01   1.60234e-02   1.63698e+02   1.64300e+02
          2687   2.68700e-01   1.60319e-02   1.63745e+02   1.64350e+02
          2688   2.68800e-01   1.60406e-02   1.63794e+02   1.64400e+02
          2689   2.68900e-01   1.60492e-02   1.63847e+02   1.64450e+02
          2690   2.69000e-01   1.60574e-02   1.63897e+02   1.64500e+02
          2691   2.69100e-01   1.60649e-02   1.63948e+02   1.64550e+02
          2692   2.69200e-01   1.60723e-02   1.63993e+02   1.64600e+02
          2693   2.69300e-01   1.60793e-02   1.64045e+02   1.64650e+02
          2694   2.69400e-01   1.60857e-02   1.64097e+02   1.64700e+02
          2695   2.69500e-01   1.60926e-02   1.64146e+02   1.64750e+02
          2696   2.69600e-01   1.60999e-02   1.64196e+02   1.64800e+02
          2697   2.69700e-01   1.61069e-02   1.64247e+02   1.64850e+02
          2698   2.69800e-01   1.61139e-02   1.64296e+02   1.64900e+02
          2699   2.69900e-01   1.61201e-02   1.64346e+02   1.64950e+02
          2700   2.70000e-01   1.61261e-02   1.64396e+02   1.65000e+02
          2701   2.70100e-01   1.61320e-02   1.64448e+02   1.65050e+02
          2702   2.70200e-01   1.61384e-02   1.64495e+02   1.65100e+02
          2703   2.70300e-01   1.61446e-02   1.64544e+02   1.65150e+02
          2704   2.70400e-01   1.61509e-02   1.64595e+02   1.65200e+02
          2705   2.70500e-01   1.61565e-02   1.64644e+02   1.65250e+02
          2706   2.70600e-01   1.61615e-02   1.64692e+02   1.65300e+02
          2707   2.70700e-01   1.61661e-02   1.64744e+02   1.65350e+02
          2708   2.70800e-01   1.61700e-02   1.64796e+02   1.65400e+02
          2709   2.70900e-01   1.61732e-02   1.64846e+02   1.65450e+02
          2710   2.71000e-01   1.61760e-02   1.64895e+02   1.65500e+02
          2711   2.71100e-01   1.61780e-02   1.64943e+02   1.65550e+02
          2712   2.71200e-01   1.61793e-02   1.64995e+02   1.65600e+02
          2713   2.71300e-01   1.61804e-02   1.65043e+02   1.65650e+02
          2714   2.71400e-01   1.61823e-02   1.65096e+02   1.65700e+02
          2715   2.71500e-01   1.61846e-02   1.65146e+02   1.65750e+02
          2716   2.71600e-01   1.61873e-02   1.65194e+02   1.65800e+02
          2717   2.71700e-01   1.61909e-02   1.65243e+02   1.65850e+02
          2718   2.71800e-01   1.61944e-02   1.65295e+02   1.65900e+02
          2719   2.71900e-01   1.61980e-02   1.65346e+02   1.65950e+02
          2720   2.72000e-01   1.62021e-02   1.65395e+02   1.66000e+02
          2721   2.72100e-01   1.62063e-02   1.65443e+02   1.66050e+02
          2722   2.72200e-01   1.62102e-02   1.65496e+02   1.66100e+02
          2723   2.72300e-01   1.62140e-02   1.65543e+02   1.66150e+02
          2724   2.72400e-01   1.62178e-02   1.65594e+02   1.66200e+02
          2725   2.72500e-01   1.62214e-02   1.65645e+02   1.66250e+02
          2726   2.72600e-01   1.62249e-02   1.65695e+02   1.66300e+02
          2727   2.72700e-01   1.62285e-02   1.65743e+02   1.66350e+02
          2728   2.72800e-01   1.62322e-02   1.65791e+02   1.66400e+02
          2729   2.72900e-01   1.62359e-02   1.65843e+02   1.66450e+02
          2730   2.73000e-01   1.62401e-02   1.65894e+02   1.66500e+02
          2731   2.73100e-01   1.62448e-02   1.65942e+02   1.66550e+02
          2732   2.73200e-01   1.62499e-02   1.65993e+02   1.66600e+02
          2733   2.73300e-01   1.62552e-02   1.66043e+02   1.66650e+02
          2734   2.73400e-01   1.62608e-02   1.66094e+02   1.66700e+02
          2735   2.73500e-01   1.62667e-02   1.66143e+02   1.66750e+02
          2736   2.73600e-01   1.62731e-02   1.66196e+02   1.66800e+02
          2737   2.73700e-01   1.62797e-02   1.66244e+02   1.66850e+02
          2738   2.73800e-01   1.62871e-02   1.66294e+02   1.66900e+02
          2739   2.73900e-01   1.62950e-02   1.66345e+02   1.66950e+02
          2740   2.74000e-01   1.63029e-02   1.66392e+02   1.67000e+02
          2741   2.74100e-01   1.63102e-02   1.66443e+02   1.67050e+02
          2742   2.74200e-01   1.63170e-02   1.66496e+02   1.67100e+02
          2743   2.74300e-01   1.63229e-02   1.66545e+02   1.67150e+02
          2744   2.74400e-01   1.63285e-02   1.66595e+02   1.67200e+02
          2745   2.74500e-01   1.63339e-02   1.66645e+02   1.67250e+02
          2746   2.74600e-01   1.63382e-02   1.66693e+02   1.67300e+02
          2747   2.74700e-01   1.63414e-02   1.66742e+02   1.67350e+02
          2748   2.74800e-01   1.63431e-02   1.66796e+02   1.67400e+02
          2749   2.74900e-01   1.63445e-02   1.66843e+02   1.67450e+02
          2750   2.75000e-01   1.63461e-02   1.66893e+02   1.67500e+02
          2751   2.75100e-01   1.63478e-02   1.66946e+02   1.67550e+02
          2752   2.75200e-01   1.63495e-02   1.66993e+02   1.67600e+02
          2753   2.75300e-01   1.63507e-02   1.67046e+02   1.67650e+02
          2754   2.75400e-01   1.63510e-02   1.67094e+02   1.67700e+02
          2755   2.75500e-01   1.63507e-02   1.67144e+02   1.67750e+02
          2756   2.75600e-01   1.63497e-02   1.67194e+02   1.67800e+02
          2757   2.75700e-01   1.63484e-02   1.67243e+02   1.67850e+02
          2758   2.75800e-01   1.63471e-02   1.67291e+02   1.67900e+02
          2759   2.75900e-01   1.63455e-02   1.67342e+02   1.67950e+02
          2760   2.76000e-01   1.63448e-02   1.67392e+02   1.68000e+02
          2761   2.76100e-01   1.63450e-02   1.67444e+02   1.68050e+02
          2762   2.76200e-01   1.63461e-02   1.67492e+02   1.68100e+02
          2763   2.76300e-01   1.63475e-02   1.67542e+02   1.68150e+02
          2764   2.76400e-01   1.63488e-02   1.67592e+02   1.68200e+02
          2765   2.76500e-01   1.63498e-02   1.67644e+02   1.68250e+02
          2766   2.76600e-01   1.63503e-02   1.67694e+02   1.68300e+02
          2767   2.76700e-01   1.63516e-02   1.67744e+02   1.68350e+02
          2768   2.76800e-01   1.63528e-02   1.67793e+02   1.68400e+02
          2769   2.76900e-01   1.63542e-02   1.67842e+02   1.68450e+02
          2770   2.77000e-01   1.63556e-02   1.67893e+02   1.68500e+02
          2771   2.77100e-01   1.63566e-02   1.67945e+02   1.68550e+02
          2772   2.77200e-01   1.63577e-02   1.67995e+02   1.68600e+02
          2773   2.77300e-01   1.63593e-02   1.68043e+02   1.68650e+02
          2774   2.77400e-01   1.63606e-02   1.68091e+02   1.68700e+02
          2775   2.77500e-01   1.63620e-02   1.68142e+02   1.68750e+02
          2776   2.77600e-01   1.63629e-02   1.68192e+02   1.68800e+02
          2777   2.77700e-01   1.63644e-02   1.68246e+02   1.68850e+02
          2778   2.77800e-01   1.63672e-02   1.68295e+02   1.68900e+02
          2779   2.77900e-01   1.63719e-02   1.68346e+02   1.68950e+02
          2780   2.78000e-01   1.63776e-02   1.68393e+02   1.69000e+02
          2781   2.78100e-01   1.63844e-02   1.68441e+02   1.69050e+02
          2782   2.78200e-01   1.63915e-02   1.68494e+02   1.69100e+02
          2783   2.78300e-01   1.63985e-02   1.68543e+02   1.69150e+02
          2784   2.78400e-01   1.64049e-02   1.68592e+02   1.69200e+02
          2785   2.78500e-01   1.64115e-02   1.68644e+02   1.69250e+02
          2786   2.78600e-01   1.64174e-02   1.68690e+02   1.69300e+02
          2787   2.78700e-01   1.64227e-02   1.68740e+02   1.69350e+02
          2788   2.78800e-01   1.64267e-02   1.68793e+02   1.69400e+02
          2789   2.78900e-01   1.64300e-02   1.68844e+02   1.69450e+02
          2790   2.79000e-01   1.64332e-02   1.68892e+02   1.69500e+02
          2791   2.79100e-01   1.64354e-02   1.68943e+02   1.69550e+02
          2792   2.79200e-01   1.64369e-02   1.68990e+02   1.69600e+02
          2793   2.79300e-01   1.64369e-02   1.69041e+02   1.69650e+02
          2794   2.79400e-01   1.64366e-02   1.69090e+02   1.69700e+02
          2795   2.79500e-01   1.64355e-02   1.69143e+02   1.69750e+02
          2796   2.79600e-01   1.64355e-02   1.69195e+02   1.69800e+02
          2797   2.79700e-01   1.64362e-02   1.69242e+02   1.69850e+02
          2798   2.79800e-01   1.64379e-02   1.69291e+02   1.69900e+02
          2799   2.79900e-01   1.64403e-02   1.69340e+02   1.69950e+02
          2800   2.80000e-01   1.64430e-02   1.69392e+02   1.70000e+02
          2801   2.80100e-01   1.64460e-02   1.69444e+02   1.70050e+02
          2802   2.80200e-01   1.64491e-02   1.69491e+02   1.70100e+02
          2803   2.80300e-01   1.64532e-02   1.69542e+02   1.70150e+02
          2804   2.80400e-01   1.64576e-02   1.69591e+02   1.70200e+02
          2805   2.80500e-01   1.64622e-02   1.69641e+02   1.70250e+02
          2806   2.80600e-01   1.64666e-02   1.69692e+02   1.70300e+02
          2807   2.80700e-01   1.64712e-02   1.69742e+02   1.70350e+02
          2808   2.80800e-01   1.64762e-02   1.69791e+02   1.70400e+02
          2809   2.80900e-01   1.64819e-02   1.69840e+02   1.70450e+02
          2810   2.81000e-01   1.64876e-02   1.69892e+02   1.70500e+02
          2811   2.81100e-01   1.64931e-02   1.69940e+02   1.70550e+02
          2812   2.81200e-01   1.64987e-02   1.69992e+02   1.70600e+02
          2813   2.81300e-01   1.65058e-02   1.70043e+02   1.70650e+02
          2814   2.81400e-01   1.65140e-02   1.70092e+02   1.70700e+02
          2815   2.81500e-01   1.65237e-02   1.70140e+02   1.70750e+02
          2816   2.81600e-01   1.65343e-02   1.70190e+02   1.70800e+02
          2817   2.81700e-01   1.65456e-02   1.70240e+02   1.70850e+02
          2818   2.81800e-01   1.65575e-02   1.70290e+02   1.70900e+02
          2819   2.81900e-01   1.65690e-02   1.70342e+02   1.70950e+02
          2820   2.82000e-01   1.65801e-02   1.70391e+02   1.71000e+02
          2821   2.82100e-01   1.65904e-02   1.70440e+02   1.71050e+02
          2822   2.82200e-01   1.66001e-02   1.70492e+02   1.71100e+02
          2823   2.82300e-01   1.66091e-02   1.70542e+02   1.71150e+02
          2824   2.82400e-01   1.66181e-02   1.70589e+02   1.71200e+02
          2825   2.82500e-01   1.66270e-02   1.70640e+02   1.71250e+02
          2826   2.82600e-01   1.66362e-02   1.70688e+02   1.71300e+02
          2827   2.82700e-01   1.66451e-02   1.70739e+02   1.71350e+02
          2828   2.82800e-01   1.66541e-02   1.70788e+02   1.71400e+02
          2829   2.82900e-01   1.66626e-02   1.70842e+02   1.71450e+02
          2830   2.83000e-01   1.66703e-02   1.70891e+02   1.71500e+02
          2831   2.83100e-01   1.66775e-02   1.70941e+02   1.71550e+02
          2832   2.83200e-01   1.66842e-02   1.70991e+02   1.71600e+02
          2833   2.83300e-01   1.66900e-02   1.71037e+02   1.71650e+02
          2834   2.83400e-01   1.66943e-02   1.71091e+02   1.71700e+02
          2835   2.83500e-01   1.66979e-02   1.71140e+02   1.71750e+02
          2836   2.83600e-01   1.67007e-02   1.71191e+02   1.71800e+02
          2837   2.83700e-01   1.67036e-02   1.71238e+02   1.71850e+02
          2838   2.83800e-01   1.67066e-02   1.71291e+02   1.71900e+02
          2839   2.83900e-01   1.67090e-02   1.71337e+02   1.71950e+02
          2840   2.84000e-01   1.67112e-02   1.71390e+02   1.72000e+02
          2841   2.84100e-01   1.67125e-02   1.71438e+02   1.72050e+02
          2842   2.84200e-01   1.67141e-02   1.71493e+02   1.72100e+02
          2843   2.84300e-01   1.67153e-02   1.71539e+02   1.72150e+02
          2844   2.84400e-01   1.67160e-02   1.71591e+02   1.72200e+02
          2845   2.84500e-01   1.67167e-02   1.71638e+02   1.72250e+02
          2846   2.84600e-01   1.67182e-02   1.71691e+02   1.72300e+02
          2847   2.84700e-01   1.67205e-02   1.71739e+02   1.72350e+02
          2848   2.84800e-01   1.67239e-02   1.71789e+02   1.72400e+02
          2849   2.84900e-01   1.67281e-02   1.71840e+02   1.72450e+02
          2850   2.85000e-01   1.67334e-02   1.71887e+02   1.72500e+02
          2851   2.85100e-01   1.67397e-02   1.71936e+02   1.72550e+02
          2852   2.85200e-01   1.67477e-02   1.71989e+02   1.72600e+02
          2853   2.85300e-01   1.67572e-02   1.72039e+02   1.72650e+02
          2854   2.85400e-01   1.67682e-02   1.72089e+02   1.72700e+02
          2855   2.85500e-01   1.67802e-02   1.72140e+02   1.72750e+02
          2856   2.85600e-01   1.67928e-02   1.72187e+02   1.72800e+02
          2857   2.85700e-01   1.68054e-02   1.72240e+02   1.72850e+02
          2858   2.85800e-01   1.68179e-02   1.72289e+02   1.72900e+02
          2859   2.85900e-01   1.68302e-02   1.72341e+02   1.72950e+02
          2860   2.86000e-01   1.68424e-02   1.72389e+02   1.73000e+02
          2861   2.86100e-01   1.68540e-02   1.72435e+02   1.73050e+02
          2862   2.86200e-01   1.68652e-02   1.72490e+02   1.73100e+02
          2863   2.86300e-01   1.68762e-02   1.72537e+02   1.73150e+02
          2864   2.86400e-01   1.68864e-02   1.72590e+02   1.73200e+02
          2865   2.86500e-01   1.68974e-02   1.72639e+02   1.73250e+02
          2866   2.86600e-01   1.69087e-02   1.72687e+02   1.73300e+02
          2867   2.86700e-01   1.69192e-02   1.72735e+02   1.73350e+02
          2868   2.86800e-01   1.69289e-02   1.72786e+02   1.73400e+02
          2869   2.86900e-01   1.69375e-02   1.72839e+02   1.73450e+02
          2870   2.87000e-01   1.69452e-02   1.72888e+02   1.73500e+02
          2871   2.87100e-01   1.69521e-02   1.72941e+02   1.73550e+02
          2872   2.87200e-01   1.69583e-02   1.72990e+02   1.73600e+02
          2873   2.87300e-01   1.69638e-02   1.73038e+02   1.73650e+02
          2874   2.87400e-01   1.69691e-02   1.73087e+02   1.73700e+02
          2875   2.87500e-01   1.69738e-02   1.73139e+02   1.73750e+02
          2876   2.87600e-01   1.69777e-02   1.73191e+02   1.73800e+02
          2877   2.87700e-01   1.69806e-02   1.73242e+02   1.73850e+02
          2878   2.87800e-01   1.69826e-02   1.73287e+02   1.73900e+02
          2879   2.87900e-01   1.69838e-02   1.73336e+02   1.73950e+02
          2880   2.88000e-01   1.69849e-02   1.73386e+02   1.74000e+02
          2881   2.88100e-01   1.69864e-02   1.73440e+02   1.74050e+02
          2882   2.88200e-01   1.69890e-02   1.73488e+02   1.74100e+02
          2883   2.88300e-01   1.69928e-02   1.73538e+02   1.74150e+02
          2884   2.88400e-01   1.69972e-02   1.73590e+02   1.74200e+02
          2885   2.88500e-01   1.70016e-02   1.73637e+02   1.74250e+02
          2886   2.88600e-01   1.70060e-02   1.73686e+02   1.74300e+02
          2887   2.88700e-01   1.70095e-02   1.73739e+02   1.74350e+02
          2888   2.88800e-01   1.70130e-02   1.73790e+02   1.74400e+02
          2889   2.88900e-01   1.70162e-02   1.73839e+02   1.74450e+02
          2890   2.89000e-01   1.70190e-02   1.73888e+02   1.74500e+02
          2891   2.89100e-01   1.70215e-02   1.73936e+02   1.74550e+02
          2892   2.89200e-01   1.70240e-02   1.73988e+02   1.74600e+02
          2893   2.89300e-01   1.70264e-02   1.74036e+02   1.74650e+02
          2894   2.89400e-01   1.70298e-02   1.74089e+02   1.74700e+02
          2895   2.89500e-01   1.70333e-02   1.74138e+02   1.74750e+02
          2896   2.89600e-01   1.70377e-02   1.74187e+02   1.74800e+02
          2897   2.89700e-01   1.70424e-02   1.74238e+02   1.74850e+02
          2898   2.89800e-01   1.70480e-02   1.74286e+02   1.74900e+02
          2899   2.89900e-01   1.70546e-02   1.74336e+02   1.74950e+02
          2900   2.90000e-01   1.70616e-02   1.74388e+02   1.75000e+02
          2901   2.90100e-01   1.70693e-02   1.74435e+02   1.75050e+02
          2902   2.90200e-01   1.70767e-02   1.74487e+02   1.75100e+02
          2903   2.90300e-01   1.70834e-02   1.74537e+02   1.75150e+02
          2904   2.90400e-01   1.70895e-02   1.74586e+02   1.75200e+02
          2905   2.90500e-01   1.70948e-02   1.74638e+02   1.75250e+02
          2906   2.90600e-01   1.71004e-02   1.74685e+02   1.75300e+02
          2907   2.90700e-01   1.71057e-02   1.74735e+02   1.75350e+02
          2908   2.90800e-01   1.71108e-02   1.74787e+02   1.75400e+02
          2909   2.90900e-01   1.71158e-02   1.74835e+02   1.75450e+02
          2910   2.91000e-01   1.71206e-02   1.74886e+02   1.75500e+02
          2911   2.91100e-01   1.71262e-02   1.74938e+02   1.75550e+02
          2912   2.91200e-01   1.71321e-02   1.74988e+02   1.75600e+02
          2913   2.91300e-01   1.71386e-02   1.75034e+02   1.75650e+02
          2914   2.91400e-01   1.71449e-02   1.75083e+02   1.75700e+02
          2915   2.91500e-01   1.71509e-02   1.75135e+02   1.75750e+02
          2916   2.91600e-01   1.71564e-02   1.75185e+02   1.75800e+02
          2917   2.91700e-01   1.71616e-02   1.75237e+02   1.75850e+02
          2918   2.91800e-01   1.71677e-02   1.75287e+02   1.75900e+02
          2919   2.91900e-01   1.71746e-02   1.75335e+02   1.75950e+02
          2920   2.92000e-01   1.71820e-02   1.75385e+02   1.76000e+02
          2921   2.92100e-01   1.71891e-02   1.75436e+02   1.76050e+02
          2922   2.92200e-01   1.71956e-02   1.75483e+02   1.76100e+02
          2923   2.92300e-01   1.72014e-02   1.75538e+02   1.76150e+02
          2924   2.92400e-01   1.72074e-02   1.75583e+02   1.76200e+02
          2925   2.92500e-01   1.72133e-02   1.75635e+02   1.76250e+02
          2926   2.92600e-01   1.72196e-02   1.75682e+02   1.76300e+02
          2927   2.92700e-01   1.72263e-02   1.75733e+02   1.76350e+02
          2928   2.92800e-01   1.72332e-02   1.75784e+02   1.76400e+02
          2929   2.92900e-01   1.72405e-02   1.75835e+02   1.76450e+02
          2930   2.93000e-01   1.72476e-02   1.75886e+02   1.76500e+02
          2931   2.93100e-01   1.72546e-02   1.75932e+02   1.76550e+02
          2932   2.93200e-01   1.72615e-02   1.75984e+02   1.76600e+02
          2933   2.93300e-01   1.72683e-02   1.76034e+02   1.76650e+02
          2934   2.93400e-01   1.72756e-02   1.76087e+02   1.76700e+02
          2935   2.93500e-01   1.72833e-02   1.76136e+02   1.76750e+02
          2936   2.93600e-01   1.72912e-02   1.76185e+02   1.76800e+02
          2937   2.93700e-01   1.72987e-02   1.76234e+02   1.76850e+02
          2938   2.93800e-01   1.73053e-02   1.76280e+02   1.76900e+02
          2939   2.93900e-01   1.73109e-02   1.76333e+02   1.76950e+02
          2940   2.94000e-01   1.73156e-02   1.76385e+02   1.77000e+02
          2941   2.94100e-01   1.73201e-02   1.76434e+02   1.77050e+02
          2942   2.94200e-01   1.73240e-02   1.76485e+02   1.77100e+02
          2943   2.94300e-01   1.73281e-02   1.76532e+02   1.77150e+02
          2944   2.94400e-01   1.73326e-02   1.76585e+02   1.77200e+02
          2945   2.94500e-01   1.73360e-02   1.76636e+02   1.77250e+02
          2946   2.94600e-01   1.73390e-02   1.76682e+02   1.77300e+02
          2947   2.94700e-01   1.73411e-02   1.76732e+02   1.77350e+02
          2948   2.94800e-01   1.73433e-02   1.76783e+02   1.77400e+02
          2949   2.94900e-01   1.73454e-02   1.76834e+02   1.77450e+02
          2950   2.95000e-01   1.73469e-02   1.76882e+02   1.77500e+02
          2951   2.95100e-01   1.73479e-02   1.76935e+02   1.77550e+02
          2952   2.95200e-01   1.73492e-02   1.76984e+02   1.77600e+02
          2953   2.95300e-01   1.73510e-02   1.77035e+02   1.77650e+02
          2954   2.95400e-01   1.73538e-02   1.77082e+02   1.77700e+02
          2955   2.95500e-01   1.73577e-02   1.77135e+02   1.77750e+02
          2956   2.95600e-01   1.73622e-02   1.77185e+02   1.77800e+02
          2957   2.95700e-01   1.73670e-02   1.77236e+02   1.77850e+02
          2958   2.95800e-01   1.73728e-02   1.77284e+02   1.77900e+02
          2959   2.95900e-01   1.73795e-02   1.77334e+02   1.77950e+02
          2960   2.96000e-01   1.73856e-02   1.77385e+02   1.78000e+02
          2961   2.96100e-01   1.73919e-02   1.77434e+02   1.78050e+02
          2962   2.96200e-01   1.73981e-02   1.77486e+02   1.78100e+02
          2963   2.96300e-01   1.74041e-02   1.77535e+02   1.78150e+02
          2964   2.96400e-01   1.74101e-02   1.77586e+02   1.78200e+02
          2965   2.96500e-01   1.74166e-02   1.77632e+02   1.78250e+02
          2966   2.96600e-01   1.74236e-02   1.77682e+02   1.78300e+02
          2967   2.96700e-01   1.74299e-02   1.77733e+02   1.78350e+02
          2968   2.96800e-01   1.74359e-02   1.77784e+02   1.78400e+02
          2969   2.96900e-01   1.74419e-02   1.77836e+02   1.78450e+02
          2970   2.97000e-01   1.74480e-02   1.77883e+02   1.78500e+02
          2971   2.97100e-01   1.74548e-02   1.77932e+02   1.78550e+02
          2972   2.97200e-01   1.74622e-02   1.77981e+02   1.78600e+02
          2973   2.97300e-01   1.74695e-02   1.78032e+02   1.78650e+02
          2974   2.97400e-01   1.74768e-02   1.78085e+02   1.78700e+02
          2975   2.97500e-01   1.74842e-02   1.78136e+02   1.78750e+02
          2976   2.97600e-01   1.74925e-02   1.78182e+02   1.78800e+02
          2977   2.97700e-01   1.75012e-02   1.78234e+02   1.78850e+02
          2978   2.97800e-01   1.75093e-02   1.78282e+02   1.78900e+02
          2979   2.97900e-01   1.75161e-02   1.78333e+02   1.78950e+02
          2980   2.98000e-01   1.75215e-02   1.78383e+02   1.79000e+02
          2981   2.98100e-01   1.75253e-02   1.78433e+02   1.79050e+02
          2982   2.98200e-01   1.75278e-02   1.78485e+02   1.79100e+02
          2983   2.98300e-01   1.75290e-02   1.78535e+02   1.79150e+02
          2984   2.98400e-01   1.75292e-02   1.78582e+02   1.79200e+02
          2985   2.98500e-01   1.75283e-02   1.78629e+02   1.79250e+02
          2986   2.98600e-01   1.75265e-02   1.78683e+02   1.79300e+02
          2987   2.98700e-01   1.75251e-02   1.78733e+02   1.79350e+02
          2988   2.98800e-01   1.75242e-02   1.78780e+02   1.79400e+02
          2989   2.98900e-01   1.75239e-02   1.78830e+02   1.79450e+02
          2990   2.99000e-01   1.75237e-02   1.78881e+02   1.79500e+02
          2991   2.99100e-01   1.75241e-02   1.78931e+02   1.79550e+02
          2992   2.99200e-01   1.75252e-02   1.78981e+02   1.79600e+02
          2993   2.99300e-01   1.75277e-02   1.79034e+02   1.79650e+02
          2994   2.99400e-01   1.75314e-02   1.79083e+02   1.79700e+02
          2995   2.99500e-01   1.75360e-02   1.79131e+02   1.79750e+02
          2996   2.99600e-01   1.75409e-02   1.79182e+02   1.79800e+02
          2997   2.99700e-01   1.75460e-02   1.79233e+02   1.79850e+02
          2998   2.99800e-01   1.75516e-02   1.79284e+02   1.79900e+02
          2999   2.99900e-01   1.75572e-02   1.79331e+02   1.79950e+02
          3000   3.00000e-01   1.75633e-02   1.79381e+02   1.80000e+02
          3001   3.00100e-01   1.75695e-02   1.79431e+02   1.80050e+02
          3002   3.00200e-01   1.75755e-02   1.79484e+02   1.80100e+02
          3003   3.00300e-01   1.75804e-02   1.79533e+02   1.80150e+02
          3004   3.00400e-01   1.75849e-02   1.79584e+02   1.80200e+02
          3005   3.00500e-01   1.75896e-02   1.79632e+02   1.80250e+02
          3006   3.00600e-01   1.75944e-02   1.79680e+02   1.80300e+02
          3007   3.00700e-01   1.75998e-02   1.79731e+02   1.80350e+02
          3008   3.00800e-01   1.76051e-02   1.79780e+02   1.80400e+02
          3009   3.00900e-01   1.76104e-02   1.79834e+02   1.80450e+02
          3010   3.01000e-01   1.76160e-02   1.79881e+02   1.80500e+02
          3011   3.01100e-01   1.76221e-02   1.79932e+02   1.80550e+02
          3012   3.01200e-01   1.76289e-02   1.79979e+02   1.80600e+02
          3013   3.01300e-01   1.76351e-02   1.80033e+02   1.80650e+02
          3014   3.01400e-01   1.76405e-02   1.80081e+02   1.80700e+02
          3015   3.01500e-01   1.76457e-02   1.80132e+02   1.80750e+02
          3016   3.01600e-01   1.76515e-02   1.80178e+02   1.80800e+02
          3017   3.01700e-01   1.76575e-02   1.80232e+02   1.80850e+02
          3018   3.01800e-01   1.76633e-02   1.80282e+02   1.80900e+02
          3019   3.01900e-01   1.76688e-02   1.80330e+02   1.80950e+02
          3020   3.02000e-01   1.76741e-02   1.80380e+02   1.81000e+02
          3021   3.02100e-01   1.76798e-02   1.80433e+02   1.81050e+02
          3022   3.02200e-01   1.76855e-02   1.80483e+02   1.81100e+02
          3023   3.02300e-01   1.76920e-02   1.80530e+02   1.81150e+02
          3024   3.02400e-01   1.76992e-02   1.80577e+02   1.81200e+02
          3025   3.02500e-01   1.77065e-02   1.80631e+02   1.81250e+02
          3026   3.02600e-01   1.77137e-02   1.80681e+02   1.81300e+02
          3027   3.02700e-01   1.77209e-02   1.80734e+02   1.81350e+02
          3028   3.02800e-01   1.77277e-02   1.80782e+02   1.81400e+02
          3029   3.02900e-01   1.77343e-02   1.80831e+02   1.81450e+02
          3030   3.03000e-01   1.77404e-02   1.80878e+02   1.81500e+02
          3031   3.03100e-01   1.77458e-02   1.80931e+02   1.81550e+02
          3032   3.03200e-01   1.77505e-02   1.80981e+02   1.81600e+02
          3033   3.03300e-01   1.77554e-02   1.81031e+02   1.81650e+02
          3034   3.03400e-01   1.77605e-02   1.81080e+02   1.81700e+02
          3035   3.03500e-01   1.77653e-02   1.81131e+02   1.81750e+02
          3036   3.03600e-01   1.77695e-02   1.81181e+02   1.81800e+02
          3037   3.03700e-01   1.77733e-02   1.81230e+02   1.81850e+02
          3038   3.03800e-01   1.77767e-02   1.81280e+02   1.81900e+02
          3039   3.03900e-01   1.77809e-02   1.81328e+02   1.81950e+02
          3040   3.04000e-01   1.77855e-02   1.81380e+02   1.82000e+02
          3041   3.04100e-01   1.77912e-02   1.81428e+02   1.82050e+02
          3042   3.04200e-01   1.77970e-02   1.81479e+02   1.82100e+02
          3043   3.04300e-01   1.78040e-02   1.81532e+02   1.82150e+02
          3044   3.04400e-01   1.78117e-02   1.81581e+02   1.82200e+02
          3045   3.04500e-01   1.78209e-02   1.81630e+02   1.82250e+02
          3046   3.04600e-01   1.78302e-02   1.81678e+02   1.82300e+02
          3047   3.04700e-01   1.78395e-02   1.81727e+02   1.82350e+02
          3048   3.04800e-01   1.78479e-02   1.81775e+02   1.82400e+02
          3049   3.04900e-01   1.78562e-02   1.81832e+02   1.82450e+02
          3050   3.05000e-01   1.78643e-02   1.81879e+02   1.82500e+02
          3051   3.05100e-01   1.78721e-02   1.81932e+02   1.82550e+02
          3052   3.05200e-01   1.78789e-02   1.81980e+02   1.82600e+02
          3053   3.05300e-01   1.78850e-02   1.82027e+02   1.82650e+02
          3054   3.05400e-01   1.78906e-02   1.82079e+02   1.82700e+02
          3055   3.05500e-01   1.78963e-02   1.82128e+02   1.82750e+02
          3056   3.05600e-01   1.79022e-02   1.82181e+02   1.82800e+02
          3057   3.05700e-01   1.79087e-02   1.82229e+02   1.82850e+02
          3058   3.05800e-01   1.79154e-02   1.82276e+02   1.82900e+02
          3059   3.05900e-01   1.79218e-02   1.82327e+02   1.82950e+02
          3060   3.06000e-01   1.79275e-02   1.82382e+02   1.83000e+02
          3061   3.06100e-01   1.79326e-02   1.82431e+02   1.83050e+02
          3062   3.06200e-01   1.79379e-02   1.82483e+02   1.83100e+02
          3063   3.06300e-01   1.79432e-02   1.82526e+02   1.83150e+02
          3064   3.06400e-01   1.79487e-02   1.82577e+02   1.83200e+02
          3065   3.06500e-01   1.79535e-02   1.82627e+02   1.83250e+02
          3066   3.06600e-01   1.79574e-02   1.82676e+02   1.83300e+02
          3067   3.06700e-01   1.79613e-02   1.82728e+02   1.83350e+02
          3068   3.06800e-01   1.79659e-02   1.82780e+02   1.83400e+02
          3069   3.06900e-01   1.79709e-02   1.82832e+02   1.83450e+02
          3070   3.07000e-01   1.79770e-02   1.82879e+02   1.83500e+02
          3071   3.07100e-01   1.79839e-02   1.82932e+02   1.83550e+02
          3072   3.07200e-01   1.79915e-02   1.82981e+02   1.83600e+02
          3073   3.07300e-01   1.80000e-02   1.83029e+02   1.83650e+02
          3074   3.07400e-01   1.80095e-02   1.83078e+02   1.83700e+02
          3075   3.07500e-01   1.80204e-02   1.83129e+02   1.83750e+02
          3076   3.07600e-01   1.80320e-02   1.83176e+02   1.83800e+02
          3077   3.07700e-01   1.80440e-02   1.83226e+02   1.83850e+02
          3078   3.07800e-01   1.80567e-02   1.83279e+02   1.83900e+02
          3079   3.07900e-01   1.80699e-02   1.83331e+02   1.83950e+02
          3080   3.08000e-01   1.80827e-02   1.83380e+02   1.84000e+02
          3081   3.08100e-01   1.80940e-02   1.83425e+02   1.84050e+02
          3082   3.08200e-01   1.81035e-02   1.83477e+02   1.84100e+02
          3083   3.08300e-01   1.81116e-02   1.83529e+02   1.84150e+02
          3084   3.08400e-01   1.81189e-02   1.83582e+02   1.84200e+02
          3085   3.08500e-01   1.81255e-02   1.83631e+02   1.84250e+02
          3086   3.08600e-01   1.81314e-02   1.83677e+02   1.84300e+02
          3087   3.08700e-01   1.81370e-02   1.83728e+02   1.84350e+02
          3088   3.08800e-01   1.81423e-02   1.83779e+02   1.84400e+02
          3089   3.08900e-01   1.81473e-02   1.83829e+02   1.84450e+02
          3090   3.09000e-01   1.81527e-02   1.83881e+02   1.84500e+02
          3091   3.09100e-01   1.81591e-02   1.83927e+02   1.84550e+02
          3092   3.09200e-01   1.81661e-02   1.83977e+02   1.84600e+02
          3093   3.09300e-01   1.81739e-02   1.84025e+02   1.84650e+02
          3094   3.09400e-01   1.81817e-02   1.84076e+02   1.84700e+02
          3095   3.09500e-01   1.81895e-02   1.84127e+02   1.84750e+02
          3096   3.09600e-01   1.81967e-02   1.84178e+02   1.84800e+02
          3097   3.09700e-01   1.82041e-02   1.84229e+02   1.84850e+02
          3098   3.09800e-01   1.82114e-02   1.84276e+02   1.84900e+02
          3099   3.09900e-01   1.82178e-02   1.84324e+02   1.84950e+02
          3100   3.10000e-01   1.82240e-02   1.84379e+02   1.85000e+02
          3101   3.10100e-01   1.82296e-02   1.84429e+02   1.85050e+02
          3102   3.10200e-01   1.82358e-02   1.84479e+02   1.85100e+02
          3103   3.10300e-01   1.82434e-02   1.84527e+02   1.85150e+02
          3104   3.10400e-01   1.82514e-02   1.84577e+02   1.85200e+02
          3105   3.10500e-01   1.82602e-02   1.84627e+02   1.85250e+02
          3106   3.10600e-01   1.82693e-02   1.84675e+02   1.85300e+02
          3107   3.10700e-01   1.82790e-02   1.84725e+02   1.85350e+02
          3108   3.10800e-01   1.82888e-02   1.84777e+02   1.85400e+02
          3109   3.10900e-01   1.82991e-02   1.84827e+02   1.85450e+02
          3110   3.11000e-01   1.83095e-02   1.84876e+02   1.85500e+02
          3111   3.11100e-01   1.83191e-02   1.84926e+02   1.85550e+02
          3112   3.11200e-01   1.83284e-02   1.84979e+02   1.85600e+02
          3113   3.11300e-01   1.83373e-02   1.85029e+02   1.85650e+02
          3114   3.11400e-01   1.83473e-02   1.85077e+02   1.85700e+02
          3115   3.11500e-01   1.83578e-02   1.85127e+02   1.85750e+02
          3116   3.11600e-01   1.83685e-02   1.85175e+02   1.85800e+02
          3117   3.11700e-01   1.83791e-02   1.85229e+02   1.85850e+02
          3118   3.11800e-01   1.83893e-02   1.85275e+02   1.85900e+02
          3119   3.11900e-01   1.83986e-02   1.85330e+02   1.85950e+02
          3120   3.12000e-01   1.84071e-02   1.85380e+02   1.86000e+02
          3121   3.12100e-01   1.84151e-02   1.85425e+02   1.86050e+02
          3122   3.12200e-01   1.84236e-02   1.85477e+02   1.86100e+02
          3123   3.12300e-01   1.84325e-02   1.85525e+02   1.86150e+02
          3124   3.12400e-01   1.84417e-02   1.85576e+02   1.86200e+02
          3125   3.12500e-01   1.84522e-02   1.85628e+02   1.86250e+02
          3126   3.12600e-01   1.84635e-02   1.85678e+02   1.86300e+02
          3127   3.12700e-01   1.84751e-02   1.85727e+02   1.86350e+02
          3128   3.12800e-01   1.84862e-02   1.85774e+02   1.86400e+02
          3129   3.12900e-01   1.84960e-02   1.85824e+02   1.86450e+02
          3130   3.13000e-01   1.85054e-02   1.85879e+02   1.86500e+02
          3131   3.13100e-01   1.85150e-02   1.85926e+02   1.86550e+02
          3132   3.13200e-01   1.85247e-02   1.85975e+02   1.86600e+02
          3133   3.13300e-01   1.85347e-02   1.86025e+02   1.86650e+02
          3134   3.13400e-01   1.85445e-02   1.86075e+02   1.86700e+02
          3135   3.13500e-01   1.85544e-02   1.86127e+02   1.86750e+02
          3136   3.13600e-01   1.85648e-02   1.86176e+02   1.86800e+02
          3137   3.13700e-01   1.85761e-02   1.86225e+02   1.86850e+02
          3138   3.13800e-01   1.85877e-02   1.86275e+02   1.86900e+02
          3139   3.13900e-01   1.85994e-02   1.86327e+02   1.86950e+02
          3140   3.14000e-01   1.86105e-02   1.86375e+02   1.87000e+02
          3141   3.14100e-01   1.86215e-02   1.86423e+02   1.87050e+02
          3142   3.14200e-01   1.86327e-02   1.86478e+02   1.87100e+02
          3143   3.14300e-01   1.86441e-02   1.86527e+02   1.87150e+02
          3144   3.14400e-01   1.86550e-02   1.86574e+02   1.87200e+02
          3145   3.14500e-01   1.86661e-02   1.86625e+02   1.87250e+02
          3146   3.14600e-01   1.86767e-02   1.86674e+02   1.87300e+02
          3147   3.14700e-01   1.86877e-02   1.86728e+02   1.87350e+02
          3148   3.14800e-01   1.86978e-02   1.86777e+02   1.87400e+02
          3149   3.14900e-01   1.87081e-02   1.86826e+02   1.87450e+02
          3150   3.15000e-01   1.87177e-02   1.86875e+02   1.87500e+02
          3151   3.15100e-01   1.87268e-02   1.86922e+02   1.87550e+02
          3152   3.15200e-01   1.87353e-02   1.86974e+02   1.87600e+02
          3153   3.15300e-01   1.87429e-02   1.87030e+02   1.87650e+02
          3154   3.15400e-01   1.87493e-02   1.87073e+02   1.87700e+02
          3155   3.15500e-01   1.87545e-02   1.87126e+02   1.87750e+02
          3156   3.15600e-01   1.87588e-02   1.87174e+02   1.87800e+02
          3157   3.15700e-01   1.87619e-02   1.87225e+02   1.87850e+02
          3158   3.15800e-01   1.87644e-02   1.87276e+02   1.87900e+02
          3159   3.15900e-01   1.87666e-02   1.87324e+02   1.87950e+02
          3160   3.16000e-01   1.87695e-02   1.87376e+02   1.88000e+02
          3161   3.16100e-01   1.87725e-02   1.87425e+02   1.88050e+02
          3162   3.16200e-01   1.87758e-02   1.87474e+02   1.88100e+02
          3163   3.16300e-01   1.87796e-02   1.87523e+02   1.88150e+02
          3164   3.16400e-01   1.87841e-02   1.87575e+02   1.88200e+02
          3165   3.16500e-01   1.87895e-02   1.87626e+02   1.88250e+02
          3166   3.16600e-01   1.87951e-02   1.87675e+02   1.88300e+02
          3167   3.16700e-01   1.88012e-02   1.87725e+02   1.88350e+02
          3168   3.16800e-01   1.88079e-02   1.87775e+02   1.88400e+02
          3169   3.16900e-01   1.88147e-02   1.87824e+02   1.88450e+02
          3170   3.17000e-01   1.88217e-02   1.87875e+02   1.88500e+02
          3171   3.17100e-01   1.88282e-02   1.87925e+02   1.88550e+02
          3172   3.17200e-01   1.88343e-02   1.87974e+02   1.88600e+02
          3173   3.17300e-01   1.88405e-02   1.88024e+02   1.88650e+02
          3174   3.17400e-01   1.88466e-02   1.88074e+02   1.88700e+02
          3175   3.17500e-01   1.88531e-02   1.88123e+02   1.88750e+02
          3176   3.17600e-01   1.88591e-02   1.88176e+02   1.88800e+02
          3177   3.17700e-01   1.88649e-02   1.88225e+02   1.88850e+02
          3178   3.17800e-01   1.88705e-02   1.88274e+02   1.88900e+02
          3179   3.17900e-01   1.88766e-02   1.88323e+02   1.88950e+02
          3180   3.18000e-01   1.88827e-02   1.88372e+02   1.89000e+02
          3181   3.18100e-01   1.88892e-02   1.88426e+02   1.89050e+02
          3182   3.18200e-01   1.88968e-02   1.88475e+02   1.89100e+02
          3183   3.18300e-01   1.89055e-02   1.88526e+02   1.89150e+02
          3184   3.18400e-01   1.89154e-02   1.88574e+02   1.89200e+02
          3185   3.18500e-01   1.89266e-02   1.88625e+02   1.89250e+02
          3186   3.18600e-01   1.89386e-02   1.88672e+02   1.89300e+02
          3187   3.18700e-01   1.89514e-02   1.88722e+02   1.89350e+02
          3188   3.18800e-01   1.89649e-02   1.88776e+02   1.89400e+02
          3189   3.18900e-01   1.89795e-02   1.88825e+02   1.89450e+02
          3190   3.19000e-01   1.89949e-02   1.88874e+02   1.89500e+02
          3191   3.19100e-01   1.90107e-02   1.88922e+02   1.89550e+02
          3192   3.19200e-01   1.90262e-02   1.88975e+02   1.89600e+02
          3193   3.19300e-01   1.90417e-02   1.89025e+02   1.89650e+02
          3194   3.19400e-01   1.90568e-02   1.89072e+02   1.89700e+02
          3195   3.19500e-01   1.90716e-02   1.89123e+02   1.89750e+02
          3196   3.19600e-01   1.90864e-02   1.89171e+02   1.89800e+02
          3197   3.19700e-01   1.91013e-02   1.89226e+02   1.89850e+02
          3198   3.19800e-01   1.91161e-02   1.89274e+02   1.89900e+02
          3199   3.19900e-01   1.91315e-02   1.89323e+02   1.89950e+02
          3200   3.20000e-01   1.91468e-02   1.89375e+02   1.90000e+02
          3201   3.20100e-01   1.91619e-02   1.89423e+02   1.90050e+02
          3202   3.20200e-01   1.91770e-02   1.89474e+02   1.90100e+02
          3203   3.20300e-01   1.91919e-02   1.89524e+02   1.90150e+02
          3204   3.20400e-01   1.92063e-02   1.89572e+02   1.90200e+02
          3205   3.20500e-01   1.92201e-02   1.89622e+02   1.90250e+02
          3206   3.20600e-01   1.92332e-02   1.89673e+02   1.90300e+02
          3207   3.20700e-01   1.92457e-02   1.89722e+02   1.90350e+02
          3208   3.20800e-01   1.92582e-02   1.89771e+02   1.90400e+02
          3209   3.20900e-01   1.92704e-02   1.89823e+02   1.90450e+02
          3210   3.21000e-01   1.92823e-02   1.89871e+02   1.90500e+02
          3211   3.21100e-01   1.92934e-02   1.89923e+02   1.90550e+02
          3212   3.21200e-01   1.93038e-02   1.89973e+02   1.90600e+02
          3213   3.21300e-01   1.93131e-02   1.90021e+02   1.90650e+02
          3214   3.21400e-01   1.93218e-02   1.90070e+02   1.90700e+02
          3215   3.21500e-01   1.93307e-02   1.90121e+02   1.90750e+02
          3216   3.21600e-01   1.93389e-02   1.90173e+02   1.90800e+02
          3217   3.21700e-01   1.93467e-02   1.90223e+02   1.90850e+02
          3218   3.21800e-01   1.93545e-02   1.90274e+02   1.90900e+02
          3219   3.21900e-01   1.93631e-02   1.90318e+02   1.90950e+02
          3220   3.22000e-01   1.93730e-02   1.90370e+02   1.91000e+02
          3221   3.22100e-01   1.93838e-02   1.90420e+02   1.91050e+02
          3222   3.22200e-01   1.93953e-02   1.90473e+02   1.91100e+02
          3223   3.22300e-01   1.94068e-02   1.90521e+02   1.91150e+02
          3224   3.22400e-01   1.94172e-02   1.90572e+02   1.91200e+02
          3225   3.22500e-01   1.94278e-02   1.90621e+02   1.91250e+02
          3226   3.22600e-01   1.94383e-02   1.90668e+02   1.91300e+02
          3227   3.22700e-01   1.94491e-02   1.90720e+02   1.91350e+02
          3228   3.22800e-01   1.94599e-02   1.90771e+02   1.91400e+02
          3229   3.22900e-01   1.94714e-02   1.90821e+02   1.91450e+02
          3230   3.23000e-01   1.94830e-02   1.90870e+02   1.91500e+02
          3231   3.23100e-01   1.94943e-02   1.90919e+02   1.91550e+02
          3232   3.23200e-01   1.95054e-02   1.90970e+02   1.91600e+02
          3233   3.23300e-01   1.95168e-02   1.91019e+02   1.91650e+02
          3234   3.23400e-01   1.95285e-02   1.91072e+02   1.91700e+02
          3235   3.23500e-01   1.95411e-02   1.91123e+02   1.91750e+02
          3236   3.23600e-01   1.95546e-02   1.91171e+02   1.91800e+02
          3237   3.23700e-01   1.95681e-02   1.91222e+02   1.91850e+02
          3238   3.23800e-01   1.95815e-02   1.91268e+02   1.91900e+02
          3239   3.23900e-01   1.95947e-02   1.91321e+02   1.91950e+02
          3240   3.24000e-01   1.96075e-02   1.91373e+02   1.92000e+02
          3241   3.24100e-01   1.96197e-02   1.91419e+02   1.92050e+02
          3242   3.24200e-01   1.96315e-02   1.91469e+02   1.92100e+02
          3243   3.24300e-01   1.96422e-02   1.91521e+02   1.92150e+02
          3244   3.24400e-01   1.96524e-02   1.91572e+02   1.92200e+02
          3245   3.24500e-01   1.96622e-02   1.91622e+02   1.92250e+02
          3246   3.24600e-01   1.96716e-02   1.91672e+02   1.92300e+02
          3247   3.24700e-01   1.96807e-02   1.91720e+02   1.92350e+02
          3248   3.24800e-01   1.96897e-02   1.91770e+02   1.92400e+02
          3249   3.24900e-01   1.96987e-02   1.91821e+02   1.92450e+02
          3250   3.25000e-01   1.97068e-02   1.91873e+02   1.92500e+02
          3251   3.25100e-01   1.97140e-02   1.91920e+02   1.92550e+02
          3252   3.25200e-01   1.97206e-02   1.91969e+02   1.92600e+02
          3253   3.25300e-01   1.97268e-02   1.92021e+02   1.92650e+02
          3254   3.25400e-01   1.97327e-02   1.92069e+02   1.92700e+02
          3255   3.25500e-01   1.97380e-02   1.92120e+02   1.92750e+02
          3256   3.25600e-01   1.97437e-02   1.92170e+02   1.92800e+02
          3257   3.25700e-01   1.97493e-02   1.92221e+02   1.92850e+02
          3258   3.25800e-01   1.97549e-02   1.92269e+02   1.92900e+02
          3259   3.25900e-01   1.97607e-02   1.92320e+02   1.92950e+02
          3260   3.26000e-01   1.97673e-02   1.92366e+02   1.93000e+02
          3261   3.26100e-01   1.97751e-02   1.92419e+02   1.93050e+02
          3262   3.26200e-01   1.97832e-02   1.92470e+02   1.93100e+02
          3263   3.26300e-01   1.97912e-02   1.92518e+02   1.93150e+02
          3264   3.26400e-01   1.97994e-02   1.92568e+02   1.93200e+02
          3265   3.26500e-01   1.98075e-02   1.92619e+02   1.93250e+02
          3266   3.26600e-01   1.98162e-02   1.92667e+02   1.93300e+02
          3267   3.26700e-01   1.98251e-02   1.92720e+02   1.93350e+02
          3268   3.26800e-01   1.98341e-02   1.92768e+02   1.93400e+02
          3269   3.26900e-01   1.98429e-02   1.92818e+02   1.93450e+02
          3270   3.27000e-01   1.98517e-02   1.92870e+02   1.93500e+02
          3271   3.27100e-01   1.98606e-02   1.92918e+02   1.93550e+02
          3272   3.27200e-01   1.98691e-02   1.92971e+02   1.93600e+02
          3273   3.27300e-01   1.98778e-02   1.93019e+02   1.93650e+02
          3274   3.27400e-01   1.98860e-02   1.93067e+02   1.93700e+02
          3275   3.27500e-01   1.98926e-02   1.93117e+02   1.93750e+02
          3276   3.27600e-01   1.98988e-02   1.93170e+02   1.93800e+02
          3277   3.27700e-01   1.99043e-02   1.93217e+02   1.93850e+02
          3278   3.27800e-01   1.99091e-02   1.93269e+02   1.93900e+02
          3279   3.27900e-01   1.99133e-02   1.93319e+02   1.93950e+02
          3280   3.28000e-01   1.99167e-02   1.93368e+02   1.94000e+02
          3281   3.28100e-01   1.99210e-02   1.93418e+02   1.94050e+02
          3282   3.28200e-01   1.99261e-02   1.93468e+02   1.94100e+02
          3283   3.28300e-01   1.99315e-02   1.93517e+02   1.94150e+02
          3284   3.28400e-01   1.99382e-02   1.93568e+02   1.94200e+02
          3285   3.28500e-01   1.99461e-02   1.93622e+02   1.94250e+02
          3286   3.28600e-01   1.99544e-02   1.93670e+02   1.94300e+02
          3287   3.28700e-01   1.99634e-02   1.93720e+02   1.94350e+02
          3288   3.28800e-01   1.99727e-02   1.93766e+02   1.94400e+02
          3289   3.28900e-01   1.99829e-02   1.93819e+02   1.94450e+02
          3290   3.29000e-01   1.99938e-02   1.93869e+02   1.94500e+02
          3291   3.29100e-01   2.00043e-02   1.93921e+02   1.94550e+02
          3292   3.29200e-01   2.00145e-02   1.93968e+02   1.94600e+02
          3293   3.29300e-01   2.00235e-02   1.94018e+02   1.94650e+02
          3294   3.29400e-01   2.00312e-02   1.94068e+02   1.94700e+02
          3295   3.29500e-01   2.00383e-02   1.94116e+02   1.94750e+02
          3296   3.29600e-01   2.00449e-02   1.94169e+02   1.94800e+02
          3297   3.29700e-01   2.00508e-02   1.94220e+02   1.94850e+02
          3298   3.29800e-01   2.00563e-02   1.94269e+02   1.94900e+02
          3299   3.29900e-01   2.00610e-02   1.94318e+02   1.94950e+02
          3300   3.30000e-01   2.00655e-02   1.94367e+02   1.95000e+02
          3301   3.30100e-01   2.00704e-02   1.94420e+02   1.95050e+02
          3302   3.30200e-01   2.00758e-02   1.94470e+02   1.95100e+02
          3303   3.30300e-01   2.00811e-02   1.94518e+02   1.95150e+02
          3304   3.30400e-01   2.00866e-02   1.94567e+02   1.95200e+02
          3305   3.30500e-01   2.00921e-02   1.94617e+02   1.95250e+02
          3306   3.30600e-01   2.00978e-02   1.94665e+02   1.95300e+02
          3307   3.30700e-01   2.01041e-02   1.94717e+02   1.95350e+02
          3308   3.30800e-01   2.01111e-02   1.94768e+02   1.95400e+02
          3309   3.30900e-01   2.01196e-02   1.94818e+02   1.95450e+02
          3310   3.31000e-01   2.01296e-02   1.94868e+02   1.95500e+02
          3311   3.31100e-01   2.01410e-02   1.94915e+02   1.95550e+02
          3312   3.31200e-01   2.01534e-02   1.94967e+02   1.95600e+02
          3313   3.31300e-01   2.01659e-02   1.95019e+02   1.95650e+02
          3314   3.31400e-01   2.01780e-02   1.95070e+02   1.95700e+02
          3315   3.31500e-01   2.01891e-02   1.95119e+02   1.95750e+02
          3316   3.31600e-01   2.01998e-02   1.95165e+02   1.95800e+02
          3317   3.31700e-01   2.02107e-02   1.95215e+02   1.95850e+02
          3318   3.31800e-01   2.02216e-02   1.95268e+02   1.95900e+02
          3319   3.31900e-01   2.02330e-02   1.95318e+02   1.95950e+02
          3320   3.32000e-01   2.02440e-02   1.95367e+02   1.96000e+02
          3321   3.32100e-01   2.02549e-02   1.95415e+02   1.96050e+02
          3322   3.32200e-01   2.02655e-02   1.95464e+02   1.96100e+02
          3323   3.32300e-01   2.02760e-02   1.95515e+02   1.96150e+02
          3324   3.32400e-01   2.02860e-02   1.95568e+02   1.96200e+02
          3325   3.32500e-01   2.02953e-02   1.95619e+02   1.96250e+02
          3326   3.32600e-01   2.03038e-02   1.95670e+02   1.96300e+02
          3327   3.32700e-01   2.03120e-02   1.95717e+02   1.96350e+02
          3328   3.32800e-01   2.03207e-02   1.95766e+02   1.96400e+02
          3329   3.32900e-01   2.03305e-02   1.95816e+02   1.96450e+02
          3330   3.33000e-01   2.03403e-02   1.95867e+02   1.96500e+02
          3331   3.33100e-01   2.03493e-02   1.95918e+02   1.96550e+02
          3332   3.33200e-01   2.03569e-02   1.95969e+02   1.96600e+02
          3333   3.33300e-01   2.03637e-02   1.96018e+02   1.96650e+02
          3334   3.33400e-01   2.03695e-02   1.96064e+02   1.96700e+02
          3335   3.33500e-01   2.03742e-02   1.96116e+02   1.96750e+02
          3336   3.33600e-01   2.03778e-02   1.96167e+02   1.96800e+02
          3337   3.33700e-01   2.03806e-02   1.96216e+02   1.96850e+02
          3338   3.33800e-01   2.03827e-02   1.96266e+02   1.96900e+02
          3339   3.33900e-01   2.03838e-02   1.96315e+02   1.96950e+02
          3340   3.34000e-01   2.03849e-02   1.96367e+02   1.97000e+02
          3341   3.34100e-01   2.03860e-02   1.96415e+02   1.97050e+02
          3342   3.34200e-01   2.03871e-02   1.96468e+02   1.97100e+02
          3343   3.34300e-01   2.03879e-02   1.96517e+02   1.97150e+02
          3344   3.34400e-01   2.03880e-02   1.96566e+02   1.97200e+02
          3345   3.34500e-01   2.03874e-02   1.96615e+02   1.97250e+02
          3346   3.34600e-01   2.03868e-02   1.96667e+02   1.97300e+02
          3347   3.34700e-01   2.03868e-02   1.96717e+02   1.97350e+02
          3348   3.34800e-01   2.03875e-02   1.96766e+02   1.97400e+02
          3349   3.34900e-01   2.03879e-02   1.96819e+02   1.97450e+02
          3350   3.35000e-01   2.03894e-02   1.96866e+02   1.97500e+02
          3351   3.35100e-01   2.03922e-02   1.96916e+02   1.97550e+02
          3352   3.35200e-01   2.03960e-02   1.96967e+02   1.97600e+02
          3353   3.35300e-01   2.04010e-02   1.97020e+02   1.97650e+02
          3354   3.35400e-01   2.04073e-02   1.97068e+02   1.97700e+02
          3355   3.35500e-01   2.04149e-02   1.97117e+02   1.97750e+02
          3356   3.35600e-01   2.04237e-02   1.97167e+02   1.97800e+02
          3357   3.35700e-01   2.04348e-02   1.97213e+02   1.97850e+02
          3358   3.35800e-01   2.04471e-02   1.97268e+02   1.97900e+02
          3359   3.35900e-01   2.04599e-02   1.97318e+02   1.97950e+02
          3360   3.36000e-01   2.04722e-02   1.97366e+02   1.98000e+02
          3361   3.36100e-01   2.04840e-02   1.97415e+02   1.98050e+02
          3362   3.36200e-01   2.04952e-02   1.97465e+02   1.98100e+02
          3363   3.36300e-01   2.05064e-02   1.97514e+02   1.98150e+02
          3364   3.36400e-01   2.05169e-02   1.97566e+02   1.98200e+02
          3365   3.36500e-01   2.05272e-02   1.97617e+02   1.98250e+02
          3366   3.36600e-01   2.05372e-02   1.97665e+02   1.98300e+02
          3367   3.36700e-01   2.05476e-02   1.97713e+02   1.98350e+02
          3368   3.36800e-01   2.05585e-02   1.97765e+02   1.98400e+02
          3369   3.36900e-01   2.05702e-02   1.97813e+02   1.98450e+02
          3370   3.37000e-01   2.05829e-02   1.97865e+02   1.98500e+02
          3371   3.37100e-01   2.05956e-02   1.97915e+02   1.98550e+02
          3372   3.37200e-01   2.06078e-02   1.97966e+02   1.98600e+02
          3373   3.37300e-01   2.06201e-02   1.98014e+02   1.98650e+02
          3374   3.37400e-01   2.06318e-02   1.98061e+02   1.98700e+02
          3375   3.37500e-01   2.06430e-02   1.98113e+02   1.98750e+02
          3376   3.37600e-01   2.06546e-02   1.98163e+02   1.98800e+02
          3377   3.37700e-01   2.06656e-02   1.98214e+02   1.98850e+02
          3378   3.37800e-01   2.06759e-02   1.98265e+02   1.98900e+02
          3379   3.37900e-01   2.06859e-02   1.98314e+02   1.98950e+02
          3380   3.38000e-01   2.06967e-02   1.98362e+02   1.99000e+02
          3381   3.38100e-01   2.07080e-02   1.98411e+02   1.99050e+02
          3382   3.38200e-01   2.07191e-02   1.98466e+02   1.99100e+02
          3383   3.38300e-01   2.07306e-02   1.98514e+02   1.99150e+02
          3384   3.38400e-01   2.07422e-02   1.98564e+02   1.99200e+02
          3385   3.38500e-01   2.07542e-02   1.98614e+02   1.99250e+02
          3386   3.38600e-01   2.07675e-02   1.98665e+02   1.99300e+02
          3387   3.38700e-01   2.07817e-02   1.98714e+02   1.99350e+02
          3388   3.38800e-01   2.07967e-02   1.98765e+02   1.99400e+02
          3389   3.38900e-01   2.08115e-02   1.98814e+02   1.99450e+02
          3390   3.39000e-01   2.08259e-02   1.98862e+02   1.99500e+02
          3391   3.39100e-01   2.08399e-02   1.98913e+02   1.99550e+02
          3392   3.39200e-01   2.08543e-02   1.98963e+02   1.99600e+02
          3393   3.39300e-01   2.08687e-02   1.99015e+02   1.99650e+02
          3394   3.39400e-01   2.08827e-02   1.99064e+02   1.99700e+02
          3395   3.39500e-01   2.08969e-02   1.99115e+02   1.99750e+02
          3396   3.39600e-01   2.09104e-02   1.99161e+02   1.99800e+02
          3397   3.39700e-01   2.09232e-02   1.99215e+02   1.99850e+02
          3398   3.39800e-01   2.09351e-02   1.99265e+02   1.99900e+02
          3399   3.39900e-01   2.09458e-02   1.99316e+02   1.99950e+02
          3400   3.40000e-01   2.09561e-02   1.99363e+02   2.00000e+02
          3401   3.40100e-01   2.09660e-02   1.99410e+02   2.00050e+02
          3402   3.40200e-01   2.09760e-02   1.99461e+02   2.00100e+02
          3403   3.40300e-01   2.09860e-02   1.99513e+02   2.00150e+02
          3404   3.40400e-01   2.09961e-02   1.99566e+02   2.00200e+02
          3405   3.40500e-01   2.10065e-02   1.99612e+02   2.00250e+02
          3406   3.40600e-01   2.10176e-02   1.99661e+02   2.00300e+02
          3407   3.40700e-01   2.10288e-02   1.99709e+02   2.00350e+02
          3408   3.40800e-01   2.10401e-02   1.99760e+02   2.00400e+02
          3409   3.40900e-01   2.10515e-02   1.99811e+02   2.00450e+02
          3410   3.41000e-01   2.10630e-02   1.99861e+02   2.00500e+02
          3411   3.41100e-01   2.10735e-02   1.99913e+02   2.00550e+02
          3412   3.41200e-01   2.10839e-02   1.99962e+02   2.00600e+02
          3413   3.41300e-01   2.10945e-02   2.00013e+02   2.00650e+02
          3414   3.41400e-01   2.11058e-02   2.00062e+02   2.00700e+02
          3415   3.41500e-01   2.11171e-02   2.00116e+02   2.00750e+02
          3416   3.41600e-01   2.11288e-02   2.00166e+02   2.00800e+02
          3417   3.41700e-01   2.11407e-02   2.00215e+02   2.00850e+02
          3418   3.41800e-01   2.11527e-02   2.00263e+02   2.00900e+02
          3419   3.41900e-01   2.11650e-02   2.00312e+02   2.00950e+02
          3420   3.42000e-01   2.11771e-02   2.00363e+02   2.01000e+02
          3421   3.42100e-01   2.11890e-02   2.00415e+02   2.01050e+02
          3422   3.42200e-01   2.12008e-02   2.00464e+02   2.01100e+02
          3423   3.42300e-01   2.12126e-02   2.00512e+02   2.01150e+02
          3424   3.42400e-01   2.12248e-02   2.00561e+02   2.01200e+02
          3425   3.42500e-01   2.12369e-02   2.00610e+02   2.01250e+02
          3426   3.42600e-01   2.12487e-02   2.00663e+02   2.01300e+02
          3427   3.42700e-01   2.12598e-02   2.00714e+02   2.01350e+02
          3428   3.42800e-01   2.12701e-02   2.00763e+02   2.01400e+02
          3429   3.42900e-01   2.12799e-02   2.00812e+02   2.01450e+02
          3430   3.43000e-01   2.12899e-02   2.00862e+02   2.01500e+02
          3431   3.43100e-01   2.13001e-02   2.00913e+02   2.01550e+02
          3432   3.43200e-01   2.13103e-02   2.00964e+02   2.01600e+02
          3433   3.43300e-01   2.13196e-02   2.01014e+02   2.01650e+02
          3434   3.43400e-01   2.13282e-02   2.01061e+02   2.01700e+02
          3435   3.43500e-01   2.13367e-02   2.01113e+02   2.01750e+02
          3436   3.43600e-01   2.13459e-02   2.01163e+02   2.01800e+02
          3437   3.43700e-01   2.13562e-02   2.01213e+02   2.01850e+02
          3438   3.43800e-01   2.13668e-02   2.01264e+02   2.01900e+02
          3439   3.43900e-01   2.13773e-02   2.01314e+02   2.01950e+02
          3440   3.44000e-01   2.13883e-02   2.01362e+02   2.02000e+02
          3441   3.44100e-01   2.13997e-02   2.01413e+02   2.02050e+02
          3442   3.44200e-01   2.14121e-02   2.01464e+02   2.02100e+02
          3443   3.44300e-01   2.14253e-02   2.01511e+02   2.02150e+02
          3444   3.44400e-01   2.14387e-02   2.01562e+02   2.02200e+02
          3445   3.44500e-01   2.14517e-02   2.01614e+02   2.02250e+02
          3446   3.44600e-01   2.14648e-02   2.01662e+02   2.02300e+02
          3447   3.44700e-01   2.14783e-02   2.01710e+02   2.02350e+02
          3448   3.44800e-01   2.14922e-02   2.01760e+02   2.02400e+02
          3449   3.44900e-01   2.15071e-02   2.01812e+02   2.02450e+02
          3450   3.45000e-01   2.15231e-02   2.01861e+02   2.02500e+02
          3451   3.45100e-01   2.15398e-02   2.01913e+02   2.02550e+02
          3452   3.45200e-01   2.15567e-02   2.01961e+02   2.02600e+02
          3453   3.45300e-01   2.15740e-02   2.02008e+02   2.02650e+02
          3454   3.45400e-01   2.15915e-02   2.02061e+02   2.02700e+02
          3455   3.45500e-01   2.16084e-02   2.02113e+02   2.02750e+02
          3456   3.45600e-01   2.16237e-02   2.02161e+02   2.02800e+02
          3457   3.45700e-01   2.16367e-02   2.02213e+02   2.02850e+02
          3458   3.45800e-01   2.16471e-02   2.02257e+02   2.02900e+02
          3459   3.45900e-01   2.16560e-02   2.02311e+02   2.02950e+02
          3460   3.46000e-01   2.16640e-02   2.02361e+02   2.03000e+02
          3461   3.46100e-01   2.16700e-02   2.02412e+02   2.03050e+02
          3462   3.46200e-01   2.16752e-02   2.02464e+02   2.03100e+02
          3463   3.46300e-01   2.16795e-02   2.02511e+02   2.03150e+02
          3464   3.46400e-01   2.16834e-02   2.02558e+02   2.03200e+02
          3465   3.46500e-01   2.16872e-02   2.02610e+02   2.03250e+02
          3466   3.46600e-01   2.16907e-02   2.02661e+02   2.03300e+02
          3467   3.46700e-01   2.16936e-02   2.02708e+02   2.03350e+02
          3468   3.46800e-01   2.16964e-02   2.02760e+02   2.03400e+02
          3469   3.46900e-01   2.16993e-02   2.02807e+02   2.03450e+02
          3470   3.47000e-01   2.17025e-02   2.02858e+02   2.03500e+02
          3471   3.47100e-01   2.17057e-02   2.02911e+02   2.03550e+02
          3472   3.47200e-01   2.17092e-02   2.02960e+02   2.03600e+02
          3473   3.47300e-01   2.17123e-02   2.03013e+02   2.03650e+02
          3474   3.47400e-01   2.17149e-02   2.03061e+02   2.03700e+02
          3475   3.47500e-01   2.17179e-02   2.03108e+02   2.03750e+02
          3476   3.47600e-01   2.17215e-02   2.03158e+02   2.03800e+02
          3477   3.47700e-01   2.17265e-02   2.03211e+02   2.03850e+02
          3478   3.47800e-01   2.17323e-02   2.03259e+02   2.03900e+02
          3479   3.47900e-01   2.17387e-02   2.03312e+02   2.03950e+02
          3480   3.48000e-01   2.17455e-02   2.03360e+02   2.04000e+02
          3481   3.48100e-01   2.17528e-02   2.03410e+02   2.04050e+02
          3482   3.48200e-01   2.17607e-02   2.03460e+02   2.04100e+02
          3483   3.48300e-01   2.17694e-02   2.03511e+02   2.04150e+02
          3484   3.48400e-01   2.17777e-02   2.03559e+02   2.04200e+02
          3485   3.48500e-01   2.17857e-02   2.03611e+02   2.04250e+02
          3486   3.48600e-01   2.17943e-02   2.03657e+02   2.04300e+02
          3487   3.48700e-01   2.18032e-02   2.03707e+02   2.04350e+02
          3488   3.48800e-01   2.18123e-02   2.03760e+02   2.04400e+02
          3489   3.48900e-01   2.18213e-02   2.03812e+02   2.04450e+02
          3490   3.49000e-01   2.18298e-02   2.03859e+02   2.04500e+02
          3491   3.49100e-01   2.18385e-02   2.03909e+02   2.04550e+02
          3492   3.49200e-01   2.18473e-02   2.03958e+02   2.04600e+02
          3493   3.49300e-01   2.18567e-02   2.04009e+02   2.04650e+02
          3494   3.49400e-01   2.18671e-02   2.04059e+02   2.04700e+02
          3495   3.49500e-01   2.18775e-02   2.04112e+02   2.04750e+02
          3496   3.49600e-01   2.18879e-02   2.04162e+02   2.04800e+02
          3497   3.49700e-01   2.18987e-02   2.04210e+02   2.04850e+02
          3498   3.49800e-01   2.19103e-02   2.04258e+02   2.04900e+02
          3499   3.49900e-01   2.19238e-02   2.04309e+02   2.04950e+02
          3500   3.50000e-01   2.19386e-02   2.04359e+02   2.05000e+02
          3501   3.50100e-01   2.19538e-02   2.04411e+02   2.05050e+02
          3502   3.50200e-01   2.19692e-02   2.04459e+02   2.05100e+02
          3503   3.50300e-01   2.19846e-02   2.04508e+02   2.05150e+02
          3504   3.50400e-01   2.20008e-02   2.04557e+02   2.05200e+02
          3505   3.50500e-01   2.20174e-02   2.04610e+02   2.05250e+02
          3506   3.50600e-01   2.20335e-02   2.04660e+02   2.05300e+02
          3507   3.50700e-01   2.20489e-02   2.04709e+02   2.05350e+02
          3508   3.50800e-01   2.20635e-02   2.04759e+02   2.05400e+02
          3509   3.50900e-01   2.20776e-02   2.04807e+02   2.05450e+02
          3510   3.51000e-01   2.20907e-02   2.04859e+02   2.05500e+02
          3511   3.51100e-01   2.21035e-02   2.04910e+02   2.05550e+02
          3512   3.51200e-01   2.21152e-02   2.04959e+02   2.05600e+02
          3513   3.51300e-01   2.21266e-02   2.05010e+02   2.05650e+02
          3514   3.51400e-01   2.21375e-02   2.05058e+02   2.05700e+02
          3515   3.51500e-01   2.21486e-02   2.05111e+02   2.05750e+02
          3516   3.51600e-01   2.21593e-02   2.05162e+02   2.05800e+02
          3517   3.51700e-01   2.21692e-02   2.05210e+02   2.05850e+02
          3518   3.51800e-01   2.21780e-02   2.05262e+02   2.05900e+02
          3519   3.51900e-01   2.21861e-02   2.05310e+02   2.05950e+02
          3520   3.52000e-01   2.21946e-02   2.05358e+02   2.06000e+02
          3521   3.52100e-01   2.22032e-02   2.05408e+02   2.06050e+02
          3522   3.52200e-01   2.22125e-02   2.05460e+02   2.06100e+02
          3523   3.52300e-01   2.22213e-02   2.05509e+02   2.06150e+02
          3524   3.52400e-01   2.22296e-02   2.05559e+02   2.06200e+02
          3525   3.52500e-01   2.22372e-02   2.05606e+02   2.06250e+02
          3526   3.52600e-01   2.22447e-02   2.05658e+02   2.06300e+02
          3527   3.52700e-01   2.22520e-02   2.05708e+02   2.06350e+02
          3528   3.52800e-01   2.22586e-02   2.05761e+02   2.06400e+02
          3529   3.52900e-01   2.22642e-02   2.05809e+02   2.06450e+02
          3530   3.53000e-01   2.22692e-02   2.05862e+02   2.06500e+02
          3531   3.53100e-01   2.22737e-02   2.05909e+02   2.06550e+02
          3532   3.53200e-01   2.22788e-02   2.05956e+02   2.06600e+02
          3533   3.53300e-01   2.22845e-02   2.06008e+02   2.06650e+02
          3534   3.53400e-01   2.22905e-02   2.06058e+02   2.06700e+02
          3535   3.53500e-01   2.22967e-02   2.06109e+02   2.06750e+02
          3536   3.53600e-01   2.23029e-02   2.06159e+02   2.06800e+02
          3537   3.53700e-01   2.23086e-02   2.06209e+02   2.06850e+02
          3538   3.53800e-01   2.23146e-02   2.06256e+02   2.06900e+02
          3539   3.53900e-01   2.23217e-02   2.06309e+02   2.06950e+02
          3540   3.54000e-01   2.23296e-02   2.06358e+02   2.07000e+02
          3541   3.54100e-01   2.23387e-02   2.06411e+02   2.07050e+02
          3542   3.54200e-01   2.23479e-02   2.06461e+02   2.07100e+02
          3543   3.54300e-01   2.23578e-02   2.06507e+02   2.07150e+02
          3544   3.54400e-01   2.23690e-02   2.06558e+02   2.07200e+02
          3545   3.54500e-01   2.23826e-02   2.06609e+02   2.07250e+02
          3546   3.54600e-01   2.23973e-02   2.06659e+02   2.07300e+02
          3547   3.54700e-01   2.24122e-02   2.06708e+02   2.07350e+02
          3548   3.54800e-01   2.24275e-02   2.06757e+02   2.07400e+02
          3549   3.54900e-01   2.24437e-02   2.06804e+02   2.07450e+02
          3550   3.55000e-01   2.24602e-02   2.06854e+02   2.07500e+02
          3551   3.55100e-01   2.24769e-02   2.06907e+02   2.07550e+02
          3552   3.55200e-01   2.24934e-02   2.06956e+02   2.07600e+02
          3553   3.55300e-01   2.25096e-02   2.07008e+02   2.07650e+02
          3554   3.55400e-01   2.25261e-02   2.07057e+02   2.07700e+02
          3555   3.55500e-01   2.25424e-02   2.07105e+02   2.07750e+02
          3556   3.55600e-01   2.25591e-02   2.07159e+02   2.07800e+02
          3557   3.55700e-01   2.25746e-02   2.07207e+02   2.07850e+02
          3558   3.55800e-01   2.25890e-02   2.07257e+02   2.07900e+02
          3559   3.55900e-01   2.26033e-02   2.07306e+02   2.07950e+02
          3560   3.56000e-01   2.26179e-02   2.07355e+02   2.08000e+02
          3561   3.56100e-01   2.26335e-02   2.07406e+02   2.08050e+02
          3562   3.56200e-01   2.26501e-02   2.07457e+02   2.08100e+02
          3563   3.56300e-01   2.26663e-02   2.07508e+02   2.08150e+02
          3564   3.56400e-01   2.26824e-02   2.07555e+02   2.08200e+02
          3565   3.56500e-01   2.26976e-02   2.07604e+02   2.08250e+02
          3566   3.56600e-01   2.27133e-02   2.07657e+02   2.08300e+02
          3567   3.56700e-01   2.27290e-02   2.07708e+02   2.08350e+02
          3568   3.56800e-01   2.27445e-02   2.07757e+02   2.08400e+02
          3569   3.56900e-01   2.27596e-02   2.07807e+02   2.08450e+02
          3570   3.57000e-01   2.27741e-02   2.07855e+02   2.08500e+02
          3571   3.57100e-01   2.27887e-02   2.07906e+02   2.08550e+02
          3572   3.57200e-01   2.28045e-02   2.07954e+02   2.08600e+02
          3573   3.57300e-01   2.28204e-02   2.08006e+02   2.08650e+02
          3574   3.57400e-01   2.28364e-02   2.08060e+02   2.08700e+02
          3575   3.57500e-01   2.28522e-02   2.08109e+02   2.08750e+02
          3576   3.57600e-01   2.28666e-02   2.08159e+02   2.08800e+02
          3577   3.57700e-01   2.28808e-02   2.08206e+02   2.08850e+02
          3578   3.57800e-01   2.28948e-02   2.08256e+02   2.08900e+02
          3579   3.57900e-01   2.29082e-02   2.08307e+02   2.08950e+02
          3580   3.58000e-01   2.29211e-02   2.08357e+02   2.09000e+02
          3581   3.58100e-01   2.29333e-02   2.08407e+02   2.09050e+02
          3582   3.58200e-01   2.29457e-02   2.08457e+02   2.09100e+02
          3583   3.58300e-01   2.29583e-02   2.08504e+02   2.09150e+02
          3584   3.58400e-01   2.29711e-02   2.08557e+02   2.09200e+02
          3585   3.58500e-01   2.29847e-02   2.08607e+02   2.09250e+02
          3586   3.58600e-01   2.29980e-02   2.08655e+02   2.09300e+02
          3587   3.58700e-01   2.30106e-02   2.08704e+02   2.09350e+02
          3588   3.58800e-01   2.30229e-02   2.08755e+02   2.09400e+02
          3589   3.58900e-01   2.30356e-02   2.08805e+02   2.09450e+02
          3590   3.59000e-01   2.30485e-02   2.08855e+02   2.09500e+02
          3591   3.59100e-01   2.30617e-02   2.08909e+02   2.09550e+02
          3592   3.59200e-01   2.30747e-02   2.08955e+02   2.09600e+02
          3593   3.59300e-01   2.30878e-02   2.09005e+02   2.09650e+02
          3594   3.59400e-01   2.31014e-02   2.09051e+02   2.09700e+02
          3595   3.59500e-01   2.31154e-02   2.09107e+02   2.09750e+02
          3596   3.59600e-01   2.31298e-02   2.09155e+02   2.09800e+02
          3597   3.59700e-01   2.31438e-02   2.09207e+02   2.09850e+02
          3598   3.59800e-01   2.31580e-02   2.09256e+02   2.09900e+02
          3599   3.59900e-01   2.31724e-02   2.09305e+02   2.09950e+02
          3600   3.60000e-01   2.31870e-02   2.09355e+02   2.10000e+02
          3601   3.60100e-01   2.32016e-02   2.09408e+02   2.10050e+02
          3602   3.60200e-01   2.32160e-02   2.09458e+02   2.10100e+02
          3603   3.60300e-01   2.32301e-02   2.09504e+02   2.10150e+02
          3604   3.60400e-01   2.32437e-02   2.09554e+02   2.10200e+02
          3605   3.60500e-01   2.32559e-02   2.09605e+02   2.10250e+02
          3606   3.60600e-01   2.32673e-02   2.09656e+02   2.10300e+02
          3607   3.60700e-01   2.32775e-02   2.09708e+02   2.10350e+02
          3608   3.60800e-01   2.32869e-02   2.09755e+02   2.10400e+02
          3609   3.60900e-01   2.32958e-02   2.09804e+02   2.10450e+02
          3610   3.61000e-01   2.33045e-02   2.09852e+02   2.10500e+02
          3611   3.61100e-01   2.33144e-02   2.09905e+02   2.10550e+02
          3612   3.61200e-01   2.33251e-02   2.09954e+02   2.10600e+02
          3613   3.61300e-01   2.33371e-02   2.10007e+02   2.10650e+02
          3614   3.61400e-01   2.33497e-02   2.10053e+02   2.10700e+02
          3615   3.61500e-01   2.33627e-02   2.10106e+02   2.10750e+02
          3616   3.61600e-01   2.33764e-02   2.10155e+02   2.10800e+02
          3617   3.61700e-01   2.33910e-02   2.10203e+02   2.10850e+02
          3618   3.61800e-01   2.34065e-02   2.10254e+02   2.10900e+02
          3619   3.61900e-01   2.34216e-02   2.10302e+02   2.10950e+02
          3620   3.62000e-01   2.34368e-02   2.10356e+02   2.11000e+02
          3621   3.62100e-01   2.34519e-02   2.10404e+02   2.11050e+02
          3622   3.62200e-01   2.34669e-02   2.10450e+02   2.11100e+02
          3623   3.62300e-01   2.34819e-02   2.10503e+02   2.11150e+02
          3624   3.62400e-01   2.34970e-02   2.10554e+02   2.11200e+02
          3625   3.62500e-01   2.35115e-02   2.10604e+02   2.11250e+02
          3626   3.62600e-01   2.35258e-02   2.10654e+02   2.11300e+02
          3627   3.62700e-01   2.35402e-02   2.10704e+02   2.11350e+02
          3628   3.62800e-01   2.35555e-02   2.10751e+02   2.11400e+02
          3629   3.62900e-01   2.35711e-02   2.10801e+02   2.11450e+02
          3630   3.63000e-01   2.35867e-02   2.10855e+02   2.11500e+02
          3631   3.63100e-01   2.36024e-02   2.10905e+02   2.11550e+02
          3632   3.63200e-01   2.36193e-02   2.10954e+02   2.11600e+02
          3633   3.63300e-01   2.36368e-02   2.11002e+02   2.11650e+02
          3634   3.63400e-01   2.36543e-02   2.11052e+02   2.11700e+02
          3635   3.63500e-01   2.36716e-02   2.11105e+02   2.11750e+02
          3636   3.63600e-01   2.36880e-02   2.11153e+02   2.11800e+02
          3637   3.63700e-01   2.37039e-02   2.11203e+02   2.11850e+02
          3638   3.63800e-01   2.37199e-02   2.11252e+02   2.11900e+02
          3639   3.63900e-01   2.37369e-02   2.11302e+02   2.11950e+02
          3640   3.64000e-01   2.37538e-02   2.11352e+02   2.12000e+02
          3641   3.64100e-01   2.37707e-02   2.11401e+02   2.12050e+02
          3642   3.64200e-01   2.37868e-02   2.11452e+02   2.12100e+02
          3643   3.64300e-01   2.38026e-02   2.11502e+02   2.12150e+02
          3644   3.64400e-01   2.38182e-02   2.11551e+02   2.12200e+02
          3645   3.64500e-01   2.38336e-02   2.11602e+02   2.12250e+02
          3646   3.64600e-01   2.38481e-02   2.11656e+02   2.12300e+02
          3647   3.64700e-01   2.38621e-02   2.11704e+02   2.12350e+02
          3648   3.64800e-01   2.38752e-02   2.11753e+02   2.12400e+02
          3649   3.64900e-01   2.38879e-02   2.11801e+02   2.12450e+02
          3650   3.65000e-01   2.38994e-02   2.11849e+02   2.12500e+02
          3651   3.65100e-01   2.39105e-02   2.11902e+02   2.12550e+02
          3652   3.65200e-01   2.39212e-02   2.11952e+02   2.12600e+02
          3653   3.65300e-01   2.39316e-02   2.12003e+02   2.12650e+02
          3654   3.65400e-01   2.39414e-02   2.12053e+02   2.12700e+02
          3655   3.65500e-01   2.39509e-02   2.12102e+02   2.12750e+02
          3656   3.65600e-01   2.39609e-02   2.12152e+02   2.12800e+02
          3657   3.65700e-01   2.39713e-02   2.12204e+02   2.12850e+02
          3658   3.65800e-01   2.39827e-02   2.12252e+02   2.12900e+02
          3659   3.65900e-01   2.39947e-02   2.12301e+02   2.12950e+02
          3660   3.66000e-01   2.40066e-02   2.12353e+02   2.13000e+02
          3661   3.66100e-01   2.40190e-02   2.12402e+02   2.13050e+02
          3662   3.66200e-01   2.40320e-02   2.12451e+02   2.13100e+02
          3663   3.66300e-01   2.40452e-02   2.12504e+02   2.13150e+02
          3664   3.66400e-01   2.40581e-02   2.12554e+02   2.13200e+02
          3665   3.66500e-01   2.40712e-02   2.12603e+02   2.13250e+02
          3666   3.66600e-01   2.40849e-02   2.12651e+02   2.13300e+02
          3667   3.66700e-01   2.40992e-02   2.12699e+02   2.13350e+02
          3668   3.66800e-01   2.41129e-02   2.12754e+02   2.13400e+02
          3669   3.66900e-01   2.41259e-02   2.12805e+02   2.13450e+02
          3670   3.67000e-01   2.41381e-02   2.12854e+02   2.13500e+02
          3671   3.67100e-01   2.41503e-02   2.12901e+02   2.13550e+02
          3672   3.67200e-01   2.41624e-02   2.12952e+02   2.13600e+02
          3673   3.67300e-01   2.41751e-02   2.12999e+02   2.13650e+02
          3674   3.67400e-01   2.41888e-02   2.13051e+02   2.13700e+02
          3675   3.67500e-01   2.42033e-02   2.13102e+02   2.13750e+02
          3676   3.67600e-01   2.42181e-02   2.13151e+02   2.13800e+02
          3677   3.67700e-01   2.42335e-02   2.13201e+02   2.13850e+02
          3678   3.67800e-01   2.42496e-02   2.13252e+02   2.13900e+02
          3679   3.67900e-01   2.42663e-02   2.13305e+02   2.13950e+02
          3680   3.68000e-01   2.42841e-02   2.13353e+02   2.14000e+02
          3681   3.68100e-01   2.43021e-02   2.13404e+02   2.14050e+02
          3682   3.68200e-01   2.43196e-02   2.13454e+02   2.14100e+02
          3683   3.68300e-01   2.43372e-02   2.13501e+02   2.14150e+02
          3684   3.68400e-01   2.43554e-02   2.13550e+02   2.14200e+02
          3685   3.68500e-01   2.43740e-02   2.13601e+02   2.14250e+02
          3686   3.68600e-01   2.43924e-02   2.13652e+02   2.14300e+02
          3687   3.68700e-01   2.44102e-02   2.13702e+02   2.14350e+02
          3688   3.68800e-01   2.44278e-02   2.13750e+02   2.14400e+02
          3689   3.68900e-01   2.44446e-02   2.13797e+02   2.14450e+02
          3690   3.69000e-01   2.44614e-02   2.13852e+02   2.14500e+02
          3691   3.69100e-01   2.44774e-02   2.13902e+02   2.14550e+02
          3692   3.69200e-01   2.44924e-02   2.13953e+02   2.14600e+02
          3693   3.69300e-01   2.45069e-02   2.14002e+02   2.14650e+02
          3694   3.69400e-01   2.45215e-02   2.14049e+02   2.14700e+02
          3695   3.69500e-01   2.45362e-02   2.14100e+02   2.14750e+02
          3696   3.69600e-01   2.45516e-02   2.14151e+02   2.14800e+02
          3697   3.69700e-01   2.45674e-02   2.14204e+02   2.14850e+02
          3698   3.69800e-01   2.45827e-02   2.14253e+02   2.14900e+02
          3699   3.69900e-01   2.45973e-02   2.14299e+02   2.14950e+02
          3700   3.70000e-01   2.46119e-02   2.14348e+02   2.15000e+02
          3701   3.70100e-01   2.46271e-02   2.14400e+02   2.15050e+02
          3702   3.70200e-01   2.46421e-02   2.14451e+02   2.15100e+02
          3703   3.70300e-01   2.46564e-02   2.14501e+02   2.15150e+02
          3704   3.70400e-01   2.46696e-02   2.14551e+02   2.15200e+02
          3705   3.70500e-01   2.46826e-02   2.14600e+02   2.15250e+02
          3706   3.70600e-01   2.46952e-02   2.14649e+02   2.15300e+02
          3707   3.70700e-01   2.47079e-02   2.14700e+02   2.15350e+02
          3708   3.70800e-01   2.47199e-02   2.14754e+02   2.15400e+02
          3709   3.70900e-01   2.47309e-02   2.14802e+02   2.15450e+02
          3710   3.71000e-01   2.47409e-02   2.14851e+02   2.15500e+02
          3711   3.71100e-01   2.47501e-02   2.14898e+02   2.15550e+02
          3712   3.71200e-01   2.47585e-02   2.14951e+02   2.15600e+02
          3713   3.71300e-01   2.47661e-02   2.15001e+02   2.15650e+02
          3714   3.71400e-01   2.47728e-02   2.15051e+02   2.15700e+02
          3715   3.71500e-01   2.47790e-02   2.15101e+02   2.15750e+02
          3716   3.71600e-01   2.47850e-02   2.15151e+02   2.15800e+02
          3717   3.71700e-01   2.47916e-02   2.15197e+02   2.15850e+02
          3718   3.71800e-01   2.47987e-02   2.15251e+02   2.15900e+02
          3719   3.71900e-01   2.48052e-02   2.15301e+02   2.15950e+02
          3720   3.72000e-01   2.48114e-02   2.15350e+02   2.16000e+02
          3721   3.72100e-01   2.48182e-02   2.15398e+02   2.16050e+02
          3722   3.72200e-01   2.48254e-02   2.15447e+02   2.16100e+02
          3723   3.72300e-01   2.48336e-02   2.15499e+02   2.16150e+02
          3724   3.72400e-01   2.48434e-02   2.15550e+02   2.16200e+02
          3725   3.72500e-01   2.48545e-02   2.15603e+02   2.16250e+02
          3726   3.72600e-01   2.48664e-02   2.15649e+02   2.16300e+02
          3727   3.72700e-01   2.48780e-02   2.15700e+02   2.16350e+02
          3728   3.72800e-01   2.48896e-02   2.15748e+02   2.16400e+02
          3729   3.72900e-01   2.49013e-02   2.15797e+02   2.16450e+02
          3730   3.73000e-01   2.49135e-02   2.15850e+02   2.16500e+02
          3731   3.73100e-01   2.49264e-02   2.15898e+02   2.16550e+02
          3732   3.73200e-01   2.49398e-02   2.15947e+02   2.16600e+02
          3733   3.73300e-01   2.49536e-02   2.15998e+02   2.16650e+02
          3734   3.73400e-01   2.49672e-02   2.16048e+02   2.16700e+02
          3735   3.73500e-01   2.49802e-02   2.16100e+02   2.16750e+02
          3736   3.73600e-01   2.49925e-02   2.16150e+02   2.16800e+02
          3737   3.73700e-01   2.50046e-02   2.16197e+02   2.16850e+02
          3738   3.73800e-01   2.50163e-02   2.16248e+02   2.16900e+02
          3739   3.73900e-01   2.50280e-02   2.16296e+02   2.16950e+02
          3740   3.74000e-01   2.50397e-02   2.16349e+02   2.17000e+02
          3741   3.74100e-01   2.50514e-02   2.16397e+02   2.17050e+02
          3742   3.74200e-01   2.50635e-02   2.16447e+02   2.17100e+02
          3743   3.74300e-01   2.50762e-02   2.16498e+02   2.17150e+02
          3744   3.74400e-01   2.50889e-02   2.16546e+02   2.17200e+02
          3745   3.74500e-01   2.51008e-02   2.16597e+02   2.17250e+02
          3746   3.74600e-01   2.51127e-02   2.16646e+02   2.17300e+02
          3747   3.74700e-01   2.51250e-02   2.16698e+02   2.17350e+02
          3748   3.74800e-01   2.51374e-02   2.16748e+02   2.17400e+02
          3749   3.74900e-01   2.51497e-02   2.16797e+02   2.17450e+02
          3750   3.75000e-01   2.51621e-02   2.16848e+02   2.17500e+02
          3751   3.75100e-01   2.51753e-02   2.16897e+02   2.17550e+02
          3752   3.75200e-01   2.51882e-02   2.16946e+02   2.17600e+02
          3753   3.75300e-01   2.52014e-02   2.16997e+02   2.17650e+02
          3754   3.75400e-01   2.52150e-02   2.17049e+02   2.17700e+02
          3755   3.75500e-01   2.52289e-02   2.17099e+02   2.17750e+02
          3756   3.75600e-01   2.52424e-02   2.17149e+02   2.17800e+02
          3757   3.75700e-01   2.52562e-02   2.17196e+02   2.17850e+02
          3758   3.75800e-01   2.52704e-02   2.17249e+02   2.17900e+02
          3759   3.75900e-01   2.52842e-02   2.17299e+02   2.17950e+02
          3760   3.76000e-01   2.52981e-02   2.17347e+02   2.18000e+02
          3761   3.76100e-01   2.53117e-02   2.17395e+02   2.18050e+02
          3762   3.76200e-01   2.53254e-02   2.17444e+02   2.18100e+02
          3763   3.76300e-01   2.53394e-02   2.17495e+02   2.18150e+02
          3764   3.76400e-01   2.53531e-02   2.17548e+02   2.18200e+02
          3765   3.76500e-01   2.53664e-02   2.17598e+02   2.18250e+02
          3766   3.76600e-01   2.53786e-02   2.17647e+02   2.18300e+02
          3767   3.76700e-01   2.53899e-02   2.17696e+02   2.18350e+02
          3768   3.76800e-01   2.54011e-02   2.17748e+02   2.18400e+02
          3769   3.76900e-01   2.54126e-02   2.17798e+02   2.18450e+02
          3770   3.77000e-01   2.54243e-02   2.17848e+02   2.18500e+02
          3771   3.77100e-01   2.54360e-02   2.17897e+02   2.18550e+02
          3772   3.77200e-01   2.54469e-02   2.17945e+02   2.18600e+02
          3773   3.77300e-01   2.54579e-02   2.17995e+02   2.18650e+02
          3774   3.77400e-01   2.54694e-02   2.18048e+02   2.18700e+02
          3775   3.77500e-01   2.54813e-02   2.18099e+02   2.18750e+02
          3776   3.77600e-01   2.54940e-02   2.18147e+02   2.18800e+02
          3777   3.77700e-01   2.55069e-02   2.18197e+02   2.18850e+02
          3778   3.77800e-01   2.55203e-02   2.18247e+02   2.18900e+02
          3779   3.77900e-01   2.55346e-02   2.18296e+02   2.18950e+02
          3780   3.78000e-01   2.55490e-02   2.18345e+02   2.19000e+02
          3781   3.78100e-01   2.55637e-02   2.18397e+02   2.19050e+02
          3782   3.78200e-01   2.55786e-02   2.18447e+02   2.19100e+02
          3783   3.78300e-01   2.55938e-02   2.18496e+02   2.19150e+02
          3784   3.78400e-01   2.56095e-02   2.18546e+02   2.19200e+02
          3785   3.78500e-01   2.56245e-02   2.18598e+02   2.19250e+02
          3786   3.78600e-01   2.56391e-02   2.18646e+02   2.19300e+02
          3787   3.78700e-01   2.56530e-02   2.18696e+02   2.19350e+02
          3788   3.78800e-01   2.56657e-02   2.18744e+02   2.19400e+02
          3789   3.78900e-01   2.56769e-02   2.18795e+02   2.19450e+02
          3790   3.79000e-01   2.56872e-02   2.18848e+02   2.19500e+02
          3791   3.79100e-01   2.56968e-02   2.18896e+02   2.19550e+02
          3792   3.79200e-01   2.57053e-02   2.18947e+02   2.19600e+02
          3793   3.79300e-01   2.57133e-02   2.18996e+02   2.19650e+02
          3794   3.79400e-01   2.57205e-02   2.19046e+02   2.19700e+02
          3795   3.79500e-01   2.57269e-02   2.19096e+02   2.19750e+02
          3796   3.79600e-01   2.57334e-02   2.19146e+02   2.19800e+02
          3797   3.79700e-01   2.57407e-02   2.19198e+02   2.19850e+02
          3798   3.79800e-01   2.57484e-02   2.19247e+02   2.19900e+02
          3799   3.79900e-01   2.57567e-02   2.19295e+02   2.19950e+02
          3800   3.80000e-01   2.57653e-02   2.19345e+02   2.20000e+02
          3801   3.80100e-01   2.57739e-02   2.19397e+02   2.20050e+02
          3802   3.80200e-01   2.57829e-02   2.19446e+02   2.20100e+02
          3803   3.80300e-01   2.57930e-02   2.19495e+02   2.20150e+02
          3804   3.80400e-01   2.58045e-02   2.19547e+02   2.20200e+02
          3805   3.80500e-01   2.58176e-02   2.19593e+02   2.20250e+02
          3806   3.80600e-01   2.58319e-02   2.19645e+02   2.20300e+02
          3807   3.80700e-01   2.58479e-02   2.19693e+02   2.20350e+02
          3808   3.80800e-01   2.58645e-02   2.19747e+02   2.20400e+02
          3809   3.80900e-01   2.58814e-02   2.19797e+02   2.20450e+02
          3810   3.81000e-01   2.58988e-02   2.19844e+02   2.20500e+02
          3811   3.81100e-01   2.59166e-02   2.19895e+02   2.20550e+02
          3812   3.81200e-01   2.59356e-02   2.19943e+02   2.20600e+02
          3813   3.81300e-01   2.59542e-02   2.19996e+02   2.20650e+02
          3814   3.81400e-01   2.59731e-02   2.20047e+02   2.20700e+02
          3815   3.81500e-01   2.59925e-02   2.20096e+02   2.20750e+02
          3816   3.81600e-01   2.60124e-02   2.20147e+02   2.20800e+02
          3817   3.81700e-01   2.60316e-02   2.20191e+02   2.20850e+02
          3818   3.81800e-01   2.60501e-02   2.20244e+02   2.20900e+02
          3819   3.81900e-01   2.60691e-02   2.20294e+02   2.20950e+02
          3820   3.82000e-01   2.60886e-02   2.20345e+02   2.21000e+02
          3821   3.82100e-01   2.61085e-02   2.20393e+02   2.21050e+02
          3822   3.82200e-01   2.61284e-02   2.20445e+02   2.21100e+02
          3823   3.82300e-01   2.61488e-02   2.20498e+02   2.21150e+02
          3824   3.82400e-01   2.61685e-02   2.20547e+02   2.21200e+02
          3825   3.82500e-01   2.61892e-02   2.20594e+02   2.21250e+02
          3826   3.82600e-01   2.62104e-02   2.20645e+02   2.21300e+02
          3827   3.82700e-01   2.62320e-02   2.20694e+02   2.21350e+02
          3828   3.82800e-01   2.62534e-02   2.20743e+02   2.21400e+02
          3829   3.82900e-01   2.62750e-02   2.20794e+02   2.21450e+02
          3830   3.83000e-01   2.62962e-02   2.20845e+02   2.21500e+02
          3831   3.83100e-01   2.63176e-02   2.20894e+02   2.21550e+02
          3832   3.83200e-01   2.63388e-02   2.20947e+02   2.21600e+02
          3833   3.83300e-01   2.63607e-02   2.20991e+02   2.21650e+02
          3834   3.83400e-01   2.63835e-02   2.21042e+02   2.21700e+02
          3835   3.83500e-01   2.64067e-02   2.21097e+02   2.21750e+02
          3836   3.83600e-01   2.64300e-02   2.21145e+02   2.21800e+02
          3837   3.83700e-01   2.64524e-02   2.21194e+02   2.21850e+02
          3838   3.83800e-01   2.64732e-02   2.21246e+02   2.21900e+02
          3839   3.83900e-01   2.64930e-02   2.21295e+02   2.21950e+02
          3840   3.84000e-01   2.65117e-02   2.21345e+02   2.22000e+02
          3841   3.84100e-01   2.65289e-02   2.21393e+02   2.22050e+02
          3842   3.84200e-01   2.65448e-02   2.21444e+02   2.22100e+02
          3843   3.84300e-01   2.65603e-02   2.21494e+02   2.22150e+02
          3844   3.84400e-01   2.65751e-02   2.21544e+02   2.22200e+02
          3845   3.84500e-01   2.65893e-02   2.21592e+02   2.22250e+02
          3846   3.84600e-01   2.66032e-02   2.21642e+02   2.22300e+02
          3847   3.84700e-01   2.66168e-02   2.21694e+02   2.22350e+02
          3848   3.84800e-01   2.66293e-02   2.21745e+02   2.22400e+02
          3849   3.84900e-01   2.66411e-02   2.21792e+02   2.22450e+02
          3850   3.85000e-01   2.66524e-02   2.21844e+02   2.22500e+02
          3851   3.85100e-01   2.66635e-02   2.21894e+02   2.22550e+02
          3852   3.85200e-01   2.66747e-02   2.21945e+02   2.22600e+02
          3853   3.85300e-01   2.66854e-02   2.21992e+02   2.22650e+02
          3854   3.85400e-01   2.66961e-02   2.22045e+02   2.22700e+02
          3855   3.85500e-01   2.67065e-02   2.22093e+02   2.22750e+02
          3856   3.85600e-01   2.67171e-02   2.22146e+02   2.22800e+02
          3857   3.85700e-01   2.67287e-02   2.22193e+02   2.22850e+02
          3858   3.85800e-01   2.67404e-02   2.22245e+02   2.22900e+02
          3859   3.85900e-01   2.67524e-02   2.22289e+02   2.22950e+02
          3860   3.86000e-01   2.67648e-02   2.22344e+02   2.23000e+02
          3861   3.86100e-01   2.67776e-02   2.22393e+02   2.23050e+02
          3862   3.86200e-01   2.67904e-02   2.22444e+02   2.23100e+02
          3863   3.86300e-01   2.68035e-02   2.22492e+02   2.23150e+02
          3864   3.86400e-01   2.68171e-02   2.22543e+02   2.23200e+02
          3865   3.86500e-01   2.68302e-02   2.22596e+02   2.23250e+02
          3866   3.86600e-01   2.68431e-02   2.22643e+02   2.23300e+02
          3867   3.86700e-01   2.68558e-02   2.22693e+02   2.23350e+02
          3868   3.86800e-01   2.68691e-02   2.22744e+02   2.23400e+02
          3869   3.86900e-01   2.68832e-02   2.22795e+02   2.23450e+02
          3870   3.87000e-01   2.68978e-02   2.22846e+02   2.23500e+02
          3871   3.87100e-01   2.69122e-02   2.22894e+02   2.23550e+02
          3872   3.87200e-01   2.69266e-02   2.22943e+02   2.23600e+02
          3873   3.87300e-01   2.69397e-02   2.22992e+02   2.23650e+02
          3874   3.87400e-01   2.69526e-02   2.23045e+02   2.23700e+02
          3875   3.87500e-01   2.69647e-02   2.23095e+02   2.23750e+02
          3876   3.87600e-01   2.69768e-02   2.23142e+02   2.23800e+02
          3877   3.87700e-01   2.69887e-02   2.23191e+02   2.23850e+02
          3878   3.87800e-01   2.69998e-02   2.23239e+02   2.23900e+02
          3879   3.87900e-01   2.70108e-02   2.23293e+02   2.23950e+02
          3880   3.88000e-01   2.70205e-02   2.23344e+02   2.24000e+02
          3881   3.88100e-01   2.70291e-02   2.23393e+02   2.24050e+02
          3882   3.88200e-01   2.70377e-02   2.23446e+02   2.24100e+02
          3883   3.88300e-01   2.70464e-02   2.23493e+02   2.24150e+02
          3884   3.88400e-01   2.70549e-02   2.23540e+02   2.24200e+02
          3885   3.88500e-01   2.70634e-02   2.23592e+02   2.24250e+02
          3886   3.88600e-01   2.70717e-02   2.23644e+02   2.24300e+02
          3887   3.88700e-01   2.70801e-02   2.23691e+02   2.24350e+02
          3888   3.88800e-01   2.70899e-02   2.23743e+02   2.24400e+02
          3889   3.88900e-01   2.71008e-02   2.23789e+02   2.24450e+02
          3890   3.89000e-01   2.71126e-02   2.23844e+02   2.24500e+02
          3891   3.89100e-01   2.71248e-02   2.23892e+02   2.24550e+02
          3892   3.89200e-01   2.71377e-02   2.23945e+02   2.24600e+02
          3893   3.89300e-01   2.71502e-02   2.23993e+02   2.24650e+02
          3894   3.89400e-01   2.71627e-02   2.24042e+02   2.24700e+02
          3895   3.89500e-01   2.71754e-02   2.24090e+02   2.24750e+02
          3896   3.89600e-01   2.71881e-02   2.24143e+02   2.24800e+02
          3897   3.89700e-01   2.72008e-02   2.24195e+02   2.24850e+02
          3898   3.89800e-01   2.72143e-02   2.24242e+02   2.24900e+02
          3899   3.89900e-01   2.72289e-02   2.24293e+02   2.24950e+02
          3900   3.90000e-01   2.72439e-02   2.24341e+02   2.25000e+02
          3901   3.90100e-01   2.72582e-02   2.24390e+02   2.25050e+02
          3902   3.90200e-01   2.72715e-02   2.24440e+02   2.25100e+02
          3903   3.90300e-01   2.72840e-02   2.24493e+02   2.25150e+02
          3904   3.90400e-01   2.72955e-02   2.24541e+02   2.25200e+02
          3905   3.90500e-01   2.73061e-02   2.24591e+02   2.25250e+02
          3906   3.90600e-01   2.73159e-02   2.24638e+02   2.25300e+02
          3907   3.90700e-01   2.73252e-02   2.24691e+02   2.25350e+02
          3908   3.90800e-01   2.73344e-02   2.24741e+02   2.25400e+02
          3909   3.90900e-01   2.73436e-02   2.24792e+02   2.25450e+02
          3910   3.91000e-01   2.73525e-02   2.24843e+02   2.25500e+02
          3911   3.91100e-01   2.73611e-02   2.24892e+02   2.25550e+02
          3912   3.91200e-01   2.73700e-02   2.24939e+02   2.25600e+02
          3913   3.91300e-01   2.73792e-02   2.24993e+02   2.25650e+02
          3914   3.91400e-01   2.73882e-02   2.25044e+02   2.25700e+02
          3915   3.91500e-01   2.73973e-02   2.25090e+02   2.25750e+02
          3916   3.91600e-01   2.74072e-02   2.25142e+02   2.25800e+02
          3917   3.91700e-01   2.74168e-02   2.25191e+02   2.25850e+02
          3918   3.91800e-01   2.74267e-02   2.25241e+02   2.25900e+02
          3919   3.91900e-01   2.74371e-02   2.25290e+02   2.25950e+02
          3920   3.92000e-01   2.74478e-02   2.25341e+02   2.26000e+02
          3921   3.92100e-01   2.74583e-02   2.25388e+02   2.26050e+02
          3922   3.92200e-01   2.74687e-02   2.25437e+02   2.26100e+02
          3923   3.92300e-01   2.74788e-02   2.25490e+02   2.26150e+02
          3924   3.92400e-01   2.74882e-02   2.25540e+02   2.26200e+02
          3925   3.92500e-01   2.74965e-02   2.25591e+02   2.26250e+02
          3926   3.92600e-01   2.75043e-02   2.25640e+02   2.26300e+02
          3927   3.92700e-01   2.75126e-02   2.25689e+02   2.26350e+02
          3928   3.92800e-01   2.75214e-02   2.25742e+02   2.26400e+02
          3929   3.92900e-01   2.75316e-02   2.25789e+02   2.26450e+02
          3930   3.93000e-01   2.75425e-02   2.25841e+02   2.26500e+02
          3931   3.93100e-01   2.75540e-02   2.25891e+02   2.26550e+02
          3932   3.93200e-01   2.75660e-02   2.25939e+02   2.26600e+02
          3933   3.93300e-01   2.75782e-02   2.25989e+02   2.26650e+02
          3934   3.93400e-01   2.75917e-02   2.26036e+02   2.26700e+02
          3935   3.93500e-01   2.76065e-02   2.26092e+02   2.26750e+02
          3936   3.93600e-01   2.76224e-02   2.26140e+02   2.26800e+02
          3937   3.93700e-01   2.76390e-02   2.26190e+02   2.26850e+02
          3938   3.93800e-01   2.76566e-02   2.26238e+02   2.26900e+02
          3939   3.93900e-01   2.76744e-02   2.26291e+02   2.26950e+02
          3940   3.94000e-01   2.76923e-02   2.26338e+02   2.27000e+02
          3941   3.94100e-01   2.77095e-02   2.26387e+02   2.27050e+02
          3942   3.94200e-01   2.77261e-02   2.26439e+02   2.27100e+02
          3943   3.94300e-01   2.77416e-02   2.26490e+02   2.27150e+02
          3944   3.94400e-01   2.77562e-02   2.26538e+02   2.27200e+02
          3945   3.94500e-01   2.77703e-02   2.26589e+02   2.27250e+02
          3946   3.94600e-01   2.77831e-02   2.26638e+02   2.27300e+02
          3947   3.94700e-01   2.77958e-02   2.26691e+02   2.27350e+02
          3948   3.94800e-01   2.78086e-02   2.26739e+02   2.27400e+02
          3949   3.94900e-01   2.78218e-02   2.26790e+02   2.27450e+02
          3950   3.95000e-01   2.78347e-02   2.26837e+02   2.27500e+02
          3951   3.95100e-01   2.78474e-02   2.26888e+02   2.27550e+02
          3952   3.95200e-01   2.78609e-02   2.26940e+02   2.27600e+02
          3953   3.95300e-01   2.78750e-02   2.26991e+02   2.27650e+02
          3954   3.95400e-01   2.78892e-02   2.27042e+02   2.27700e+02
          3955   3.95500e-01   2.79037e-02   2.27087e+02   2.27750e+02
          3956   3.95600e-01   2.79185e-02   2.27137e+02   2.27800e+02
          3957   3.95700e-01   2.79337e-02   2.27187e+02   2.27850e+02
          3958   3.95800e-01   2.79488e-02   2.27240e+02   2.27900e+02
          3959   3.95900e-01   2.79645e-02   2.27290e+02   2.27950e+02
          3960   3.96000e-01   2.79810e-02   2.27340e+02   2.28000e+02
          3961   3.96100e-01   2.79979e-02   2.27390e+02   2.28050e+02
          3962   3.96200e-01   2.80145e-02   2.27438e+02   2.28100e+02
          3963   3.96300e-01   2.80314e-02   2.27487e+02   2.28150e+02
          3964   3.96400e-01   2.80493e-02   2.27540e+02   2.28200e+02
          3965   3.96500e-01   2.80674e-02   2.27587e+02   2.28250e+02
          3966   3.96600e-01   2.80865e-02   2.27637e+02   2.28300e+02
          3967   3.96700e-01   2.81055e-02   2.27690e+02   2.28350e+02
          3968   3.96800e-01   2.81242e-02   2.27739e+02   2.28400e+02
          3969   3.96900e-01   2.81420e-02   2.27789e+02   2.28450e+02
          3970   3.97000e-01   2.81588e-02   2.27840e+02   2.28500e+02
          3971   3.97100e-01   2.81748e-02   2.27887e+02   2.28550e+02
          3972   3.97200e-01   2.81897e-02   2.27937e+02   2.28600e+02
          3973   3.97300e-01   2.82037e-02   2.27989e+02   2.28650e+02
          3974   3.97400e-01   2.82162e-02   2.28039e+02   2.28700e+02
          3975   3.97500e-01   2.82288e-02   2.28090e+02   2.28750e+02
          3976   3.97600e-01   2.82414e-02   2.28140e+02   2.28800e+02
          3977   3.97700e-01   2.82544e-02   2.28189e+02   2.28850e+02
          3978   3.97800e-01   2.82672e-02   2.28239e+02   2.28900e+02
          3979   3.97900e-01   2.82793e-02   2.28290e+02   2.28950e+02
          3980   3.98000e-01   2.82916e-02   2.28338e+02   2.29000e+02
          3981   3.98100e-01   2.83046e-02   2.28387e+02   2.29050e+02
          3982   3.98200e-01   2.83176e-02   2.28440e+02   2.29100e+02
          3983   3.98300e-01   2.83298e-02   2.28486e+02   2.29150e+02
          3984   3.98400e-01   2.83406e-02   2.28537e+02   2.29200e+02
          3985   3.98500e-01   2.83507e-02   2.28587e+02   2.29250e+02
          3986   3.98600e-01   2.83606e-02   2.28637e+02   2.29300e+02
          3987   3.98700e-01   2.83711e-02   2.28687e+02   2.29350e+02
          3988   3.98800e-01   2.83823e-02   2.28736e+02   2.29400e+02
          3989   3.98900e-01   2.83945e-02   2.28787e+02   2.29450e+02
          3990   3.99000e-01   2.84072e-02   2.28838e+02   2.29500e+02
          3991   3.99100e-01   2.84205e-02   2.28887e+02   2.29550e+02
          3992   3.99200e-01   2.84351e-02   2.28939e+02   2.29600e+02
          3993   3.99300e-01   2.84502e-02   2.28989e+02   2.29650e+02
          3994   3.99400e-01   2.84663e-02   2.29035e+02   2.29700e+02
          3995   3.99500e-01   2.84832e-02   2.29088e+02   2.29750e+02
          3996   3.99600e-01   2.84999e-02   2.29139e+02   2.29800e+02
          3997   3.99700e-01   2.85166e-02   2.29190e+02   2.29850e+02
          3998   3.99800e-01   2.85334e-02   2.29235e+02   2.29900e+02
          3999   3.99900e-01   2.85501e-02   2.29287e+02   2.29950e+02
          4000   4.00000e-01   2.85677e-02   2.29336e+02   2.30000e+02
          4001   4.00100e-01   2.85853e-02   2.29385e+02   2.30050e+02
          4002   4.00200e-01   2.86027e-02   2.29439e+02   2.30100e+02
          4003   4.00300e-01   2.86199e-02   2.29489e+02   2.30150e+02
          4004   4.00400e-01   2.86370e-02   2.29536e+02   2.30200e+02
          4005   4.00500e-01   2.86539e-02   2.29583e+02   2.30250e+02
          4006   4.00600e-01   2.86704e-02   2.29635e+02   2.30300e+02
          4007   4.00700e-01   2.86870e-02   2.29686e+02   2.30350e+02
          4008   4.00800e-01   2.87031e-02   2.29736e+02   2.30400e+02
          4009   4.00900e-01   2.87191e-02   2.29787e+02   2.30450e+02
          4010   4.01000e-01   2.87354e-02   2.29835e+02   2.30500e+02
          4011   4.01100e-01   2.87516e-02   2.29886e+02   2.30550e+02
          4012   4.01200e-01   2.87678e-02   2.29937e+02   2.30600e+02
          4013   4.01300e-01   2.87843e-02   2.29991e+02   2.30650e+02
          4014   4.01400e-01   2.88010e-02   2.30039e+02   2.30700e+02
          4015   4.01500e-01   2.88180e-02   2.30088e+02   2.30750e+02
          4016   4.01600e-01   2.88351e-02   2.30137e+02   2.30800e+02
          4017   4.01700e-01   2.88537e-02   2.30189e+02   2.30850e+02
          4018   4.01800e-01   2.88736e-02   2.30239e+02   2.30900e+02
          4019   4.01900e-01   2.88951e-02   2.30287e+02   2.30950e+02
          4020   4.02000e-01   2.89177e-02   2.30337e+02   2.31000e+02
          4021   4.02100e-01   2.89401e-02   2.30385e+02   2.31050e+02
          4022   4.02200e-01   2.89626e-02   2.30435e+02   2.31100e+02
          4023   4.02300e-01   2.89848e-02   2.30488e+02   2.31150e+02
          4024   4.02400e-01   2.90074e-02   2.30540e+02   2.31200e+02
          4025   4.02500e-01   2.90299e-02   2.30588e+02   2.31250e+02
          4026   4.02600e-01   2.90524e-02   2.30639e+02   2.31300e+02
          4027   4.02700e-01   2.90743e-02   2.30686e+02   2.31350e+02
          4028   4.02800e-01   2.90959e-02   2.30734e+02   2.31400e+02
          4029   4.02900e-01   2.91164e-02   2.30788e+02   2.31450e+02
          4030   4.03000e-01   2.91366e-02   2.30838e+02   2.31500e+02
          4031   4.03100e-01   2.91559e-02   2.30889e+02   2.31550e+02
          4032   4.03200e-01   2.91733e-02   2.30935e+02   2.31600e+02
          4033   4.03300e-01   2.91899e-02   2.30987e+02   2.31650e+02
          4034   4.03400e-01   2.92052e-02   2.31035e+02   2.31700e+02
          4035   4.03500e-01   2.92187e-02   2.31086e+02   2.31750e+02
          4036   4.03600e-01   2.92307e-02   2.31134e+02   2.31800e+02
          4037   4.03700e-01   2.92423e-02   2.31186e+02   2.31850e+02
          4038   4.03800e-01   2.92534e-02   2.31235e+02   2.31900e+02
          4039   4.03900e-01   2.92630e-02   2.31286e+02   2.31950e+02
          4040   4.04000e-01   2.92717e-02   2.31335e+02   2.32000e+02
          4041   4.04100e-01   2.92808e-02   2.31386e+02   2.32050e+02
          4042   4.04200e-01   2.92907e-02   2.31437e+02   2.32100e+02
          4043   4.04300e-01   2.93013e-02   2.31484e+02   2.32150e+02
          4044   4.04400e-01   2.93119e-02   2.31534e+02   2.32200e+02
          4045   4.04500e-01   2.93233e-02   2.31585e+02   2.32250e+02
          4046   4.04600e-01   2.93352e-02   2.31636e+02   2.32300e+02
          4047   4.04700e-01   2.93486e-02   2.31688e+02   2.32350e+02
          4048   4.04800e-01   2.93634e-02   2.31736e+02   2.32400e+02
          4049   4.04900e-01   2.93795e-02   2.31783e+02   2.32450e+02
          4050   4.05000e-01   2.93956e-02   2.31836e+02   2.32500e+02
          4051   4.05100e-01   2.94116e-02   2.31886e+02   2.32550e+02
          4052   4.05200e-01   2.94272e-02   2.31934e+02   2.32600e+02
          4053   4.05300e-01   2.94425e-02   2.31986e+02   2.32650e+02
          4054   4.05400e-01   2.94575e-02   2.32034e+02   2.32700e+02
          4055   4.05500e-01   2.94716e-02   2.32082e+02   2.32750e+02
          4056   4.05600e-01   2.94845e-02   2.32136e+02   2.32800e+02
          4057   4.05700e-01   2.94967e-02   2.32185e+02   2.32850e+02
          4058   4.05800e-01   2.95090e-02   2.32236e+02   2.32900e+02
          4059   4.05900e-01   2.95217e-02   2.32284e+02   2.32950e+02
          4060   4.06000e-01   2.95341e-02   2.32334e+02   2.33000e+02
          4061   4.06100e-01   2.95468e-02   2.32385e+02   2.33050e+02
          4062   4.06200e-01   2.95586e-02   2.32437e+02   2.33100e+02
          4063   4.06300e-01   2.95703e-02   2.32484e+02   2.33150e+02
          4064   4.06400e-01   2.95813e-02   2.32533e+02   2.33200e+02
          4065   4.06500e-01   2.95925e-02   2.32582e+02   2.33250e+02
          4066   4.06600e-01   2.96030e-02   2.32634e+02   2.33300e+02
          4067   4.06700e-01   2.96131e-02   2.32684e+02   2.33350e+02
          4068   4.06800e-01   2.96224e-02   2.32737e+02   2.33400e+02
          4069   4.06900e-01   2.96312e-02   2.32785e+02   2.33450e+02
          4070   4.07000e-01   2.96401e-02   2.32835e+02   2.33500e+02
          4071   4.07100e-01   2.96499e-02   2.32885e+02   2.33550e+02
          4072   4.07200e-01   2.96603e-02   2.32936e+02   2.33600e+02
          4073   4.07300e-01   2.96720e-02   2.32985e+02   2.33650e+02
          4074   4.07400e-01   2.96843e-02   2.33037e+02   2.33700e+02
          4075   4.07500e-01   2.96982e-02   2.33085e+02   2.33750e+02
          4076   4.07600e-01   2.97134e-02   2.33133e+02   2.33800e+02
          4077   4.07700e-01   2.97284e-02   2.33180e+02   2.33850e+02
          4078   4.07800e-01   2.97437e-02   2.33235e+02   2.33900e+02
          4079   4.07900e-01   2.97588e-02   2.33283e+02   2.33950e+02
          4080   4.08000e-01   2.97756e-02   2.33335e+02   2.34000e+02
          4081   4.08100e-01   2.97947e-02   2.33385e+02   2.34050e+02
          4082   4.08200e-01   2.98152e-02   2.33434e+02   2.34100e+02
          4083   4.08300e-01   2.98363e-02   2.33483e+02   2.34150e+02
          4084   4.08400e-01   2.98576e-02   2.33533e+02   2.34200e+02
          4085   4.08500e-01   2.98795e-02   2.33584e+02   2.34250e+02
          4086   4.08600e-01   2.99019e-02   2.33634e+02   2.34300e+02
          4087   4.08700e-01   2.99246e-02   2.33684e+02   2.34350e+02
          4088   4.08800e-01   2.99466e-02   2.33732e+02   2.34400e+02
          4089   4.08900e-01   2.99675e-02   2.33783e+02   2.34450e+02
          4090   4.09000e-01   2.99870e-02   2.33832e+02   2.34500e+02
          4091   4.09100e-01   3.00056e-02   2.33883e+02   2.34550e+02
          4092   4.09200e-01   3.00234e-02   2.33931e+02   2.34600e+02
          4093   4.09300e-01   3.00404e-02   2.33984e+02   2.34650e+02
          4094   4.09400e-01   3.00556e-02   2.34031e+02   2.34700e+02
          4095   4.09500e-01   3.00688e-02   2.34082e+02   2.34750e+02
          4096   4.09600e-01   3.00805e-02   2.34135e+02   2.34800e+02
          4097   4.09700e-01   3.00917e-02   2.34183e+02   2.34850e+02
          4098   4.09800e-01   3.01015e-02   2.34231e+02   2.34900e+02
          4099   4.09900e-01   3.01094e-02   2.34281e+02   2.34950e+02
          4100   4.10000e-01   3.01154e-02   2.34333e+02   2.35000e+02
          4101   4.10100e-01   3.01208e-02   2.34383e+02   2.35050e+02
          4102   4.10200e-01   3.01261e-02   2.34433e+02   2.35100e+02
          4103   4.10300e-01   3.01324e-02   2.34482e+02   2.35150e+02
          4104   4.10400e-01   3.01397e-02   2.34531e+02   2.35200e+02
          4105   4.10500e-01   3.01471e-02   2.34581e+02   2.35250e+02
          4106   4.10600e-01   3.01555e-02   2.34633e+02   2.35300e+02
          4107   4.10700e-01   3.01646e-02   2.34682e+02   2.35350e+02
          4108   4.10800e-01   3.01749e-02   2.34734e+02   2.35400e+02
          4109   4.10900e-01   3.01856e-02   2.34782e+02   2.35450e+02
          4110   4.11000e-01   3.01974e-02   2.34831e+02   2.35500e+02
          4111   4.11100e-01   3.02105e-02   2.34882e+02   2.35550e+02
          4112   4.11200e-01   3.02241e-02   2.34932e+02   2.35600e+02
          4113   4.11300e-01   3.02389e-02   2.34983e+02   2.35650e+02
          4114   4.11400e-01   3.02552e-02   2.35033e+02   2.35700e+02
          4115   4.11500e-01   3.02731e-02   2.35082e+02   2.35750e+02
          4116   4.11600e-01   3.02920e-02   2.35132e+02   2.35800e+02
          4117   4.11700e-01   3.03124e-02   2.35184e+02   2.35850e+02
          4118   4.11800e-01   3.03335e-02   2.35233e+02   2.35900e+02
          4119   4.11900e-01   3.03559e-02   2.35282e+02   2.35950e+02
          4120   4.12000e-01   3.03791e-02   2.35328e+02   2.36000e+02
          4121   4.12100e-01   3.04031e-02   2.35378e+02   2.36050e+02
          4122   4.12200e-01   3.04264e-02   2.35430e+02   2.36100e+02
          4123   4.12300e-01   3.04496e-02   2.35482e+02   2.36150e+02
          4124   4.12400e-01   3.04726e-02   2.35535e+02   2.36200e+02
          4125   4.12500e-01   3.04956e-02   2.35583e+02   2.36250e+02
          4126   4.12600e-01   3.05181e-02   2.35631e+02   2.36300e+02
          4127   4.12700e-01   3.05402e-02   2.35679e+02   2.36350e+02
          4128   4.12800e-01   3.05617e-02   2.35732e+02   2.36400e+02
          4129   4.12900e-01   3.05831e-02   2.35781e+02   2.36450e+02
          4130   4.13000e-01   3.06039e-02   2.35831e+02   2.36500e+02
          4131   4.13100e-01   3.06240e-02   2.35880e+02   2.36550e+02
          4132   4.13200e-01   3.06433e-02   2.35929e+02   2.36600e+02
          4133   4.13300e-01   3.06614e-02   2.35981e+02   2.36650e+02
          4134   4.13400e-01   3.06785e-02   2.36034e+02   2.36700e+02
          4135   4.13500e-01   3.06947e-02   2.36083e+02   2.36750e+02
          4136   4.13600e-01   3.07106e-02   2.36131e+02   2.36800e+02
          4137   4.13700e-01   3.07266e-02   2.36179e+02   2.36850e+02
          4138   4.13800e-01   3.07424e-02   2.36230e+02   2.36900e+02
          4139   4.13900e-01   3.07589e-02   2.36281e+02   2.36950e+02
          4140   4.14000e-01   3.07763e-02   2.36334e+02   2.37000e+02
          4141   4.14100e-01   3.07952e-02   2.36381e+02   2.37050e+02
          4142   4.14200e-01   3.08151e-02   2.36432e+02   2.37100e+02
          4143   4.14300e-01   3.08355e-02   2.36478e+02   2.37150e+02
          4144   4.14400e-01   3.08565e-02   2.36530e+02   2.37200e+02
          4145   4.14500e-01   3.08783e-02   2.36584e+02   2.37250e+02
          4146   4.14600e-01   3.09013e-02   2.36632e+02   2.37300e+02
          4147   4.14700e-01   3.09243e-02   2.36682e+02   2.37350e+02
          4148   4.14800e-01   3.09474e-02   2.36730e+02   2.37400e+02
          4149   4.14900e-01   3.09706e-02   2.36782e+02   2.37450e+02
          4150   4.15000e-01   3.09943e-02   2.36831e+02   2.37500e+02
          4151   4.15100e-01   3.10177e-02   2.36881e+02   2.37550e+02
          4152   4.15200e-01   3.10395e-02   2.36926e+02   2.37600e+02
          4153   4.15300e-01   3.10596e-02   2.36982e+02   2.37650e+02
          4154   4.15400e-01   3.10777e-02   2.37029e+02   2.37700e+02
          4155   4.15500e-01   3.10940e-02   2.37081e+02   2.37750e+02
          4156   4.15600e-01   3.11089e-02   2.37130e+02   2.37800e+02
          4157   4.15700e-01   3.11234e-02   2.37181e+02   2.37850e+02
          4158   4.15800e-01   3.11381e-02   2.37232e+02   2.37900e+02
          4159   4.15900e-01   3.11530e-02   2.37279e+02   2.37950e+02
          4160   4.16000e-01   3.11670e-02   2.37330e+02   2.38000e+02
          4161   4.16100e-01   3.11811e-02   2.37381e+02   2.38050e+02
          4162   4.16200e-01   3.11946e-02   2.37433e+02   2.38100e+02
          4163   4.16300e-01   3.12080e-02   2.37483e+02   2.38150e+02
          4164   4.16400e-01   3.12208e-02   2.37531e+02   2.38200e+02
          4165   4.16500e-01   3.12340e-02   2.37579e+02   2.38250e+02
          4166   4.16600e-01   3.12472e-02   2.37628e+02   2.38300e+02
          4167   4.16700e-01   3.12611e-02   2.37682e+02   2.38350e+02
          4168   4.16800e-01   3.12756e-02   2.37730e+02   2.38400e+02
          4169   4.16900e-01   3.12909e-02   2.37780e+02   2.38450e+02
          4170   4.17000e-01   3.13073e-02   2.37829e+02   2.38500e+02
          4171   4.17100e-01   3.13240e-02   2.37880e+02   2.38550e+02
          4172   4.17200e-01   3.13416e-02   2.37932e+02   2.38600e+02
          4173   4.17300e-01   3.13597e-02   2.37978e+02   2.38650e+02
          4174   4.17400e-01   3.13785e-02   2.38029e+02   2.38700e+02
          4175   4.17500e-01   3.13964e-02   2.38079e+02   2.38750e+02
          4176   4.17600e-01   3.14136e-02   2.38130e+02   2.38800e+02
          4177   4.17700e-01   3.14286e-02   2.38180e+02   2.38850e+02
          4178   4.17800e-01   3.14432e-02   2.38231e+02   2.38900e+02
          4179   4.17900e-01   3.14575e-02   2.38280e+02   2.38950e+02
          4180   4.18000e-01   3.14711e-02   2.38327e+02   2.39000e+02
          4181   4.18100e-01   3.14828e-02   2.38380e+02   2.39050e+02
          4182   4.18200e-01   3.14935e-02   2.38430e+02   2.39100e+02
          4183   4.18300e-01   3.15037e-02   2.38480e+02   2.39150e+02
          4184   4.18400e-01   3.15136e-02   2.38530e+02   2.39200e+02
          4185   4.18500e-01   3.15231e-02   2.38578e+02   2.39250e+02
          4186   4.18600e-01   3.15324e-02   2.38628e+02   2.39300e+02
          4187   4.18700e-01   3.15409e-02   2.38680e+02   2.39350e+02
          4188   4.18800e-01   3.15477e-02   2.38731e+02   2.39400e+02
          4189   4.18900e-01   3.15550e-02   2.38778e+02   2.39450e+02
          4190   4.19000e-01   3.15627e-02   2.38825e+02   2.39500e+02
          4191   4.19100e-01   3.15711e-02   2.38879e+02   2.39550e+02
          4192   4.19200e-01   3.15796e-02   2.38927e+02   2.39600e+02
          4193   4.19300e-01   3.15886e-02   2.38979e+02   2.39650e+02
          4194   4.19400e-01   3.15980e-02   2.39031e+02   2.39700e+02
          4195   4.19500e-01   3.16086e-02   2.39077e+02   2.39750e+02
          4196   4.19600e-01   3.16209e-02   2.39130e+02   2.39800e+02
          4197   4.19700e-01   3.16343e-02   2.39178e+02   2.39850e+02
          4198   4.19800e-01   3.16476e-02   2.39230e+02   2.39900e+02
          4199   4.19900e-01   3.16605e-02   2.39278e+02   2.39950e+02
          4200   4.20000e-01   3.16725e-02   2.39331e+02   2.40000e+02
          4201   4.20100e-01   3.16846e-02   2.39380e+02   2.40050e+02
          4202   4.20200e-01   3.16969e-02   2.39424e+02   2.40100e+02
          4203   4.20300e-01   3.17084e-02   2.39477e+02   2.40150e+02
          4204   4.20400e-01   3.17190e-02   2.39528e+02   2.40200e+02
          4205   4.20500e-01   3.17287e-02   2.39581e+02   2.40250e+02
          4206   4.20600e-01   3.17386e-02   2.39627e+02   2.40300e+02
          4207   4.20700e-01   3.17487e-02   2.39678e+02   2.40350e+02
          4208   4.20800e-01   3.17598e-02   2.39727e+02   2.40400e+02
          4209   4.20900e-01   3.17723e-02   2.39777e+02   2.40450e+02
          4210   4.21000e-01   3.17855e-02   2.39828e+02   2.40500e+02
          4211   4.21100e-01   3.17994e-02   2.39879e+02   2.40550e+02
          4212   4.21200e-01   3.18138e-02   2.39926e+02   2.40600e+02
          4213   4.21300e-01   3.18286e-02   2.39978e+02   2.40650e+02
          4214   4.21400e-01   3.18447e-02   2.40027e+02   2.40700e+02
          4215   4.21500e-01   3.18614e-02   2.40078e+02   2.40750e+02
          4216   4.21600e-01   3.18780e-02   2.40129e+02   2.40800e+02
          4217   4.21700e-01   3.18947e-02   2.40178e+02   2.40850e+02
          4218   4.21800e-01   3.19109e-02   2.40229e+02   2.40900e+02
          4219   4.21900e-01   3.19259e-02   2.40281e+02   2.40950e+02
          4220   4.22000e-01   3.19393e-02   2.40328e+02   2.41000e+02
          4221   4.22100e-01   3.19517e-02   2.40378e+02   2.41050e+02
          4222   4.22200e-01   3.19637e-02   2.40430e+02   2.41100e+02
          4223   4.22300e-01   3.19750e-02   2.40477e+02   2.41150e+02
          4224   4.22400e-01   3.19854e-02   2.40528e+02   2.41200e+02
          4225   4.22500e-01   3.19942e-02   2.40577e+02   2.41250e+02
          4226   4.22600e-01   3.20012e-02   2.40627e+02   2.41300e+02
          4227   4.22700e-01   3.20068e-02   2.40676e+02   2.41350e+02
          4228   4.22800e-01   3.20116e-02   2.40729e+02   2.41400e+02
          4229   4.22900e-01   3.20160e-02   2.40780e+02   2.41450e+02
          4230   4.23000e-01   3.20201e-02   2.40827e+02   2.41500e+02
          4231   4.23100e-01   3.20245e-02   2.40878e+02   2.41550e+02
          4232   4.23200e-01   3.20292e-02   2.40928e+02   2.41600e+02
          4233   4.23300e-01   3.20329e-02   2.40980e+02   2.41650e+02
          4234   4.23400e-01   3.20358e-02   2.41027e+02   2.41700e+02
          4235   4.23500e-01   3.20392e-02   2.41078e+02   2.41750e+02
          4236   4.23600e-01   3.20436e-02   2.41128e+02   2.41800e+02
          4237   4.23700e-01   3.20488e-02   2.41179e+02   2.41850e+02
          4238   4.23800e-01   3.20553e-02   2.41230e+02   2.41900e+02
          4239   4.23900e-01   3.20637e-02   2.41279e+02   2.41950e+02
          4240   4.24000e-01   3.20734e-02   2.41327e+02   2.42000e+02
          4241   4.24100e-01   3.20843e-02   2.41378e+02   2.42050e+02
          4242   4.24200e-01   3.20954e-02   2.41427e+02   2.42100e+02
          4243   4.24300e-01   3.21066e-02   2.41477e+02   2.42150e+02
          4244   4.24400e-01   3.21176e-02   2.41527e+02   2.42200e+02
          4245   4.24500e-01   3.21285e-02   2.41575e+02   2.42250e+02
          4246   4.24600e-01   3.21400e-02   2.41626e+02   2.42300e+02
          4247   4.24700e-01   3.21512e-02   2.41675e+02   2.42350e+02
          4248   4.24800e-01   3.21617e-02   2.41728e+02   2.42400e+02
          4249   4.24900e-01   3.21722e-02   2.41778e+02   2.42450e+02
          4250   4.25000e-01   3.21826e-02   2.41826e+02   2.42500e+02
          4251   4.25100e-01   3.21934e-02   2.41874e+02   2.42550e+02
          4252   4.25200e-01   3.22034e-02   2.41925e+02   2.42600e+02
          4253   4.25300e-01   3.22126e-02   2.41977e+02   2.42650e+02
          4254   4.25400e-01   3.22210e-02   2.42027e+02   2.42700e+02
          4255   4.25500e-01   3.22310e-02   2.42078e+02   2.42750e+02
          4256   4.25600e-01   3.22413e-02   2.42127e+02   2.42800e+02
          4257   4.25700e-01   3.22527e-02   2.42174e+02   2.42850e+02
          4258   4.25800e-01   3.22642e-02   2.42225e+02   2.42900e+02
          4259   4.25900e-01   3.22756e-02   2.42277e+02   2.42950e+02
          4260   4.26000e-01   3.22872e-02   2.42326e+02   2.43000e+02
          4261   4.26100e-01   3.22978e-02   2.42376e+02   2.43050e+02
          4262   4.26200e-01   3.23095e-02   2.42424e+02   2.43100e+02
          4263   4.26300e-01   3.23216e-02   2.42474e+02   2.43150e+02
          4264   4.26400e-01   3.23341e-02   2.42525e+02   2.43200e+02
          4265   4.26500e-01   3.23473e-02   2.42577e+02   2.43250e+02
          4266   4.26600e-01   3.23617e-02   2.42626e+02   2.43300e+02
          4267   4.26700e-01   3.23775e-02   2.42677e+02   2.43350e+02
          4268   4.26800e-01   3.23944e-02   2.42725e+02   2.43400e+02
          4269   4.26900e-01   3.24117e-02   2.42776e+02   2.43450e+02
          4270   4.27000e-01   3.24290e-02   2.42827e+02   2.43500e+02
          4271   4.27100e-01   3.24460e-02   2.42876e+02   2.43550e+02
          4272   4.27200e-01   3.24637e-02   2.42925e+02   2.43600e+02
          4273   4.27300e-01   3.24820e-02   2.42971e+02   2.43650e+02
          4274   4.27400e-01   3.25003e-02   2.43025e+02   2.43700e+02
          4275   4.27500e-01   3.25192e-02   2.43074e+02   2.43750e+02
          4276   4.27600e-01   3.25375e-02   2.43125e+02   2.43800e+02
          4277   4.27700e-01   3.25559e-02   2.43176e+02   2.43850e+02
          4278   4.27800e-01   3.25744e-02   2.43226e+02   2.43900e+02
          4279   4.27900e-01   3.25940e-02   2.43274e+02   2.43950e+02
          4280   4.28000e-01   3.26118e-02   2.43323e+02   2.44000e+02
          4281   4.28100e-01   3.26293e-02   2.43374e+02   2.44050e+02
          4282   4.28200e-01   3.26452e-02   2.43424e+02   2.44100e+02
          4283   4.28300e-01   3.26602e-02   2.43476e+02   2.44150e+02
          4284   4.28400e-01   3.26740e-02   2.43523e+02   2.44200e+02
          4285   4.28500e-01   3.26864e-02   2.43575e+02   2.44250e+02
          4286   4.28600e-01   3.26972e-02   2.43626e+02   2.44300e+02
          4287   4.28700e-01   3.27075e-02   2.43678e+02   2.44350e+02
          4288   4.28800e-01   3.27162e-02   2.43727e+02   2.44400e+02
          4289   4.28900e-01   3.27245e-02   2.43773e+02   2.44450e+02
          4290   4.29000e-01   3.27318e-02   2.43823e+02   2.44500e+02
          4291   4.29100e-01   3.27387e-02   2.43873e+02   2.44550e+02
          4292   4.29200e-01   3.27461e-02   2.43923e+02   2.44600e+02
          4293   4.29300e-01   3.27549e-02   2.43977e+02   2.44650e+02
          4294   4.29400e-01   3.27654e-02   2.44026e+02   2.44700e+02
          4295   4.29500e-01   3.27783e-02   2.44075e+02   2.44750e+02
          4296   4.29600e-01   3.27942e-02   2.44124e+02   2.44800e+02
          4297   4.29700e-01   3.28126e-02   2.44174e+02   2.44850e+02
          4298   4.29800e-01   3.28321e-02   2.44227e+02   2.44900e+02
          4299   4.29900e-01   3.28534e-02   2.44273e+02   2.44950e+02
          4300   4.30000e-01   3.28763e-02   2.44325e+02   2.45000e+02
          4301   4.30100e-01   3.29003e-02   2.44373e+02   2.45050e+02
          4302   4.30200e-01   3.29250e-02   2.44422e+02   2.45100e+02
          4303   4.30300e-01   3.29504e-02   2.44475e+02   2.45150e+02
          4304   4.30400e-01   3.29765e-02   2.44524e+02   2.45200e+02
          4305   4.30500e-01   3.30038e-02   2.44577e+02   2.45250e+02
          4306   4.30600e-01   3.30328e-02   2.44623e+02   2.45300e+02
          4307   4.30700e-01   3.30627e-02   2.44676e+02   2.45350e+02
          4308   4.30800e-01   3.30929e-02   2.44723e+02   2.45400e+02
          4309   4.30900e-01   3.31239e-02   2.44775e+02   2.45450e+02
          4310   4.31000e-01   3.31550e-02   2.44823e+02   2.45500e+02
          4311   4.31100e-01   3.31861e-02   2.44874e+02   2.45550e+02
          4312   4.31200e-01   3.32167e-02   2.44926e+02   2.45600e+02
          4313   4.31300e-01   3.32465e-02   2.44975e+02   2.45650e+02
          4314   4.31400e-01   3.32757e-02   2.45025e+02   2.45700e+02
          4315   4.31500e-01   3.33043e-02   2.45076e+02   2.45750e+02
          4316   4.31600e-01   3.33318e-02   2.45124e+02   2.45800e+02
          4317   4.31700e-01   3.33579e-02   2.45172e+02   2.45850e+02
          4318   4.31800e-01   3.33826e-02   2.45225e+02   2.45900e+02
          4319   4.31900e-01   3.34050e-02   2.45275e+02   2.45950e+02
          4320   4.32000e-01   3.34258e-02   2.45324e+02   2.46000e+02
          4321   4.32100e-01   3.34455e-02   2.45375e+02   2.46050e+02
          4322   4.32200e-01   3.34642e-02   2.45421e+02   2.46100e+02
          4323   4.32300e-01   3.34827e-02   2.45471e+02   2.46150e+02
          4324   4.32400e-01   3.35013e-02   2.45522e+02   2.46200e+02
          4325   4.32500e-01   3.35204e-02   2.45575e+02   2.46250e+02
          4326   4.32600e-01   3.35397e-02   2.45622e+02   2.46300e+02
          4327   4.32700e-01   3.35596e-02   2.45674e+02   2.46350e+02
          4328   4.32800e-01   3.35799e-02   2.45723e+02   2.46400e+02
          4329   4.32900e-01   3.35998e-02   2.45774e+02   2.46450e+02
          4330   4.33000e-01   3.36195e-02   2.45823e+02   2.46500e+02
          4331   4.33100e-01   3.36393e-02   2.45872e+02   2.46550e+02
          4332   4.33200e-01   3.36595e-02   2.45923e+02   2.46600e+02
          4333   4.33300e-01   3.36800e-02   2.45971e+02   2.46650e+02
          4334   4.33400e-01   3.37010e-02   2.46021e+02   2.46700e+02
          4335   4.33500e-01   3.37233e-02   2.46073e+02   2.46750e+02
          4336   4.33600e-01   3.37464e-02   2.46125e+02   2.46800e+02
          4337   4.33700e-01   3.37696e-02   2.46174e+02   2.46850e+02
          4338   4.33800e-01   3.37934e-02   2.46222e+02   2.46900e+02
          4339   4.33900e-01   3.38173e-02   2.46271e+02   2.46950e+02
          4340   4.34000e-01   3.38406e-02   2.46319e+02   2.47000e+02
          4341   4.34100e-01   3.38624e-02   2.46373e+02   2.47050e+02
          4342   4.34200e-01   3.38839e-02   2.46421e+02   2.47100e+02
          4343   4.34300e-01   3.39053e-02   2.46472e+02   2.47150e+02
          4344   4.34400e-01   3.39271e-02   2.46522e+02   2.47200e+02
          4345   4.34500e-01   3.39488e-02   2.46571e+02   2.47250e+02
          4346   4.34600e-01   3.39703e-02   2.46622e+02   2.47300e+02
          4347   4.34700e-01   3.39920e-02   2.46671e+02   2.47350e+02
          4348   4.34800e-01   3.40138e-02   2.46720e+02   2.47400e+02
          4349   4.34900e-01   3.40351e-02   2.46771e+02   2.47450e+02
          4350   4.35000e-01   3.40562e-02   2.46820e+02   2.47500e+02
          4351   4.35100e-01   3.40775e-02   2.46869e+02   2.47550e+02
          4352   4.35200e-01   3.40990e-02   2.46921e+02   2.47600e+02
          4353   4.35300e-01   3.41209e-02   2.46972e+02   2.47650e+02
          4354   4.35400e-01   3.41446e-02   2.47022e+02   2.47700e+02
          4355   4.35500e-01   3.41698e-02   2.47072e+02   2.47750e+02
          4356   4.35600e-01   3.41959e-02   2.47120e+02   2.47800e+02
          4357   4.35700e-01   3.42220e-02   2.47172e+02   2.47850e+02
          4358   4.35800e-01   3.42478e-02   2.47224e+02   2.47900e+02
          4359   4.35900e-01   3.42735e-02   2.47271e+02   2.47950e+02
          4360   4.36000e-01   3.42986e-02   2.47321e+02   2.48000e+02
          4361   4.36100e-01   3.43230e-02   2.47371e+02   2.48050e+02
          4362   4.36200e-01   3.43473e-02   2.47421e+02   2.48100e+02
          4363   4.36300e-01   3.43706e-02   2.47471e+02   2.48150e+02
          4364   4.36400e-01   3.43938e-02   2.47521e+02   2.48200e+02
          4365   4.36500e-01   3.44163e-02   2.47569e+02   2.48250e+02
          4366   4.36600e-01   3.44380e-02   2.47619e+02   2.48300e+02
          4367   4.36700e-01   3.44586e-02   2.47672e+02   2.48350e+02
          4368   4.36800e-01   3.44784e-02   2.47725e+02   2.48400e+02
          4369   4.36900e-01   3.44972e-02   2.47772e+02   2.48450e+02
          4370   4.37000e-01   3.45144e-02   2.47823e+02   2.48500e+02
          4371   4.37100e-01   3.45309e-02   2.47870e+02   2.48550e+02
          4372   4.37200e-01   3.45461e-02   2.47920e+02   2.48600e+02
          4373   4.37300e-01   3.45604e-02   2.47971e+02   2.48650e+02
          4374   4.37400e-01   3.45739e-02   2.48022e+02   2.48700e+02
          4375   4.37500e-01   3.45873e-02   2.48072e+02   2.48750e+02
          4376   4.37600e-01   3.46004e-02   2.48120e+02   2.48800e+02
          4377   4.37700e-01   3.46143e-02   2.48170e+02   2.48850e+02
          4378   4.37800e-01   3.46288e-02   2.48219e+02   2.48900e+02
          4379   4.37900e-01   3.46445e-02   2.48273e+02   2.48950e+02
          4380   4.38000e-01   3.46611e-02   2.48323e+02   2.49000e+02
          4381   4.38100e-01   3.46800e-02   2.48373e+02   2.49050e+02
          4382   4.38200e-01   3.47005e-02   2.48421e+02   2.49100e+02
          4383   4.38300e-01   3.47226e-02   2.48469e+02   2.49150e+02
          4384   4.38400e-01   3.47461e-02   2.48520e+02   2.49200e+02
          4385   4.38500e-01   3.47707e-02   2.48571e+02   2.49250e+02
          4386   4.38600e-01   3.47967e-02   2.48622e+02   2.49300e+02
          4387   4.38700e-01   3.48241e-02   2.48670e+02   2.49350e+02
          4388   4.38800e-01   3.48531e-02   2.48720e+02   2.49400e+02
          4389   4.38900e-01   3.48828e-02   2.48769e+02   2.49450e+02
          4390   4.39000e-01   3.49126e-02   2.48822e+02   2.49500e+02
          4391   4.39100e-01   3.49422e-02   2.48870e+02   2.49550e+02
          4392   4.39200e-01   3.49711e-02   2.48922e+02   2.49600e+02
          4393   4.39300e-01   3.49990e-02   2.48968e+02   2.49650e+02
          4394   4.39400e-01   3.50259e-02   2.49019e+02   2.49700e+02
          4395   4.39500e-01   3.50519e-02   2.49069e+02   2.49750e+02
          4396   4.39600e-01   3.50764e-02   2.49122e+02   2.49800e+02
          4397   4.39700e-01   3.50993e-02   2.49171e+02   2.49850e+02
          4398   4.39800e-01   3.51215e-02   2.49222e+02   2.49900e+02
          4399   4.39900e-01   3.51433e-02   2.49270e+02   2.49950e+02
          4400   4.40000e-01   3.51643e-02   2.49322e+02   2.50000e+02
          4401   4.40100e-01   3.51845e-02   2.49371e+02   2.50050e+02
          4402   4.40200e-01   3.52042e-02   2.49421e+02   2.50100e+02
          4403   4.40300e-01   3.52236e-02   2.49471e+02   2.50150e+02
          4404   4.40400e-01   3.52435e-02   2.49521e+02   2.50200e+02
          4405   4.40500e-01   3.52637e-02   2.49571e+02   2.50250e+02
          4406   4.40600e-01   3.52843e-02   2.49620e+02   2.50300e+02
          4407   4.40700e-01   3.53051e-02   2.49670e+02   2.50350e+02
          4408   4.40800e-01   3.53260e-02   2.49720e+02   2.50400e+02
          4409   4.40900e-01   3.53465e-02   2.49768e+02   2.50450e+02
          4410   4.41000e-01   3.53673e-02   2.49818e+02   2.50500e+02
          4411   4.41100e-01   3.53894e-02   2.49870e+02   2.50550e+02
          4412   4.41200e-01   3.54131e-02   2.49921e+02   2.50600e+02
          4413   4.41300e-01   3.54377e-02   2.49971e+02   2.50650e+02
          4414   4.41400e-01   3.54621e-02   2.50018e+02   2.50700e+02
          4415   4.41500e-01   3.54867e-02   2.50069e+02   2.50750e+02
          4416   4.41600e-01   3.55107e-02   2.50120e+02   2.50800e+02
          4417   4.41700e-01   3.55337e-02   2.50171e+02   2.50850e+02
          4418   4.41800e-01   3.55561e-02   2.50222e+02   2.50900e+02
          4419   4.41900e-01   3.55780e-02   2.50268e+02   2.50950e+02
          4420   4.42000e-01   3.55997e-02   2.50317e+02   2.51000e+02
          4421   4.42100e-01   3.56216e-02   2.50369e+02   2.51050e+02
          4422   4.42200e-01   3.56427e-02   2.50417e+02   2.51100e+02
          4423   4.42300e-01   3.56633e-02   2.50473e+02   2.51150e+02
          4424   4.42400e-01   3.56838e-02   2.50521e+02   2.51200e+02
          4425   4.42500e-01   3.57050e-02   2.50569e+02   2.51250e+02
          4426   4.42600e-01   3.57273e-02   2.50620e+02   2.51300e+02
          4427   4.42700e-01   3.57500e-02   2.50668e+02   2.51350e+02
          4428   4.42800e-01   3.57727e-02   2.50719e+02   2.51400e+02
          4429   4.42900e-01   3.57952e-02   2.50770e+02   2.51450e+02
          4430   4.43000e-01   3.58170e-02   2.50819e+02   2.51500e+02
          4431   4.43100e-01   3.58381e-02   2.50867e+02   2.51550e+02
          4432   4.43200e-01   3.58598e-02   2.50920e+02   2.51600e+02
          4433   4.43300e-01   3.58818e-02   2.50968e+02   2.51650e+02
          4434   4.43400e-01   3.59054e-02   2.51017e+02   2.51700e+02
          4435   4.43500e-01   3.59297e-02   2.51070e+02   2.51750e+02
          4436   4.43600e-01   3.59547e-02   2.51118e+02   2.51800e+02
          4437   4.43700e-01   3.59796e-02   2.51167e+02   2.51850e+02
          4438   4.43800e-01   3.60038e-02   2.51220e+02   2.51900e+02
          4439   4.43900e-01   3.60280e-02   2.51269e+02   2.51950e+02
          4440   4.44000e-01   3.60510e-02   2.51319e+02   2.52000e+02
          4441   4.44100e-01   3.60736e-02   2.51369e+02   2.52050e+02
          4442   4.44200e-01   3.60965e-02   2.51416e+02   2.52100e+02
          4443   4.44300e-01   3.61198e-02   2.51467e+02   2.52150e+02
          4444   4.44400e-01   3.61438e-02   2.51517e+02   2.52200e+02
          4445   4.44500e-01   3.61680e-02   2.51569e+02   2.52250e+02
          4446   4.44600e-01   3.61916e-02   2.51619e+02   2.52300e+02
          4447   4.44700e-01   3.62145e-02   2.51668e+02   2.52350e+02
          4448   4.44800e-01   3.62365e-02   2.51716e+02   2.52400e+02
          4449   4.44900e-01   3.62578e-02   2.51768e+02   2.52450e+02
          4450   4.45000e-01   3.62798e-02   2.51818e+02   2.52500e+02
          4451   4.45100e-01   3.63017e-02   2.51868e+02   2.52550e+02
          4452   4.45200e-01   3.63253e-02   2.51920e+02   2.52600e+02
          4453   4.45300e-01   3.63506e-02   2.51968e+02   2.52650e+02
          4454   4.45400e-01   3.63780e-02   2.52018e+02   2.52700e+02
          4455   4.45500e-01   3.64059e-02   2.52069e+02   2.52750e+02
          4456   4.45600e-01   3.64339e-02   2.52118e+02   2.52800e+02
          4457   4.45700e-01   3.64614e-02   2.52167e+02   2.52850e+02
          4458   4.45800e-01   3.64886e-02   2.52216e+02   2.52900e+02
          4459   4.45900e-01   3.65155e-02   2.52264e+02   2.52950e+02
          4460   4.46000e-01   3.65431e-02   2.52319e+02   2.53000e+02
          4461   4.46100e-01   3.65716e-02   2.52367e+02   2.53050e+02
          4462   4.46200e-01   3.65996e-02   2.52418e+02   2.53100e+02
          4463   4.46300e-01   3.66276e-02   2.52466e+02   2.53150e+02
          4464   4.46400e-01   3.66557e-02   2.52516e+02   2.53200e+02
          4465   4.46500e-01   3.66833e-02   2.52566e+02   2.53250e+02
          4466   4.46600e-01   3.67103e-02   2.52616e+02   2.53300e+02
          4467   4.46700e-01   3.67367e-02   2.52671e+02   2.53350e+02
          4468   4.46800e-01   3.67622e-02   2.52714e+02   2.53400e+02
          4469   4.46900e-01   3.67879e-02   2.52764e+02   2.53450e+02
          4470   4.47000e-01   3.68140e-02   2.52817e+02   2.53500e+02
          4471   4.47100e-01   3.68410e-02   2.52866e+02   2.53550e+02
          4472   4.47200e-01   3.68676e-02   2.52914e+02   2.53600e+02
          4473   4.47300e-01   3.68940e-02   2.52965e+02   2.53650e+02
          4474   4.47400e-01   3.69202e-02   2.53016e+02   2.53700e+02
          4475   4.47500e-01   3.69464e-02   2.53064e+02   2.53750e+02
          4476   4.47600e-01   3.69725e-02   2.53116e+02   2.53800e+02
          4477   4.47700e-01   3.69993e-02   2.53166e+02   2.53850e+02
          4478   4.47800e-01   3.70262e-02   2.53217e+02   2.53900e+02
          4479   4.47900e-01   3.70528e-02   2.53266e+02   2.53950e+02
          4480   4.48000e-01   3.70799e-02   2.53315e+02   2.54000e+02
          4481   4.48100e-01   3.71061e-02   2.53365e+02   2.54050e+02
          4482   4.48200e-01   3.71321e-02   2.53416e+02   2.54100e+02
          4483   4.48300e-01   3.71577e-02   2.53464e+02   2.54150e+02
          4484   4.48400e-01   3.71829e-02   2.53517e+02   2.54200e+02
          4485   4.48500e-01   3.72082e-02   2.53565e+02   2.54250e+02
          4486   4.48600e-01   3.72335e-02   2.53612e+02   2.54300e+02
          4487   4.48700e-01   3.72588e-02   2.53666e+02   2.54350e+02
          4488   4.48800e-01   3.72850e-02   2.53718e+02   2.54400e+02
          4489   4.48900e-01   3.73122e-02   2.53765e+02   2.54450e+02
          4490   4.49000e-01   3.73400e-02   2.53814e+02   2.54500e+02
          4491   4.49100e-01   3.73695e-02   2.53867e+02   2.54550e+02
          4492   4.49200e-01   3.74005e-02   2.53916e+02   2.54600e+02
          4493   4.49300e-01   3.74328e-02   2.53967e+02   2.54650e+02
          4494   4.49400e-01   3.74654e-02   2.54016e+02   2.54700e+02
          4495   4.49500e-01   3.74984e-02   2.54066e+02   2.54750e+02
          4496   4.49600e-01   3.75305e-02   2.54114e+02   2.54800e+02
          4497   4.49700e-01   3.75622e-02   2.54165e+02   2.54850e+02
          4498   4.49800e-01   3.75941e-02   2.54214e+02   2.54900e+02
          4499   4.49900e-01   3.76265e-02   2.54264e+02   2.54950e+02
          4500   4.50000e-01   3.76590e-02   2.54315e+02   2.55000e+02
          4501   4.50100e-01   3.76913e-02   2.54365e+02   2.55050e+02
          4502   4.50200e-01   3.77232e-02   2.54414e+02   2.55100e+02
          4503   4.50300e-01   3.77548e-02   2.54465e+02   2.55150e+02
          4504   4.50400e-01   3.77855e-02   2.54514e+02   2.55200e+02
          4505   4.50500e-01   3.78149e-02   2.54564e+02   2.55250e+02
          4506   4.50600e-01   3.78428e-02   2.54614e+02   2.55300e+02
          4507   4.50700e-01   3.78703e-02   2.54662e+02   2.55350e+02
          4508   4.50800e-01   3.78983e-02   2.54715e+02   2.55400e+02
          4509   4.50900e-01   3.79261e-02   2.54765e+02   2.55450e+02
          4510   4.51000e-01   3.79535e-02   2.54816e+02   2.55500e+02
          4511   4.51100e-01   3.79810e-02   2.54865e+02   2.55550e+02
          4512   4.51200e-01   3.80089e-02   2.54914e+02   2.55600e+02
          4513   4.51300e-01   3.80367e-02   2.54963e+02   2.55650e+02
          4514   4.51400e-01   3.80634e-02   2.55013e+02   2.55700e+02
          4515   4.51500e-01   3.80890e-02   2.55065e+02   2.55750e+02
          4516   4.51600e-01   3.81139e-02   2.55112e+02   2.55800e+02
          4517   4.51700e-01   3.81386e-02   2.55161e+02   2.55850e+02
          4518   4.51800e-01   3.81638e-02   2.55212e+02   2.55900e+02
          4519   4.51900e-01   3.81896e-02   2.55265e+02   2.55950e+02
          4520   4.52000e-01   3.82157e-02   2.55314e+02   2.56000e+02
          4521   4.52100e-01   3.82423e-02   2.55366e+02   2.56050e+02
          4522   4.52200e-01   3.82697e-02   2.55414e+02   2.56100e+02
          4523   4.52300e-01   3.82974e-02   2.55465e+02   2.56150e+02
          4524   4.52400e-01   3.83251e-02   2.55515e+02   2.56200e+02
          4525   4.52500e-01   3.83525e-02   2.55565e+02   2.56250e+02
          4526   4.52600e-01   3.83799e-02   2.55615e+02   2.56300e+02
          4527   4.52700e-01   3.84069e-02   2.55663e+02   2.56350e+02
          4528   4.52800e-01   3.84344e-02   2.55710e+02   2.56400e+02
          4529   4.52900e-01   3.84621e-02   2.55762e+02   2.56450e+02
          4530   4.53000e-01   3.84905e-02   2.55815e+02   2.56500e+02
          4531   4.53100e-01   3.85192e-02   2.55864e+02   2.56550e+02
          4532   4.53200e-01   3.85479e-02   2.55913e+02   2.56600e+02
          4533   4.53300e-01   3.85769e-02   2.55964e+02   2.56650e+02
          4534   4.53400e-01   3.86053e-02   2.56014e+02   2.56700e+02
          4535   4.53500e-01   3.86327e-02   2.56066e+02   2.56750e+02
          4536   4.53600e-01   3.86591e-02   2.56113e+02   2.56800e+02
          4537   4.53700e-01   3.86854e-02   2.56162e+02   2.56850e+02
          4538   4.53800e-01   3.87115e-02   2.56214e+02   2.56900e+02
          4539   4.53900e-01   3.87373e-02   2.56261e+02   2.56950e+02
          4540   4.54000e-01   3.87644e-02   2.56312e+02   2.57000e+02
          4541   4.54100e-01   3.87929e-02   2.56365e+02   2.57050e+02
          4542   4.54200e-01   3.88216e-02   2.56414e+02   2.57100e+02
          4543   4.54300e-01   3.88511e-02   2.56465e+02   2.57150e+02
          4544   4.54400e-01   3.88809e-02   2.56515e+02   2.57200e+02
          4545   4.54500e-01   3.89107e-02   2.56564e+02   2.57250e+02
          4546   4.54600e-01   3.89413e-02   2.56615e+02   2.57300e+02
          4547   4.54700e-01   3.89724e-02   2.56664e+02   2.57350e+02
          4548   4.54800e-01   3.90042e-02   2.56715e+02   2.57400e+02
          4549   4.54900e-01   3.90365e-02   2.56764e+02   2.57450e+02
          4550   4.55000e-01   3.90690e-02   2.56813e+02   2.57500e+02
          4551   4.55100e-01   3.91018e-02   2.56863e+02   2.57550e+02
          4552   4.55200e-01   3.91347e-02   2.56912e+02   2.57600e+02
          4553   4.55300e-01   3.91678e-02   2.56966e+02   2.57650e+02
          4554   4.55400e-01   3.91997e-02   2.57017e+02   2.57700e+02
          4555   4.55500e-01   3.92313e-02   2.57062e+02   2.57750e+02
          4556   4.55600e-01   3.92624e-02   2.57109e+02   2.57800e+02
          4557   4.55700e-01   3.92935e-02   2.57164e+02   2.57850e+02
          4558   4.55800e-01   3.93240e-02   2.57212e+02   2.57900e+02
          4559   4.55900e-01   3.93535e-02   2.57263e+02   2.57950e+02
          4560   4.56000e-01   3.93825e-02   2.57311e+02   2.58000e+02
          4561   4.56100e-01   3.94116e-02   2.57362e+02   2.58050e+02
          4562   4.56200e-01   3.94404e-02   2.57415e+02   2.58100e+02
          4563   4.56300e-01   3.94693e-02   2.57463e+02   2.58150e+02
          4564   4.56400e-01   3.94975e-02   2.57514e+02   2.58200e+02
          4565   4.56500e-01   3.95250e-02   2.57562e+02   2.58250e+02
          4566   4.56600e-01   3.95522e-02   2.57613e+02   2.58300e+02
          4567   4.56700e-01   3.95804e-02   2.57664e+02   2.58350e+02
          4568   4.56800e-01   3.96086e-02   2.57713e+02   2.58400e+02
          4569   4.56900e-01   3.96369e-02   2.57765e+02   2.58450e+02
          4570   4.57000e-01   3.96655e-02   2.57814e+02   2.58500e+02
          4571   4.57100e-01   3.96945e-02   2.57861e+02   2.58550e+02
          4572   4.57200e-01   3.97236e-02   2.57915e+02   2.58600e+02
          4573   4.57300e-01   3.97535e-02   2.57964e+02   2.58650e+02
          4574   4.57400e-01   3.97843e-02   2.58015e+02   2.58700e+02
          4575   4.57500e-01   3.98153e-02   2.58062e+02   2.58750e+02
          4576   4.57600e-01   3.98468e-02   2.58110e+02   2.58800e+02
          4577   4.57700e-01   3.98786e-02   2.58159e+02   2.58850e+02
          4578   4.57800e-01   3.99106e-02   2.58211e+02   2.58900e+02
          4579   4.57900e-01   3.99417e-02   2.58262e+02   2.58950e+02
          4580   4.58000e-01   3.99722e-02   2.58312e+02   2.59000e+02
          4581   4.58100e-01   4.00006e-02   2.58363e+02   2.59050e+02
          4582   4.58200e-01   4.00275e-02   2.58409e+02   2.59100e+02
          4583   4.58300e-01   4.00542e-02   2.58462e+02   2.59150e+02
          4584   4.58400e-01   4.00804e-02   2.58514e+02   2.59200e+02
          4585   4.58500e-01   4.01062e-02   2.58563e+02   2.59250e+02
          4586   4.58600e-01   4.01317e-02   2.58611e+02   2.59300e+02
          4587   4.58700e-01   4.01567e-02   2.58660e+02   2.59350e+02
          4588   4.58800e-01   4.01805e-02   2.58713e+02   2.59400e+02
          4589   4.58900e-01   4.02033e-02   2.58762e+02   2.59450e+02
          4590   4.59000e-01   4.02255e-02   2.58813e+02   2.59500e+02
          4591   4.59100e-01   4.02479e-02   2.58861e+02   2.59550e+02
          4592   4.59200e-01   4.02705e-02   2.58911e+02   2.59600e+02
          4593   4.59300e-01   4.02930e-02   2.58960e+02   2.59650e+02
          4594   4.59400e-01   4.03151e-02   2.59012e+02   2.59700e+02
          4595   4.59500e-01   4.03373e-02   2.59061e+02   2.59750e+02
          4596   4.59600e-01   4.03603e-02   2.59113e+02   2.59800e+02
          4597   4.59700e-01   4.03851e-02   2.59161e+02   2.59850e+02
          4598   4.59800e-01   4.04112e-02   2.59211e+02   2.59900e+02
          4599   4.59900e-01   4.04391e-02   2.59262e+02   2.59950e+02
          4600   4.60000e-01   4.04682e-02   2.59309e+02   2.60000e+02
          4601   4.60100e-01   4.04985e-02   2.59363e+02   2.60050e+02
          4602   4.60200e-01   4.05302e-02   2.59412e+02   2.60100e+02
          4603   4.60300e-01   4.05634e-02   2.59460e+02   2.60150e+02
          4604   4.60400e-01   4.05981e-02   2.59512e+02   2.60200e+02
          4605   4.60500e-01   4.06341e-02   2.59563e+02   2.60250e+02
          4606   4.60600e-01   4.06710e-02   2.59610e+02   2.60300e+02
          4607   4.60700e-01   4.07079e-02   2.59659e+02   2.60350e+02
          4608   4.60800e-01   4.07449e-02   2.59707e+02   2.60400e+02
          4609   4.60900e-01   4.07817e-02   2.59760e+02   2.60450e+02
          4610   4.61000e-01   4.08175e-02   2.59809e+02   2.60500e+02
          4611   4.61100e-01   4.08522e-02   2.59861e+02   2.60550e+02
          4612   4.61200e-01   4.08849e-02   2.59911e+02   2.60600e+02
          4613   4.61300e-01   4.09154e-02   2.59959e+02   2.60650e+02
          4614   4.61400e-01   4.09449e-02   2.60009e+02   2.60700e+02
          4615   4.61500e-01   4.09742e-02   2.60058e+02   2.60750e+02
          4616   4.61600e-01   4.10032e-02   2.60110e+02   2.60800e+02
          4617   4.61700e-01   4.10326e-02   2.60160e+02   2.60850e+02
          4618   4.61800e-01   4.10618e-02   2.60212e+02   2.60900e+02
          4619   4.61900e-01   4.10910e-02   2.60260e+02   2.60950e+02
          4620   4.62000e-01   4.11202e-02   2.60308e+02   2.61000e+02
          4621   4.62100e-01   4.11493e-02   2.60362e+02   2.61050e+02
          4622   4.62200e-01   4.11777e-02   2.60410e+02   2.61100e+02
          4623   4.62300e-01   4.12056e-02   2.60460e+02   2.61150e+02
          4624   4.62400e-01   4.12335e-02   2.60510e+02   2.61200e+02
          4625   4.62500e-01   4.12596e-02   2.60558e+02   2.61250e+02
          4626   4.62600e-01   4.12842e-02   2.60610e+02   2.61300e+02
          4627   4.62700e-01   4.13079e-02   2.60659e+02   2.61350e+02
          4628   4.62800e-01   4.13310e-02   2.60710e+02   2.61400e+02
          4629   4.62900e-01   4.13538e-02   2.60758e+02   2.61450e+02
          4630   4.63000e-01   4.13770e-02   2.60808e+02   2.61500e+02
          4631   4.63100e-01   4.14000e-02   2.60857e+02   2.61550e+02
          4632   4.63200e-01   4.14224e-02   2.60911e+02   2.61600e+02
          4633   4.63300e-01   4.14442e-02   2.60959e+02   2.61650e+02
          4634   4.63400e-01   4.14654e-02   2.61009e+02   2.61700e+02
          4635   4.63500e-01   4.14868e-02   2.61058e+02   2.61750e+02
          4636   4.63600e-01   4.15081e-02   2.61110e+02   2.61800e+02
          4637   4.63700e-01   4.15303e-02   2.61158e+02   2.61850e+02
          4638   4.63800e-01   4.15528e-02   2.61212e+02   2.61900e+02
          4639   4.63900e-01   4.15761e-02   2.61260e+02   2.61950e+02
          4640   4.64000e-01   4.16013e-02   2.61312e+02   2.62000e+02
          4641   4.64100e-01   4.16279e-02   2.61357e+02   2.62050e+02
          4642   4.64200e-01   4.16555e-02   2.61408e+02   2.62100e+02
          4643   4.64300e-01   4.16840e-02   2.61456e+02   2.62150e+02
          4644   4.64400e-01   4.17128e-02   2.61511e+02   2.62200e+02
          4645   4.64500e-01   4.17410e-02   2.61559e+02   2.62250e+02
          4646   4.64600e-01   4.17687e-02   2.61607e+02   2.62300e+02
          4647   4.64700e-01   4.17959e-02   2.61660e+02   2.62350e+02
          4648   4.64800e-01   4.18234e-02   2.61709e+02   2.62400e+02
          4649   4.64900e-01   4.18499e-02   2.61759e+02   2.62450e+02
          4650   4.65000e-01   4.18755e-02   2.61809e+02   2.62500e+02
          4651   4.65100e-01   4.19012e-02   2.61856e+02   2.62550e+02
          4652   4.65200e-01   4.19267e-02   2.61906e+02   2.62600e+02
          4653   4.65300e-01   4.19528e-02   2.61958e+02   2.62650e+02
          4654   4.65400e-01   4.19790e-02   2.62009e+02   2.62700e+02
          4655   4.65500e-01   4.20061e-02   2.62060e+02   2.62750e+02
          4656   4.65600e-01   4.20341e-02   2.62108e+02   2.62800e+02
          4657   4.65700e-01   4.20632e-02   2.62157e+02   2.62850e+02
          4658   4.65800e-01   4.20927e-02   2.62208e+02   2.62900e+02
          4659   4.65900e-01   4.21224e-02   2.62257e+02   2.62950e+02
          4660   4.66000e-01   4.21512e-02   2.62312e+02   2.63000e+02
          4661   4.66100e-01   4.21789e-02   2.62357e+02   2.63050e+02
          4662   4.66200e-01   4.22065e-02   2.62409e+02   2.63100e+02
          4663   4.66300e-01   4.22333e-02   2.62456e+02   2.63150e+02
          4664   4.66400e-01   4.22600e-02   2.62507e+02   2.63200e+02
          4665   4.66500e-01   4.22866e-02   2.62558e+02   2.63250e+02
          4666   4.66600e-01   4.23120e-02   2.62607e+02   2.63300e+02
          4667   4.66700e-01   4.23373e-02   2.62657e+02   2.63350e+02
          4668   4.66800e-01   4.23629e-02   2.62707e+02   2.63400e+02
          4669   4.66900e-01   4.23889e-02   2.62757e+02   2.63450e+02
          4670   4.67000e-01   4.24150e-02   2.62808e+02   2.63500e+02
          4671   4.67100e-01   4.24407e-02   2.62858e+02   2.63550e+02
          4672   4.67200e-01   4.24663e-02   2.62907e+02   2.63600e+02
          4673   4.67300e-01   4.24917e-02   2.62955e+02   2.63650e+02
          4674   4.67400e-01   4.25175e-02   2.63007e+02   2.63700e+02
          4675   4.67500e-01   4.25427e-02   2.63061e+02   2.63750e+02
          4676   4.67600e-01   4.25676e-02   2.63109e+02   2.63800e+02
          4677   4.67700e-01   4.25920e-02   2.63159e+02   2.63850e+02
          4678   4.67800e-01   4.26166e-02   2.63209e+02   2.63900e+02
          4679   4.67900e-01   4.26413e-02   2.63256e+02   2.63950e+02
          4680   4.68000e-01   4.26650e-02   2.63308e+02   2.64000e+02
          4681   4.68100e-01   4.26886e-02   2.63359e+02   2.64050e+02
          4682   4.68200e-01   4.27117e-02   2.63410e+02   2.64100e+02
          4683   4.68300e-01   4.27344e-02   2.63457e+02   2.64150e+02
          4684   4.68400e-01   4.27580e-02   2.63504e+02   2.64200e+02
          4685   4.68500e-01   4.27818e-02   2.63557e+02   2.64250e+02
          4686   4.68600e-01   4.28066e-02   2.63606e+02   2.64300e+02
          4687   4.68700e-01   4.28321e-02   2.63656e+02   2.64350e+02
          4688   4.68800e-01   4.28581e-02   2.63706e+02   2.64400e+02
          4689   4.68900e-01   4.28846e-02   2.63756e+02   2.64450e+02
          4690   4.69000e-01   4.29118e-02   2.63803e+02   2.64500e+02
          4691   4.69100e-01   4.29387e-02   2.63856e+02   2.64550e+02
          4692   4.69200e-01   4.29649e-02   2.63905e+02   2.64600e+02
          4693   4.69300e-01   4.29910e-02   2.63955e+02   2.64650e+02
          4694   4.69400e-01   4.30168e-02   2.64005e+02   2.64700e+02
          4695   4.69500e-01   4.30425e-02   2.64055e+02   2.64750e+02
          4696   4.69600e-01   4.30688e-02   2.64105e+02   2.64800e+02
          4697   4.69700e-01   4.30945e-02   2.64158e+02   2.64850e+02
          4698   4.69800e-01   4.31188e-02   2.64205e+02   2.64900e+02
          4699   4.69900e-01   4.31424e-02   2.64256e+02   2.64950e+02
          4700   4.70000e-01   4.31647e-02   2.64306e+02   2.65000e+02
          4701   4.70100e-01   4.31874e-02   2.64357e+02   2.65050e+02
          4702   4.70200e-01   4.32099e-02   2.64407e+02   2.65100e+02
          4703   4.70300e-01   4.32327e-02   2.64457e+02   2.65150e+02
          4704   4.70400e-01   4.32551e-02   2.64507e+02   2.65200e+02
          4705   4.70500e-01   4.32781e-02   2.64554e+02   2.65250e+02
          4706   4.70600e-01   4.33015e-02   2.64606e+02   2.65300e+02
          4707   4.70700e-01   4.33240e-02   2.64653e+02   2.65350e+02
          4708   4.70800e-01   4.33457e-02   2.64706e+02   2.65400e+02
          4709   4.70900e-01   4.33660e-02   2.64753e+02   2.65450e+02
          4710   4.71000e-01   4.33857e-02   2.64806e+02   2.65500e+02
          4711   4.71100e-01   4.34053e-02   2.64854e+02   2.65550e+02
          4712   4.71200e-01   4.34256e-02   2.64908e+02   2.65600e+02
          4713   4.71300e-01   4.34442e-02   2.64956e+02   2.65650e+02
          4714   4.71400e-01   4.34637e-02   2.65006e+02   2.65700e+02
          4715   4.71500e-01   4.34828e-02   2.65056e+02   2.65750e+02
          4716   4.71600e-01   4.35007e-02   2.65103e+02   2.65800e+02
          4717   4.71700e-01   4.35183e-02   2.65155e+02   2.65850e+02
          4718   4.71800e-01   4.35352e-02   2.65206e+02   2.65900e+02
          4719   4.71900e-01   4.35525e-02   2.65258e+02   2.65950e+02
          4720   4.72000e-01   4.35692e-02   2.65308e+02   2.66000e+02
          4721   4.72100e-01   4.35855e-02   2.65355e+02   2.66050e+02
          4722   4.72200e-01   4.36013e-02   2.65403e+02   2.66100e+02
          4723   4.72300e-01   4.36162e-02   2.65455e+02   2.66150e+02
          4724   4.72400e-01   4.36300e-02   2.65507e+02   2.66200e+02
          4725   4.72500e-01   4.36442e-02   2.65556e+02   2.66250e+02
          4726   4.72600e-01   4.36583e-02   2.65606e+02   2.66300e+02
          4727   4.72700e-01   4.36728e-02   2.65653e+02   2.66350e+02
          4728   4.72800e-01   4.36879e-02   2.65705e+02   2.66400e+02
          4729   4.72900e-01   4.37039e-02   2.65756e+02   2.66450e+02
          4730   4.73000e-01   4.37200e-02   2.65804e+02   2.66500e+02
          4731   4.73100e-01   4.37368e-02   2.65852e+02   2.66550e+02
          4732   4.73200e-01   4.37545e-02   2.65903e+02   2.66600e+02
          4733   4.73300e-01   4.37740e-02   2.65955e+02   2.66650e+02
          4734   4.73400e-01   4.37949e-02   2.66005e+02   2.66700e+02
          4735   4.73500e-01   4.38164e-02   2.66056e+02   2.66750e+02
          4736   4.73600e-01   4.38383e-02   2.66106e+02   2.66800e+02
          4737   4.73700e-01   4.38607e-02   2.66155e+02   2.66850e+02
          4738   4.73800e-01   4.38826e-02   2.66205e+02   2.66900e+02
          4739   4.73900e-01   4.39037e-02   2.66254e+02   2.66950e+02
          4740   4.74000e-01   4.39228e-02   2.66306e+02   2.67000e+02
          4741   4.74100e-01   4.39398e-02   2.66355e+02   2.67050e+02
          4742   4.74200e-01   4.39563e-02   2.66403e+02   2.67100e+02
          4743   4.74300e-01   4.39719e-02   2.66453e+02   2.67150e+02
          4744   4.74400e-01   4.39876e-02   2.66504e+02   2.67200e+02
          4745   4.74500e-01   4.40032e-02   2.66554e+02   2.67250e+02
          4746   4.74600e-01   4.40184e-02   2.66606e+02   2.67300e+02
          4747   4.74700e-01   4.40325e-02   2.66655e+02   2.67350e+02
          4748   4.74800e-01   4.40462e-02   2.66707e+02   2.67400e+02
          4749   4.74900e-01   4.40605e-02   2.66756e+02   2.67450e+02
          4750   4.75000e-01   4.40755e-02   2.66807e+02   2.67500e+02
          4751   4.75100e-01   4.40909e-02   2.66856e+02   2.67550e+02
          4752   4.75200e-01   4.41070e-02   2.66904e+02   2.67600e+02
          4753   4.75300e-01   4.41229e-02   2.66955e+02   2.67650e+02
          4754   4.75400e-01   4.41393e-02   2.67003e+02   2.67700e+02
          4755   4.75500e-01   4.41556e-02   2.67052e+02   2.67750e+02
          4756   4.75600e-01   4.41716e-02   2.67104e+02   2.67800e+02
          4757   4.75700e-01   4.41873e-02   2.67154e+02   2.67850e+02
          4758   4.75800e-01   4.42028e-02   2.67202e+02   2.67900e+02
          4759   4.75900e-01   4.42189e-02   2.67253e+02   2.67950e+02
          4760   4.76000e-01   4.42362e-02   2.67301e+02   2.68000e+02
          4761   4.76100e-01   4.42536e-02   2.67355e+02   2.68050e+02
          4762   4.76200e-01   4.42705e-02   2.67402e+02   2.68100e+02
          4763   4.76300e-01   4.42864e-02   2.67454e+02   2.68150e+02
          4764   4.76400e-01   4.43031e-02   2.67500e+02   2.68200e+02
          4765   4.76500e-01   4.43194e-02   2.67554e+02   2.68250e+02
          4766   4.76600e-01   4.43361e-02   2.67604e+02   2.68300e+02
          4767   4.76700e-01   4.43509e-02   2.67654e+02   2.68350e+02
          4768   4.76800e-01   4.43654e-02   2.67705e+02   2.68400e+02
          4769   4.76900e-01   4.43783e-02   2.67754e+02   2.68450e+02
          4770   4.77000e-01   4.43907e-02   2.67802e+02   2.68500e+02
          4771   4.77100e-01   4.44026e-02   2.67855e+02   2.68550e+02
          4772   4.77200e-01   4.44143e-02   2.67902e+02   2.68600e+02
          4773   4.77300e-01   4.44252e-02   2.67953e+02   2.68650e+02
          4774   4.77400e-01   4.44357e-02   2.68003e+02   2.68700e+02
          4775   4.77500e-01   4.44467e-02   2.68055e+02   2.68750e+02
          4776   4.77600e-01   4.44598e-02   2.68105e+02   2.68800e+02
          4777   4.77700e-01   4.44732e-02   2.68155e+02   2.68850e+02
          4778   4.77800e-01   4.44868e-02   2.68207e+02   2.68900e+02
          4779   4.77900e-01   4.45015e-02   2.68253e+02   2.68950e+02
          4780   4.78000e-01   4.45180e-02   2.68302e+02   2.69000e+02
          4781   4.78100e-01   4.45347e-02   2.68352e+02   2.69050e+02
          4782   4.78200e-01   4.45540e-02   2.68401e+02   2.69100e+02
          4783   4.78300e-01   4.45740e-02   2.68453e+02   2.69150e+02
          4784   4.78400e-01   4.45926e-02   2.68502e+02   2.69200e+02
          4785   4.78500e-01   4.46119e-02   2.68551e+02   2.69250e+02
          4786   4.78600e-01   4.46303e-02   2.68599e+02   2.69300e+02
          4787   4.78700e-01   4.46491e-02   2.68650e+02   2.69350e+02
          4788   4.78800e-01   4.46682e-02   2.68702e+02   2.69400e+02
          4789   4.78900e-01   4.46875e-02   2.68753e+02   2.69450e+02
          4790   4.79000e-01   4.47071e-02   2.68802e+02   2.69500e+02
          4791   4.79100e-01   4.47240e-02   2.68852e+02   2.69550e+02
          4792   4.79200e-01   4.47421e-02   2.68902e+02   2.69600e+02
          4793   4.79300e-01   4.47602e-02   2.68951e+02   2.69650e+02
          4794   4.79400e-01   4.47760e-02   2.69002e+02   2.69700e+02
          4795   4.79500e-01   4.47922e-02   2.69049e+02   2.69750e+02
          4796   4.79600e-01   4.48050e-02   2.69100e+02   2.69800e+02
          4797   4.79700e-01   4.48165e-02   2.69147e+02   2.69850e+02
          4798   4.79800e-01   4.48260e-02   2.69202e+02   2.69900e+02
          4799   4.79900e-01   4.48341e-02   2.69253e+02   2.69950e+02
          4800   4.80000e-01   4.48394e-02   2.69301e+02   2.70000e+02
          4801   4.80100e-01   4.48437e-02   2.69353e+02   2.70050e+02
          4802   4.80200e-01   4.48461e-02   2.69403e+02   2.70100e+02
          4803   4.80300e-01   4.48480e-02   2.69453e+02   2.70150e+02
          4804   4.80400e-01   4.48465e-02   2.69504e+02   2.70200e+02
          4805   4.80500e-01   4.48446e-02   2.69553e+02   2.70250e+02
          4806   4.80600e-01   4.48413e-02   2.69601e+02   2.70300e+02
          4807   4.80700e-01   4.48384e-02   2.69653e+02   2.70350e+02
          4808   4.80800e-01   4.48375e-02   2.69703e+02   2.70400e+02
          4809   4.80900e-01   4.48346e-02   2.69750e+02   2.70450e+02
          4810   4.81000e-01   4.48332e-02   2.69803e+02   2.70500e+02
          4811   4.81100e-01   4.48298e-02   2.69854e+02   2.70550e+02
          4812   4.81200e-01   4.48263e-02   2.69899e+02   2.70600e+02
          4813   4.81300e-01   4.48251e-02   2.69951e+02   2.70650e+02
          4814   4.81400e-01   4.48227e-02   2.69999e+02   2.70700e+02
          4815   4.81500e-01   4.48194e-02   2.70053e+02   2.70750e+02
          4816   4.81600e-01   4.48146e-02   2.70099e+02   2.70800e+02
          4817   4.81700e-01   4.48098e-02   2.70151e+02   2.70850e+02
          4818   4.81800e-01   4.48036e-02   2.70199e+02   2.70900e+02
          4819   4.81900e-01   4.47977e-02   2.70250e+02   2.70950e+02
          4820   4.82000e-01   4.47910e-02   2.70300e+02   2.71000e+02
          4821   4.82100e-01   4.47831e-02   2.70349e+02   2.71050e+02
          4822   4.82200e-01   4.47748e-02   2.70400e+02   2.71100e+02
          4823   4.82300e-01   4.47667e-02   2.70449e+02   2.71150e+02
          4824   4.82400e-01   4.47590e-02   2.70499e+02   2.71200e+02
          4825   4.82500e-01   4.47519e-02   2.70551e+02   2.71250e+02
          4826   4.82600e-01   4.47459e-02   2.70602e+02   2.71300e+02
          4827   4.82700e-01   4.47402e-02   2.70649e+02   2.71350e+02
          4828   4.82800e-01   4.47354e-02   2.70700e+02   2.71400e+02
          4829   4.82900e-01   4.47307e-02   2.70750e+02   2.71450e+02
          4830   4.83000e-01   4.47276e-02   2.70800e+02   2.71500e+02
          4831   4.83100e-01   4.47252e-02   2.70852e+02   2.71550e+02
          4832   4.83200e-01   4.47235e-02   2.70901e+02   2.71600e+02
          4833   4.83300e-01   4.47223e-02   2.70951e+02   2.71650e+02
          4834   4.83400e-01   4.47216e-02   2.71002e+02   2.71700e+02
          4835   4.83500e-01   4.47204e-02   2.71053e+02   2.71750e+02
          4836   4.83600e-01   4.47185e-02   2.71103e+02   2.71800e+02
          4837   4.83700e-01   4.47159e-02   2.71153e+02   2.71850e+02
          4838   4.83800e-01   4.47137e-02   2.71200e+02   2.71900e+02
          4839   4.83900e-01   4.47102e-02   2.71250e+02   2.71950e+02
          4840   4.84000e-01   4.47063e-02   2.71301e+02   2.72000e+02
          4841   4.84100e-01   4.47011e-02   2.71353e+02   2.72050e+02
          4842   4.84200e-01   4.46956e-02   2.71403e+02   2.72100e+02
          4843   4.84300e-01   4.46892e-02   2.71452e+02   2.72150e+02
          4844   4.84400e-01   4.46825e-02   2.71502e+02   2.72200e+02
          4845   4.84500e-01   4.46763e-02   2.71548e+02   2.72250e+02
          4846   4.84600e-01   4.46718e-02   2.71599e+02   2.72300e+02
          4847   4.84700e-01   4.46693e-02   2.71651e+02   2.72350e+02
          4848   4.84800e-01   4.46681e-02   2.71701e+02   2.72400e+02
          4849   4.84900e-01   4.46689e-02   2.71748e+02   2.72450e+02
          4850   4.85000e-01   4.46703e-02   2.71800e+02   2.72500e+02
          4851   4.85100e-01   4.46718e-02   2.71847e+02   2.72550e+02
          4852   4.85200e-01   4.46723e-02   2.71900e+02   2.72600e+02
          4853   4.85300e-01   4.46706e-02   2.71948e+02   2.72650e+02
          4854   4.85400e-01   4.46675e-02   2.71997e+02   2.72700e+02
          4855   4.85500e-01   4.46637e-02   2.72045e+02   2.72750e+02
          4856   4.85600e-01   4.46577e-02   2.72100e+02   2.72800e+02
          4857   4.85700e-01   4.46522e-02   2.72148e+02   2.72850e+02
          4858   4.85800e-01   4.46453e-02   2.72199e+02   2.72900e+02
          4859   4.85900e-01   4.46372e-02   2.72247e+02   2.72950e+02
          4860   4.86000e-01   4.46301e-02   2.72297e+02   2.73000e+02
          4861   4.86100e-01   4.46227e-02   2.72348e+02   2.73050e+02
          4862   4.86200e-01   4.46161e-02   2.72400e+02   2.73100e+02
          4863   4.86300e-01   4.46088e-02   2.72446e+02   2.73150e+02
          4864   4.86400e-01   4.46014e-02   2.72501e+02   2.73200e+02
          4865   4.86500e-01   4.45933e-02   2.72550e+02   2.73250e+02
          4866   4.86600e-01   4.45855e-02   2.72599e+02   2.73300e+02
          4867   4.86700e-01   4.45789e-02   2.72650e+02   2.73350e+02
          4868   4.86800e-01   4.45722e-02   2.72701e+02   2.73400e+02
          4869   4.86900e-01   4.45658e-02   2.72752e+02   2.73450e+02
          4870   4.87000e-01   4.45586e-02   2.72799e+02   2.73500e+02
          4871   4.87100e-01   4.45522e-02   2.72849e+02   2.73550e+02
          4872   4.87200e-01   4.45460e-02   2.72900e+02   2.73600e+02
          4873   4.87300e-01   4.45398e-02   2.72951e+02   2.73650e+02
          4874   4.87400e-01   4.45331e-02   2.73001e+02   2.73700e+02
          4875   4.87500e-01   4.45251e-02   2.73052e+02   2.73750e+02
          4876   4.87600e-01   4.45169e-02   2.73098e+02   2.73800e+02
          4877   4.87700e-01   4.45082e-02   2.73152e+02   2.73850e+02
          4878   4.87800e-01   4.44993e-02   2.73201e+02   2.73900e+02
          4879   4.87900e-01   4.44906e-02   2.73253e+02   2.73950e+02
          4880   4.88000e-01   4.44821e-02   2.73300e+02   2.74000e+02
          4881   4.88100e-01   4.44748e-02   2.73348e+02   2.74050e+02
          4882   4.88200e-01   4.44689e-02   2.73396e+02   2.74100e+02
          4883   4.88300e-01   4.44653e-02   2.73446e+02   2.74150e+02
          4884   4.88400e-01   4.44617e-02   2.73497e+02   2.74200e+02
          4885   4.88500e-01   4.44590e-02   2.73547e+02   2.74250e+02
          4886   4.88600e-01   4.44558e-02   2.73595e+02   2.74300e+02
          4887   4.88700e-01   4.44512e-02   2.73646e+02   2.74350e+02
          4888   4.88800e-01   4.44456e-02   2.73696e+02   2.74400e+02
          4889   4.88900e-01   4.44396e-02   2.73748e+02   2.74450e+02
          4890   4.89000e-01   4.44312e-02   2.73798e+02   2.74500e+02
          4891   4.89100e-01   4.44231e-02   2.73845e+02   2.74550e+02
          4892   4.89200e-01   4.44140e-02   2.73896e+02   2.74600e+02
          4893   4.89300e-01   4.44047e-02   2.73948e+02   2.74650e+02
          4894   4.89400e-01   4.43947e-02   2.73997e+02   2.74700e+02
          4895   4.89500e-01   4.43826e-02   2.74047e+02   2.74750e+02
          4896   4.89600e-01   4.43690e-02   2.74096e+02   2.74800e+02
          4897   4.89700e-01   4.43547e-02   2.74148e+02   2.74850e+02
          4898   4.89800e-01   4.43404e-02   2.74198e+02   2.74900e+02
          4899   4.89900e-01   4.43258e-02   2.74248e+02   2.74950e+02
          4900   4.90000e-01   4.43106e-02   2.74297e+02   2.75000e+02
          4901   4.90100e-01   4.42944e-02   2.74349e+02   2.75050e+02
          4902   4.90200e-01   4.42773e-02   2.74396e+02   2.75100e+02
          4903   4.90300e-01   4.42590e-02   2.74445e+02   2.75150e+02
          4904   4.90400e-01   4.42414e-02   2.74499e+02   2.75200e+02
          4905   4.90500e-01   4.42240e-02   2.74549e+02   2.75250e+02
          4906   4.90600e-01   4.42052e-02   2.74601e+02   2.75300e+02
          4907   4.90700e-01   4.41854e-02   2.74647e+02   2.75350e+02
          4908   4.90800e-01   4.41659e-02   2.74698e+02   2.75400e+02
          4909   4.90900e-01   4.41459e-02   2.74746e+02   2.75450e+02
          4910   4.91000e-01   4.41267e-02   2.74797e+02   2.75500e+02
          4911   4.91100e-01   4.41074e-02   2.74851e+02   2.75550e+02
          4912   4.91200e-01   4.40872e-02   2.74900e+02   2.75600e+02
          4913   4.91300e-01   4.40667e-02   2.74949e+02   2.75650e+02
          4914   4.91400e-01   4.40467e-02   2.74995e+02   2.75700e+02
          4915   4.91500e-01   4.40273e-02   2.75050e+02   2.75750e+02
          4916   4.91600e-01   4.40090e-02   2.75100e+02   2.75800e+02
          4917   4.91700e-01   4.39906e-02   2.75149e+02   2.75850e+02
          4918   4.91800e-01   4.39721e-02   2.75201e+02   2.75900e+02
          4919   4.91900e-01   4.39541e-02   2.75250e+02   2.75950e+02
          4920   4.92000e-01   4.39366e-02   2.75299e+02   2.76000e+02
          4921   4.92100e-01   4.39202e-02   2.75353e+02   2.76050e+02
          4922   4.92200e-01   4.39050e-02   2.75403e+02   2.76100e+02
          4923   4.92300e-01   4.38918e-02   2.75452e+02   2.76150e+02
          4924   4.92400e-01   4.38810e-02   2.75498e+02   2.76200e+02
          4925   4.92500e-01   4.38720e-02   2.75550e+02   2.76250e+02
          4926   4.92600e-01   4.38643e-02   2.75597e+02   2.76300e+02
          4927   4.92700e-01   4.38576e-02   2.75648e+02   2.76350e+02
          4928   4.92800e-01   4.38508e-02   2.75694e+02   2.76400e+02
          4929   4.92900e-01   4.38438e-02   2.75748e+02   2.76450e+02
          4930   4.93000e-01   4.38372e-02   2.75794e+02   2.76500e+02
          4931   4.93100e-01   4.38309e-02   2.75844e+02   2.76550e+02
          4932   4.93200e-01   4.38242e-02   2.75898e+02   2.76600e+02
          4933   4.93300e-01   4.38173e-02   2.75946e+02   2.76650e+02
          4934   4.93400e-01   4.38097e-02   2.75997e+02   2.76700e+02
          4935   4.93500e-01   4.38023e-02   2.76044e+02   2.76750e+02
          4936   4.93600e-01   4.37959e-02   2.76093e+02   2.76800e+02
          4937   4.93700e-01   4.37903e-02   2.76148e+02   2.76850e+02
          4938   4.93800e-01   4.37853e-02   2.76197e+02   2.76900e+02
          4939   4.93900e-01   4.37806e-02   2.76244e+02   2.76950e+02
          4940   4.94000e-01   4.37771e-02   2.76294e+02   2.77000e+02
          4941   4.94100e-01   4.37745e-02   2.76344e+02   2.77050e+02
          4942   4.94200e-01   4.37721e-02   2.76395e+02   2.77100e+02
          4943   4.94300e-01   4.37701e-02   2.76446e+02   2.77150e+02
          4944   4.94400e-01   4.37667e-02   2.76494e+02   2.77200e+02
          4945   4.94500e-01   4.37635e-02   2.76544e+02   2.77250e+02
          4946   4.94600e-01   4.37597e-02   2.76596e+02   2.77300e+02
          4947   4.94700e-01   4.37553e-02   2.76644e+02   2.77350e+02
          4948   4.94800e-01   4.37496e-02   2.76696e+02   2.77400e+02
          4949   4.94900e-01   4.37422e-02   2.76746e+02   2.77450e+02
          4950   4.95000e-01   4.37322e-02   2.76797e+02   2.77500e+02
          4951   4.95100e-01   4.37212e-02   2.76844e+02   2.77550e+02
          4952   4.95200e-01   4.37088e-02   2.76896e+02   2.77600e+02
          4953   4.95300e-01   4.36966e-02   2.76942e+02   2.77650e+02
          4954   4.95400e-01   4.36833e-02   2.76994e+02   2.77700e+02
          4955   4.95500e-01   4.36695e-02   2.77046e+02   2.77750e+02
          4956   4.95600e-01   4.36549e-02   2.77094e+02   2.77800e+02
          4957   4.95700e-01   4.36392e-02   2.77143e+02   2.77850e+02
          4958   4.95800e-01   4.36230e-02   2.77195e+02   2.77900e+02
          4959   4.95900e-01   4.36051e-02   2.77245e+02   2.77950e+02
          4960   4.96000e-01   4.35863e-02   2.77297e+02   2.78000e+02
          4961   4.96100e-01   4.35665e-02   2.77344e+02   2.78050e+02
          4962   4.96200e-01   4.35462e-02   2.77396e+02   2.78100e+02
          4963   4.96300e-01   4.35276e-02   2.77446e+02   2.78150e+02
          4964   4.96400e-01   4.35097e-02   2.77499e+02   2.78200e+02
          4965   4.96500e-01   4.34928e-02   2.77544e+02   2.78250e+02
          4966   4.96600e-01   4.34763e-02   2.77595e+02   2.78300e+02
          4967   4.96700e-01   4.34606e-02   2.77643e+02   2.78350e+02
          4968   4.96800e-01   4.34451e-02   2.77696e+02   2.78400e+02
          4969   4.96900e-01   4.34308e-02   2.77746e+02   2.78450e+02
          4970   4.97000e-01   4.34165e-02   2.77796e+02   2.78500e+02
          4971   4.97100e-01   4.34027e-02   2.77846e+02   2.78550e+02
          4972   4.97200e-01   4.33891e-02   2.77896e+02   2.78600e+02
          4973   4.97300e-01   4.33772e-02   2.77948e+02   2.78650e+02
          4974   4.97400e-01   4.33660e-02   2.77999e+02   2.78700e+02
          4975   4.97500e-01   4.33514e-02   2.78048e+02   2.78750e+02
          4976   4.97600e-01   4.33371e-02   2.78097e+02   2.78800e+02
          4977   4.97700e-01   4.33214e-02   2.78146e+02   2.78850e+02
          4978   4.97800e-01   4.33059e-02   2.78199e+02   2.78900e+02
          4979   4.97900e-01   4.32911e-02   2.78246e+02   2.78950e+02
          4980   4.98000e-01   4.32758e-02   2.78299e+02   2.79000e+02
          4981   4.98100e-01   4.32589e-02   2.78348e+02   2.79050e+02
          4982   4.98200e-01   4.32408e-02   2.78395e+02   2.79100e+02
          4983   4.98300e-01   4.32208e-02   2.78441e+02   2.79150e+02
          4984   4.98400e-01   4.32005e-02   2.78493e+02   2.79200e+02
          4985   4.98500e-01   4.31783e-02   2.78541e+02   2.79250e+02
          4986   4.98600e-01   4.31557e-02   2.78596e+02   2.79300e+02
          4987   4.98700e-01   4.31315e-02   2.78644e+02   2.79350e+02
          4988   4.98800e-01   4.31064e-02   2.78692e+02   2.79400e+02
          4989   4.98900e-01   4.30814e-02   2.78743e+02   2.79450e+02
          4990   4.99000e-01   4.30561e-02   2.78790e+02   2.79500e+02
          4991   4.99100e-01   4.30309e-02   2.78841e+02   2.79550e+02
          4992   4.99200e-01   4.30053e-02   2.78890e+02   2.79600e+02
          4993   4.99300e-01   4.29788e-02   2.78943e+02   2.79650e+02
          4994   4.99400e-01   4.29525e-02   2.78990e+02   2.79700e+02
          4995   4.99500e-01   4.29263e-02   2.79041e+02   2.79750e+02
          4996   4.99600e-01   4.28997e-02   2.79092e+02   2.79800e+02
          4997   4.99700e-01   4.28726e-02   2.79143e+02   2.79850e+02
          4998   4.99800e-01   4.28456e-02   2.79191e+02   2.79900e+02
          4999   4.99900e-01   4.28194e-02   2.79242e+02   2.79950e+02
          5000   5.00000e-01   4.27940e-02   2.79290e+02   2.80000e+02
          5001   5.00100e-01   4.27698e-02   2.79343e+02   2.80050e+02
          5002   5.00200e-01   4.27456e-02   2.79391e+02   2.80100e+02
          5003   5.00300e-01   4.27217e-02   2.79443e+02   2.80150e+02
          5004   5.00400e-01   4.26983e-02   2.79491e+02   2.80200e+02
          5005   5.00500e-01   4.26756e-02   2.79544e+02   2.80250e+02
          5006   5.00600e-01   4.26529e-02   2.79591e+02   2.80300e+02
          5007   5.00700e-01   4.26292e-02   2.79642e+02   2.80350e+02
          5008   5.00800e-01   4.26044e-02   2.79693e+02   2.80400e+02
          5009   5.00900e-01   4.25797e-02   2.79740e+02   2.80450e+02
          5010   5.01000e-01   4.25556e-02   2.79792e+02   2.80500e+02
          5011   5.01100e-01   4.25324e-02   2.79842e+02   2.80550e+02
          5012   5.01200e-01   4.25097e-02   2.79892e+02   2.80600e+02
          5013   5.01300e-01   4.24868e-02   2.79942e+02   2.80650e+02
          5014   5.01400e-01   4.24650e-02   2.79992e+02   2.80700e+02
          5015   5.01500e-01   4.24439e-02   2.80040e+02   2.80750e+02
          5016   5.01600e-01   4.24246e-02   2.80092e+02   2.80800e+02
          5017   5.01700e-01   4.24056e-02   2.80144e+02   2.80850e+02
          5018   5.01800e-01   4.23869e-02   2.80192e+02   2.80900e+02
          5019   5.01900e-01   4.23676e-02   2.80242e+02   2.80950e+02
          5020   5.02000e-01   4.23492e-02   2.80291e+02   2.81000e+02
          5021   5.02100e-01   4.23326e-02   2.80342e+02   2.81050e+02
          5022   5.02200e-01   4.23168e-02   2.80392e+02   2.81100e+02
          5023   5.02300e-01   4.23012e-02   2.80445e+02   2.81150e+02
          5024   5.02400e-01   4.22845e-02   2.80494e+02   2.81200e+02
          5025   5.02500e-01   4.22671e-02   2.80541e+02   2.81250e+02
          5026   5.02600e-01   4.22490e-02   2.80592e+02   2.81300e+02
          5027   5.02700e-01   4.22298e-02   2.80641e+02   2.81350e+02
          5028   5.02800e-01   4.22103e-02   2.80695e+02   2.81400e+02
          5029   5.02900e-01   4.21901e-02   2.80743e+02   2.81450e+02
          5030   5.03000e-01   4.21696e-02   2.80791e+02   2.81500e+02
          5031   5.03100e-01   4.21494e-02   2.80839e+02   2.81550e+02
          5032   5.03200e-01   4.21300e-02   2.80891e+02   2.81600e+02
          5033   5.03300e-01   4.21108e-02   2.80942e+02   2.81650e+02
          5034   5.03400e-01   4.20917e-02   2.80995e+02   2.81700e+02
          5035   5.03500e-01   4.20727e-02   2.81041e+02   2.81750e+02
          5036   5.03600e-01   4.20538e-02   2.81090e+02   2.81800e+02
          5037   5.03700e-01   4.20362e-02   2.81143e+02   2.81850e+02
          5038   5.03800e-01   4.20185e-02   2.81193e+02   2.81900e+02
          5039   5.03900e-01   4.20008e-02   2.81243e+02   2.81950e+02
          5040   5.04000e-01   4.19813e-02   2.81292e+02   2.82000e+02
          5041   5.04100e-01   4.19621e-02   2.81343e+02   2.82050e+02
          5042   5.04200e-01   4.19422e-02   2.81395e+02   2.82100e+02
          5043   5.04300e-01   4.19219e-02   2.81442e+02   2.82150e+02
          5044   5.04400e-01   4.19005e-02   2.81492e+02   2.82200e+02
          5045   5.04500e-01   4.18792e-02   2.81543e+02   2.82250e+02
          5046   5.04600e-01   4.18575e-02   2.81591e+02   2.82300e+02
          5047   5.04700e-01   4.18360e-02   2.81643e+02   2.82350e+02
          5048   5.04800e-01   4.18148e-02   2.81692e+02   2.82400e+02
          5049   5.04900e-01   4.17938e-02   2.81744e+02   2.82450e+02
          5050   5.05000e-01   4.17738e-02   2.81793e+02   2.82500e+02
          5051   5.05100e-01   4.17559e-02   2.81842e+02   2.82550e+02
          5052   5.05200e-01   4.17397e-02   2.81894e+02   2.82600e+02
          5053   5.05300e-01   4.17261e-02   2.81941e+02   2.82650e+02
          5054   5.05400e-01   4.17144e-02   2.81993e+02   2.82700e+02
          5055   5.05500e-01   4.17025e-02   2.82042e+02   2.82750e+02
          5056   5.05600e-01   4.16906e-02   2.82096e+02   2.82800e+02
          5057   5.05700e-01   4.16787e-02   2.82140e+02   2.82850e+02
          5058   5.05800e-01   4.16667e-02   2.82195e+02   2.82900e+02
          5059   5.05900e-01   4.16574e-02   2.82245e+02   2.82950e+02
          5060   5.06000e-01   4.16481e-02   2.82295e+02   2.83000e+02
          5061   5.06100e-01   4.16386e-02   2.82344e+02   2.83050e+02
          5062   5.06200e-01   4.16305e-02   2.82392e+02   2.83100e+02
          5063   5.06300e-01   4.16222e-02   2.82445e+02   2.83150e+02
          5064   5.06400e-01   4.16136e-02   2.82493e+02   2.83200e+02
          5065   5.06500e-01   4.16043e-02   2.82543e+02   2.83250e+02
          5066   5.06600e-01   4.15938e-02   2.82593e+02   2.83300e+02
          5067   5.06700e-01   4.15819e-02   2.82643e+02   2.83350e+02
          5068   5.06800e-01   4.15688e-02   2.82693e+02   2.83400e+02
          5069   5.06900e-01   4.15556e-02   2.82741e+02   2.83450e+02
          5070   5.07000e-01   4.15413e-02   2.82797e+02   2.83500e+02
          5071   5.07100e-01   4.15270e-02   2.82846e+02   2.83550e+02
          5072   5.07200e-01   4.15115e-02   2.82896e+02   2.83600e+02
          5073   5.07300e-01   4.14951e-02   2.82943e+02   2.83650e+02
          5074   5.07400e-01   4.14789e-02   2.82991e+02   2.83700e+02
          5075   5.07500e-01   4.14639e-02   2.83044e+02   2.83750e+02
          5076   5.07600e-01   4.14488e-02   2.83093e+02   2.83800e+02
          5077   5.07700e-01   4.14345e-02   2.83143e+02   2.83850e+02
          5078   5.07800e-01   4.14197e-02   2.83190e+02   2.83900e+02
          5079   5.07900e-01   4.14052e-02   2.83243e+02   2.83950e+02
          5080   5.08000e-01   4.13895e-02   2.83291e+02   2.84000e+02
          5081   5.08100e-01   4.13733e-02   2.83342e+02   2.84050e+02
          5082   5.08200e-01   4.13549e-02   2.83388e+02   2.84100e+02
          5083   5.08300e-01   4.13368e-02   2.83440e+02   2.84150e+02
          5084   5.08400e-01   4.13191e-02   2.83489e+02   2.84200e+02
          5085   5.08500e-01   4.13013e-02   2.83539e+02   2.84250e+02
          5086   5.08600e-01   4.12846e-02   2.83588e+02   2.84300e+02
          5087   5.08700e-01   4.12676e-02   2.83638e+02   2.84350e+02
          5088   5.08800e-01   4.12514e-02   2.83686e+02   2.84400e+02
          5089   5.08900e-01   4.12354e-02   2.83738e+02   2.84450e+02
          5090   5.09000e-01   4.12197e-02   2.83788e+02   2.84500e+02
          5091   5.09100e-01   4.12045e-02   2.83839e+02   2.84550e+02
          5092   5.09200e-01   4.11901e-02   2.83888e+02   2.84600e+02
          5093   5.09300e-01   4.11749e-02   2.83938e+02   2.84650e+02
          5094   5.09400e-01   4.11582e-02   2.83986e+02   2.84700e+02
          5095   5.09500e-01   4.11448e-02   2.84039e+02   2.84750e+02
          5096   5.09600e-01   4.11315e-02   2.84087e+02   2.84800e+02
          5097   5.09700e-01   4.11205e-02   2.84137e+02   2.84850e+02
          5098   5.09800e-01   4.11096e-02   2.84188e+02   2.84900e+02
          5099   5.09900e-01   4.10991e-02   2.84237e+02   2.84950e+02
          5100   5.10000e-01   4.10910e-02   2.84286e+02   2.85000e+02
          5101   5.10100e-01   4.10838e-02   2.84337e+02   2.85050e+02
          5102   5.10200e-01   4.10762e-02   2.84389e+02   2.85100e+02
          5103   5.10300e-01   4.10709e-02   2.84436e+02   2.85150e+02
          5104   5.10400e-01   4.10657e-02   2.84486e+02   2.85200e+02
          5105   5.10500e-01   4.10614e-02   2.84535e+02   2.85250e+02
          5106   5.10600e-01   4.10571e-02   2.84587e+02   2.85300e+02
          5107   5.10700e-01   4.10562e-02   2.84635e+02   2.85350e+02
          5108   5.10800e-01   4.10562e-02   2.84685e+02   2.85400e+02
          5109   5.10900e-01   4.10538e-02   2.84736e+02   2.85450e+02
          5110   5.11000e-01   4.10533e-02   2.84786e+02   2.85500e+02
          5111   5.11100e-01   4.10519e-02   2.84836e+02   2.85550e+02
          5112   5.11200e-01   4.10514e-02   2.84885e+02   2.85600e+02
          5113   5.11300e-01   4.10523e-02   2.84937e+02   2.85650e+02
          5114   5.11400e-01   4.10533e-02   2.84986e+02   2.85700e+02
          5115   5.11500e-01   4.10542e-02   2.85033e+02   2.85750e+02
          5116   5.11600e-01   4.10581e-02   2.85083e+02   2.85800e+02
          5117   5.11700e-01   4.10626e-02   2.85135e+02   2.85850e+02
          5118   5.11800e-01   4.10686e-02   2.85188e+02   2.85900e+02
          5119   5.11900e-01   4.10745e-02   2.85237e+02   2.85950e+02
          5120   5.12000e-01   4.10821e-02   2.85285e+02   2.86000e+02
          5121   5.12100e-01   4.10903e-02   2.85334e+02   2.86050e+02
          5122   5.12200e-01   4.10993e-02   2.85382e+02   2.86100e+02
          5123   5.12300e-01   4.11086e-02   2.85436e+02   2.86150e+02
          5124   5.12400e-01   4.11160e-02   2.85485e+02   2.86200e+02
          5125   5.12500e-01   4.11236e-02   2.85535e+02   2.86250e+02
          5126   5.12600e-01   4.11308e-02   2.85585e+02   2.86300e+02
          5127   5.12700e-01   4.11370e-02   2.85633e+02   2.86350e+02
          5128   5.12800e-01   4.11444e-02   2.85686e+02   2.86400e+02
          5129   5.12900e-01   4.11508e-02   2.85734e+02   2.86450e+02
          5130   5.13000e-01   4.11568e-02   2.85786e+02   2.86500e+02
          5131   5.13100e-01   4.11620e-02   2.85834e+02   2.86550e+02
          5132   5.13200e-01   4.11670e-02   2.85884e+02   2.86600e+02
          5133   5.13300e-01   4.11706e-02   2.85934e+02   2.86650e+02
          5134   5.13400e-01   4.11749e-02   2.85985e+02   2.86700e+02
          5135   5.13500e-01   4.11773e-02   2.86035e+02   2.86750e+02
          5136   5.13600e-01   4.11780e-02   2.86086e+02   2.86800e+02
          5137   5.13700e-01   4.11782e-02   2.86133e+02   2.86850e+02
          5138   5.13800e-01   4.11777e-02   2.86187e+02   2.86900e+02
          5139   5.13900e-01   4.11761e-02   2.86231e+02   2.86950e+02
          5140   5.14000e-01   4.11737e-02   2.86285e+02   2.87000e+02
          5141   5.14100e-01   4.11706e-02   2.86335e+02   2.87050e+02
          5142   5.14200e-01   4.11680e-02   2.86385e+02   2.87100e+02
          5143   5.14300e-01   4.11642e-02   2.86434e+02   2.87150e+02
          5144   5.14400e-01   4.11606e-02   2.86485e+02   2.87200e+02
          5145   5.14500e-01   4.11570e-02   2.86536e+02   2.87250e+02
          5146   5.14600e-01   4.11539e-02   2.86583e+02   2.87300e+02
          5147   5.14700e-01   4.11522e-02   2.86634e+02   2.87350e+02
          5148   5.14800e-01   4.11518e-02   2.86683e+02   2.87400e+02
          5149   5.14900e-01   4.11520e-02   2.86735e+02   2.87450e+02
          5150   5.15000e-01   4.11527e-02   2.86787e+02   2.87500e+02
          5151   5.15100e-01   4.11537e-02   2.86832e+02   2.87550e+02
          5152   5.15200e-01   4.11534e-02   2.86882e+02   2.87600e+02
          5153   5.15300e-01   4.11546e-02   2.86932e+02   2.87650e+02
          5154   5.15400e-01   4.11553e-02   2.86987e+02   2.87700e+02
          5155   5.15500e-01   4.11558e-02   2.87034e+02   2.87750e+02
          5156   5.15600e-01   4.11587e-02   2.87084e+02   2.87800e+02
          5157   5.15700e-01   4.11623e-02   2.87133e+02   2.87850e+02
          5158   5.15800e-01   4.11665e-02   2.87183e+02   2.87900e+02
          5159   5.15900e-01   4.11737e-02   2.87233e+02   2.87950e+02
          5160   5.16000e-01   4.11816e-02   2.87285e+02   2.88000e+02
          5161   5.16100e-01   4.11918e-02   2.87334e+02   2.88050e+02
          5162   5.16200e-01   4.12011e-02   2.87383e+02   2.88100e+02
          5163   5.16300e-01   4.12114e-02   2.87433e+02   2.88150e+02
          5164   5.16400e-01   4.12209e-02   2.87483e+02   2.88200e+02
          5165   5.16500e-01   4.12300e-02   2.87535e+02   2.88250e+02
          5166   5.16600e-01   4.12385e-02   2.87584e+02   2.88300e+02
          5167   5.16700e-01   4.12464e-02   2.87634e+02   2.88350e+02
          5168   5.16800e-01   4.12552e-02   2.87684e+02   2.88400e+02
          5169   5.16900e-01   4.12645e-02   2.87734e+02   2.88450e+02
          5170   5.17000e-01   4.12755e-02   2.87782e+02   2.88500e+02
          5171   5.17100e-01   4.12855e-02   2.87834e+02   2.88550e+02
          5172   5.17200e-01   4.12953e-02   2.87885e+02   2.88600e+02
          5173   5.17300e-01   4.13032e-02   2.87932e+02   2.88650e+02
          5174   5.17400e-01   4.13120e-02   2.87984e+02   2.88700e+02
          5175   5.17500e-01   4.13218e-02   2.88036e+02   2.88750e+02
          5176   5.17600e-01   4.13320e-02   2.88082e+02   2.88800e+02
          5177   5.17700e-01   4.13423e-02   2.88135e+02   2.88850e+02
          5178   5.17800e-01   4.13506e-02   2.88182e+02   2.88900e+02
          5179   5.17900e-01   4.13592e-02   2.88231e+02   2.88950e+02
          5180   5.18000e-01   4.13661e-02   2.88281e+02   2.89000e+02
          5181   5.18100e-01   4.13744e-02   2.88335e+02   2.89050e+02
          5182   5.18200e-01   4.13828e-02   2.88387e+02   2.89100e+02
          5183   5.18300e-01   4.13923e-02   2.88432e+02   2.89150e+02
          5184   5.18400e-01   4.14035e-02   2.88482e+02   2.89200e+02
          5185   5.18500e-01   4.14164e-02   2.88532e+02   2.89250e+02
          5186   5.18600e-01   4.14314e-02   2.88583e+02   2.89300e+02
          5187   5.18700e-01   4.14469e-02   2.88634e+02   2.89350e+02
          5188   5.18800e-01   4.14622e-02   2.88681e+02   2.89400e+02
          5189   5.18900e-01   4.14777e-02   2.88733e+02   2.89450e+02
          5190   5.19000e-01   4.14934e-02   2.88780e+02   2.89500e+02
          5191   5.19100e-01   4.15087e-02   2.88833e+02   2.89550e+02
          5192   5.19200e-01   4.15232e-02   2.88884e+02   2.89600e+02
          5193   5.19300e-01   4.15394e-02   2.88936e+02   2.89650e+02
          5194   5.19400e-01   4.15552e-02   2.88983e+02   2.89700e+02
          5195   5.19500e-01   4.15719e-02   2.89031e+02   2.89750e+02
          5196   5.19600e-01   4.15885e-02   2.89081e+02   2.89800e+02
          5197   5.19700e-01   4.16043e-02   2.89133e+02   2.89850e+02
          5198   5.19800e-01   4.16203e-02   2.89183e+02   2.89900e+02
          5199   5.19900e-01   4.16358e-02   2.89234e+02   2.89950e+02
          5200   5.20000e-01   4.16508e-02   2.89279e+02   2.90000e+02
          5201   5.20100e-01   4.16656e-02   2.89329e+02   2.90050e+02
          5202   5.20200e-01   4.16802e-02   2.89380e+02   2.90100e+02
          5203   5.20300e-01   4.16942e-02   2.89433e+02   2.90150e+02
          5204   5.20400e-01   4.17080e-02   2.89485e+02   2.90200e+02
          5205   5.20500e-01   4.17213e-02   2.89530e+02   2.90250e+02
          5206   5.20600e-01   4.17348e-02   2.89582e+02   2.90300e+02
          5207   5.20700e-01   4.17486e-02   2.89630e+02   2.90350e+02
          5208   5.20800e-01   4.17629e-02   2.89681e+02   2.90400e+02
          5209   5.20900e-01   4.17771e-02   2.89731e+02   2.90450e+02
          5210   5.21000e-01   4.17907e-02   2.89782e+02   2.90500e+02
          5211   5.21100e-01   4.18040e-02   2.89832e+02   2.90550e+02
          5212   5.21200e-01   4.18178e-02   2.89880e+02   2.90600e+02
          5213   5.21300e-01   4.18321e-02   2.89933e+02   2.90650e+02
          5214   5.21400e-01   4.18453e-02   2.89983e+02   2.90700e+02
          5215   5.21500e-01   4.18580e-02   2.90030e+02   2.90750e+02
          5216   5.21600e-01   4.18706e-02   2.90079e+02   2.90800e+02
          5217   5.21700e-01   4.18820e-02   2.90131e+02   2.90850e+02
          5218   5.21800e-01   4.18942e-02   2.90182e+02   2.90900e+02
          5219   5.21900e-01   4.19068e-02   2.90229e+02   2.90950e+02
          5220   5.22000e-01   4.19185e-02   2.90281e+02   2.91000e+02
          5221   5.22100e-01   4.19295e-02   2.90331e+02   2.91050e+02
          5222   5.22200e-01   4.19400e-02   2.90381e+02   2.91100e+02
          5223   5.22300e-01   4.19528e-02   2.90432e+02   2.91150e+02
          5224   5.22400e-01   4.19662e-02   2.90482e+02   2.91200e+02
          5225   5.22500e-01   4.19803e-02   2.90531e+02   2.91250e+02
          5226   5.22600e-01   4.19955e-02   2.90581e+02   2.91300e+02
          5227   5.22700e-01   4.20113e-02   2.90630e+02   2.91350e+02
          5228   5.22800e-01   4.20287e-02   2.90677e+02   2.91400e+02
          5229   5.22900e-01   4.20480e-02   2.90732e+02   2.91450e+02
          5230   5.23000e-01   4.20675e-02   2.90782e+02   2.91500e+02
          5231   5.23100e-01   4.20873e-02   2.90829e+02   2.91550e+02
          5232   5.23200e-01   4.21069e-02   2.90876e+02   2.91600e+02
          5233   5.23300e-01   4.21278e-02   2.90929e+02   2.91650e+02
          5234   5.23400e-01   4.21493e-02   2.90978e+02   2.91700e+02
          5235   5.23500e-01   4.21722e-02   2.91033e+02   2.91750e+02
          5236   5.23600e-01   4.21946e-02   2.91081e+02   2.91800e+02
          5237   5.23700e-01   4.22182e-02   2.91129e+02   2.91850e+02
          5238   5.23800e-01   4.22421e-02   2.91179e+02   2.91900e+02
          5239   5.23900e-01   4.22670e-02   2.91231e+02   2.91950e+02
          5240   5.24000e-01   4.22945e-02   2.91282e+02   2.92000e+02
          5241   5.24100e-01   4.23226e-02   2.91330e+02   2.92050e+02
          5242   5.24200e-01   4.23530e-02   2.91380e+02   2.92100e+02
          5243   5.24300e-01   4.23841e-02   2.91430e+02   2.92150e+02
          5244   5.24400e-01   4.24165e-02   2.91482e+02   2.92200e+02
          5245   5.24500e-01   4.24488e-02   2.91534e+02   2.92250e+02
          5246   5.24600e-01   4.24795e-02   2.91584e+02   2.92300e+02
          5247   5.24700e-01   4.25087e-02   2.91632e+02   2.92350e+02
          5248   5.24800e-01   4.25374e-02   2.91682e+02   2.92400e+02
          5249   5.24900e-01   4.25651e-02   2.91732e+02   2.92450e+02
          5250   5.25000e-01   4.25912e-02   2.91784e+02   2.92500e+02
          5251   5.25100e-01   4.26149e-02   2.91835e+02   2.92550e+02
          5252   5.25200e-01   4.26360e-02   2.91884e+02   2.92600e+02
          5253   5.25300e-01   4.26556e-02   2.91933e+02   2.92650e+02
          5254   5.25400e-01   4.26735e-02   2.91983e+02   2.92700e+02
          5255   5.25500e-01   4.26915e-02   2.92035e+02   2.92750e+02
          5256   5.25600e-01   4.27097e-02   2.92084e+02   2.92800e+02
          5257   5.25700e-01   4.27277e-02   2.92136e+02   2.92850e+02
          5258   5.25800e-01   4.27452e-02   2.92185e+02   2.92900e+02
          5259   5.25900e-01   4.27613e-02   2.92235e+02   2.92950e+02
          5260   5.26000e-01   4.27766e-02   2.92284e+02   2.93000e+02
          5261   5.26100e-01   4.27915e-02   2.92336e+02   2.93050e+02
          5262   5.26200e-01   4.28058e-02   2.92386e+02   2.93100e+02
          5263   5.26300e-01   4.28188e-02   2.92436e+02   2.93150e+02
          5264   5.26400e-01   4.28323e-02   2.92482e+02   2.93200e+02
          5265   5.26500e-01   4.28466e-02   2.92534e+02   2.93250e+02
          5266   5.26600e-01   4.28620e-02   2.92584e+02   2.93300e+02
          5267   5.26700e-01   4.28783e-02   2.92634e+02   2.93350e+02
          5268   5.26800e-01   4.28953e-02   2.92684e+02   2.93400e+02
          5269   5.26900e-01   4.29133e-02   2.92733e+02   2.93450e+02
          5270   5.27000e-01   4.29318e-02   2.92783e+02   2.93500e+02
          5271   5.27100e-01   4.29502e-02   2.92834e+02   2.93550e+02
          5272   5.27200e-01   4.29686e-02   2.92883e+02   2.93600e+02
          5273   5.27300e-01   4.29875e-02   2.92937e+02   2.93650e+02
          5274   5.27400e-01   4.30063e-02   2.92983e+02   2.93700e+02
          5275   5.27500e-01   4.30259e-02   2.93033e+02   2.93750e+02
          5276   5.27600e-01   4.30458e-02   2.93082e+02   2.93800e+02
          5277   5.27700e-01   4.30657e-02   2.93134e+02   2.93850e+02
          5278   5.27800e-01   4.30852e-02   2.93184e+02   2.93900e+02
          5279   5.27900e-01   4.31049e-02   2.93233e+02   2.93950e+02
          5280   5.28000e-01   4.31257e-02   2.93279e+02   2.94000e+02
          5281   5.28100e-01   4.31480e-02   2.93332e+02   2.94050e+02
          5282   5.28200e-01   4.31710e-02   2.93383e+02   2.94100e+02
          5283   5.28300e-01   4.31930e-02   2.93431e+02   2.94150e+02
          5284   5.28400e-01   4.32140e-02   2.93483e+02   2.94200e+02
          5285   5.28500e-01   4.32341e-02   2.93530e+02   2.94250e+02
          5286   5.28600e-01   4.32538e-02   2.93581e+02   2.94300e+02
          5287   5.28700e-01   4.32733e-02   2.93632e+02   2.94350e+02
          5288   5.28800e-01   4.32919e-02   2.93683e+02   2.94400e+02
          5289   5.28900e-01   4.33105e-02   2.93730e+02   2.94450e+02
          5290   5.29000e-01   4.33278e-02   2.93783e+02   2.94500e+02
          5291   5.29100e-01   4.33456e-02   2.93830e+02   2.94550e+02
          5292   5.29200e-01   4.33650e-02   2.93881e+02   2.94600e+02
          5293   5.29300e-01   4.33860e-02   2.93932e+02   2.94650e+02
          5294   5.29400e-01   4.34058e-02   2.93982e+02   2.94700e+02
          5295   5.29500e-01   4.34254e-02   2.94032e+02   2.94750e+02
          5296   5.29600e-01   4.34437e-02   2.94081e+02   2.94800e+02
          5297   5.29700e-01   4.34610e-02   2.94133e+02   2.94850e+02
          5298   5.29800e-01   4.34769e-02   2.94181e+02   2.94900e+02
          5299   5.29900e-01   4.34924e-02   2.94230e+02   2.94950e+02
          5300   5.30000e-01   4.35073e-02   2.94280e+02   2.95000e+02
          5301   5.30100e-01   4.35224e-02   2.94331e+02   2.95050e+02
          5302   5.30200e-01   4.35377e-02   2.94380e+02   2.95100e+02
          5303   5.30300e-01   4.35531e-02   2.94431e+02   2.95150e+02
          5304   5.30400e-01   4.35671e-02   2.94480e+02   2.95200e+02
          5305   5.30500e-01   4.35805e-02   2.94531e+02   2.95250e+02
          5306   5.30600e-01   4.35935e-02   2.94580e+02   2.95300e+02
          5307   5.30700e-01   4.36059e-02   2.94628e+02   2.95350e+02
          5308   5.30800e-01   4.36186e-02   2.94682e+02   2.95400e+02
          5309   5.30900e-01   4.36313e-02   2.94731e+02   2.95450e+02
          5310   5.31000e-01   4.36440e-02   2.94779e+02   2.95500e+02
          5311   5.31100e-01   4.36571e-02   2.94831e+02   2.95550e+02
          5312   5.31200e-01   4.36699e-02   2.94877e+02   2.95600e+02
          5313   5.31300e-01   4.36832e-02   2.94931e+02   2.95650e+02
          5314   5.31400e-01   4.36959e-02   2.94980e+02   2.95700e+02
          5315   5.31500e-01   4.37090e-02   2.95031e+02   2.95750e+02
          5316   5.31600e-01   4.37221e-02   2.95078e+02   2.95800e+02
          5317   5.31700e-01   4.37342e-02   2.95127e+02   2.95850e+02
          5318   5.31800e-01   4.37470e-02   2.95180e+02   2.95900e+02
          5319   5.31900e-01   4.37593e-02   2.95227e+02   2.95950e+02
          5320   5.32000e-01   4.37708e-02   2.95278e+02   2.96000e+02
          5321   5.32100e-01   4.37824e-02   2.95330e+02   2.96050e+02
          5322   5.32200e-01   4.37933e-02   2.95376e+02   2.96100e+02
          5323   5.32300e-01   4.38044e-02   2.95429e+02   2.96150e+02
          5324   5.32400e-01   4.38159e-02   2.95478e+02   2.96200e+02
          5325   5.32500e-01   4.38265e-02   2.95530e+02   2.96250e+02
          5326   5.32600e-01   4.38369e-02   2.95578e+02   2.96300e+02
          5327   5.32700e-01   4.38483e-02   2.95628e+02   2.96350e+02
          5328   5.32800e-01   4.38603e-02   2.95674e+02   2.96400e+02
          5329   5.32900e-01   4.38724e-02   2.95729e+02   2.96450e+02
          5330   5.33000e-01   4.38848e-02   2.95777e+02   2.96500e+02
          5331   5.33100e-01   4.38974e-02   2.95828e+02   2.96550e+02
          5332   5.33200e-01   4.39112e-02   2.95876e+02   2.96600e+02
          5333   5.33300e-01   4.39264e-02   2.95926e+02   2.96650e+02
          5334   5.33400e-01   4.39425e-02   2.95976e+02   2.96700e+02
          5335   5.33500e-01   4.39598e-02   2.96025e+02   2.96750e+02
          5336   5.33600e-01   4.39775e-02   2.96079e+02   2.96800e+02
          5337   5.33700e-01   4.39945e-02   2.96128e+02   2.96850e+02
          5338   5.33800e-01   4.40101e-02   2.96176e+02   2.96900e+02
          5339   5.33900e-01   4.40258e-02   2.96225e+02   2.96950e+02
          5340   5.34000e-01   4.40416e-02   2.96277e+02   2.97000e+02
          5341   5.34100e-01   4.40577e-02   2.96327e+02   2.97050e+02
          5342   5.34200e-01   4.40742e-02   2.96376e+02   2.97100e+02
          5343   5.34300e-01   4.40915e-02   2.96423e+02   2.97150e+02
          5344   5.34400e-01   4.41096e-02   2.96475e+02   2.97200e+02
          5345   5.34500e-01   4.41286e-02   2.96527e+02   2.97250e+02
          5346   5.34600e-01   4.41479e-02   2.96577e+02   2.97300e+02
          5347   5.34700e-01   4.41670e-02   2.96625e+02   2.97350e+02
          5348   5.34800e-01   4.41852e-02   2.96677e+02   2.97400e+02
          5349   5.34900e-01   4.42030e-02   2.96726e+02   2.97450e+02
          5350   5.35000e-01   4.42210e-02   2.96776e+02   2.97500e+02
          5351   5.35100e-01   4.42388e-02   2.96830e+02   2.97550e+02
          5352   5.35200e-01   4.42560e-02   2.96880e+02   2.97600e+02
          5353   5.35300e-01   4.42718e-02   2.96928e+02   2.97650e+02
          5354   5.35400e-01   4.42868e-02   2.96978e+02   2.97700e+02
          5355   5.35500e-01   4.43019e-02   2.97028e+02   2.97750e+02
          5356   5.35600e-01   4.43167e-02   2.97080e+02   2.97800e+02
          5357   5.35700e-01   4.43312e-02   2.97130e+02   2.97850e+02
          5358   5.35800e-01   4.43455e-02   2.97176e+02   2.97900e+02
          5359   5.35900e-01   4.43597e-02   2.97227e+02   2.97950e+02
          5360   5.36000e-01   4.43743e-02   2.97276e+02   2.98000e+02
          5361   5.36100e-01   4.43892e-02   2.97331e+02   2.98050e+02
          5362   5.36200e-01   4.44052e-02   2.97381e+02   2.98100e+02
          5363   5.36300e-01   4.44210e-02   2.97430e+02   2.98150e+02
          5364   5.36400e-01   4.44372e-02   2.97479e+02   2.98200e+02
          5365   5.36500e-01   4.44537e-02   2.97529e+02   2.98250e+02
          5366   5.36600e-01   4.44708e-02   2.97577e+02   2.98300e+02
          5367   5.36700e-01   4.44878e-02   2.97629e+02   2.98350e+02
          5368   5.36800e-01   4.45035e-02   2.97680e+02   2.98400e+02
          5369   5.36900e-01   4.45179e-02   2.97728e+02   2.98450e+02
          5370   5.37000e-01   4.45327e-02   2.97774e+02   2.98500e+02
          5371   5.37100e-01   4.45475e-02   2.97831e+02   2.98550e+02
          5372   5.37200e-01   4.45625e-02   2.97879e+02   2.98600e+02
          5373   5.37300e-01   4.45785e-02   2.97929e+02   2.98650e+02
          5374   5.37400e-01   4.45951e-02   2.97980e+02   2.98700e+02
          5375   5.37500e-01   4.46112e-02   2.98025e+02   2.98750e+02
          5376   5.37600e-01   4.46267e-02   2.98076e+02   2.98800e+02
          5377   5.37700e-01   4.46414e-02   2.98129e+02   2.98850e+02
          5378   5.37800e-01   4.46559e-02   2.98178e+02   2.98900e+02
          5379   5.37900e-01   4.46702e-02   2.98228e+02   2.98950e+02
          5380   5.38000e-01   4.46842e-02   2.98276e+02   2.99000e+02
          5381   5.38100e-01   4.46976e-02   2.98327e+02   2.99050e+02
          5382   5.38200e-01   4.47111e-02   2.98381e+02   2.99100e+02
          5383   5.38300e-01   4.47234e-02   2.98428e+02   2.99150e+02
          5384   5.38400e-01   4.47339e-02   2.98476e+02   2.99200e+02
          5385   5.38500e-01   4.47434e-02   2.98527e+02   2.99250e+02
          5386   5.38600e-01   4.47521e-02   2.98577e+02   2.99300e+02
          5387   5.38700e-01   4.47609e-02   2.98628e+02   2.99350e+02
          5388   5.38800e-01   4.47694e-02   2.98677e+02   2.99400e+02
          5389   5.38900e-01   4.47782e-02   2.98727e+02   2.99450e+02
          5390   5.39000e-01   4.47873e-02   2.98778e+02   2.99500e+02
          5391   5.39100e-01   4.47968e-02   2.98827e+02   2.99550e+02
          5392   5.39200e-01   4.48073e-02   2.98876e+02   2.99600e+02
          5393   5.39300e-01   4.48179e-02   2.98926e+02   2.99650e+02
          5394   5.39400e-01   4.48289e-02   2.98978e+02   2.99700e+02
          5395   5.39500e-01   4.48409e-02   2.99025e+02   2.99750e+02
          5396   5.39600e-01   4.48540e-02   2.99074e+02   2.99800e+02
          5397   5.39700e-01   4.48685e-02   2.99125e+02   2.99850e+02
          5398   5.39800e-01   4.48840e-02   2.99178e+02   2.99900e+02
          5399   5.39900e-01   4.48992e-02   2.99224e+02   2.99950e+02
          5400   5.40000e-01   4.49154e-02   2.99275e+02   3.00000e+02
          5401   5.40100e-01   4.49322e-02   2.99324e+02   3.00050e+02
          5402   5.40200e-01   4.49500e-02   2.99374e+02   3.00100e+02
          5403   5.40300e-01   4.49686e-02   2.99425e+02   3.00150e+02
          5404   5.40400e-01   4.49884e-02   2.99477e+02   3.00200e+02
          5405   5.40500e-01   4.50073e-02   2.99524e+02   3.00250e+02
          5406   5.40600e-01   4.50270e-02   2.99574e+02   3.00300e+02
          5407   5.40700e-01   4.50466e-02   2.99623e+02   3.00350e+02
          5408   5.40800e-01   4.50660e-02   2.99674e+02   3.00400e+02
          5409   5.40900e-01   4.50855e-02   2.99724e+02   3.00450e+02
          5410   5.41000e-01   4.51061e-02   2.99774e+02   3.00500e+02
          5411   5.41100e-01   4.51256e-02   2.99825e+02   3.00550e+02
          5412   5.41200e-01   4.51449e-02   2.99872e+02   3.00600e+02
          5413   5.41300e-01   4.51639e-02   2.99924e+02   3.00650e+02
          5414   5.41400e-01   4.51832e-02   2.99973e+02   3.00700e+02
          5415   5.41500e-01   4.52023e-02   3.00022e+02   3.00750e+02
          5416   5.41600e-01   4.52216e-02   3.00075e+02   3.00800e+02
          5417   5.41700e-01   4.52410e-02   3.00124e+02   3.00850e+02
          5418   5.41800e-01   4.52607e-02   3.00172e+02   3.00900e+02
          5419   5.41900e-01   4.52808e-02   3.00223e+02   3.00950e+02
          5420   5.42000e-01   4.53019e-02   3.00277e+02   3.01000e+02
          5421   5.42100e-01   4.53235e-02   3.00326e+02   3.01050e+02
          5422   5.42200e-01   4.53455e-02   3.00375e+02   3.01100e+02
          5423   5.42300e-01   4.53674e-02   3.00424e+02   3.01150e+02
          5424   5.42400e-01   4.53908e-02   3.00477e+02   3.01200e+02
          5425   5.42500e-01   4.54150e-02   3.00528e+02   3.01250e+02
          5426   5.42600e-01   4.54401e-02   3.00577e+02   3.01300e+02
          5427   5.42700e-01   4.54655e-02   3.00628e+02   3.01350e+02
          5428   5.42800e-01   4.54913e-02   3.00676e+02   3.01400e+02
          5429   5.42900e-01   4.55172e-02   3.00727e+02   3.01450e+02
          5430   5.43000e-01   4.55433e-02   3.00778e+02   3.01500e+02
          5431   5.43100e-01   4.55694e-02   3.00827e+02   3.01550e+02
          5432   5.43200e-01   4.55950e-02   3.00877e+02   3.01600e+02
          5433   5.43300e-01   4.56202e-02   3.00927e+02   3.01650e+02
          5434   5.43400e-01   4.56453e-02   3.00976e+02   3.01700e+02
          5435   5.43500e-01   4.56701e-02   3.01026e+02   3.01750e+02
          5436   5.43600e-01   4.56941e-02   3.01079e+02   3.01800e+02
          5437   5.43700e-01   4.57173e-02   3.01128e+02   3.01850e+02
          5438   5.43800e-01   4.57397e-02   3.01176e+02   3.01900e+02
          5439   5.43900e-01   4.57613e-02   3.01227e+02   3.01950e+02
          5440   5.44000e-01   4.57817e-02   3.01275e+02   3.02000e+02
          5441   5.44100e-01   4.58015e-02   3.01328e+02   3.02050e+02
          5442   5.44200e-01   4.58207e-02   3.01377e+02   3.02100e+02
          5443   5.44300e-01   4.58401e-02   3.01426e+02   3.02150e+02
          5444   5.44400e-01   4.58601e-02   3.01472e+02   3.02200e+02
          5445   5.44500e-01   4.58818e-02   3.01525e+02   3.02250e+02
          5446   5.44600e-01   4.59043e-02   3.01579e+02   3.02300e+02
          5447   5.44700e-01   4.59279e-02   3.01624e+02   3.02350e+02
          5448   5.44800e-01   4.59517e-02   3.01674e+02   3.02400e+02
          5449   5.44900e-01   4.59759e-02   3.01723e+02   3.02450e+02
          5450   5.45000e-01   4.60002e-02   3.01774e+02   3.02500e+02
          5451   5.45100e-01   4.60251e-02   3.01824e+02   3.02550e+02
          5452   5.45200e-01   4.60505e-02   3.01876e+02   3.02600e+02
          5453   5.45300e-01   4.60758e-02   3.01923e+02   3.02650e+02
          5454   5.45400e-01   4.61007e-02   3.01974e+02   3.02700e+02
          5455   5.45500e-01   4.61253e-02   3.02023e+02   3.02750e+02
          5456   5.45600e-01   4.61485e-02   3.02074e+02   3.02800e+02
          5457   5.45700e-01   4.61705e-02   3.02124e+02   3.02850e+02
          5458   5.45800e-01   4.61917e-02   3.02172e+02   3.02900e+02
          5459   5.45900e-01   4.62122e-02   3.02222e+02   3.02950e+02
          5460   5.46000e-01   4.62327e-02   3.02272e+02   3.03000e+02
          5461   5.46100e-01   4.62519e-02   3.02320e+02   3.03050e+02
          5462   5.46200e-01   4.62708e-02   3.02372e+02   3.03100e+02
          5463   5.46300e-01   4.62900e-02   3.02422e+02   3.03150e+02
          5464   5.46400e-01   4.63083e-02   3.02470e+02   3.03200e+02
          5465   5.46500e-01   4.63265e-02   3.02518e+02   3.03250e+02
          5466   5.46600e-01   4.63455e-02   3.02572e+02   3.03300e+02
          5467   5.46700e-01   4.63645e-02   3.02619e+02   3.03350e+02
          5468   5.46800e-01   4.63831e-02   3.02672e+02   3.03400e+02
          5469   5.46900e-01   4.64020e-02   3.02720e+02   3.03450e+02
          5470   5.47000e-01   4.64203e-02   3.02769e+02   3.03500e+02
          5471   5.47100e-01   4.64399e-02   3.02819e+02   3.03550e+02
          5472   5.47200e-01   4.64602e-02   3.02870e+02   3.03600e+02
          5473   5.47300e-01   4.64802e-02   3.02921e+02   3.03650e+02
          5474   5.47400e-01   4.64995e-02   3.02972e+02   3.03700e+02
          5475   5.47500e-01   4.65193e-02   3.03017e+02   3.03750e+02
          5476   5.47600e-01   4.65386e-02   3.03069e+02   3.03800e+02
          5477   5.47700e-01   4.65572e-02   3.03122e+02   3.03850e+02
          5478   5.47800e-01   4.65760e-02   3.03170e+02   3.03900e+02
          5479   5.47900e-01   4.65956e-02   3.03222e+02   3.03950e+02
          5480   5.48000e-01   4.66149e-02   3.03270e+02   3.04000e+02
          5481   5.48100e-01   4.66340e-02   3.03321e+02   3.04050e+02
          5482   5.48200e-01   4.66526e-02   3.03372e+02   3.04100e+02
          5483   5.48300e-01   4.66709e-02   3.03426e+02   3.04150e+02
          5484   5.48400e-01   4.66881e-02   3.03473e+02   3.04200e+02
          5485   5.48500e-01   4.67048e-02   3.03523e+02   3.04250e+02
          5486   5.48600e-01   4.67196e-02   3.03570e+02   3.04300e+02
          5487   5.48700e-01   4.67348e-02   3.03624e+02   3.04350e+02
          5488   5.48800e-01   4.67496e-02   3.03676e+02   3.04400e+02
          5489   5.48900e-01   4.67644e-02   3.03724e+02   3.04450e+02
          5490   5.49000e-01   4.67789e-02   3.03773e+02   3.04500e+02
          5491   5.49100e-01   4.67935e-02   3.03823e+02   3.04550e+02
          5492   5.49200e-01   4.68056e-02   3.03873e+02   3.04600e+02
          5493   5.49300e-01   4.68171e-02   3.03924e+02   3.04650e+02
          5494   5.49400e-01   4.68285e-02   3.03973e+02   3.04700e+02
          5495   5.49500e-01   4.68407e-02   3.04023e+02   3.04750e+02
          5496   5.49600e-01   4.68519e-02   3.04072e+02   3.04800e+02
          5497   5.49700e-01   4.68628e-02   3.04123e+02   3.04850e+02
          5498   5.49800e-01   4.68743e-02   3.04173e+02   3.04900e+02
          5499   5.49900e-01   4.68855e-02   3.04223e+02   3.04950e+02
          5500   5.50000e-01   4.68965e-02   3.04271e+02   3.05000e+02
          5501   5.50100e-01   4.69069e-02   3.04322e+02   3.05050e+02
          5502   5.50200e-01   4.69158e-02   3.04371e+02   3.05100e+02
          5503   5.50300e-01   4.69244e-02   3.04423e+02   3.05150e+02
          5504   5.50400e-01   4.69344e-02   3.04471e+02   3.05200e+02
          5505   5.50500e-01   4.69429e-02   3.04521e+02   3.05250e+02
          5506   5.50600e-01   4.69527e-02   3.04568e+02   3.05300e+02
          5507   5.50700e-01   4.69630e-02   3.04620e+02   3.05350e+02
          5508   5.50800e-01   4.69730e-02   3.04669e+02   3.05400e+02
          5509   5.50900e-01   4.69840e-02   3.04720e+02   3.05450e+02
          5510   5.51000e-01   4.69949e-02   3.04772e+02   3.05500e+02
          5511   5.51100e-01   4.70049e-02   3.04821e+02   3.05550e+02
          5512   5.51200e-01   4.70152e-02   3.04868e+02   3.05600e+02
          5513   5.51300e-01   4.70243e-02   3.04919e+02   3.05650e+02
          5514   5.51400e-01   4.70343e-02   3.04970e+02   3.05700e+02
          5515   5.51500e-01   4.70440e-02   3.05022e+02   3.05750e+02
          5516   5.51600e-01   4.70519e-02   3.05072e+02   3.05800e+02
          5517   5.51700e-01   4.70605e-02   3.05120e+02   3.05850e+02
          5518   5.51800e-01   4.70681e-02   3.05168e+02   3.05900e+02
          5519   5.51900e-01   4.70767e-02   3.05219e+02   3.05950e+02
          5520   5.52000e-01   4.70862e-02   3.05268e+02   3.06000e+02
          5521   5.52100e-01   4.70955e-02   3.05320e+02   3.06050e+02
          5522   5.52200e-01   4.71046e-02   3.05370e+02   3.06100e+02
          5523   5.52300e-01   4.71125e-02   3.05416e+02   3.06150e+02
          5524   5.52400e-01   4.71196e-02   3.05468e+02   3.06200e+02
          5525   5.52500e-01   4.71272e-02   3.05519e+02   3.06250e+02
          5526   5.52600e-01   4.71337e-02   3.05570e+02   3.06300e+02
          5527   5.52700e-01   4.71389e-02   3.05620e+02   3.06350e+02
          5528   5.52800e-01   4.71435e-02   3.05671e+02   3.06400e+02
          5529   5.52900e-01   4.71482e-02   3.05718e+02   3.06450e+02
          5530   5.53000e-01   4.71532e-02   3.05770e+02   3.06500e+02
          5531   5.53100e-01   4.71570e-02   3.05819e+02   3.06550e+02
          5532   5.53200e-01   4.71597e-02   3.05871e+02   3.06600e+02
          5533   5.53300e-01   4.71611e-02   3.05920e+02   3.06650e+02
          5534   5.53400e-01   4.71606e-02   3.05969e+02   3.06700e+02
          5535   5.53500e-01   4.71592e-02   3.06020e+02   3.06750e+02
          5536   5.53600e-01   4.71580e-02   3.06071e+02   3.06800e+02
          5537   5.53700e-01   4.71580e-02   3.06121e+02   3.06850e+02
          5538   5.53800e-01   4.71585e-02   3.06171e+02   3.06900e+02
          5539   5.53900e-01   4.71604e-02   3.06220e+02   3.06950e+02
          5540   5.54000e-01   4.71618e-02   3.06270e+02   3.07000e+02
          5541   5.54100e-01   4.71640e-02   3.06320e+02   3.07050e+02
          5542   5.54200e-01   4.71656e-02   3.06372e+02   3.07100e+02
          5543   5.54300e-01   4.71671e-02   3.06419e+02   3.07150e+02
          5544   5.54400e-01   4.71675e-02   3.06471e+02   3.07200e+02
          5545   5.54500e-01   4.71675e-02   3.06520e+02   3.07250e+02
          5546   5.54600e-01   4.71665e-02   3.06572e+02   3.07300e+02
          5547   5.54700e-01   4.71647e-02   3.06620e+02   3.07350e+02
          5548   5.54800e-01   4.71623e-02   3.06668e+02   3.07400e+02
          5549   5.54900e-01   4.71593e-02   3.06717e+02   3.07450e+02
          5550   5.55000e-01   4.71556e-02   3.06771e+02   3.07500e+02
          5551   5.55100e-01   4.71522e-02   3.06818e+02   3.07550e+02
          5552   5.55200e-01   4.71491e-02   3.06870e+02   3.07600e+02
          5553   5.55300e-01   4.71465e-02   3.06919e+02   3.07650e+02
          5554   5.55400e-01   4.71448e-02   3.06970e+02   3.07700e+02
          5555   5.55500e-01   4.71431e-02   3.07016e+02   3.07750e+02
          5556   5.55600e-01   4.71418e-02   3.07069e+02   3.07800e+02
          5557   5.55700e-01   4.71411e-02   3.07120e+02   3.07850e+02
          5558   5.55800e-01   4.71401e-02   3.07170e+02   3.07900e+02
          5559   5.55900e-01   4.71388e-02   3.07218e+02   3.07950e+02
          5560   5.56000e-01   4.71370e-02   3.07269e+02   3.08000e+02
          5561   5.56100e-01   4.71352e-02   3.07318e+02   3.08050e+02
          5562   5.56200e-01   4.71323e-02   3.07370e+02   3.08100e+02
          5563   5.56300e-01   4.71288e-02   3.07419e+02   3.08150e+02
          5564   5.56400e-01   4.71251e-02   3.07466e+02   3.08200e+02
          5565   5.56500e-01   4.71218e-02   3.07517e+02   3.08250e+02
          5566   5.56600e-01   4.71184e-02   3.07570e+02   3.08300e+02
          5567   5.56700e-01   4.71165e-02   3.07617e+02   3.08350e+02
          5568   5.56800e-01   4.71172e-02   3.07665e+02   3.08400e+02
          5569   5.56900e-01   4.71201e-02   3.07719e+02   3.08450e+02
          5570   5.57000e-01   4.71246e-02   3.07765e+02   3.08500e+02
          5571   5.57100e-01   4.71303e-02   3.07815e+02   3.08550e+02
          5572   5.57200e-01   4.71373e-02   3.07869e+02   3.08600e+02
          5573   5.57300e-01   4.71454e-02   3.07919e+02   3.08650e+02
          5574   5.57400e-01   4.71532e-02   3.07970e+02   3.08700e+02
          5575   5.57500e-01   4.71618e-02   3.08019e+02   3.08750e+02
          5576   5.57600e-01   4.71721e-02   3.08068e+02   3.08800e+02
          5577   5.57700e-01   4.71835e-02   3.08120e+02   3.08850e+02
          5578   5.57800e-01   4.71940e-02   3.08171e+02   3.08900e+02
          5579   5.57900e-01   4.72059e-02   3.08218e+02   3.08950e+02
          5580   5.58000e-01   4.72176e-02   3.08269e+02   3.09000e+02
          5581   5.58100e-01   4.72288e-02   3.08318e+02   3.09050e+02
          5582   5.58200e-01   4.72410e-02   3.08370e+02   3.09100e+02
          5583   5.58300e-01   4.72538e-02   3.08419e+02   3.09150e+02
          5584   5.58400e-01   4.72674e-02   3.08470e+02   3.09200e+02
          5585   5.58500e-01   4.72801e-02   3.08519e+02   3.09250e+02
          5586   5.58600e-01   4.72922e-02   3.08567e+02   3.09300e+02
          5587   5.58700e-01   4.73040e-02   3.08619e+02   3.09350e+02
          5588   5.58800e-01   4.73167e-02   3.08670e+02   3.09400e+02
          5589   5.58900e-01   4.73288e-02   3.08719e+02   3.09450e+02
          5590   5.59000e-01   4.73409e-02   3.08771e+02   3.09500e+02
          5591   5.59100e-01   4.73528e-02   3.08819e+02   3.09550e+02
          5592   5.59200e-01   4.73638e-02   3.08866e+02   3.09600e+02
          5593   5.59300e-01   4.73737e-02   3.08919e+02   3.09650e+02
          5594   5.59400e-01   4.73826e-02   3.08968e+02   3.09700e+02
          5595   5.59500e-01   4.73900e-02   3.09015e+02   3.09750e+02
          5596   5.59600e-01   4.73964e-02   3.09069e+02   3.09800e+02
          5597   5.59700e-01   4.74013e-02   3.09118e+02   3.09850e+02
          5598   5.59800e-01   4.74061e-02   3.09170e+02   3.09900e+02
          5599   5.59900e-01   4.74101e-02   3.09217e+02   3.09950e+02
          5600   5.60000e-01   4.74136e-02   3.09265e+02   3.10000e+02
          5601   5.60100e-01   4.74162e-02   3.09319e+02   3.10050e+02
          5602   5.60200e-01   4.74186e-02   3.09367e+02   3.10100e+02
          5603   5.60300e-01   4.74194e-02   3.09416e+02   3.10150e+02
          5604   5.60400e-01   4.74205e-02   3.09466e+02   3.10200e+02
          5605   5.60500e-01   4.74205e-02   3.09517e+02   3.10250e+02
          5606   5.60600e-01   4.74215e-02   3.09566e+02   3.10300e+02
          5607   5.60700e-01   4.74231e-02   3.09618e+02   3.10350e+02
          5608   5.60800e-01   4.74250e-02   3.09663e+02   3.10400e+02
          5609   5.60900e-01   4.74274e-02   3.09714e+02   3.10450e+02
          5610   5.61000e-01   4.74322e-02   3.09763e+02   3.10500e+02
          5611   5.61100e-01   4.74370e-02   3.09814e+02   3.10550e+02
          5612   5.61200e-01   4.74427e-02   3.09865e+02   3.10600e+02
          5613   5.61300e-01   4.74494e-02   3.09915e+02   3.10650e+02
          5614   5.61400e-01   4.74579e-02   3.09965e+02   3.10700e+02
          5615   5.61500e-01   4.74675e-02   3.10017e+02   3.10750e+02
          5616   5.61600e-01   4.74789e-02   3.10067e+02   3.10800e+02
          5617   5.61700e-01   4.74920e-02   3.10116e+02   3.10850e+02
          5618   5.61800e-01   4.75068e-02   3.10168e+02   3.10900e+02
          5619   5.61900e-01   4.75233e-02   3.10217e+02   3.10950e+02
          5620   5.62000e-01   4.75407e-02   3.10268e+02   3.11000e+02
          5621   5.62100e-01   4.75582e-02   3.10317e+02   3.11050e+02
          5622   5.62200e-01   4.75749e-02   3.10365e+02   3.11100e+02
          5623   5.62300e-01   4.75925e-02   3.10415e+02   3.11150e+02
          5624   5.62400e-01   4.76094e-02   3.10465e+02   3.11200e+02
          5625   5.62500e-01   4.76263e-02   3.10517e+02   3.11250e+02
          5626   5.62600e-01   4.76425e-02   3.10568e+02   3.11300e+02
          5627   5.62700e-01   4.76587e-02   3.10618e+02   3.11350e+02
          5628   5.62800e-01   4.76747e-02   3.10667e+02   3.11400e+02
          5629   5.62900e-01   4.76910e-02   3.10715e+02   3.11450e+02
          5630   5.63000e-01   4.77075e-02   3.10767e+02   3.11500e+02
[truncated: 267,631 more chars]
