# Supplementary material for: Dehydration-Driven Glass Formation in Aqueous Carbonates
Source: J Phys Chem Lett. 2025 May 7;16(19):4773–9. doi: 10.1021/acs.jpclett.5c00551 (PMC12086832; doi:10.1021/acs.jpclett.5c00551)
Supplement: Supplementary file 2 — jz5c00551_si_002.zip [file jz5c00551_si_002.zip › XENG21 76132 UFS30..110H2000,600s,30..450H1500C1500x4 ACMC05_110-125#1.txt]

         Index             t      Heatflow            Ts            Tr
           [#]             [s]             [mW]          [�C]          [�C]
             0   0.00000e+00  -3.11293e-03   3.25828e+01   3.00000e+01
             1   1.00000e-04  -3.03592e-03   3.25828e+01   3.01500e+01
             2   2.00000e-04  -2.95892e-03   3.25738e+01   3.03000e+01
             3   3.00000e-04  -2.88192e-03   3.25753e+01   3.04500e+01
             4   4.00000e-04  -2.80491e-03   3.25708e+01   3.06000e+01
             5   5.00000e-04  -2.72791e-03   3.25723e+01   3.07500e+01
             6   6.00000e-04  -2.65091e-03   3.25662e+01   3.09000e+01
             7   7.00000e-04  -2.57390e-03   3.25602e+01   3.10500e+01
             8   8.00000e-04  -2.49690e-03   3.25632e+01   3.12000e+01
             9   9.00000e-04  -2.41990e-03   3.25587e+01   3.13500e+01
            10   1.00000e-03  -2.34289e-03   3.25557e+01   3.15000e+01
            11   1.10000e-03  -2.26589e-03   3.25542e+01   3.16500e+01
            12   1.20000e-03  -2.18889e-03   3.25451e+01   3.18000e+01
            13   1.30000e-03  -2.11188e-03   3.25451e+01   3.19500e+01
            14   1.40000e-03  -2.03488e-03   3.25436e+01   3.21000e+01
            15   1.50000e-03  -1.95787e-03   3.25406e+01   3.22500e+01
            16   1.60000e-03  -1.88087e-03   3.25376e+01   3.24000e+01
            17   1.70000e-03  -1.80387e-03   3.25346e+01   3.25500e+01
            18   1.80000e-03  -1.72686e-03   3.25391e+01   3.27000e+01
            19   1.90000e-03  -1.64986e-03   3.25467e+01   3.28500e+01
            20   2.00000e-03  -1.57286e-03   3.25497e+01   3.30000e+01
            21   2.10000e-03  -1.49585e-03   3.25512e+01   3.31500e+01
            22   2.20000e-03  -1.41885e-03   3.25527e+01   3.33000e+01
            23   2.30000e-03  -1.34185e-03   3.25617e+01   3.34500e+01
            24   2.40000e-03  -1.26484e-03   3.25753e+01   3.36000e+01
            25   2.50000e-03  -1.18784e-03   3.25858e+01   3.37500e+01
            26   2.60000e-03  -1.11084e-03   3.26069e+01   3.39000e+01
            27   2.70000e-03  -1.03383e-03   3.26311e+01   3.40500e+01
            28   2.80000e-03  -9.56830e-04   3.26687e+01   3.42000e+01
            29   2.90000e-03  -8.79828e-04   3.27139e+01   3.43500e+01
            30   3.00000e-03  -8.02822e-04   3.27561e+01   3.45000e+01
            31   3.10000e-03  -7.25821e-04   3.28164e+01   3.46500e+01
            32   3.20000e-03  -6.48817e-04   3.28841e+01   3.48000e+01
            33   3.30000e-03  -5.71812e-04   3.29579e+01   3.49500e+01
            34   3.40000e-03  -4.94810e-04   3.30422e+01   3.51000e+01
            35   3.50000e-03  -4.17806e-04   3.31265e+01   3.52500e+01
            36   3.60000e-03  -3.40801e-04   3.32243e+01   3.54000e+01
            37   3.70000e-03  -2.63799e-04   3.33190e+01   3.55500e+01
            38   3.80000e-03  -1.86795e-04   3.34258e+01   3.57000e+01
            39   3.90000e-03  -1.09792e-04   3.35385e+01   3.58500e+01
            40   4.00000e-03  -3.27881e-05   3.36527e+01   3.60000e+01
            41   4.10000e-03   4.42155e-05   3.37714e+01   3.61500e+01
            42   4.20000e-03   1.21219e-04   3.38900e+01   3.63000e+01
            43   4.30000e-03   1.98223e-04   3.40145e+01   3.64500e+01
            44   4.40000e-03   2.75224e-04   3.41421e+01   3.66000e+01
            45   4.50000e-03   3.52230e-04   3.42755e+01   3.67500e+01
            46   4.60000e-03   4.29234e-04   3.44029e+01   3.69000e+01
            47   4.70000e-03   5.06237e-04   3.45408e+01   3.70500e+01
            48   4.80000e-03   5.83241e-04   3.46771e+01   3.72000e+01
            49   4.90000e-03   6.60243e-04   3.48163e+01   3.73500e+01
            50   5.00000e-03   7.37248e-04   3.49585e+01   3.75000e+01
            51   5.10000e-03   8.14250e-04   3.50976e+01   3.76500e+01
            52   5.20000e-03   8.91253e-04   3.52471e+01   3.78000e+01
            53   5.30000e-03   9.68259e-04   3.53891e+01   3.79500e+01
            54   5.40000e-03   1.04526e-03   3.55370e+01   3.81000e+01
            55   5.50000e-03   1.12226e-03   3.56878e+01   3.82500e+01
            56   5.60000e-03   1.19927e-03   3.58311e+01   3.84000e+01
            57   5.70000e-03   1.27627e-03   3.59788e+01   3.85500e+01
            58   5.80000e-03   1.35328e-03   3.61353e+01   3.87000e+01
            59   5.90000e-03   1.43028e-03   3.62829e+01   3.88500e+01
            60   6.00000e-03   1.50728e-03   3.64348e+01   3.90000e+01
            61   6.10000e-03   1.58428e-03   3.65867e+01   3.91500e+01
            62   6.20000e-03   1.66129e-03   3.67371e+01   3.93000e+01
            63   6.30000e-03   1.73829e-03   3.68918e+01   3.94500e+01
            64   6.40000e-03   1.81529e-03   3.70449e+01   3.96000e+01
            65   6.50000e-03   1.89230e-03   3.71980e+01   3.97500e+01
            66   6.60000e-03   1.96930e-03   3.73510e+01   3.99000e+01
            67   6.70000e-03   2.04631e-03   3.75040e+01   4.00500e+01
            68   6.80000e-03   2.12331e-03   3.76583e+01   4.02000e+01
            69   6.90000e-03   2.20031e-03   3.78126e+01   4.03500e+01
            70   7.00000e-03   2.27732e-03   3.79668e+01   4.05000e+01
            71   7.10000e-03   2.35432e-03   3.81195e+01   4.06500e+01
            72   7.20000e-03   2.43132e-03   3.82736e+01   4.08000e+01
            73   7.30000e-03   2.50833e-03   3.84276e+01   4.09500e+01
            74   7.40000e-03   2.58533e-03   3.85815e+01   4.11000e+01
            75   7.50000e-03   2.66233e-03   3.87368e+01   4.12500e+01
            76   7.60000e-03   2.73934e-03   3.88921e+01   4.14000e+01
            77   7.70000e-03   2.81634e-03   3.90429e+01   4.15500e+01
            78   7.80000e-03   2.89335e-03   3.91980e+01   4.17000e+01
            79   7.90000e-03   2.97035e-03   3.93560e+01   4.18500e+01
            80   8.00000e-03   3.04735e-03   3.95065e+01   4.20000e+01
            81   8.10000e-03   3.12436e-03   3.96629e+01   4.21500e+01
            82   8.20000e-03   3.20136e-03   3.98148e+01   4.23000e+01
            83   8.30000e-03   3.27836e-03   3.99725e+01   4.24500e+01
            84   8.40000e-03   3.35537e-03   4.01243e+01   4.26000e+01
            85   8.50000e-03   3.43237e-03   4.02804e+01   4.27500e+01
            86   8.60000e-03   3.50937e-03   4.04334e+01   4.29000e+01
            87   8.70000e-03   3.58638e-03   4.05879e+01   4.30500e+01
            88   8.80000e-03   3.66338e-03   4.07409e+01   4.32000e+01
            89   8.90000e-03   3.74038e-03   4.08967e+01   4.33500e+01
            90   9.00000e-03   3.81739e-03   4.10553e+01   4.35000e+01
            91   9.10000e-03   3.89439e-03   4.12037e+01   4.36500e+01
            92   9.20000e-03   3.97139e-03   4.13622e+01   4.38000e+01
            93   9.30000e-03   4.04840e-03   4.15162e+01   4.39500e+01
            94   9.40000e-03   4.12540e-03   4.16717e+01   4.41000e+01
            95   9.50000e-03   4.20240e-03   4.18271e+01   4.42500e+01
            96   9.60000e-03   4.27941e-03   4.19795e+01   4.44000e+01
            97   9.70000e-03   4.35641e-03   4.21347e+01   4.45500e+01
            98   9.80000e-03   4.43342e-03   4.22899e+01   4.47000e+01
            99   9.90000e-03   4.51042e-03   4.24450e+01   4.48500e+01
           100   1.00000e-02   4.58742e-03   4.25971e+01   4.50000e+01
           101   1.01000e-02   4.63859e-03   4.27506e+01   4.51500e+01
           102   1.02000e-02   4.68904e-03   4.29069e+01   4.53000e+01
           103   1.03000e-02   4.73872e-03   4.30603e+01   4.54500e+01
           104   1.04000e-02   4.78740e-03   4.32150e+01   4.56000e+01
           105   1.05000e-02   4.83531e-03   4.33683e+01   4.57500e+01
           106   1.06000e-02   4.88325e-03   4.35243e+01   4.59000e+01
           107   1.07000e-02   4.93132e-03   4.36774e+01   4.60500e+01
           108   1.08000e-02   4.97954e-03   4.38363e+01   4.62000e+01
           109   1.09000e-02   5.02778e-03   4.39877e+01   4.63500e+01
           110   1.10000e-02   5.07641e-03   4.41435e+01   4.65000e+01
           111   1.11000e-02   5.12565e-03   4.42993e+01   4.66500e+01
           112   1.12000e-02   5.17533e-03   4.44520e+01   4.68000e+01
           113   1.13000e-02   5.22560e-03   4.46090e+01   4.69500e+01
           114   1.14000e-02   5.27682e-03   4.47631e+01   4.71000e+01
           115   1.15000e-02   5.32883e-03   4.49127e+01   4.72500e+01
           116   1.16000e-02   5.38151e-03   4.50667e+01   4.74000e+01
           117   1.17000e-02   5.43465e-03   4.52220e+01   4.75500e+01
           118   1.18000e-02   5.48736e-03   4.53772e+01   4.77000e+01
           119   1.19000e-02   5.53980e-03   4.55280e+01   4.78500e+01
           120   1.20000e-02   5.59199e-03   4.56831e+01   4.80000e+01
           121   1.21000e-02   5.64351e-03   4.58381e+01   4.81500e+01
           122   1.22000e-02   5.69395e-03   4.59917e+01   4.83000e+01
           123   1.23000e-02   5.74381e-03   4.61466e+01   4.84500e+01
           124   1.24000e-02   5.79369e-03   4.62985e+01   4.86000e+01
           125   1.25000e-02   5.84412e-03   4.64518e+01   4.87500e+01
           126   1.26000e-02   5.89507e-03   4.66079e+01   4.89000e+01
           127   1.27000e-02   5.94641e-03   4.67626e+01   4.90500e+01
           128   1.28000e-02   5.99841e-03   4.69157e+01   4.92000e+01
           129   1.29000e-02   6.05132e-03   4.70687e+01   4.93500e+01
           130   1.30000e-02   6.10504e-03   4.72203e+01   4.95000e+01
           131   1.31000e-02   6.15950e-03   4.73761e+01   4.96500e+01
           132   1.32000e-02   6.21418e-03   4.75303e+01   4.98000e+01
           133   1.33000e-02   6.26876e-03   4.76903e+01   4.99500e+01
           134   1.34000e-02   6.32357e-03   4.78416e+01   5.01000e+01
           135   1.35000e-02   6.37896e-03   4.79885e+01   5.02500e+01
           136   1.36000e-02   6.43491e-03   4.81454e+01   5.04000e+01
           137   1.37000e-02   6.49125e-03   4.83022e+01   5.05500e+01
           138   1.38000e-02   6.54844e-03   4.84547e+01   5.07000e+01
           139   1.39000e-02   6.60671e-03   4.86099e+01   5.08500e+01
           140   1.40000e-02   6.66640e-03   4.87579e+01   5.10000e+01
           141   1.41000e-02   6.72787e-03   4.89159e+01   5.11500e+01
           142   1.42000e-02   6.79085e-03   4.90681e+01   5.13000e+01
           143   1.43000e-02   6.85527e-03   4.92202e+01   5.14500e+01
           144   1.44000e-02   6.92186e-03   4.93737e+01   5.16000e+01
           145   1.45000e-02   6.99065e-03   4.95257e+01   5.17500e+01
           146   1.46000e-02   7.06158e-03   4.96834e+01   5.19000e+01
           147   1.47000e-02   7.13431e-03   4.98367e+01   5.20500e+01
           148   1.48000e-02   7.20869e-03   4.99870e+01   5.22000e+01
           149   1.49000e-02   7.28427e-03   5.01445e+01   5.23500e+01
           150   1.50000e-02   7.36074e-03   5.02947e+01   5.25000e+01
           151   1.51000e-02   7.43734e-03   5.04477e+01   5.26500e+01
           152   1.52000e-02   7.51411e-03   5.06007e+01   5.28000e+01
           153   1.53000e-02   7.59030e-03   5.07565e+01   5.29500e+01
           154   1.54000e-02   7.66616e-03   5.09079e+01   5.31000e+01
           155   1.55000e-02   7.74155e-03   5.10606e+01   5.32500e+01
           156   1.56000e-02   7.81567e-03   5.12162e+01   5.34000e+01
           157   1.57000e-02   7.88823e-03   5.13689e+01   5.35500e+01
           158   1.58000e-02   7.95883e-03   5.15214e+01   5.37000e+01
           159   1.59000e-02   8.02719e-03   5.16711e+01   5.38500e+01
           160   1.60000e-02   8.09339e-03   5.18307e+01   5.40000e+01
           161   1.61000e-02   8.15761e-03   5.19831e+01   5.41500e+01
           162   1.62000e-02   8.21974e-03   5.21368e+01   5.43000e+01
           163   1.63000e-02   8.27935e-03   5.22891e+01   5.44500e+01
           164   1.64000e-02   8.33622e-03   5.24427e+01   5.46000e+01
           165   1.65000e-02   8.39058e-03   5.25948e+01   5.47500e+01
           166   1.66000e-02   8.44199e-03   5.27483e+01   5.49000e+01
           167   1.67000e-02   8.49060e-03   5.29031e+01   5.50500e+01
           168   1.68000e-02   8.53554e-03   5.30508e+01   5.52000e+01
           169   1.69000e-02   8.57742e-03   5.32027e+01   5.53500e+01
           170   1.70000e-02   8.61661e-03   5.33602e+01   5.55000e+01
           171   1.71000e-02   8.65360e-03   5.35119e+01   5.56500e+01
           172   1.72000e-02   8.68791e-03   5.36650e+01   5.58000e+01
           173   1.73000e-02   8.71992e-03   5.38181e+01   5.59500e+01
           174   1.74000e-02   8.74977e-03   5.39711e+01   5.61000e+01
           175   1.75000e-02   8.77818e-03   5.41254e+01   5.62500e+01
           176   1.76000e-02   8.80563e-03   5.42797e+01   5.64000e+01
           177   1.77000e-02   8.83241e-03   5.44282e+01   5.65500e+01
           178   1.78000e-02   8.85827e-03   5.45823e+01   5.67000e+01
           179   1.79000e-02   8.88382e-03   5.47322e+01   5.68500e+01
           180   1.80000e-02   8.90902e-03   5.48890e+01   5.70000e+01
           181   1.81000e-02   8.93419e-03   5.50401e+01   5.71500e+01
           182   1.82000e-02   8.95904e-03   5.51940e+01   5.73000e+01
           183   1.83000e-02   8.98373e-03   5.53464e+01   5.74500e+01
           184   1.84000e-02   9.00794e-03   5.54974e+01   5.76000e+01
           185   1.85000e-02   9.03205e-03   5.56511e+01   5.77500e+01
           186   1.86000e-02   9.05532e-03   5.58019e+01   5.79000e+01
           187   1.87000e-02   9.07820e-03   5.59541e+01   5.80500e+01
           188   1.88000e-02   9.10072e-03   5.61076e+01   5.82000e+01
           189   1.89000e-02   9.12320e-03   5.62596e+01   5.83500e+01
           190   1.90000e-02   9.14545e-03   5.64088e+01   5.85000e+01
           191   1.91000e-02   9.16747e-03   5.65677e+01   5.86500e+01
           192   1.92000e-02   9.18883e-03   5.67182e+01   5.88000e+01
           193   1.93000e-02   9.20992e-03   5.68714e+01   5.89500e+01
           194   1.94000e-02   9.23027e-03   5.70259e+01   5.91000e+01
           195   1.95000e-02   9.25010e-03   5.71762e+01   5.92500e+01
           196   1.96000e-02   9.26905e-03   5.73250e+01   5.94000e+01
           197   1.97000e-02   9.28700e-03   5.74836e+01   5.95500e+01
           198   1.98000e-02   9.30444e-03   5.76322e+01   5.97000e+01
           199   1.99000e-02   9.32228e-03   5.77837e+01   5.98500e+01
           200   2.00000e-02   9.34082e-03   5.79392e+01   6.00000e+01
           201   2.01000e-02   9.35964e-03   5.80920e+01   6.01500e+01
           202   2.02000e-02   9.37899e-03   5.82418e+01   6.03000e+01
           203   2.03000e-02   9.39808e-03   5.83944e+01   6.04500e+01
           204   2.04000e-02   9.41706e-03   5.85455e+01   6.06000e+01
           205   2.05000e-02   9.43634e-03   5.86980e+01   6.07500e+01
           206   2.06000e-02   9.45527e-03   5.88518e+01   6.09000e+01
           207   2.07000e-02   9.47434e-03   5.90055e+01   6.10500e+01
           208   2.08000e-02   9.49283e-03   5.91578e+01   6.12000e+01
           209   2.09000e-02   9.51030e-03   5.93086e+01   6.13500e+01
           210   2.10000e-02   9.52733e-03   5.94608e+01   6.15000e+01
           211   2.11000e-02   9.54406e-03   5.96143e+01   6.16500e+01
           212   2.12000e-02   9.56061e-03   5.97607e+01   6.18000e+01
           213   2.13000e-02   9.57672e-03   5.99141e+01   6.19500e+01
           214   2.14000e-02   9.59196e-03   6.00674e+01   6.21000e+01
           215   2.15000e-02   9.60577e-03   6.02249e+01   6.22500e+01
           216   2.16000e-02   9.61861e-03   6.03794e+01   6.24000e+01
           217   2.17000e-02   9.63074e-03   6.05228e+01   6.25500e+01
           218   2.18000e-02   9.64112e-03   6.06787e+01   6.27000e+01
           219   2.19000e-02   9.64985e-03   6.08275e+01   6.28500e+01
           220   2.20000e-02   9.65732e-03   6.09832e+01   6.30000e+01
           221   2.21000e-02   9.66375e-03   6.11348e+01   6.31500e+01
           222   2.22000e-02   9.66904e-03   6.12931e+01   6.33000e+01
           223   2.23000e-02   9.67372e-03   6.14348e+01   6.34500e+01
           224   2.24000e-02   9.67834e-03   6.15931e+01   6.36000e+01
           225   2.25000e-02   9.68356e-03   6.17443e+01   6.37500e+01
           226   2.26000e-02   9.69000e-03   6.19011e+01   6.39000e+01
           227   2.27000e-02   9.69733e-03   6.20453e+01   6.40500e+01
           228   2.28000e-02   9.70496e-03   6.21992e+01   6.42000e+01
           229   2.29000e-02   9.71314e-03   6.23474e+01   6.43500e+01
           230   2.30000e-02   9.72108e-03   6.25039e+01   6.45000e+01
           231   2.31000e-02   9.72930e-03   6.26507e+01   6.46500e+01
           232   2.32000e-02   9.73769e-03   6.28029e+01   6.48000e+01
           233   2.33000e-02   9.74652e-03   6.29551e+01   6.49500e+01
           234   2.34000e-02   9.75513e-03   6.31100e+01   6.51000e+01
           235   2.35000e-02   9.76348e-03   6.32607e+01   6.52500e+01
           236   2.36000e-02   9.77168e-03   6.34154e+01   6.54000e+01
           237   2.37000e-02   9.77901e-03   6.35660e+01   6.55500e+01
           238   2.38000e-02   9.78630e-03   6.37165e+01   6.57000e+01
           239   2.39000e-02   9.79351e-03   6.38711e+01   6.58500e+01
           240   2.40000e-02   9.80094e-03   6.40201e+01   6.60000e+01
           241   2.41000e-02   9.80806e-03   6.41718e+01   6.61500e+01
           242   2.42000e-02   9.81498e-03   6.43221e+01   6.63000e+01
           243   2.43000e-02   9.82186e-03   6.44765e+01   6.64500e+01
           244   2.44000e-02   9.82853e-03   6.46321e+01   6.66000e+01
           245   2.45000e-02   9.83481e-03   6.47767e+01   6.67500e+01
           246   2.46000e-02   9.84079e-03   6.49323e+01   6.69000e+01
           247   2.47000e-02   9.84696e-03   6.50836e+01   6.70500e+01
           248   2.48000e-02   9.85223e-03   6.52349e+01   6.72000e+01
           249   2.49000e-02   9.85659e-03   6.53862e+01   6.73500e+01
           250   2.50000e-02   9.86014e-03   6.55388e+01   6.75000e+01
           251   2.51000e-02   9.86334e-03   6.56885e+01   6.76500e+01
           252   2.52000e-02   9.86688e-03   6.58396e+01   6.78000e+01
           253   2.53000e-02   9.87091e-03   6.59920e+01   6.79500e+01
           254   2.54000e-02   9.87558e-03   6.61471e+01   6.81000e+01
           255   2.55000e-02   9.88125e-03   6.62980e+01   6.82500e+01
           256   2.56000e-02   9.88763e-03   6.64447e+01   6.84000e+01
           257   2.57000e-02   9.89439e-03   6.65982e+01   6.85500e+01
           258   2.58000e-02   9.90148e-03   6.67504e+01   6.87000e+01
           259   2.59000e-02   9.90824e-03   6.69038e+01   6.88500e+01
           260   2.60000e-02   9.91525e-03   6.70530e+01   6.90000e+01
           261   2.61000e-02   9.92250e-03   6.72050e+01   6.91500e+01
           262   2.62000e-02   9.92955e-03   6.73568e+01   6.93000e+01
           263   2.63000e-02   9.93682e-03   6.75100e+01   6.94500e+01
           264   2.64000e-02   9.94496e-03   6.76550e+01   6.96000e+01
           265   2.65000e-02   9.95423e-03   6.78108e+01   6.97500e+01
           266   2.66000e-02   9.96374e-03   6.79611e+01   6.99000e+01
           267   2.67000e-02   9.97317e-03   6.81126e+01   7.00500e+01
           268   2.68000e-02   9.98260e-03   6.82656e+01   7.02000e+01
           269   2.69000e-02   9.99193e-03   6.84184e+01   7.03500e+01
           270   2.70000e-02   1.00008e-02   6.85671e+01   7.05000e+01
           271   2.71000e-02   1.00090e-02   6.87171e+01   7.06500e+01
           272   2.72000e-02   1.00160e-02   6.88698e+01   7.08000e+01
           273   2.73000e-02   1.00224e-02   6.90210e+01   7.09500e+01
           274   2.74000e-02   1.00283e-02   6.91750e+01   7.11000e+01
           275   2.75000e-02   1.00337e-02   6.93248e+01   7.12500e+01
           276   2.76000e-02   1.00381e-02   6.94731e+01   7.14000e+01
           277   2.77000e-02   1.00413e-02   6.96242e+01   7.15500e+01
           278   2.78000e-02   1.00437e-02   6.97765e+01   7.17000e+01
           279   2.79000e-02   1.00461e-02   6.99302e+01   7.18500e+01
           280   2.80000e-02   1.00489e-02   7.00810e+01   7.20000e+01
           281   2.81000e-02   1.00521e-02   7.02305e+01   7.21500e+01
           282   2.82000e-02   1.00557e-02   7.03812e+01   7.23000e+01
           283   2.83000e-02   1.00604e-02   7.05347e+01   7.24500e+01
           284   2.84000e-02   1.00673e-02   7.06894e+01   7.26000e+01
           285   2.85000e-02   1.00760e-02   7.08373e+01   7.27500e+01
           286   2.86000e-02   1.00866e-02   7.09878e+01   7.29000e+01
           287   2.87000e-02   1.00981e-02   7.11383e+01   7.30500e+01
           288   2.88000e-02   1.01098e-02   7.12928e+01   7.32000e+01
           289   2.89000e-02   1.01211e-02   7.14432e+01   7.33500e+01
           290   2.90000e-02   1.01319e-02   7.15935e+01   7.35000e+01
           291   2.91000e-02   1.01424e-02   7.17437e+01   7.36500e+01
           292   2.92000e-02   1.01517e-02   7.18940e+01   7.38000e+01
           293   2.93000e-02   1.01605e-02   7.20455e+01   7.39500e+01
           294   2.94000e-02   1.01693e-02   7.21969e+01   7.41000e+01
           295   2.95000e-02   1.01773e-02   7.23456e+01   7.42500e+01
           296   2.96000e-02   1.01841e-02   7.25024e+01   7.44000e+01
           297   2.97000e-02   1.01895e-02   7.26537e+01   7.45500e+01
           298   2.98000e-02   1.01948e-02   7.28035e+01   7.47000e+01
           299   2.99000e-02   1.02005e-02   7.29507e+01   7.48500e+01
           300   3.00000e-02   1.02061e-02   7.31045e+01   7.50000e+01
           301   3.01000e-02   1.02119e-02   7.32529e+01   7.51500e+01
           302   3.02000e-02   1.02187e-02   7.34093e+01   7.53000e+01
           303   3.03000e-02   1.02264e-02   7.35576e+01   7.54500e+01
           304   3.04000e-02   1.02353e-02   7.37098e+01   7.56000e+01
           305   3.05000e-02   1.02448e-02   7.38580e+01   7.57500e+01
           306   3.06000e-02   1.02550e-02   7.40128e+01   7.59000e+01
           307   3.07000e-02   1.02662e-02   7.41636e+01   7.60500e+01
           308   3.08000e-02   1.02779e-02   7.43143e+01   7.62000e+01
           309   3.09000e-02   1.02906e-02   7.44676e+01   7.63500e+01
           310   3.10000e-02   1.03042e-02   7.46142e+01   7.65000e+01
           311   3.11000e-02   1.03177e-02   7.47647e+01   7.66500e+01
           312   3.12000e-02   1.03310e-02   7.49192e+01   7.68000e+01
           313   3.13000e-02   1.03435e-02   7.50696e+01   7.69500e+01
           314   3.14000e-02   1.03545e-02   7.52187e+01   7.71000e+01
           315   3.15000e-02   1.03640e-02   7.53690e+01   7.72500e+01
           316   3.16000e-02   1.03722e-02   7.55206e+01   7.74000e+01
           317   3.17000e-02   1.03788e-02   7.56749e+01   7.75500e+01
           318   3.18000e-02   1.03845e-02   7.58250e+01   7.77000e+01
           319   3.19000e-02   1.03891e-02   7.59738e+01   7.78500e+01
           320   3.20000e-02   1.03928e-02   7.61212e+01   7.80000e+01
           321   3.21000e-02   1.03956e-02   7.62752e+01   7.81500e+01
           322   3.22000e-02   1.03983e-02   7.64265e+01   7.83000e+01
           323   3.23000e-02   1.04009e-02   7.65818e+01   7.84500e+01
           324   3.24000e-02   1.04040e-02   7.67262e+01   7.86000e+01
           325   3.25000e-02   1.04067e-02   7.68801e+01   7.87500e+01
           326   3.26000e-02   1.04091e-02   7.70311e+01   7.89000e+01
           327   3.27000e-02   1.04116e-02   7.71808e+01   7.90500e+01
           328   3.28000e-02   1.04142e-02   7.73305e+01   7.92000e+01
           329   3.29000e-02   1.04172e-02   7.74814e+01   7.93500e+01
           330   3.30000e-02   1.04208e-02   7.76323e+01   7.95000e+01
           331   3.31000e-02   1.04245e-02   7.77844e+01   7.96500e+01
           332   3.32000e-02   1.04292e-02   7.79379e+01   7.98000e+01
           333   3.33000e-02   1.04352e-02   7.80886e+01   7.99500e+01
           334   3.34000e-02   1.04421e-02   7.82352e+01   8.01000e+01
           335   3.35000e-02   1.04489e-02   7.83872e+01   8.02500e+01
           336   3.36000e-02   1.04559e-02   7.85377e+01   8.04000e+01
           337   3.37000e-02   1.04634e-02   7.86909e+01   8.05500e+01
           338   3.38000e-02   1.04711e-02   7.88414e+01   8.07000e+01
           339   3.39000e-02   1.04788e-02   7.89918e+01   8.08500e+01
           340   3.40000e-02   1.04867e-02   7.91408e+01   8.10000e+01
           341   3.41000e-02   1.04943e-02   7.92924e+01   8.11500e+01
           342   3.42000e-02   1.05026e-02   7.94440e+01   8.13000e+01
           343   3.43000e-02   1.05115e-02   7.95968e+01   8.14500e+01
           344   3.44000e-02   1.05205e-02   7.97430e+01   8.16000e+01
           345   3.45000e-02   1.05291e-02   7.98997e+01   8.17500e+01
           346   3.46000e-02   1.05373e-02   8.00471e+01   8.19000e+01
           347   3.47000e-02   1.05449e-02   8.01998e+01   8.20500e+01
           348   3.48000e-02   1.05521e-02   8.03471e+01   8.22000e+01
           349   3.49000e-02   1.05580e-02   8.04969e+01   8.23500e+01
           350   3.50000e-02   1.05628e-02   8.06508e+01   8.25000e+01
           351   3.51000e-02   1.05672e-02   8.08005e+01   8.26500e+01
           352   3.52000e-02   1.05709e-02   8.09582e+01   8.28000e+01
           353   3.53000e-02   1.05751e-02   8.11013e+01   8.29500e+01
           354   3.54000e-02   1.05794e-02   8.12536e+01   8.31000e+01
           355   3.55000e-02   1.05836e-02   8.14032e+01   8.32500e+01
           356   3.56000e-02   1.05883e-02   8.15593e+01   8.34000e+01
           357   3.57000e-02   1.05941e-02   8.17061e+01   8.35500e+01
           358   3.58000e-02   1.06001e-02   8.18543e+01   8.37000e+01
           359   3.59000e-02   1.06060e-02   8.20063e+01   8.38500e+01
           360   3.60000e-02   1.06116e-02   8.21569e+01   8.40000e+01
           361   3.61000e-02   1.06179e-02   8.23115e+01   8.41500e+01
           362   3.62000e-02   1.06247e-02   8.24607e+01   8.43000e+01
           363   3.63000e-02   1.06316e-02   8.26099e+01   8.44500e+01
           364   3.64000e-02   1.06380e-02   8.27617e+01   8.46000e+01
           365   3.65000e-02   1.06443e-02   8.29160e+01   8.47500e+01
           366   3.66000e-02   1.06511e-02   8.30638e+01   8.49000e+01
           367   3.67000e-02   1.06588e-02   8.32127e+01   8.50500e+01
           368   3.68000e-02   1.06680e-02   8.33617e+01   8.52000e+01
           369   3.69000e-02   1.06781e-02   8.35158e+01   8.53500e+01
           370   3.70000e-02   1.06887e-02   8.36660e+01   8.55000e+01
           371   3.71000e-02   1.07000e-02   8.38174e+01   8.56500e+01
           372   3.72000e-02   1.07123e-02   8.39674e+01   8.58000e+01
           373   3.73000e-02   1.07247e-02   8.41161e+01   8.59500e+01
           374   3.74000e-02   1.07362e-02   8.42674e+01   8.61000e+01
           375   3.75000e-02   1.07470e-02   8.44186e+01   8.62500e+01
           376   3.76000e-02   1.07571e-02   8.45684e+01   8.64000e+01
           377   3.77000e-02   1.07663e-02   8.47196e+01   8.65500e+01
           378   3.78000e-02   1.07745e-02   8.48667e+01   8.67000e+01
           379   3.79000e-02   1.07818e-02   8.50216e+01   8.68500e+01
           380   3.80000e-02   1.07887e-02   8.51726e+01   8.70000e+01
           381   3.81000e-02   1.07952e-02   8.53235e+01   8.71500e+01
           382   3.82000e-02   1.08010e-02   8.54731e+01   8.73000e+01
           383   3.83000e-02   1.08062e-02   8.56200e+01   8.74500e+01
           384   3.84000e-02   1.08109e-02   8.57733e+01   8.76000e+01
           385   3.85000e-02   1.08158e-02   8.59254e+01   8.77500e+01
           386   3.86000e-02   1.08214e-02   8.60734e+01   8.79000e+01
           387   3.87000e-02   1.08276e-02   8.62280e+01   8.80500e+01
           388   3.88000e-02   1.08338e-02   8.63759e+01   8.82000e+01
           389   3.89000e-02   1.08400e-02   8.65251e+01   8.83500e+01
           390   3.90000e-02   1.08460e-02   8.66795e+01   8.85000e+01
           391   3.91000e-02   1.08524e-02   8.68300e+01   8.86500e+01
           392   3.92000e-02   1.08588e-02   8.69764e+01   8.88000e+01
           393   3.93000e-02   1.08648e-02   8.71293e+01   8.89500e+01
           394   3.94000e-02   1.08707e-02   8.72822e+01   8.91000e+01
           395   3.95000e-02   1.08772e-02   8.74325e+01   8.92500e+01
           396   3.96000e-02   1.08849e-02   8.75761e+01   8.94000e+01
           397   3.97000e-02   1.08927e-02   8.77289e+01   8.95500e+01
           398   3.98000e-02   1.09000e-02   8.78802e+01   8.97000e+01
           399   3.99000e-02   1.09069e-02   8.80329e+01   8.98500e+01
           400   4.00000e-02   1.09136e-02   8.81803e+01   9.00000e+01
           401   4.01000e-02   1.09207e-02   8.83341e+01   9.01500e+01
           402   4.02000e-02   1.09276e-02   8.84827e+01   9.03000e+01
           403   4.03000e-02   1.09343e-02   8.86377e+01   9.04500e+01
           404   4.04000e-02   1.09410e-02   8.87849e+01   9.06000e+01
           405   4.05000e-02   1.09484e-02   8.89386e+01   9.07500e+01
           406   4.06000e-02   1.09562e-02   8.90831e+01   9.09000e+01
           407   4.07000e-02   1.09641e-02   8.92340e+01   9.10500e+01
           408   4.08000e-02   1.09723e-02   8.93901e+01   9.12000e+01
           409   4.09000e-02   1.09810e-02   8.95384e+01   9.13500e+01
           410   4.10000e-02   1.09900e-02   8.96905e+01   9.15000e+01
           411   4.11000e-02   1.09992e-02   8.98373e+01   9.16500e+01
           412   4.12000e-02   1.10078e-02   8.99880e+01   9.18000e+01
           413   4.13000e-02   1.10159e-02   9.01400e+01   9.19500e+01
           414   4.14000e-02   1.10243e-02   9.02945e+01   9.21000e+01
           415   4.15000e-02   1.10335e-02   9.04386e+01   9.22500e+01
           416   4.16000e-02   1.10431e-02   9.05891e+01   9.24000e+01
           417   4.17000e-02   1.10528e-02   9.07434e+01   9.25500e+01
           418   4.18000e-02   1.10628e-02   9.08913e+01   9.27000e+01
           419   4.19000e-02   1.10733e-02   9.10416e+01   9.28500e+01
           420   4.20000e-02   1.10843e-02   9.11946e+01   9.30000e+01
           421   4.21000e-02   1.10953e-02   9.13423e+01   9.31500e+01
           422   4.22000e-02   1.11056e-02   9.14951e+01   9.33000e+01
           423   4.23000e-02   1.11154e-02   9.16453e+01   9.34500e+01
           424   4.24000e-02   1.11251e-02   9.17967e+01   9.36000e+01
           425   4.25000e-02   1.11343e-02   9.19481e+01   9.37500e+01
           426   4.26000e-02   1.11429e-02   9.20968e+01   9.39000e+01
           427   4.27000e-02   1.11506e-02   9.22507e+01   9.40500e+01
           428   4.28000e-02   1.11576e-02   9.23968e+01   9.42000e+01
           429   4.29000e-02   1.11640e-02   9.25454e+01   9.43500e+01
           430   4.30000e-02   1.11704e-02   9.26978e+01   9.45000e+01
           431   4.31000e-02   1.11760e-02   9.28502e+01   9.46500e+01
           432   4.32000e-02   1.11814e-02   9.29987e+01   9.48000e+01
           433   4.33000e-02   1.11873e-02   9.31510e+01   9.49500e+01
           434   4.34000e-02   1.11937e-02   9.33019e+01   9.51000e+01
           435   4.35000e-02   1.12004e-02   9.34541e+01   9.52500e+01
           436   4.36000e-02   1.12068e-02   9.36011e+01   9.54000e+01
           437   4.37000e-02   1.12133e-02   9.37519e+01   9.55500e+01
           438   4.38000e-02   1.12202e-02   9.39053e+01   9.57000e+01
           439   4.39000e-02   1.12275e-02   9.40560e+01   9.58500e+01
           440   4.40000e-02   1.12347e-02   9.42028e+01   9.60000e+01
           441   4.41000e-02   1.12410e-02   9.43573e+01   9.61500e+01
           442   4.42000e-02   1.12466e-02   9.45053e+01   9.63000e+01
           443   4.43000e-02   1.12519e-02   9.46558e+01   9.64500e+01
           444   4.44000e-02   1.12576e-02   9.48063e+01   9.66000e+01
           445   4.45000e-02   1.12636e-02   9.49555e+01   9.67500e+01
           446   4.46000e-02   1.12699e-02   9.51059e+01   9.69000e+01
           447   4.47000e-02   1.12766e-02   9.52601e+01   9.70500e+01
           448   4.48000e-02   1.12840e-02   9.54065e+01   9.72000e+01
           449   4.49000e-02   1.12929e-02   9.55542e+01   9.73500e+01
           450   4.50000e-02   1.13025e-02   9.57044e+01   9.75000e+01
           451   4.51000e-02   1.13127e-02   9.58585e+01   9.76500e+01
           452   4.52000e-02   1.13229e-02   9.60112e+01   9.78000e+01
           453   4.53000e-02   1.13330e-02   9.61625e+01   9.79500e+01
           454   4.54000e-02   1.13428e-02   9.63087e+01   9.81000e+01
           455   4.55000e-02   1.13512e-02   9.64574e+01   9.82500e+01
           456   4.56000e-02   1.13584e-02   9.66086e+01   9.84000e+01
           457   4.57000e-02   1.13638e-02   9.67611e+01   9.85500e+01
           458   4.58000e-02   1.13686e-02   9.69122e+01   9.87000e+01
           459   4.59000e-02   1.13726e-02   9.70620e+01   9.88500e+01
           460   4.60000e-02   1.13757e-02   9.72118e+01   9.90000e+01
           461   4.61000e-02   1.13782e-02   9.73627e+01   9.91500e+01
           462   4.62000e-02   1.13807e-02   9.75162e+01   9.93000e+01
           463   4.63000e-02   1.13840e-02   9.76659e+01   9.94500e+01
           464   4.64000e-02   1.13871e-02   9.78129e+01   9.96000e+01
           465   4.65000e-02   1.13894e-02   9.79650e+01   9.97500e+01
           466   4.66000e-02   1.13912e-02   9.81170e+01   9.99000e+01
           467   4.67000e-02   1.13931e-02   9.82652e+01   1.00050e+02
           468   4.68000e-02   1.13951e-02   9.84146e+01   1.00200e+02
           469   4.69000e-02   1.13977e-02   9.85639e+01   1.00350e+02
           470   4.70000e-02   1.14012e-02   9.87158e+01   1.00500e+02
           471   4.71000e-02   1.14055e-02   9.88689e+01   1.00650e+02
           472   4.72000e-02   1.14108e-02   9.90193e+01   1.00800e+02
           473   4.73000e-02   1.14172e-02   9.91660e+01   1.00950e+02
           474   4.74000e-02   1.14237e-02   9.93164e+01   1.01100e+02
           475   4.75000e-02   1.14307e-02   9.94693e+01   1.01250e+02
           476   4.76000e-02   1.14388e-02   9.96183e+01   1.01400e+02
           477   4.77000e-02   1.14484e-02   9.97711e+01   1.01550e+02
           478   4.78000e-02   1.14594e-02   9.99201e+01   1.01700e+02
           479   4.79000e-02   1.14711e-02   1.00068e+02   1.01850e+02
           480   4.80000e-02   1.14828e-02   1.00219e+02   1.02000e+02
           481   4.81000e-02   1.14941e-02   1.00374e+02   1.02150e+02
           482   4.82000e-02   1.15048e-02   1.00522e+02   1.02300e+02
           483   4.83000e-02   1.15141e-02   1.00669e+02   1.02450e+02
           484   4.84000e-02   1.15218e-02   1.00818e+02   1.02600e+02
           485   4.85000e-02   1.15285e-02   1.00974e+02   1.02750e+02
           486   4.86000e-02   1.15343e-02   1.01120e+02   1.02900e+02
           487   4.87000e-02   1.15394e-02   1.01271e+02   1.03050e+02
           488   4.88000e-02   1.15445e-02   1.01425e+02   1.03200e+02
           489   4.89000e-02   1.15495e-02   1.01573e+02   1.03350e+02
           490   4.90000e-02   1.15543e-02   1.01724e+02   1.03500e+02
           491   4.91000e-02   1.15591e-02   1.01877e+02   1.03650e+02
           492   4.92000e-02   1.15645e-02   1.02025e+02   1.03800e+02
           493   4.93000e-02   1.15691e-02   1.02176e+02   1.03950e+02
           494   4.94000e-02   1.15730e-02   1.02325e+02   1.04100e+02
           495   4.95000e-02   1.15770e-02   1.02475e+02   1.04250e+02
           496   4.96000e-02   1.15818e-02   1.02628e+02   1.04400e+02
           497   4.97000e-02   1.15874e-02   1.02776e+02   1.04550e+02
           498   4.98000e-02   1.15932e-02   1.02927e+02   1.04700e+02
           499   4.99000e-02   1.15985e-02   1.03077e+02   1.04850e+02
           500   5.00000e-02   1.16037e-02   1.03225e+02   1.05000e+02
           501   5.01000e-02   1.16082e-02   1.03379e+02   1.05150e+02
           502   5.02000e-02   1.16118e-02   1.03527e+02   1.05300e+02
           503   5.03000e-02   1.16146e-02   1.03682e+02   1.05450e+02
           504   5.04000e-02   1.16167e-02   1.03827e+02   1.05600e+02
           505   5.05000e-02   1.16184e-02   1.03978e+02   1.05750e+02
           506   5.06000e-02   1.16195e-02   1.04131e+02   1.05900e+02
           507   5.07000e-02   1.16186e-02   1.04278e+02   1.06050e+02
           508   5.08000e-02   1.16165e-02   1.04428e+02   1.06200e+02
           509   5.09000e-02   1.16135e-02   1.04580e+02   1.06350e+02
           510   5.10000e-02   1.16096e-02   1.04732e+02   1.06500e+02
           511   5.11000e-02   1.16049e-02   1.04883e+02   1.06650e+02
           512   5.12000e-02   1.16002e-02   1.05027e+02   1.06800e+02
           513   5.13000e-02   1.15960e-02   1.05182e+02   1.06950e+02
           514   5.14000e-02   1.15933e-02   1.05332e+02   1.07100e+02
           515   5.15000e-02   1.15921e-02   1.05482e+02   1.07250e+02
           516   5.16000e-02   1.15923e-02   1.05633e+02   1.07400e+02
           517   5.17000e-02   1.15941e-02   1.05782e+02   1.07550e+02
           518   5.18000e-02   1.15966e-02   1.05931e+02   1.07700e+02
           519   5.19000e-02   1.16003e-02   1.06084e+02   1.07850e+02
           520   5.20000e-02   1.16050e-02   1.06237e+02   1.08000e+02
           521   5.21000e-02   1.16110e-02   1.06384e+02   1.08150e+02
           522   5.22000e-02   1.16172e-02   1.06534e+02   1.08300e+02
           523   5.23000e-02   1.16235e-02   1.06684e+02   1.08450e+02
           524   5.24000e-02   1.16294e-02   1.06835e+02   1.08600e+02
           525   5.25000e-02   1.16357e-02   1.06987e+02   1.08750e+02
           526   5.26000e-02   1.16424e-02   1.07134e+02   1.08900e+02
           527   5.27000e-02   1.16495e-02   1.07284e+02   1.09050e+02
           528   5.28000e-02   1.16568e-02   1.07438e+02   1.09200e+02
           529   5.29000e-02   1.16640e-02   1.07587e+02   1.09350e+02
           530   5.30000e-02   1.16706e-02   1.07738e+02   1.09500e+02
           531   5.31000e-02   1.16767e-02   1.07884e+02   1.09650e+02
           532   5.32000e-02   1.16819e-02   1.08034e+02   1.09800e+02
           533   5.33000e-02   1.16861e-02   1.08187e+02   1.09950e+02
           534   5.34000e-02   1.16896e-02   1.08336e+02   1.10100e+02
           535   5.35000e-02   1.16922e-02   1.08484e+02   1.10250e+02
           536   5.36000e-02   1.16937e-02   1.08635e+02   1.10400e+02
           537   5.37000e-02   1.16948e-02   1.08785e+02   1.10550e+02
           538   5.38000e-02   1.16955e-02   1.08941e+02   1.10700e+02
           539   5.39000e-02   1.16959e-02   1.09089e+02   1.10850e+02
           540   5.40000e-02   1.16961e-02   1.09237e+02   1.11000e+02
           541   5.41000e-02   1.16960e-02   1.09391e+02   1.11150e+02
           542   5.42000e-02   1.16956e-02   1.09538e+02   1.11300e+02
           543   5.43000e-02   1.16951e-02   1.09689e+02   1.11450e+02
           544   5.44000e-02   1.16934e-02   1.09839e+02   1.11600e+02
           545   5.45000e-02   1.16912e-02   1.09988e+02   1.11750e+02
           546   5.46000e-02   1.16890e-02   1.10138e+02   1.11900e+02
           547   5.47000e-02   1.16873e-02   1.10290e+02   1.12050e+02
           548   5.48000e-02   1.16861e-02   1.10444e+02   1.12200e+02
           549   5.49000e-02   1.16865e-02   1.10592e+02   1.12350e+02
           550   5.50000e-02   1.16880e-02   1.10739e+02   1.12500e+02
           551   5.51000e-02   1.16910e-02   1.10889e+02   1.12650e+02
           552   5.52000e-02   1.16956e-02   1.11041e+02   1.12800e+02
           553   5.53000e-02   1.17010e-02   1.11194e+02   1.12950e+02
           554   5.54000e-02   1.17065e-02   1.11340e+02   1.13100e+02
           555   5.55000e-02   1.17125e-02   1.11491e+02   1.13250e+02
           556   5.56000e-02   1.17192e-02   1.11639e+02   1.13400e+02
           557   5.57000e-02   1.17257e-02   1.11795e+02   1.13550e+02
           558   5.58000e-02   1.17326e-02   1.11942e+02   1.13700e+02
           559   5.59000e-02   1.17392e-02   1.12090e+02   1.13850e+02
           560   5.60000e-02   1.17457e-02   1.12238e+02   1.14000e+02
           561   5.61000e-02   1.17518e-02   1.12390e+02   1.14150e+02
           562   5.62000e-02   1.17570e-02   1.12543e+02   1.14300e+02
           563   5.63000e-02   1.17621e-02   1.12692e+02   1.14450e+02
           564   5.64000e-02   1.17672e-02   1.12842e+02   1.14600e+02
           565   5.65000e-02   1.17724e-02   1.12991e+02   1.14750e+02
           566   5.66000e-02   1.17775e-02   1.13144e+02   1.14900e+02
           567   5.67000e-02   1.17819e-02   1.13294e+02   1.15050e+02
           568   5.68000e-02   1.17849e-02   1.13446e+02   1.15200e+02
           569   5.69000e-02   1.17867e-02   1.13592e+02   1.15350e+02
           570   5.70000e-02   1.17883e-02   1.13742e+02   1.15500e+02
           571   5.71000e-02   1.17893e-02   1.13893e+02   1.15650e+02
           572   5.72000e-02   1.17895e-02   1.14045e+02   1.15800e+02
           573   5.73000e-02   1.17899e-02   1.14192e+02   1.15950e+02
           574   5.74000e-02   1.17902e-02   1.14340e+02   1.16100e+02
           575   5.75000e-02   1.17904e-02   1.14492e+02   1.16250e+02
           576   5.76000e-02   1.17901e-02   1.14648e+02   1.16400e+02
           577   5.77000e-02   1.17897e-02   1.14793e+02   1.16550e+02
           578   5.78000e-02   1.17894e-02   1.14945e+02   1.16700e+02
           579   5.79000e-02   1.17895e-02   1.15090e+02   1.16850e+02
           580   5.80000e-02   1.17897e-02   1.15241e+02   1.17000e+02
           581   5.81000e-02   1.17899e-02   1.15393e+02   1.17150e+02
           582   5.82000e-02   1.17896e-02   1.15544e+02   1.17300e+02
           583   5.83000e-02   1.17890e-02   1.15690e+02   1.17450e+02
           584   5.84000e-02   1.17883e-02   1.15840e+02   1.17600e+02
           585   5.85000e-02   1.17881e-02   1.15990e+02   1.17750e+02
           586   5.86000e-02   1.17878e-02   1.16143e+02   1.17900e+02
           587   5.87000e-02   1.17875e-02   1.16290e+02   1.18050e+02
           588   5.88000e-02   1.17871e-02   1.16439e+02   1.18200e+02
           589   5.89000e-02   1.17871e-02   1.16591e+02   1.18350e+02
           590   5.90000e-02   1.17875e-02   1.16743e+02   1.18500e+02
           591   5.91000e-02   1.17880e-02   1.16896e+02   1.18650e+02
           592   5.92000e-02   1.17880e-02   1.17042e+02   1.18800e+02
           593   5.93000e-02   1.17879e-02   1.17188e+02   1.18950e+02
           594   5.94000e-02   1.17879e-02   1.17341e+02   1.19100e+02
           595   5.95000e-02   1.17877e-02   1.17492e+02   1.19250e+02
           596   5.96000e-02   1.17871e-02   1.17641e+02   1.19400e+02
           597   5.97000e-02   1.17869e-02   1.17791e+02   1.19550e+02
           598   5.98000e-02   1.17875e-02   1.17939e+02   1.19700e+02
           599   5.99000e-02   1.17896e-02   1.18091e+02   1.19850e+02
           600   6.00000e-02   1.17926e-02   1.18244e+02   1.20000e+02
           601   6.01000e-02   1.17959e-02   1.18390e+02   1.20150e+02
           602   6.02000e-02   1.17990e-02   1.18542e+02   1.20300e+02
           603   6.03000e-02   1.18021e-02   1.18690e+02   1.20450e+02
           604   6.04000e-02   1.18055e-02   1.18840e+02   1.20600e+02
           605   6.05000e-02   1.18081e-02   1.18991e+02   1.20750e+02
           606   6.06000e-02   1.18110e-02   1.19138e+02   1.20900e+02
           607   6.07000e-02   1.18138e-02   1.19289e+02   1.21050e+02
           608   6.08000e-02   1.18171e-02   1.19440e+02   1.21200e+02
           609   6.09000e-02   1.18211e-02   1.19592e+02   1.21350e+02
           610   6.10000e-02   1.18252e-02   1.19741e+02   1.21500e+02
           611   6.11000e-02   1.18287e-02   1.19891e+02   1.21650e+02
           612   6.12000e-02   1.18321e-02   1.20039e+02   1.21800e+02
           613   6.13000e-02   1.18348e-02   1.20189e+02   1.21950e+02
           614   6.14000e-02   1.18365e-02   1.20338e+02   1.22100e+02
           615   6.15000e-02   1.18372e-02   1.20485e+02   1.22250e+02
           616   6.16000e-02   1.18370e-02   1.20637e+02   1.22400e+02
           617   6.17000e-02   1.18358e-02   1.20789e+02   1.22550e+02
           618   6.18000e-02   1.18341e-02   1.20941e+02   1.22700e+02
           619   6.19000e-02   1.18312e-02   1.21089e+02   1.22850e+02
           620   6.20000e-02   1.18274e-02   1.21240e+02   1.23000e+02
           621   6.21000e-02   1.18230e-02   1.21387e+02   1.23150e+02
           622   6.22000e-02   1.18188e-02   1.21536e+02   1.23300e+02
           623   6.23000e-02   1.18145e-02   1.21691e+02   1.23450e+02
           624   6.24000e-02   1.18102e-02   1.21840e+02   1.23600e+02
           625   6.25000e-02   1.18063e-02   1.21987e+02   1.23750e+02
           626   6.26000e-02   1.18027e-02   1.22135e+02   1.23900e+02
           627   6.27000e-02   1.18000e-02   1.22288e+02   1.24050e+02
           628   6.28000e-02   1.17979e-02   1.22440e+02   1.24200e+02
           629   6.29000e-02   1.17959e-02   1.22588e+02   1.24350e+02
           630   6.30000e-02   1.17936e-02   1.22736e+02   1.24500e+02
           631   6.31000e-02   1.17914e-02   1.22884e+02   1.24650e+02
           632   6.32000e-02   1.17891e-02   1.23039e+02   1.24800e+02
           633   6.33000e-02   1.17868e-02   1.23189e+02   1.24950e+02
           634   6.34000e-02   1.17846e-02   1.23335e+02   1.25100e+02
           635   6.35000e-02   1.17827e-02   1.23485e+02   1.25250e+02
           636   6.36000e-02   1.17813e-02   1.23636e+02   1.25400e+02
           637   6.37000e-02   1.17807e-02   1.23785e+02   1.25550e+02
           638   6.38000e-02   1.17801e-02   1.23934e+02   1.25700e+02
           639   6.39000e-02   1.17795e-02   1.24085e+02   1.25850e+02
           640   6.40000e-02   1.17790e-02   1.24235e+02   1.26000e+02
           641   6.41000e-02   1.17787e-02   1.24383e+02   1.26150e+02
           642   6.42000e-02   1.17784e-02   1.24533e+02   1.26300e+02
           643   6.43000e-02   1.17776e-02   1.24683e+02   1.26450e+02
           644   6.44000e-02   1.17761e-02   1.24833e+02   1.26600e+02
           645   6.45000e-02   1.17744e-02   1.24985e+02   1.26750e+02
           646   6.46000e-02   1.17723e-02   1.25135e+02   1.26900e+02
           647   6.47000e-02   1.17695e-02   1.25285e+02   1.27050e+02
           648   6.48000e-02   1.17664e-02   1.25434e+02   1.27200e+02
           649   6.49000e-02   1.17628e-02   1.25584e+02   1.27350e+02
           650   6.50000e-02   1.17596e-02   1.25732e+02   1.27500e+02
           651   6.51000e-02   1.17564e-02   1.25884e+02   1.27650e+02
           652   6.52000e-02   1.17532e-02   1.26032e+02   1.27800e+02
           653   6.53000e-02   1.17502e-02   1.26182e+02   1.27950e+02
           654   6.54000e-02   1.17472e-02   1.26329e+02   1.28100e+02
           655   6.55000e-02   1.17446e-02   1.26482e+02   1.28250e+02
           656   6.56000e-02   1.17419e-02   1.26632e+02   1.28400e+02
           657   6.57000e-02   1.17394e-02   1.26784e+02   1.28550e+02
           658   6.58000e-02   1.17367e-02   1.26931e+02   1.28700e+02
           659   6.59000e-02   1.17347e-02   1.27080e+02   1.28850e+02
           660   6.60000e-02   1.17334e-02   1.27233e+02   1.29000e+02
           661   6.61000e-02   1.17326e-02   1.27382e+02   1.29150e+02
           662   6.62000e-02   1.17321e-02   1.27532e+02   1.29300e+02
           663   6.63000e-02   1.17314e-02   1.27678e+02   1.29450e+02
           664   6.64000e-02   1.17317e-02   1.27828e+02   1.29600e+02
           665   6.65000e-02   1.17343e-02   1.27980e+02   1.29750e+02
           666   6.66000e-02   1.17378e-02   1.28130e+02   1.29900e+02
           667   6.67000e-02   1.17413e-02   1.28280e+02   1.30050e+02
           668   6.68000e-02   1.17449e-02   1.28426e+02   1.30200e+02
           669   6.69000e-02   1.17482e-02   1.28580e+02   1.30350e+02
           670   6.70000e-02   1.17510e-02   1.28732e+02   1.30500e+02
           671   6.71000e-02   1.17526e-02   1.28877e+02   1.30650e+02
           672   6.72000e-02   1.17532e-02   1.29027e+02   1.30800e+02
           673   6.73000e-02   1.17521e-02   1.29176e+02   1.30950e+02
           674   6.74000e-02   1.17499e-02   1.29328e+02   1.31100e+02
           675   6.75000e-02   1.17467e-02   1.29480e+02   1.31250e+02
           676   6.76000e-02   1.17422e-02   1.29628e+02   1.31400e+02
           677   6.77000e-02   1.17364e-02   1.29778e+02   1.31550e+02
           678   6.78000e-02   1.17302e-02   1.29927e+02   1.31700e+02
           679   6.79000e-02   1.17238e-02   1.30076e+02   1.31850e+02
           680   6.80000e-02   1.17175e-02   1.30229e+02   1.32000e+02
           681   6.81000e-02   1.17108e-02   1.30376e+02   1.32150e+02
           682   6.82000e-02   1.17041e-02   1.30528e+02   1.32300e+02
           683   6.83000e-02   1.16979e-02   1.30674e+02   1.32450e+02
           684   6.84000e-02   1.16916e-02   1.30827e+02   1.32600e+02
           685   6.85000e-02   1.16844e-02   1.30978e+02   1.32750e+02
           686   6.86000e-02   1.16765e-02   1.31125e+02   1.32900e+02
           687   6.87000e-02   1.16686e-02   1.31276e+02   1.33050e+02
           688   6.88000e-02   1.16610e-02   1.31424e+02   1.33200e+02
           689   6.89000e-02   1.16542e-02   1.31575e+02   1.33350e+02
           690   6.90000e-02   1.16481e-02   1.31726e+02   1.33500e+02
           691   6.91000e-02   1.16425e-02   1.31870e+02   1.33650e+02
           692   6.92000e-02   1.16377e-02   1.32027e+02   1.33800e+02
           693   6.93000e-02   1.16341e-02   1.32176e+02   1.33950e+02
           694   6.94000e-02   1.16311e-02   1.32323e+02   1.34100e+02
           695   6.95000e-02   1.16279e-02   1.32477e+02   1.34250e+02
           696   6.96000e-02   1.16250e-02   1.32624e+02   1.34400e+02
           697   6.97000e-02   1.16224e-02   1.32770e+02   1.34550e+02
           698   6.98000e-02   1.16202e-02   1.32925e+02   1.34700e+02
           699   6.99000e-02   1.16187e-02   1.33074e+02   1.34850e+02
           700   7.00000e-02   1.16184e-02   1.33222e+02   1.35000e+02
           701   7.01000e-02   1.16194e-02   1.33374e+02   1.35150e+02
           702   7.02000e-02   1.16217e-02   1.33521e+02   1.35300e+02
           703   7.03000e-02   1.16253e-02   1.33676e+02   1.35450e+02
           704   7.04000e-02   1.16293e-02   1.33822e+02   1.35600e+02
           705   7.05000e-02   1.16334e-02   1.33973e+02   1.35750e+02
           706   7.06000e-02   1.16381e-02   1.34121e+02   1.35900e+02
           707   7.07000e-02   1.16438e-02   1.34274e+02   1.36050e+02
           708   7.08000e-02   1.16502e-02   1.34419e+02   1.36200e+02
           709   7.09000e-02   1.16562e-02   1.34572e+02   1.36350e+02
           710   7.10000e-02   1.16616e-02   1.34722e+02   1.36500e+02
           711   7.11000e-02   1.16670e-02   1.34872e+02   1.36650e+02
           712   7.12000e-02   1.16720e-02   1.35024e+02   1.36800e+02
           713   7.13000e-02   1.16757e-02   1.35173e+02   1.36950e+02
           714   7.14000e-02   1.16776e-02   1.35321e+02   1.37100e+02
           715   7.15000e-02   1.16781e-02   1.35470e+02   1.37250e+02
           716   7.16000e-02   1.16778e-02   1.35621e+02   1.37400e+02
           717   7.17000e-02   1.16766e-02   1.35771e+02   1.37550e+02
           718   7.18000e-02   1.16751e-02   1.35923e+02   1.37700e+02
           719   7.19000e-02   1.16724e-02   1.36069e+02   1.37850e+02
           720   7.20000e-02   1.16690e-02   1.36218e+02   1.38000e+02
           721   7.21000e-02   1.16652e-02   1.36367e+02   1.38150e+02
           722   7.22000e-02   1.16614e-02   1.36521e+02   1.38300e+02
           723   7.23000e-02   1.16579e-02   1.36669e+02   1.38450e+02
           724   7.24000e-02   1.16546e-02   1.36817e+02   1.38600e+02
           725   7.25000e-02   1.16517e-02   1.36967e+02   1.38750e+02
           726   7.26000e-02   1.16490e-02   1.37120e+02   1.38900e+02
           727   7.27000e-02   1.16467e-02   1.37270e+02   1.39050e+02
           728   7.28000e-02   1.16446e-02   1.37418e+02   1.39200e+02
           729   7.29000e-02   1.16427e-02   1.37567e+02   1.39350e+02
           730   7.30000e-02   1.16414e-02   1.37714e+02   1.39500e+02
           731   7.31000e-02   1.16402e-02   1.37867e+02   1.39650e+02
           732   7.32000e-02   1.16395e-02   1.38016e+02   1.39800e+02
           733   7.33000e-02   1.16392e-02   1.38165e+02   1.39950e+02
           734   7.34000e-02   1.16397e-02   1.38316e+02   1.40100e+02
           735   7.35000e-02   1.16415e-02   1.38465e+02   1.40250e+02
           736   7.36000e-02   1.16443e-02   1.38617e+02   1.40400e+02
           737   7.37000e-02   1.16474e-02   1.38766e+02   1.40550e+02
           738   7.38000e-02   1.16510e-02   1.38915e+02   1.40700e+02
           739   7.39000e-02   1.16548e-02   1.39064e+02   1.40850e+02
           740   7.40000e-02   1.16585e-02   1.39219e+02   1.41000e+02
           741   7.41000e-02   1.16621e-02   1.39366e+02   1.41150e+02
           742   7.42000e-02   1.16655e-02   1.39513e+02   1.41300e+02
           743   7.43000e-02   1.16683e-02   1.39662e+02   1.41450e+02
           744   7.44000e-02   1.16715e-02   1.39813e+02   1.41600e+02
           745   7.45000e-02   1.16748e-02   1.39966e+02   1.41750e+02
           746   7.46000e-02   1.16779e-02   1.40115e+02   1.41900e+02
           747   7.47000e-02   1.16809e-02   1.40265e+02   1.42050e+02
           748   7.48000e-02   1.16835e-02   1.40414e+02   1.42200e+02
           749   7.49000e-02   1.16852e-02   1.40565e+02   1.42350e+02
           750   7.50000e-02   1.16865e-02   1.40715e+02   1.42500e+02
           751   7.51000e-02   1.16873e-02   1.40865e+02   1.42650e+02
           752   7.52000e-02   1.16877e-02   1.41013e+02   1.42800e+02
           753   7.53000e-02   1.16881e-02   1.41161e+02   1.42950e+02
           754   7.54000e-02   1.16886e-02   1.41312e+02   1.43100e+02
           755   7.55000e-02   1.16894e-02   1.41464e+02   1.43250e+02
           756   7.56000e-02   1.16905e-02   1.41608e+02   1.43400e+02
           757   7.57000e-02   1.16917e-02   1.41760e+02   1.43550e+02
           758   7.58000e-02   1.16927e-02   1.41908e+02   1.43700e+02
           759   7.59000e-02   1.16942e-02   1.42057e+02   1.43850e+02
           760   7.60000e-02   1.16962e-02   1.42209e+02   1.44000e+02
           761   7.61000e-02   1.16979e-02   1.42359e+02   1.44150e+02
           762   7.62000e-02   1.17001e-02   1.42508e+02   1.44300e+02
           763   7.63000e-02   1.17023e-02   1.42655e+02   1.44450e+02
           764   7.64000e-02   1.17039e-02   1.42809e+02   1.44600e+02
           765   7.65000e-02   1.17054e-02   1.42958e+02   1.44750e+02
           766   7.66000e-02   1.17065e-02   1.43109e+02   1.44900e+02
           767   7.67000e-02   1.17077e-02   1.43256e+02   1.45050e+02
           768   7.68000e-02   1.17088e-02   1.43409e+02   1.45200e+02
           769   7.69000e-02   1.17100e-02   1.43558e+02   1.45350e+02
           770   7.70000e-02   1.17103e-02   1.43705e+02   1.45500e+02
           771   7.71000e-02   1.17101e-02   1.43856e+02   1.45650e+02
           772   7.72000e-02   1.17094e-02   1.44004e+02   1.45800e+02
           773   7.73000e-02   1.17080e-02   1.44155e+02   1.45950e+02
           774   7.74000e-02   1.17068e-02   1.44306e+02   1.46100e+02
           775   7.75000e-02   1.17060e-02   1.44456e+02   1.46250e+02
           776   7.76000e-02   1.17063e-02   1.44606e+02   1.46400e+02
           777   7.77000e-02   1.17078e-02   1.44754e+02   1.46550e+02
           778   7.78000e-02   1.17107e-02   1.44907e+02   1.46700e+02
           779   7.79000e-02   1.17148e-02   1.45055e+02   1.46850e+02
           780   7.80000e-02   1.17200e-02   1.45205e+02   1.47000e+02
           781   7.81000e-02   1.17263e-02   1.45358e+02   1.47150e+02
           782   7.82000e-02   1.17339e-02   1.45505e+02   1.47300e+02
           783   7.83000e-02   1.17416e-02   1.45656e+02   1.47450e+02
           784   7.84000e-02   1.17490e-02   1.45809e+02   1.47600e+02
           785   7.85000e-02   1.17550e-02   1.45953e+02   1.47750e+02
           786   7.86000e-02   1.17599e-02   1.46106e+02   1.47900e+02
           787   7.87000e-02   1.17638e-02   1.46254e+02   1.48050e+02
           788   7.88000e-02   1.17669e-02   1.46405e+02   1.48200e+02
           789   7.89000e-02   1.17694e-02   1.46552e+02   1.48350e+02
           790   7.90000e-02   1.17712e-02   1.46704e+02   1.48500e+02
           791   7.91000e-02   1.17735e-02   1.46852e+02   1.48650e+02
           792   7.92000e-02   1.17766e-02   1.47010e+02   1.48800e+02
           793   7.93000e-02   1.17806e-02   1.47155e+02   1.48950e+02
           794   7.94000e-02   1.17860e-02   1.47305e+02   1.49100e+02
           795   7.95000e-02   1.17923e-02   1.47454e+02   1.49250e+02
           796   7.96000e-02   1.17988e-02   1.47603e+02   1.49400e+02
           797   7.97000e-02   1.18058e-02   1.47755e+02   1.49550e+02
           798   7.98000e-02   1.18126e-02   1.47903e+02   1.49700e+02
           799   7.99000e-02   1.18185e-02   1.48053e+02   1.49850e+02
           800   8.00000e-02   1.18231e-02   1.48204e+02   1.50000e+02
           801   8.01000e-02   1.18264e-02   1.48356e+02   1.50150e+02
           802   8.02000e-02   1.18285e-02   1.48504e+02   1.50300e+02
           803   8.03000e-02   1.18303e-02   1.48652e+02   1.50450e+02
           804   8.04000e-02   1.18313e-02   1.48801e+02   1.50600e+02
           805   8.05000e-02   1.18317e-02   1.48952e+02   1.50750e+02
           806   8.06000e-02   1.18315e-02   1.49103e+02   1.50900e+02
           807   8.07000e-02   1.18306e-02   1.49251e+02   1.51050e+02
           808   8.08000e-02   1.18289e-02   1.49397e+02   1.51200e+02
           809   8.09000e-02   1.18268e-02   1.49548e+02   1.51350e+02
           810   8.10000e-02   1.18246e-02   1.49701e+02   1.51500e+02
           811   8.11000e-02   1.18233e-02   1.49850e+02   1.51650e+02
           812   8.12000e-02   1.18232e-02   1.50003e+02   1.51800e+02
           813   8.13000e-02   1.18243e-02   1.50152e+02   1.51950e+02
           814   8.14000e-02   1.18266e-02   1.50298e+02   1.52100e+02
           815   8.15000e-02   1.18298e-02   1.50451e+02   1.52250e+02
           816   8.16000e-02   1.18343e-02   1.50601e+02   1.52400e+02
           817   8.17000e-02   1.18402e-02   1.50751e+02   1.52550e+02
           818   8.18000e-02   1.18471e-02   1.50896e+02   1.52700e+02
           819   8.19000e-02   1.18553e-02   1.51048e+02   1.52850e+02
           820   8.20000e-02   1.18649e-02   1.51200e+02   1.53000e+02
           821   8.21000e-02   1.18760e-02   1.51349e+02   1.53150e+02
           822   8.22000e-02   1.18879e-02   1.51494e+02   1.53300e+02
           823   8.23000e-02   1.19001e-02   1.51648e+02   1.53450e+02
           824   8.24000e-02   1.19113e-02   1.51797e+02   1.53600e+02
           825   8.25000e-02   1.19215e-02   1.51949e+02   1.53750e+02
           826   8.26000e-02   1.19308e-02   1.52098e+02   1.53900e+02
           827   8.27000e-02   1.19390e-02   1.52246e+02   1.54050e+02
           828   8.28000e-02   1.19464e-02   1.52402e+02   1.54200e+02
           829   8.29000e-02   1.19528e-02   1.52548e+02   1.54350e+02
           830   8.30000e-02   1.19590e-02   1.52698e+02   1.54500e+02
           831   8.31000e-02   1.19652e-02   1.52847e+02   1.54650e+02
           832   8.32000e-02   1.19705e-02   1.52997e+02   1.54800e+02
           833   8.33000e-02   1.19748e-02   1.53147e+02   1.54950e+02
           834   8.34000e-02   1.19787e-02   1.53296e+02   1.55100e+02
           835   8.35000e-02   1.19826e-02   1.53448e+02   1.55250e+02
           836   8.36000e-02   1.19868e-02   1.53597e+02   1.55400e+02
           837   8.37000e-02   1.19906e-02   1.53745e+02   1.55550e+02
           838   8.38000e-02   1.19948e-02   1.53896e+02   1.55700e+02
           839   8.39000e-02   1.19992e-02   1.54047e+02   1.55850e+02
           840   8.40000e-02   1.20045e-02   1.54198e+02   1.56000e+02
           841   8.41000e-02   1.20107e-02   1.54345e+02   1.56150e+02
           842   8.42000e-02   1.20175e-02   1.54494e+02   1.56300e+02
           843   8.43000e-02   1.20247e-02   1.54646e+02   1.56450e+02
           844   8.44000e-02   1.20323e-02   1.54796e+02   1.56600e+02
           845   8.45000e-02   1.20400e-02   1.54943e+02   1.56750e+02
           846   8.46000e-02   1.20483e-02   1.55094e+02   1.56900e+02
           847   8.47000e-02   1.20570e-02   1.55244e+02   1.57050e+02
           848   8.48000e-02   1.20666e-02   1.55394e+02   1.57200e+02
           849   8.49000e-02   1.20770e-02   1.55545e+02   1.57350e+02
           850   8.50000e-02   1.20877e-02   1.55695e+02   1.57500e+02
           851   8.51000e-02   1.20979e-02   1.55843e+02   1.57650e+02
           852   8.52000e-02   1.21080e-02   1.55996e+02   1.57800e+02
           853   8.53000e-02   1.21186e-02   1.56143e+02   1.57950e+02
           854   8.54000e-02   1.21294e-02   1.56291e+02   1.58100e+02
           855   8.55000e-02   1.21407e-02   1.56440e+02   1.58250e+02
           856   8.56000e-02   1.21522e-02   1.56594e+02   1.58400e+02
           857   8.57000e-02   1.21636e-02   1.56742e+02   1.58550e+02
           858   8.58000e-02   1.21749e-02   1.56892e+02   1.58700e+02
           859   8.59000e-02   1.21867e-02   1.57041e+02   1.58850e+02
           860   8.60000e-02   1.21985e-02   1.57191e+02   1.59000e+02
           861   8.61000e-02   1.22096e-02   1.57342e+02   1.59150e+02
           862   8.62000e-02   1.22205e-02   1.57492e+02   1.59300e+02
           863   8.63000e-02   1.22316e-02   1.57640e+02   1.59450e+02
           864   8.64000e-02   1.22428e-02   1.57788e+02   1.59600e+02
           865   8.65000e-02   1.22527e-02   1.57942e+02   1.59750e+02
           866   8.66000e-02   1.22624e-02   1.58091e+02   1.59900e+02
           867   8.67000e-02   1.22724e-02   1.58239e+02   1.60050e+02
           868   8.68000e-02   1.22831e-02   1.58389e+02   1.60200e+02
           869   8.69000e-02   1.22946e-02   1.58537e+02   1.60350e+02
           870   8.70000e-02   1.23068e-02   1.58690e+02   1.60500e+02
           871   8.71000e-02   1.23206e-02   1.58841e+02   1.60650e+02
           872   8.72000e-02   1.23363e-02   1.58990e+02   1.60800e+02
           873   8.73000e-02   1.23533e-02   1.59138e+02   1.60950e+02
           874   8.74000e-02   1.23711e-02   1.59288e+02   1.61100e+02
           875   8.75000e-02   1.23902e-02   1.59440e+02   1.61250e+02
           876   8.76000e-02   1.24099e-02   1.59591e+02   1.61400e+02
           877   8.77000e-02   1.24302e-02   1.59739e+02   1.61550e+02
           878   8.78000e-02   1.24500e-02   1.59885e+02   1.61700e+02
           879   8.79000e-02   1.24688e-02   1.60037e+02   1.61850e+02
           880   8.80000e-02   1.24869e-02   1.60187e+02   1.62000e+02
           881   8.81000e-02   1.25047e-02   1.60333e+02   1.62150e+02
           882   8.82000e-02   1.25218e-02   1.60484e+02   1.62300e+02
           883   8.83000e-02   1.25383e-02   1.60634e+02   1.62450e+02
           884   8.84000e-02   1.25545e-02   1.60786e+02   1.62600e+02
           885   8.85000e-02   1.25714e-02   1.60932e+02   1.62750e+02
           886   8.86000e-02   1.25890e-02   1.61084e+02   1.62900e+02
           887   8.87000e-02   1.26065e-02   1.61236e+02   1.63050e+02
           888   8.88000e-02   1.26233e-02   1.61382e+02   1.63200e+02
           889   8.89000e-02   1.26397e-02   1.61535e+02   1.63350e+02
           890   8.90000e-02   1.26559e-02   1.61685e+02   1.63500e+02
           891   8.91000e-02   1.26717e-02   1.61833e+02   1.63650e+02
           892   8.92000e-02   1.26870e-02   1.61985e+02   1.63800e+02
           893   8.93000e-02   1.27021e-02   1.62134e+02   1.63950e+02
           894   8.94000e-02   1.27177e-02   1.62286e+02   1.64100e+02
           895   8.95000e-02   1.27340e-02   1.62433e+02   1.64250e+02
           896   8.96000e-02   1.27506e-02   1.62582e+02   1.64400e+02
           897   8.97000e-02   1.27661e-02   1.62731e+02   1.64550e+02
           898   8.98000e-02   1.27811e-02   1.62885e+02   1.64700e+02
           899   8.99000e-02   1.27953e-02   1.63034e+02   1.64850e+02
           900   9.00000e-02   1.28079e-02   1.63184e+02   1.65000e+02
           901   9.01000e-02   1.28192e-02   1.63332e+02   1.65150e+02
           902   9.02000e-02   1.28294e-02   1.63478e+02   1.65300e+02
           903   9.03000e-02   1.28390e-02   1.63634e+02   1.65450e+02
           904   9.04000e-02   1.28488e-02   1.63780e+02   1.65600e+02
           905   9.05000e-02   1.28581e-02   1.63929e+02   1.65750e+02
           906   9.06000e-02   1.28669e-02   1.64079e+02   1.65900e+02
           907   9.07000e-02   1.28753e-02   1.64233e+02   1.66050e+02
           908   9.08000e-02   1.28838e-02   1.64379e+02   1.66200e+02
           909   9.09000e-02   1.28933e-02   1.64530e+02   1.66350e+02
           910   9.10000e-02   1.29035e-02   1.64680e+02   1.66500e+02
           911   9.11000e-02   1.29144e-02   1.64830e+02   1.66650e+02
           912   9.12000e-02   1.29260e-02   1.64979e+02   1.66800e+02
           913   9.13000e-02   1.29396e-02   1.65129e+02   1.66950e+02
           914   9.14000e-02   1.29553e-02   1.65280e+02   1.67100e+02
           915   9.15000e-02   1.29726e-02   1.65432e+02   1.67250e+02
           916   9.16000e-02   1.29914e-02   1.65581e+02   1.67400e+02
           917   9.17000e-02   1.30115e-02   1.65729e+02   1.67550e+02
           918   9.18000e-02   1.30324e-02   1.65878e+02   1.67700e+02
           919   9.19000e-02   1.30533e-02   1.66028e+02   1.67850e+02
           920   9.20000e-02   1.30738e-02   1.66176e+02   1.68000e+02
           921   9.21000e-02   1.30940e-02   1.66331e+02   1.68150e+02
           922   9.22000e-02   1.31149e-02   1.66477e+02   1.68300e+02
           923   9.23000e-02   1.31361e-02   1.66626e+02   1.68450e+02
           924   9.24000e-02   1.31570e-02   1.66774e+02   1.68600e+02
           925   9.25000e-02   1.31769e-02   1.66927e+02   1.68750e+02
           926   9.26000e-02   1.31960e-02   1.67079e+02   1.68900e+02
           927   9.27000e-02   1.32140e-02   1.67227e+02   1.69050e+02
           928   9.28000e-02   1.32304e-02   1.67377e+02   1.69200e+02
           929   9.29000e-02   1.32448e-02   1.67523e+02   1.69350e+02
           930   9.30000e-02   1.32581e-02   1.67678e+02   1.69500e+02
           931   9.31000e-02   1.32710e-02   1.67826e+02   1.69650e+02
           932   9.32000e-02   1.32839e-02   1.67975e+02   1.69800e+02
           933   9.33000e-02   1.32971e-02   1.68126e+02   1.69950e+02
           934   9.34000e-02   1.33103e-02   1.68273e+02   1.70100e+02
           935   9.35000e-02   1.33240e-02   1.68424e+02   1.70250e+02
           936   9.36000e-02   1.33386e-02   1.68576e+02   1.70400e+02
           937   9.37000e-02   1.33537e-02   1.68723e+02   1.70550e+02
           938   9.38000e-02   1.33695e-02   1.68876e+02   1.70700e+02
           939   9.39000e-02   1.33857e-02   1.69026e+02   1.70850e+02
           940   9.40000e-02   1.34030e-02   1.69174e+02   1.71000e+02
           941   9.41000e-02   1.34208e-02   1.69325e+02   1.71150e+02
           942   9.42000e-02   1.34392e-02   1.69474e+02   1.71300e+02
           943   9.43000e-02   1.34583e-02   1.69623e+02   1.71450e+02
           944   9.44000e-02   1.34779e-02   1.69776e+02   1.71600e+02
           945   9.45000e-02   1.34977e-02   1.69926e+02   1.71750e+02
           946   9.46000e-02   1.35173e-02   1.70074e+02   1.71900e+02
           947   9.47000e-02   1.35364e-02   1.70220e+02   1.72050e+02
           948   9.48000e-02   1.35554e-02   1.70373e+02   1.72200e+02
           949   9.49000e-02   1.35747e-02   1.70522e+02   1.72350e+02
           950   9.50000e-02   1.35942e-02   1.70673e+02   1.72500e+02
           951   9.51000e-02   1.36138e-02   1.70823e+02   1.72650e+02
           952   9.52000e-02   1.36337e-02   1.70973e+02   1.72800e+02
           953   9.53000e-02   1.36535e-02   1.71122e+02   1.72950e+02
           954   9.54000e-02   1.36738e-02   1.71273e+02   1.73100e+02
           955   9.55000e-02   1.36941e-02   1.71421e+02   1.73250e+02
           956   9.56000e-02   1.37133e-02   1.71569e+02   1.73400e+02
           957   9.57000e-02   1.37323e-02   1.71724e+02   1.73550e+02
           958   9.58000e-02   1.37512e-02   1.71873e+02   1.73700e+02
           959   9.59000e-02   1.37692e-02   1.72023e+02   1.73850e+02
           960   9.60000e-02   1.37869e-02   1.72171e+02   1.74000e+02
           961   9.61000e-02   1.38044e-02   1.72321e+02   1.74150e+02
           962   9.62000e-02   1.38218e-02   1.72470e+02   1.74300e+02
           963   9.63000e-02   1.38395e-02   1.72618e+02   1.74450e+02
           964   9.64000e-02   1.38578e-02   1.72767e+02   1.74600e+02
           965   9.65000e-02   1.38763e-02   1.72920e+02   1.74750e+02
           966   9.66000e-02   1.38953e-02   1.73070e+02   1.74900e+02
           967   9.67000e-02   1.39149e-02   1.73222e+02   1.75050e+02
           968   9.68000e-02   1.39357e-02   1.73369e+02   1.75200e+02
           969   9.69000e-02   1.39574e-02   1.73516e+02   1.75350e+02
           970   9.70000e-02   1.39804e-02   1.73669e+02   1.75500e+02
           971   9.71000e-02   1.40049e-02   1.73818e+02   1.75650e+02
           972   9.72000e-02   1.40314e-02   1.73970e+02   1.75800e+02
           973   9.73000e-02   1.40599e-02   1.74117e+02   1.75950e+02
           974   9.74000e-02   1.40899e-02   1.74267e+02   1.76100e+02
           975   9.75000e-02   1.41205e-02   1.74419e+02   1.76250e+02
           976   9.76000e-02   1.41506e-02   1.74571e+02   1.76400e+02
           977   9.77000e-02   1.41794e-02   1.74717e+02   1.76550e+02
           978   9.78000e-02   1.42062e-02   1.74869e+02   1.76700e+02
           979   9.79000e-02   1.42312e-02   1.75017e+02   1.76850e+02
           980   9.80000e-02   1.42545e-02   1.75170e+02   1.77000e+02
           981   9.81000e-02   1.42762e-02   1.75316e+02   1.77150e+02
           982   9.82000e-02   1.42967e-02   1.75464e+02   1.77300e+02
           983   9.83000e-02   1.43165e-02   1.75616e+02   1.77450e+02
           984   9.84000e-02   1.43360e-02   1.75769e+02   1.77600e+02
           985   9.85000e-02   1.43554e-02   1.75916e+02   1.77750e+02
           986   9.86000e-02   1.43759e-02   1.76065e+02   1.77900e+02
           987   9.87000e-02   1.43970e-02   1.76216e+02   1.78050e+02
           988   9.88000e-02   1.44194e-02   1.76364e+02   1.78200e+02
           989   9.89000e-02   1.44434e-02   1.76514e+02   1.78350e+02
           990   9.90000e-02   1.44689e-02   1.76666e+02   1.78500e+02
           991   9.91000e-02   1.44946e-02   1.76813e+02   1.78650e+02
           992   9.92000e-02   1.45201e-02   1.76963e+02   1.78800e+02
           993   9.93000e-02   1.45452e-02   1.77116e+02   1.78950e+02
           994   9.94000e-02   1.45692e-02   1.77265e+02   1.79100e+02
           995   9.95000e-02   1.45920e-02   1.77414e+02   1.79250e+02
           996   9.96000e-02   1.46142e-02   1.77561e+02   1.79400e+02
           997   9.97000e-02   1.46358e-02   1.77712e+02   1.79550e+02
           998   9.98000e-02   1.46566e-02   1.77865e+02   1.79700e+02
           999   9.99000e-02   1.46768e-02   1.78012e+02   1.79850e+02
          1000   1.00000e-01   1.46972e-02   1.78163e+02   1.80000e+02
          1001   1.00100e-01   1.47181e-02   1.78312e+02   1.80150e+02
          1002   1.00200e-01   1.47393e-02   1.78462e+02   1.80300e+02
          1003   1.00300e-01   1.47602e-02   1.78613e+02   1.80450e+02
          1004   1.00400e-01   1.47806e-02   1.78764e+02   1.80600e+02
          1005   1.00500e-01   1.48006e-02   1.78910e+02   1.80750e+02
          1006   1.00600e-01   1.48203e-02   1.79062e+02   1.80900e+02
          1007   1.00700e-01   1.48407e-02   1.79213e+02   1.81050e+02
          1008   1.00800e-01   1.48611e-02   1.79362e+02   1.81200e+02
          1009   1.00900e-01   1.48816e-02   1.79510e+02   1.81350e+02
          1010   1.01000e-01   1.49024e-02   1.79661e+02   1.81500e+02
          1011   1.01100e-01   1.49238e-02   1.79811e+02   1.81650e+02
          1012   1.01200e-01   1.49451e-02   1.79959e+02   1.81800e+02
          1013   1.01300e-01   1.49669e-02   1.80111e+02   1.81950e+02
          1014   1.01400e-01   1.49894e-02   1.80259e+02   1.82100e+02
          1015   1.01500e-01   1.50128e-02   1.80411e+02   1.82250e+02
          1016   1.01600e-01   1.50365e-02   1.80560e+02   1.82400e+02
          1017   1.01700e-01   1.50601e-02   1.80708e+02   1.82550e+02
          1018   1.01800e-01   1.50837e-02   1.80861e+02   1.82700e+02
          1019   1.01900e-01   1.51075e-02   1.81008e+02   1.82850e+02
          1020   1.02000e-01   1.51308e-02   1.81161e+02   1.83000e+02
          1021   1.02100e-01   1.51532e-02   1.81308e+02   1.83150e+02
          1022   1.02200e-01   1.51754e-02   1.81458e+02   1.83300e+02
          1023   1.02300e-01   1.51983e-02   1.81606e+02   1.83450e+02
          1024   1.02400e-01   1.52224e-02   1.81757e+02   1.83600e+02
          1025   1.02500e-01   1.52484e-02   1.81911e+02   1.83750e+02
          1026   1.02600e-01   1.52760e-02   1.82056e+02   1.83900e+02
          1027   1.02700e-01   1.53048e-02   1.82207e+02   1.84050e+02
          1028   1.02800e-01   1.53339e-02   1.82355e+02   1.84200e+02
          1029   1.02900e-01   1.53634e-02   1.82506e+02   1.84350e+02
          1030   1.03000e-01   1.53934e-02   1.82657e+02   1.84500e+02
          1031   1.03100e-01   1.54230e-02   1.82805e+02   1.84650e+02
          1032   1.03200e-01   1.54531e-02   1.82957e+02   1.84800e+02
          1033   1.03300e-01   1.54841e-02   1.83106e+02   1.84950e+02
          1034   1.03400e-01   1.55154e-02   1.83256e+02   1.85100e+02
          1035   1.03500e-01   1.55468e-02   1.83405e+02   1.85250e+02
          1036   1.03600e-01   1.55775e-02   1.83556e+02   1.85400e+02
          1037   1.03700e-01   1.56080e-02   1.83703e+02   1.85550e+02
          1038   1.03800e-01   1.56381e-02   1.83854e+02   1.85700e+02
          1039   1.03900e-01   1.56676e-02   1.84005e+02   1.85850e+02
          1040   1.04000e-01   1.56957e-02   1.84157e+02   1.86000e+02
          1041   1.04100e-01   1.57236e-02   1.84305e+02   1.86150e+02
          1042   1.04200e-01   1.57513e-02   1.84455e+02   1.86300e+02
          1043   1.04300e-01   1.57795e-02   1.84604e+02   1.86450e+02
          1044   1.04400e-01   1.58085e-02   1.84757e+02   1.86600e+02
          1045   1.04500e-01   1.58374e-02   1.84905e+02   1.86750e+02
          1046   1.04600e-01   1.58662e-02   1.85054e+02   1.86900e+02
          1047   1.04700e-01   1.58943e-02   1.85202e+02   1.87050e+02
          1048   1.04800e-01   1.59209e-02   1.85354e+02   1.87200e+02
          1049   1.04900e-01   1.59456e-02   1.85503e+02   1.87350e+02
          1050   1.05000e-01   1.59687e-02   1.85651e+02   1.87500e+02
          1051   1.05100e-01   1.59914e-02   1.85802e+02   1.87650e+02
          1052   1.05200e-01   1.60139e-02   1.85952e+02   1.87800e+02
          1053   1.05300e-01   1.60361e-02   1.86103e+02   1.87950e+02
          1054   1.05400e-01   1.60581e-02   1.86254e+02   1.88100e+02
          1055   1.05500e-01   1.60800e-02   1.86401e+02   1.88250e+02
          1056   1.05600e-01   1.61028e-02   1.86552e+02   1.88400e+02
          1057   1.05700e-01   1.61262e-02   1.86704e+02   1.88550e+02
          1058   1.05800e-01   1.61503e-02   1.86850e+02   1.88700e+02
          1059   1.05900e-01   1.61742e-02   1.87001e+02   1.88850e+02
          1060   1.06000e-01   1.61984e-02   1.87150e+02   1.89000e+02
          1061   1.06100e-01   1.62232e-02   1.87302e+02   1.89150e+02
          1062   1.06200e-01   1.62488e-02   1.87454e+02   1.89300e+02
          1063   1.06300e-01   1.62740e-02   1.87600e+02   1.89450e+02
          1064   1.06400e-01   1.62984e-02   1.87753e+02   1.89600e+02
          1065   1.06500e-01   1.63223e-02   1.87899e+02   1.89750e+02
          1066   1.06600e-01   1.63459e-02   1.88053e+02   1.89900e+02
          1067   1.06700e-01   1.63695e-02   1.88200e+02   1.90050e+02
          1068   1.06800e-01   1.63923e-02   1.88348e+02   1.90200e+02
          1069   1.06900e-01   1.64151e-02   1.88499e+02   1.90350e+02
          1070   1.07000e-01   1.64373e-02   1.88650e+02   1.90500e+02
          1071   1.07100e-01   1.64586e-02   1.88798e+02   1.90650e+02
          1072   1.07200e-01   1.64790e-02   1.88948e+02   1.90800e+02
          1073   1.07300e-01   1.64994e-02   1.89096e+02   1.90950e+02
          1074   1.07400e-01   1.65204e-02   1.89251e+02   1.91100e+02
          1075   1.07500e-01   1.65419e-02   1.89396e+02   1.91250e+02
          1076   1.07600e-01   1.65646e-02   1.89549e+02   1.91400e+02
          1077   1.07700e-01   1.65873e-02   1.89697e+02   1.91550e+02
          1078   1.07800e-01   1.66103e-02   1.89848e+02   1.91700e+02
          1079   1.07900e-01   1.66340e-02   1.89999e+02   1.91850e+02
          1080   1.08000e-01   1.66584e-02   1.90149e+02   1.92000e+02
          1081   1.08100e-01   1.66832e-02   1.90299e+02   1.92150e+02
          1082   1.08200e-01   1.67076e-02   1.90447e+02   1.92300e+02
          1083   1.08300e-01   1.67320e-02   1.90599e+02   1.92450e+02
          1084   1.08400e-01   1.67561e-02   1.90749e+02   1.92600e+02
          1085   1.08500e-01   1.67791e-02   1.90898e+02   1.92750e+02
          1086   1.08600e-01   1.68019e-02   1.91045e+02   1.92900e+02
          1087   1.08700e-01   1.68254e-02   1.91193e+02   1.93050e+02
          1088   1.08800e-01   1.68497e-02   1.91347e+02   1.93200e+02
          1089   1.08900e-01   1.68753e-02   1.91493e+02   1.93350e+02
          1090   1.09000e-01   1.69010e-02   1.91645e+02   1.93500e+02
          1091   1.09100e-01   1.69269e-02   1.91792e+02   1.93650e+02
          1092   1.09200e-01   1.69534e-02   1.91946e+02   1.93800e+02
          1093   1.09300e-01   1.69802e-02   1.92097e+02   1.93950e+02
          1094   1.09400e-01   1.70068e-02   1.92243e+02   1.94100e+02
          1095   1.09500e-01   1.70333e-02   1.92396e+02   1.94250e+02
          1096   1.09600e-01   1.70597e-02   1.92544e+02   1.94400e+02
          1097   1.09700e-01   1.70869e-02   1.92695e+02   1.94550e+02
          1098   1.09800e-01   1.71148e-02   1.92846e+02   1.94700e+02
          1099   1.09900e-01   1.71427e-02   1.92995e+02   1.94850e+02
          1100   1.10000e-01   1.71713e-02   1.93142e+02   1.95000e+02
          1101   1.10100e-01   1.72007e-02   1.93293e+02   1.95150e+02
          1102   1.10200e-01   1.72303e-02   1.93446e+02   1.95300e+02
          1103   1.10300e-01   1.72596e-02   1.93596e+02   1.95450e+02
          1104   1.10400e-01   1.72888e-02   1.93741e+02   1.95600e+02
          1105   1.10500e-01   1.73185e-02   1.93893e+02   1.95750e+02
          1106   1.10600e-01   1.73483e-02   1.94043e+02   1.95900e+02
          1107   1.10700e-01   1.73782e-02   1.94198e+02   1.96050e+02
          1108   1.10800e-01   1.74076e-02   1.94341e+02   1.96200e+02
          1109   1.10900e-01   1.74371e-02   1.94489e+02   1.96350e+02
          1110   1.11000e-01   1.74671e-02   1.94642e+02   1.96500e+02
          1111   1.11100e-01   1.74979e-02   1.94791e+02   1.96650e+02
          1112   1.11200e-01   1.75299e-02   1.94940e+02   1.96800e+02
          1113   1.11300e-01   1.75619e-02   1.95090e+02   1.96950e+02
          1114   1.11400e-01   1.75937e-02   1.95242e+02   1.97100e+02
          1115   1.11500e-01   1.76250e-02   1.95392e+02   1.97250e+02
          1116   1.11600e-01   1.76549e-02   1.95541e+02   1.97400e+02
          1117   1.11700e-01   1.76835e-02   1.95691e+02   1.97550e+02
          1118   1.11800e-01   1.77111e-02   1.95840e+02   1.97700e+02
          1119   1.11900e-01   1.77384e-02   1.95990e+02   1.97850e+02
          1120   1.12000e-01   1.77658e-02   1.96142e+02   1.98000e+02
          1121   1.12100e-01   1.77932e-02   1.96291e+02   1.98150e+02
          1122   1.12200e-01   1.78201e-02   1.96439e+02   1.98300e+02
          1123   1.12300e-01   1.78472e-02   1.96591e+02   1.98450e+02
          1124   1.12400e-01   1.78749e-02   1.96740e+02   1.98600e+02
          1125   1.12500e-01   1.79030e-02   1.96886e+02   1.98750e+02
          1126   1.12600e-01   1.79316e-02   1.97039e+02   1.98900e+02
          1127   1.12700e-01   1.79614e-02   1.97188e+02   1.99050e+02
          1128   1.12800e-01   1.79926e-02   1.97340e+02   1.99200e+02
          1129   1.12900e-01   1.80256e-02   1.97492e+02   1.99350e+02
          1130   1.13000e-01   1.80596e-02   1.97640e+02   1.99500e+02
          1131   1.13100e-01   1.80948e-02   1.97788e+02   1.99650e+02
          1132   1.13200e-01   1.81311e-02   1.97936e+02   1.99800e+02
          1133   1.13300e-01   1.81675e-02   1.98090e+02   1.99950e+02
          1134   1.13400e-01   1.82034e-02   1.98237e+02   2.00100e+02
          1135   1.13500e-01   1.82385e-02   1.98388e+02   2.00250e+02
          1136   1.13600e-01   1.82727e-02   1.98536e+02   2.00400e+02
          1137   1.13700e-01   1.83063e-02   1.98684e+02   2.00550e+02
          1138   1.13800e-01   1.83393e-02   1.98835e+02   2.00700e+02
          1139   1.13900e-01   1.83714e-02   1.98987e+02   2.00850e+02
          1140   1.14000e-01   1.84030e-02   1.99135e+02   2.01000e+02
          1141   1.14100e-01   1.84345e-02   1.99287e+02   2.01150e+02
          1142   1.14200e-01   1.84657e-02   1.99435e+02   2.01300e+02
          1143   1.14300e-01   1.84960e-02   1.99585e+02   2.01450e+02
          1144   1.14400e-01   1.85259e-02   1.99734e+02   2.01600e+02
          1145   1.14500e-01   1.85555e-02   1.99885e+02   2.01750e+02
          1146   1.14600e-01   1.85857e-02   2.00037e+02   2.01900e+02
          1147   1.14700e-01   1.86160e-02   2.00188e+02   2.02050e+02
          1148   1.14800e-01   1.86471e-02   2.00335e+02   2.02200e+02
          1149   1.14900e-01   1.86784e-02   2.00483e+02   2.02350e+02
          1150   1.15000e-01   1.87104e-02   2.00634e+02   2.02500e+02
          1151   1.15100e-01   1.87419e-02   2.00786e+02   2.02650e+02
          1152   1.15200e-01   1.87725e-02   2.00932e+02   2.02800e+02
          1153   1.15300e-01   1.88029e-02   2.01084e+02   2.02950e+02
          1154   1.15400e-01   1.88326e-02   2.01234e+02   2.03100e+02
          1155   1.15500e-01   1.88620e-02   2.01383e+02   2.03250e+02
          1156   1.15600e-01   1.88912e-02   2.01537e+02   2.03400e+02
          1157   1.15700e-01   1.89202e-02   2.01684e+02   2.03550e+02
          1158   1.15800e-01   1.89493e-02   2.01830e+02   2.03700e+02
          1159   1.15900e-01   1.89794e-02   2.01983e+02   2.03850e+02
          1160   1.16000e-01   1.90094e-02   2.02133e+02   2.04000e+02
          1161   1.16100e-01   1.90390e-02   2.02282e+02   2.04150e+02
          1162   1.16200e-01   1.90680e-02   2.02431e+02   2.04300e+02
          1163   1.16300e-01   1.90959e-02   2.02582e+02   2.04450e+02
          1164   1.16400e-01   1.91228e-02   2.02730e+02   2.04600e+02
          1165   1.16500e-01   1.91497e-02   2.02882e+02   2.04750e+02
          1166   1.16600e-01   1.91767e-02   2.03032e+02   2.04900e+02
          1167   1.16700e-01   1.92038e-02   2.03180e+02   2.05050e+02
          1168   1.16800e-01   1.92309e-02   2.03333e+02   2.05200e+02
          1169   1.16900e-01   1.92578e-02   2.03484e+02   2.05350e+02
          1170   1.17000e-01   1.92848e-02   2.03631e+02   2.05500e+02
          1171   1.17100e-01   1.93116e-02   2.03782e+02   2.05650e+02
          1172   1.17200e-01   1.93380e-02   2.03929e+02   2.05800e+02
          1173   1.17300e-01   1.93644e-02   2.04079e+02   2.05950e+02
          1174   1.17400e-01   1.93911e-02   2.04231e+02   2.06100e+02
          1175   1.17500e-01   1.94190e-02   2.04376e+02   2.06250e+02
          1176   1.17600e-01   1.94479e-02   2.04531e+02   2.06400e+02
          1177   1.17700e-01   1.94779e-02   2.04682e+02   2.06550e+02
          1178   1.17800e-01   1.95096e-02   2.04828e+02   2.06700e+02
          1179   1.17900e-01   1.95422e-02   2.04983e+02   2.06850e+02
          1180   1.18000e-01   1.95758e-02   2.05129e+02   2.07000e+02
          1181   1.18100e-01   1.96102e-02   2.05280e+02   2.07150e+02
          1182   1.18200e-01   1.96449e-02   2.05430e+02   2.07300e+02
          1183   1.18300e-01   1.96803e-02   2.05581e+02   2.07450e+02
          1184   1.18400e-01   1.97157e-02   2.05731e+02   2.07600e+02
          1185   1.18500e-01   1.97515e-02   2.05878e+02   2.07750e+02
          1186   1.18600e-01   1.97869e-02   2.06030e+02   2.07900e+02
          1187   1.18700e-01   1.98219e-02   2.06179e+02   2.08050e+02
          1188   1.18800e-01   1.98563e-02   2.06327e+02   2.08200e+02
          1189   1.18900e-01   1.98897e-02   2.06480e+02   2.08350e+02
          1190   1.19000e-01   1.99218e-02   2.06627e+02   2.08500e+02
          1191   1.19100e-01   1.99535e-02   2.06780e+02   2.08650e+02
          1192   1.19200e-01   1.99858e-02   2.06928e+02   2.08800e+02
          1193   1.19300e-01   2.00181e-02   2.07075e+02   2.08950e+02
          1194   1.19400e-01   2.00506e-02   2.07229e+02   2.09100e+02
          1195   1.19500e-01   2.00835e-02   2.07382e+02   2.09250e+02
          1196   1.19600e-01   2.01167e-02   2.07528e+02   2.09400e+02
          1197   1.19700e-01   2.01502e-02   2.07675e+02   2.09550e+02
          1198   1.19800e-01   2.01844e-02   2.07823e+02   2.09700e+02
          1199   1.19900e-01   2.02201e-02   2.07975e+02   2.09850e+02
          1200   1.20000e-01   2.02560e-02   2.08127e+02   2.10000e+02
          1201   1.20100e-01   2.02927e-02   2.08277e+02   2.10150e+02
          1202   1.20200e-01   2.03305e-02   2.08424e+02   2.10300e+02
          1203   1.20300e-01   2.03693e-02   2.08574e+02   2.10450e+02
          1204   1.20400e-01   2.04090e-02   2.08725e+02   2.10600e+02
          1205   1.20500e-01   2.04492e-02   2.08875e+02   2.10750e+02
          1206   1.20600e-01   2.04892e-02   2.09023e+02   2.10900e+02
          1207   1.20700e-01   2.05289e-02   2.09173e+02   2.11050e+02
          1208   1.20800e-01   2.05683e-02   2.09322e+02   2.11200e+02
          1209   1.20900e-01   2.06071e-02   2.09474e+02   2.11350e+02
          1210   1.21000e-01   2.06452e-02   2.09624e+02   2.11500e+02
          1211   1.21100e-01   2.06819e-02   2.09772e+02   2.11650e+02
          1212   1.21200e-01   2.07176e-02   2.09924e+02   2.11800e+02
          1213   1.21300e-01   2.07518e-02   2.10074e+02   2.11950e+02
          1214   1.21400e-01   2.07849e-02   2.10224e+02   2.12100e+02
          1215   1.21500e-01   2.08173e-02   2.10372e+02   2.12250e+02
          1216   1.21600e-01   2.08493e-02   2.10521e+02   2.12400e+02
          1217   1.21700e-01   2.08805e-02   2.10674e+02   2.12550e+02
          1218   1.21800e-01   2.09115e-02   2.10824e+02   2.12700e+02
          1219   1.21900e-01   2.09422e-02   2.10976e+02   2.12850e+02
          1220   1.22000e-01   2.09729e-02   2.11122e+02   2.13000e+02
          1221   1.22100e-01   2.10034e-02   2.11272e+02   2.13150e+02
          1222   1.22200e-01   2.10334e-02   2.11422e+02   2.13300e+02
          1223   1.22300e-01   2.10630e-02   2.11571e+02   2.13450e+02
          1224   1.22400e-01   2.10931e-02   2.11722e+02   2.13600e+02
          1225   1.22500e-01   2.11233e-02   2.11872e+02   2.13750e+02
          1226   1.22600e-01   2.11537e-02   2.12023e+02   2.13900e+02
          1227   1.22700e-01   2.11843e-02   2.12173e+02   2.14050e+02
          1228   1.22800e-01   2.12162e-02   2.12321e+02   2.14200e+02
          1229   1.22900e-01   2.12494e-02   2.12471e+02   2.14350e+02
          1230   1.23000e-01   2.12836e-02   2.12620e+02   2.14500e+02
          1231   1.23100e-01   2.13188e-02   2.12769e+02   2.14650e+02
          1232   1.23200e-01   2.13548e-02   2.12921e+02   2.14800e+02
          1233   1.23300e-01   2.13910e-02   2.13072e+02   2.14950e+02
          1234   1.23400e-01   2.14271e-02   2.13219e+02   2.15100e+02
          1235   1.23500e-01   2.14630e-02   2.13371e+02   2.15250e+02
          1236   1.23600e-01   2.14991e-02   2.13521e+02   2.15400e+02
          1237   1.23700e-01   2.15352e-02   2.13670e+02   2.15550e+02
          1238   1.23800e-01   2.15708e-02   2.13817e+02   2.15700e+02
          1239   1.23900e-01   2.16065e-02   2.13970e+02   2.15850e+02
          1240   1.24000e-01   2.16419e-02   2.14120e+02   2.16000e+02
          1241   1.24100e-01   2.16775e-02   2.14269e+02   2.16150e+02
          1242   1.24200e-01   2.17134e-02   2.14417e+02   2.16300e+02
          1243   1.24300e-01   2.17496e-02   2.14567e+02   2.16450e+02
          1244   1.24400e-01   2.17854e-02   2.14719e+02   2.16600e+02
          1245   1.24500e-01   2.18217e-02   2.14866e+02   2.16750e+02
          1246   1.24600e-01   2.18575e-02   2.15019e+02   2.16900e+02
          1247   1.24700e-01   2.18922e-02   2.15166e+02   2.17050e+02
          1248   1.24800e-01   2.19274e-02   2.15319e+02   2.17200e+02
          1249   1.24900e-01   2.19631e-02   2.15467e+02   2.17350e+02
          1250   1.25000e-01   2.19998e-02   2.15615e+02   2.17500e+02
          1251   1.25100e-01   2.20368e-02   2.15765e+02   2.17650e+02
          1252   1.25200e-01   2.20732e-02   2.15916e+02   2.17800e+02
          1253   1.25300e-01   2.21088e-02   2.16067e+02   2.17950e+02
          1254   1.25400e-01   2.21444e-02   2.16216e+02   2.18100e+02
          1255   1.25500e-01   2.21796e-02   2.16367e+02   2.18250e+02
          1256   1.25600e-01   2.22143e-02   2.16515e+02   2.18400e+02
          1257   1.25700e-01   2.22494e-02   2.16667e+02   2.18550e+02
          1258   1.25800e-01   2.22847e-02   2.16815e+02   2.18700e+02
          1259   1.25900e-01   2.23201e-02   2.16965e+02   2.18850e+02
          1260   1.26000e-01   2.23552e-02   2.17115e+02   2.19000e+02
          1261   1.26100e-01   2.23898e-02   2.17266e+02   2.19150e+02
          1262   1.26200e-01   2.24243e-02   2.17414e+02   2.19300e+02
          1263   1.26300e-01   2.24592e-02   2.17564e+02   2.19450e+02
          1264   1.26400e-01   2.24946e-02   2.17715e+02   2.19600e+02
          1265   1.26500e-01   2.25307e-02   2.17866e+02   2.19750e+02
          1266   1.26600e-01   2.25667e-02   2.18017e+02   2.19900e+02
          1267   1.26700e-01   2.26029e-02   2.18166e+02   2.20050e+02
          1268   1.26800e-01   2.26395e-02   2.18316e+02   2.20200e+02
          1269   1.26900e-01   2.26756e-02   2.18466e+02   2.20350e+02
          1270   1.27000e-01   2.27112e-02   2.18614e+02   2.20500e+02
          1271   1.27100e-01   2.27462e-02   2.18765e+02   2.20650e+02
          1272   1.27200e-01   2.27806e-02   2.18915e+02   2.20800e+02
          1273   1.27300e-01   2.28147e-02   2.19062e+02   2.20950e+02
          1274   1.27400e-01   2.28485e-02   2.19214e+02   2.21100e+02
          1275   1.27500e-01   2.28819e-02   2.19365e+02   2.21250e+02
          1276   1.27600e-01   2.29149e-02   2.19513e+02   2.21400e+02
          1277   1.27700e-01   2.29489e-02   2.19665e+02   2.21550e+02
          1278   1.27800e-01   2.29833e-02   2.19813e+02   2.21700e+02
          1279   1.27900e-01   2.30178e-02   2.19964e+02   2.21850e+02
          1280   1.28000e-01   2.30521e-02   2.20111e+02   2.22000e+02
          1281   1.28100e-01   2.30869e-02   2.20261e+02   2.22150e+02
          1282   1.28200e-01   2.31224e-02   2.20410e+02   2.22300e+02
          1283   1.28300e-01   2.31584e-02   2.20564e+02   2.22450e+02
          1284   1.28400e-01   2.31947e-02   2.20713e+02   2.22600e+02
          1285   1.28500e-01   2.32319e-02   2.20862e+02   2.22750e+02
          1286   1.28600e-01   2.32695e-02   2.21009e+02   2.22900e+02
          1287   1.28700e-01   2.33068e-02   2.21160e+02   2.23050e+02
          1288   1.28800e-01   2.33436e-02   2.21312e+02   2.23200e+02
          1289   1.28900e-01   2.33797e-02   2.21461e+02   2.23350e+02
          1290   1.29000e-01   2.34162e-02   2.21611e+02   2.23500e+02
          1291   1.29100e-01   2.34533e-02   2.21758e+02   2.23650e+02
          1292   1.29200e-01   2.34907e-02   2.21914e+02   2.23800e+02
          1293   1.29300e-01   2.35291e-02   2.22060e+02   2.23950e+02
          1294   1.29400e-01   2.35683e-02   2.22210e+02   2.24100e+02
          1295   1.29500e-01   2.36077e-02   2.22360e+02   2.24250e+02
          1296   1.29600e-01   2.36473e-02   2.22510e+02   2.24400e+02
          1297   1.29700e-01   2.36868e-02   2.22662e+02   2.24550e+02
          1298   1.29800e-01   2.37262e-02   2.22809e+02   2.24700e+02
          1299   1.29900e-01   2.37655e-02   2.22961e+02   2.24850e+02
          1300   1.30000e-01   2.38042e-02   2.23110e+02   2.25000e+02
          1301   1.30100e-01   2.38433e-02   2.23261e+02   2.25150e+02
          1302   1.30200e-01   2.38825e-02   2.23408e+02   2.25300e+02
          1303   1.30300e-01   2.39215e-02   2.23557e+02   2.25450e+02
          1304   1.30400e-01   2.39605e-02   2.23709e+02   2.25600e+02
          1305   1.30500e-01   2.39995e-02   2.23857e+02   2.25750e+02
          1306   1.30600e-01   2.40378e-02   2.24009e+02   2.25900e+02
          1307   1.30700e-01   2.40755e-02   2.24159e+02   2.26050e+02
          1308   1.30800e-01   2.41131e-02   2.24304e+02   2.26200e+02
          1309   1.30900e-01   2.41504e-02   2.24459e+02   2.26350e+02
          1310   1.31000e-01   2.41869e-02   2.24607e+02   2.26500e+02
          1311   1.31100e-01   2.42231e-02   2.24757e+02   2.26650e+02
          1312   1.31200e-01   2.42586e-02   2.24906e+02   2.26800e+02
          1313   1.31300e-01   2.42942e-02   2.25057e+02   2.26950e+02
          1314   1.31400e-01   2.43294e-02   2.25208e+02   2.27100e+02
          1315   1.31500e-01   2.43639e-02   2.25357e+02   2.27250e+02
          1316   1.31600e-01   2.43995e-02   2.25506e+02   2.27400e+02
          1317   1.31700e-01   2.44359e-02   2.25655e+02   2.27550e+02
          1318   1.31800e-01   2.44729e-02   2.25804e+02   2.27700e+02
          1319   1.31900e-01   2.45107e-02   2.25954e+02   2.27850e+02
          1320   1.32000e-01   2.45495e-02   2.26102e+02   2.28000e+02
          1321   1.32100e-01   2.45888e-02   2.26255e+02   2.28150e+02
          1322   1.32200e-01   2.46290e-02   2.26406e+02   2.28300e+02
          1323   1.32300e-01   2.46694e-02   2.26555e+02   2.28450e+02
          1324   1.32400e-01   2.47098e-02   2.26703e+02   2.28600e+02
          1325   1.32500e-01   2.47505e-02   2.26853e+02   2.28750e+02
          1326   1.32600e-01   2.47908e-02   2.27003e+02   2.28900e+02
          1327   1.32700e-01   2.48298e-02   2.27155e+02   2.29050e+02
          1328   1.32800e-01   2.48679e-02   2.27306e+02   2.29200e+02
          1329   1.32900e-01   2.49059e-02   2.27453e+02   2.29350e+02
          1330   1.33000e-01   2.49441e-02   2.27602e+02   2.29500e+02
          1331   1.33100e-01   2.49818e-02   2.27753e+02   2.29650e+02
          1332   1.33200e-01   2.50193e-02   2.27902e+02   2.29800e+02
          1333   1.33300e-01   2.50566e-02   2.28054e+02   2.29950e+02
          1334   1.33400e-01   2.50943e-02   2.28202e+02   2.30100e+02
          1335   1.33500e-01   2.51328e-02   2.28354e+02   2.30250e+02
          1336   1.33600e-01   2.51719e-02   2.28506e+02   2.30400e+02
          1337   1.33700e-01   2.52118e-02   2.28653e+02   2.30550e+02
          1338   1.33800e-01   2.52522e-02   2.28802e+02   2.30700e+02
          1339   1.33900e-01   2.52930e-02   2.28950e+02   2.30850e+02
          1340   1.34000e-01   2.53334e-02   2.29102e+02   2.31000e+02
          1341   1.34100e-01   2.53732e-02   2.29253e+02   2.31150e+02
          1342   1.34200e-01   2.54124e-02   2.29403e+02   2.31300e+02
          1343   1.34300e-01   2.54516e-02   2.29549e+02   2.31450e+02
          1344   1.34400e-01   2.54911e-02   2.29699e+02   2.31600e+02
          1345   1.34500e-01   2.55306e-02   2.29852e+02   2.31750e+02
          1346   1.34600e-01   2.55705e-02   2.29999e+02   2.31900e+02
          1347   1.34700e-01   2.56104e-02   2.30150e+02   2.32050e+02
          1348   1.34800e-01   2.56493e-02   2.30300e+02   2.32200e+02
          1349   1.34900e-01   2.56880e-02   2.30451e+02   2.32350e+02
          1350   1.35000e-01   2.57262e-02   2.30600e+02   2.32500e+02
          1351   1.35100e-01   2.57653e-02   2.30751e+02   2.32650e+02
          1352   1.35200e-01   2.58051e-02   2.30897e+02   2.32800e+02
          1353   1.35300e-01   2.58449e-02   2.31049e+02   2.32950e+02
          1354   1.35400e-01   2.58851e-02   2.31200e+02   2.33100e+02
          1355   1.35500e-01   2.59259e-02   2.31349e+02   2.33250e+02
          1356   1.35600e-01   2.59672e-02   2.31496e+02   2.33400e+02
          1357   1.35700e-01   2.60094e-02   2.31650e+02   2.33550e+02
          1358   1.35800e-01   2.60516e-02   2.31800e+02   2.33700e+02
          1359   1.35900e-01   2.60939e-02   2.31947e+02   2.33850e+02
          1360   1.36000e-01   2.61363e-02   2.32098e+02   2.34000e+02
          1361   1.36100e-01   2.61797e-02   2.32248e+02   2.34150e+02
          1362   1.36200e-01   2.62239e-02   2.32399e+02   2.34300e+02
          1363   1.36300e-01   2.62691e-02   2.32550e+02   2.34450e+02
          1364   1.36400e-01   2.63146e-02   2.32698e+02   2.34600e+02
          1365   1.36500e-01   2.63592e-02   2.32847e+02   2.34750e+02
          1366   1.36600e-01   2.64026e-02   2.32998e+02   2.34900e+02
          1367   1.36700e-01   2.64447e-02   2.33149e+02   2.35050e+02
          1368   1.36800e-01   2.64854e-02   2.33298e+02   2.35200e+02
          1369   1.36900e-01   2.65258e-02   2.33448e+02   2.35350e+02
          1370   1.37000e-01   2.65661e-02   2.33599e+02   2.35500e+02
          1371   1.37100e-01   2.66067e-02   2.33747e+02   2.35650e+02
          1372   1.37200e-01   2.66471e-02   2.33897e+02   2.35800e+02
          1373   1.37300e-01   2.66867e-02   2.34046e+02   2.35950e+02
          1374   1.37400e-01   2.67250e-02   2.34196e+02   2.36100e+02
          1375   1.37500e-01   2.67629e-02   2.34346e+02   2.36250e+02
          1376   1.37600e-01   2.68002e-02   2.34499e+02   2.36400e+02
          1377   1.37700e-01   2.68374e-02   2.34646e+02   2.36550e+02
          1378   1.37800e-01   2.68747e-02   2.34794e+02   2.36700e+02
          1379   1.37900e-01   2.69129e-02   2.34946e+02   2.36850e+02
          1380   1.38000e-01   2.69532e-02   2.35096e+02   2.37000e+02
          1381   1.38100e-01   2.69964e-02   2.35245e+02   2.37150e+02
          1382   1.38200e-01   2.70434e-02   2.35394e+02   2.37300e+02
          1383   1.38300e-01   2.70941e-02   2.35545e+02   2.37450e+02
          1384   1.38400e-01   2.71488e-02   2.35696e+02   2.37600e+02
          1385   1.38500e-01   2.72077e-02   2.35844e+02   2.37750e+02
          1386   1.38600e-01   2.72716e-02   2.35992e+02   2.37900e+02
          1387   1.38700e-01   2.73412e-02   2.36143e+02   2.38050e+02
          1388   1.38800e-01   2.74171e-02   2.36294e+02   2.38200e+02
          1389   1.38900e-01   2.74986e-02   2.36443e+02   2.38350e+02
          1390   1.39000e-01   2.75852e-02   2.36596e+02   2.38500e+02
          1391   1.39100e-01   2.76755e-02   2.36742e+02   2.38650e+02
          1392   1.39200e-01   2.77677e-02   2.36895e+02   2.38800e+02
          1393   1.39300e-01   2.78602e-02   2.37045e+02   2.38950e+02
          1394   1.39400e-01   2.79515e-02   2.37191e+02   2.39100e+02
          1395   1.39500e-01   2.80401e-02   2.37341e+02   2.39250e+02
          1396   1.39600e-01   2.81251e-02   2.37493e+02   2.39400e+02
          1397   1.39700e-01   2.82052e-02   2.37641e+02   2.39550e+02
          1398   1.39800e-01   2.82797e-02   2.37794e+02   2.39700e+02
          1399   1.39900e-01   2.83474e-02   2.37940e+02   2.39850e+02
          1400   1.40000e-01   2.84088e-02   2.38093e+02   2.40000e+02
          1401   1.40100e-01   2.84638e-02   2.38242e+02   2.40150e+02
          1402   1.40200e-01   2.85133e-02   2.38396e+02   2.40300e+02
          1403   1.40300e-01   2.85570e-02   2.38540e+02   2.40450e+02
          1404   1.40400e-01   2.85960e-02   2.38691e+02   2.40600e+02
          1405   1.40500e-01   2.86314e-02   2.38840e+02   2.40750e+02
          1406   1.40600e-01   2.86650e-02   2.38991e+02   2.40900e+02
          1407   1.40700e-01   2.86970e-02   2.39143e+02   2.41050e+02
          1408   1.40800e-01   2.87275e-02   2.39290e+02   2.41200e+02
          1409   1.40900e-01   2.87565e-02   2.39440e+02   2.41350e+02
          1410   1.41000e-01   2.87845e-02   2.39592e+02   2.41500e+02
          1411   1.41100e-01   2.88127e-02   2.39743e+02   2.41650e+02
          1412   1.41200e-01   2.88413e-02   2.39890e+02   2.41800e+02
          1413   1.41300e-01   2.88711e-02   2.40040e+02   2.41950e+02
          1414   1.41400e-01   2.89022e-02   2.40191e+02   2.42100e+02
          1415   1.41500e-01   2.89337e-02   2.40339e+02   2.42250e+02
          1416   1.41600e-01   2.89658e-02   2.40488e+02   2.42400e+02
          1417   1.41700e-01   2.89994e-02   2.40638e+02   2.42550e+02
          1418   1.41800e-01   2.90340e-02   2.40787e+02   2.42700e+02
          1419   1.41900e-01   2.90700e-02   2.40939e+02   2.42850e+02
          1420   1.42000e-01   2.91079e-02   2.41088e+02   2.43000e+02
          1421   1.42100e-01   2.91475e-02   2.41237e+02   2.43150e+02
          1422   1.42200e-01   2.91885e-02   2.41390e+02   2.43300e+02
          1423   1.42300e-01   2.92301e-02   2.41537e+02   2.43450e+02
          1424   1.42400e-01   2.92713e-02   2.41687e+02   2.43600e+02
          1425   1.42500e-01   2.93122e-02   2.41836e+02   2.43750e+02
          1426   1.42600e-01   2.93522e-02   2.41985e+02   2.43900e+02
          1427   1.42700e-01   2.93916e-02   2.42136e+02   2.44050e+02
          1428   1.42800e-01   2.94301e-02   2.42286e+02   2.44200e+02
          1429   1.42900e-01   2.94668e-02   2.42437e+02   2.44350e+02
          1430   1.43000e-01   2.95022e-02   2.42583e+02   2.44500e+02
          1431   1.43100e-01   2.95364e-02   2.42736e+02   2.44650e+02
          1432   1.43200e-01   2.95700e-02   2.42886e+02   2.44800e+02
          1433   1.43300e-01   2.96028e-02   2.43034e+02   2.44950e+02
          1434   1.43400e-01   2.96360e-02   2.43186e+02   2.45100e+02
          1435   1.43500e-01   2.96699e-02   2.43330e+02   2.45250e+02
          1436   1.43600e-01   2.97038e-02   2.43484e+02   2.45400e+02
          1437   1.43700e-01   2.97386e-02   2.43638e+02   2.45550e+02
          1438   1.43800e-01   2.97748e-02   2.43786e+02   2.45700e+02
          1439   1.43900e-01   2.98118e-02   2.43935e+02   2.45850e+02
          1440   1.44000e-01   2.98493e-02   2.44085e+02   2.46000e+02
          1441   1.44100e-01   2.98872e-02   2.44236e+02   2.46150e+02
          1442   1.44200e-01   2.99250e-02   2.44382e+02   2.46300e+02
          1443   1.44300e-01   2.99630e-02   2.44531e+02   2.46450e+02
          1444   1.44400e-01   3.00009e-02   2.44680e+02   2.46600e+02
          1445   1.44500e-01   3.00389e-02   2.44835e+02   2.46750e+02
          1446   1.44600e-01   3.00786e-02   2.44986e+02   2.46900e+02
          1447   1.44700e-01   3.01203e-02   2.45130e+02   2.47050e+02
          1448   1.44800e-01   3.01635e-02   2.45284e+02   2.47200e+02
          1449   1.44900e-01   3.02077e-02   2.45433e+02   2.47350e+02
          1450   1.45000e-01   3.02525e-02   2.45584e+02   2.47500e+02
          1451   1.45100e-01   3.02968e-02   2.45731e+02   2.47650e+02
          1452   1.45200e-01   3.03415e-02   2.45883e+02   2.47800e+02
          1453   1.45300e-01   3.03866e-02   2.46035e+02   2.47950e+02
          1454   1.45400e-01   3.04324e-02   2.46181e+02   2.48100e+02
          1455   1.45500e-01   3.04794e-02   2.46331e+02   2.48250e+02
          1456   1.45600e-01   3.05272e-02   2.46483e+02   2.48400e+02
          1457   1.45700e-01   3.05751e-02   2.46632e+02   2.48550e+02
          1458   1.45800e-01   3.06227e-02   2.46781e+02   2.48700e+02
          1459   1.45900e-01   3.06707e-02   2.46932e+02   2.48850e+02
          1460   1.46000e-01   3.07190e-02   2.47080e+02   2.49000e+02
          1461   1.46100e-01   3.07675e-02   2.47232e+02   2.49150e+02
          1462   1.46200e-01   3.08161e-02   2.47384e+02   2.49300e+02
          1463   1.46300e-01   3.08636e-02   2.47531e+02   2.49450e+02
          1464   1.46400e-01   3.09101e-02   2.47683e+02   2.49600e+02
          1465   1.46500e-01   3.09565e-02   2.47830e+02   2.49750e+02
          1466   1.46600e-01   3.10038e-02   2.47982e+02   2.49900e+02
          1467   1.46700e-01   3.10517e-02   2.48133e+02   2.50050e+02
          1468   1.46800e-01   3.10999e-02   2.48281e+02   2.50200e+02
          1469   1.46900e-01   3.11491e-02   2.48429e+02   2.50350e+02
          1470   1.47000e-01   3.11995e-02   2.48580e+02   2.50500e+02
          1471   1.47100e-01   3.12515e-02   2.48731e+02   2.50650e+02
          1472   1.47200e-01   3.13048e-02   2.48877e+02   2.50800e+02
          1473   1.47300e-01   3.13587e-02   2.49027e+02   2.50950e+02
          1474   1.47400e-01   3.14133e-02   2.49179e+02   2.51100e+02
          1475   1.47500e-01   3.14682e-02   2.49330e+02   2.51250e+02
          1476   1.47600e-01   3.15231e-02   2.49480e+02   2.51400e+02
          1477   1.47700e-01   3.15776e-02   2.49628e+02   2.51550e+02
          1478   1.47800e-01   3.16319e-02   2.49778e+02   2.51700e+02
          1479   1.47900e-01   3.16859e-02   2.49931e+02   2.51850e+02
          1480   1.48000e-01   3.17396e-02   2.50079e+02   2.52000e+02
          1481   1.48100e-01   3.17926e-02   2.50226e+02   2.52150e+02
          1482   1.48200e-01   3.18448e-02   2.50376e+02   2.52300e+02
          1483   1.48300e-01   3.18972e-02   2.50529e+02   2.52450e+02
          1484   1.48400e-01   3.19498e-02   2.50679e+02   2.52600e+02
          1485   1.48500e-01   3.20018e-02   2.50828e+02   2.52750e+02
          1486   1.48600e-01   3.20537e-02   2.50975e+02   2.52900e+02
          1487   1.48700e-01   3.21056e-02   2.51126e+02   2.53050e+02
          1488   1.48800e-01   3.21580e-02   2.51276e+02   2.53200e+02
          1489   1.48900e-01   3.22103e-02   2.51428e+02   2.53350e+02
          1490   1.49000e-01   3.22620e-02   2.51577e+02   2.53500e+02
          1491   1.49100e-01   3.23138e-02   2.51727e+02   2.53650e+02
          1492   1.49200e-01   3.23654e-02   2.51876e+02   2.53800e+02
          1493   1.49300e-01   3.24158e-02   2.52027e+02   2.53950e+02
          1494   1.49400e-01   3.24654e-02   2.52177e+02   2.54100e+02
          1495   1.49500e-01   3.25146e-02   2.52328e+02   2.54250e+02
          1496   1.49600e-01   3.25637e-02   2.52477e+02   2.54400e+02
          1497   1.49700e-01   3.26133e-02   2.52628e+02   2.54550e+02
          1498   1.49800e-01   3.26642e-02   2.52778e+02   2.54700e+02
          1499   1.49900e-01   3.27167e-02   2.52923e+02   2.54850e+02
          1500   1.50000e-01   3.27704e-02   2.53077e+02   2.55000e+02
          1501   1.50100e-01   3.28248e-02   2.53226e+02   2.55150e+02
          1502   1.50200e-01   3.28799e-02   2.53377e+02   2.55300e+02
          1503   1.50300e-01   3.29360e-02   2.53525e+02   2.55450e+02
          1504   1.50400e-01   3.29931e-02   2.53677e+02   2.55600e+02
          1505   1.50500e-01   3.30509e-02   2.53827e+02   2.55750e+02
          1506   1.50600e-01   3.31100e-02   2.53976e+02   2.55900e+02
          1507   1.50700e-01   3.31703e-02   2.54122e+02   2.56050e+02
          1508   1.50800e-01   3.32311e-02   2.54276e+02   2.56200e+02
          1509   1.50900e-01   3.32924e-02   2.54428e+02   2.56350e+02
          1510   1.51000e-01   3.33533e-02   2.54576e+02   2.56500e+02
          1511   1.51100e-01   3.34122e-02   2.54723e+02   2.56650e+02
          1512   1.51200e-01   3.34695e-02   2.54873e+02   2.56800e+02
          1513   1.51300e-01   3.35253e-02   2.55024e+02   2.56950e+02
          1514   1.51400e-01   3.35806e-02   2.55176e+02   2.57100e+02
          1515   1.51500e-01   3.36359e-02   2.55322e+02   2.57250e+02
          1516   1.51600e-01   3.36903e-02   2.55472e+02   2.57400e+02
          1517   1.51700e-01   3.37445e-02   2.55624e+02   2.57550e+02
          1518   1.51800e-01   3.37988e-02   2.55769e+02   2.57700e+02
          1519   1.51900e-01   3.38532e-02   2.55921e+02   2.57850e+02
          1520   1.52000e-01   3.39078e-02   2.56069e+02   2.58000e+02
          1521   1.52100e-01   3.39626e-02   2.56219e+02   2.58150e+02
          1522   1.52200e-01   3.40180e-02   2.56369e+02   2.58300e+02
          1523   1.52300e-01   3.40743e-02   2.56521e+02   2.58450e+02
          1524   1.52400e-01   3.41314e-02   2.56670e+02   2.58600e+02
          1525   1.52500e-01   3.41887e-02   2.56820e+02   2.58750e+02
          1526   1.52600e-01   3.42464e-02   2.56974e+02   2.58900e+02
          1527   1.52700e-01   3.43047e-02   2.57122e+02   2.59050e+02
          1528   1.52800e-01   3.43638e-02   2.57272e+02   2.59200e+02
          1529   1.52900e-01   3.44237e-02   2.57420e+02   2.59350e+02
          1530   1.53000e-01   3.44841e-02   2.57571e+02   2.59500e+02
          1531   1.53100e-01   3.45450e-02   2.57718e+02   2.59650e+02
          1532   1.53200e-01   3.46056e-02   2.57871e+02   2.59800e+02
          1533   1.53300e-01   3.46666e-02   2.58022e+02   2.59950e+02
          1534   1.53400e-01   3.47276e-02   2.58170e+02   2.60100e+02
          1535   1.53500e-01   3.47887e-02   2.58322e+02   2.60250e+02
          1536   1.53600e-01   3.48497e-02   2.58470e+02   2.60400e+02
          1537   1.53700e-01   3.49108e-02   2.58619e+02   2.60550e+02
          1538   1.53800e-01   3.49722e-02   2.58769e+02   2.60700e+02
          1539   1.53900e-01   3.50345e-02   2.58923e+02   2.60850e+02
          1540   1.54000e-01   3.50968e-02   2.59074e+02   2.61000e+02
          1541   1.54100e-01   3.51594e-02   2.59218e+02   2.61150e+02
          1542   1.54200e-01   3.52226e-02   2.59369e+02   2.61300e+02
          1543   1.54300e-01   3.52861e-02   2.59518e+02   2.61450e+02
          1544   1.54400e-01   3.53501e-02   2.59669e+02   2.61600e+02
          1545   1.54500e-01   3.54144e-02   2.59817e+02   2.61750e+02
          1546   1.54600e-01   3.54787e-02   2.59969e+02   2.61900e+02
          1547   1.54700e-01   3.55428e-02   2.60117e+02   2.62050e+02
          1548   1.54800e-01   3.56076e-02   2.60269e+02   2.62200e+02
          1549   1.54900e-01   3.56718e-02   2.60415e+02   2.62350e+02
          1550   1.55000e-01   3.57360e-02   2.60570e+02   2.62500e+02
          1551   1.55100e-01   3.58003e-02   2.60715e+02   2.62650e+02
          1552   1.55200e-01   3.58652e-02   2.60866e+02   2.62800e+02
          1553   1.55300e-01   3.59307e-02   2.61016e+02   2.62950e+02
          1554   1.55400e-01   3.59956e-02   2.61165e+02   2.63100e+02
          1555   1.55500e-01   3.60594e-02   2.61315e+02   2.63250e+02
          1556   1.55600e-01   3.61227e-02   2.61463e+02   2.63400e+02
          1557   1.55700e-01   3.61857e-02   2.61617e+02   2.63550e+02
          1558   1.55800e-01   3.62495e-02   2.61767e+02   2.63700e+02
          1559   1.55900e-01   3.63140e-02   2.61916e+02   2.63850e+02
          1560   1.56000e-01   3.63791e-02   2.62066e+02   2.64000e+02
          1561   1.56100e-01   3.64440e-02   2.62216e+02   2.64150e+02
          1562   1.56200e-01   3.65093e-02   2.62364e+02   2.64300e+02
          1563   1.56300e-01   3.65747e-02   2.62513e+02   2.64450e+02
          1564   1.56400e-01   3.66410e-02   2.62665e+02   2.64600e+02
          1565   1.56500e-01   3.67078e-02   2.62816e+02   2.64750e+02
          1566   1.56600e-01   3.67752e-02   2.62965e+02   2.64900e+02
          1567   1.56700e-01   3.68429e-02   2.63116e+02   2.65050e+02
          1568   1.56800e-01   3.69114e-02   2.63263e+02   2.65200e+02
          1569   1.56900e-01   3.69800e-02   2.63415e+02   2.65350e+02
          1570   1.57000e-01   3.70484e-02   2.63563e+02   2.65500e+02
          1571   1.57100e-01   3.71160e-02   2.63713e+02   2.65650e+02
          1572   1.57200e-01   3.71831e-02   2.63863e+02   2.65800e+02
          1573   1.57300e-01   3.72510e-02   2.64010e+02   2.65950e+02
          1574   1.57400e-01   3.73199e-02   2.64164e+02   2.66100e+02
          1575   1.57500e-01   3.73893e-02   2.64311e+02   2.66250e+02
          1576   1.57600e-01   3.74592e-02   2.64461e+02   2.66400e+02
          1577   1.57700e-01   3.75290e-02   2.64611e+02   2.66550e+02
          1578   1.57800e-01   3.75990e-02   2.64764e+02   2.66700e+02
          1579   1.57900e-01   3.76681e-02   2.64912e+02   2.66850e+02
          1580   1.58000e-01   3.77353e-02   2.65060e+02   2.67000e+02
          1581   1.58100e-01   3.77995e-02   2.65212e+02   2.67150e+02
          1582   1.58200e-01   3.78607e-02   2.65362e+02   2.67300e+02
          1583   1.58300e-01   3.79191e-02   2.65513e+02   2.67450e+02
          1584   1.58400e-01   3.79750e-02   2.65662e+02   2.67600e+02
          1585   1.58500e-01   3.80282e-02   2.65810e+02   2.67750e+02
          1586   1.58600e-01   3.80780e-02   2.65960e+02   2.67900e+02
          1587   1.58700e-01   3.81232e-02   2.66112e+02   2.68050e+02
          1588   1.58800e-01   3.81638e-02   2.66260e+02   2.68200e+02
          1589   1.58900e-01   3.81994e-02   2.66408e+02   2.68350e+02
          1590   1.59000e-01   3.82307e-02   2.66561e+02   2.68500e+02
          1591   1.59100e-01   3.82588e-02   2.66711e+02   2.68650e+02
          1592   1.59200e-01   3.82849e-02   2.66861e+02   2.68800e+02
          1593   1.59300e-01   3.83107e-02   2.67007e+02   2.68950e+02
          1594   1.59400e-01   3.83377e-02   2.67161e+02   2.69100e+02
          1595   1.59500e-01   3.83670e-02   2.67308e+02   2.69250e+02
          1596   1.59600e-01   3.83998e-02   2.67458e+02   2.69400e+02
          1597   1.59700e-01   3.84367e-02   2.67606e+02   2.69550e+02
          1598   1.59800e-01   3.84777e-02   2.67758e+02   2.69700e+02
          1599   1.59900e-01   3.85231e-02   2.67910e+02   2.69850e+02
          1600   1.60000e-01   3.85733e-02   2.68060e+02   2.70000e+02
          1601   1.60100e-01   3.86277e-02   2.68207e+02   2.70150e+02
          1602   1.60200e-01   3.86852e-02   2.68357e+02   2.70300e+02
          1603   1.60300e-01   3.87464e-02   2.68509e+02   2.70450e+02
          1604   1.60400e-01   3.88113e-02   2.68661e+02   2.70600e+02
          1605   1.60500e-01   3.88789e-02   2.68807e+02   2.70750e+02
          1606   1.60600e-01   3.89488e-02   2.68955e+02   2.70900e+02
          1607   1.60700e-01   3.90202e-02   2.69109e+02   2.71050e+02
          1608   1.60800e-01   3.90931e-02   2.69259e+02   2.71200e+02
          1609   1.60900e-01   3.91683e-02   2.69407e+02   2.71350e+02
          1610   1.61000e-01   3.92451e-02   2.69556e+02   2.71500e+02
          1611   1.61100e-01   3.93225e-02   2.69708e+02   2.71650e+02
          1612   1.61200e-01   3.94000e-02   2.69858e+02   2.71800e+02
          1613   1.61300e-01   3.94777e-02   2.70009e+02   2.71950e+02
          1614   1.61400e-01   3.95548e-02   2.70153e+02   2.72100e+02
          1615   1.61500e-01   3.96322e-02   2.70304e+02   2.72250e+02
          1616   1.61600e-01   3.97099e-02   2.70457e+02   2.72400e+02
          1617   1.61700e-01   3.97876e-02   2.70608e+02   2.72550e+02
          1618   1.61800e-01   3.98654e-02   2.70756e+02   2.72700e+02
          1619   1.61900e-01   3.99429e-02   2.70905e+02   2.72850e+02
          1620   1.62000e-01   4.00189e-02   2.71057e+02   2.73000e+02
          1621   1.62100e-01   4.00939e-02   2.71204e+02   2.73150e+02
          1622   1.62200e-01   4.01681e-02   2.71353e+02   2.73300e+02
          1623   1.62300e-01   4.02416e-02   2.71504e+02   2.73450e+02
          1624   1.62400e-01   4.03146e-02   2.71655e+02   2.73600e+02
          1625   1.62500e-01   4.03869e-02   2.71805e+02   2.73750e+02
          1626   1.62600e-01   4.04586e-02   2.71954e+02   2.73900e+02
          1627   1.62700e-01   4.05294e-02   2.72103e+02   2.74050e+02
          1628   1.62800e-01   4.05988e-02   2.72253e+02   2.74200e+02
          1629   1.62900e-01   4.06686e-02   2.72405e+02   2.74350e+02
          1630   1.63000e-01   4.07382e-02   2.72554e+02   2.74500e+02
          1631   1.63100e-01   4.08081e-02   2.72703e+02   2.74650e+02
          1632   1.63200e-01   4.08778e-02   2.72853e+02   2.74800e+02
          1633   1.63300e-01   4.09472e-02   2.73003e+02   2.74950e+02
          1634   1.63400e-01   4.10153e-02   2.73154e+02   2.75100e+02
          1635   1.63500e-01   4.10816e-02   2.73302e+02   2.75250e+02
          1636   1.63600e-01   4.11459e-02   2.73451e+02   2.75400e+02
          1637   1.63700e-01   4.12077e-02   2.73603e+02   2.75550e+02
          1638   1.63800e-01   4.12669e-02   2.73753e+02   2.75700e+02
          1639   1.63900e-01   4.13248e-02   2.73902e+02   2.75850e+02
          1640   1.64000e-01   4.13831e-02   2.74053e+02   2.76000e+02
          1641   1.64100e-01   4.14416e-02   2.74204e+02   2.76150e+02
          1642   1.64200e-01   4.15005e-02   2.74353e+02   2.76300e+02
          1643   1.64300e-01   4.15599e-02   2.74505e+02   2.76450e+02
          1644   1.64400e-01   4.16198e-02   2.74649e+02   2.76600e+02
          1645   1.64500e-01   4.16797e-02   2.74803e+02   2.76750e+02
          1646   1.64600e-01   4.17382e-02   2.74954e+02   2.76900e+02
          1647   1.64700e-01   4.17956e-02   2.75102e+02   2.77050e+02
          1648   1.64800e-01   4.18514e-02   2.75251e+02   2.77200e+02
          1649   1.64900e-01   4.19059e-02   2.75399e+02   2.77350e+02
          1650   1.65000e-01   4.19594e-02   2.75553e+02   2.77500e+02
          1651   1.65100e-01   4.20137e-02   2.75699e+02   2.77650e+02
          1652   1.65200e-01   4.20687e-02   2.75848e+02   2.77800e+02
          1653   1.65300e-01   4.21244e-02   2.75998e+02   2.77950e+02
          1654   1.65400e-01   4.21799e-02   2.76150e+02   2.78100e+02
          1655   1.65500e-01   4.22349e-02   2.76298e+02   2.78250e+02
          1656   1.65600e-01   4.22894e-02   2.76450e+02   2.78400e+02
          1657   1.65700e-01   4.23433e-02   2.76598e+02   2.78550e+02
          1658   1.65800e-01   4.23962e-02   2.76750e+02   2.78700e+02
          1659   1.65900e-01   4.24476e-02   2.76900e+02   2.78850e+02
          1660   1.66000e-01   4.24975e-02   2.77048e+02   2.79000e+02
          1661   1.66100e-01   4.25463e-02   2.77198e+02   2.79150e+02
          1662   1.66200e-01   4.25941e-02   2.77349e+02   2.79300e+02
          1663   1.66300e-01   4.26421e-02   2.77499e+02   2.79450e+02
          1664   1.66400e-01   4.26900e-02   2.77650e+02   2.79600e+02
          1665   1.66500e-01   4.27370e-02   2.77796e+02   2.79750e+02
          1666   1.66600e-01   4.27825e-02   2.77947e+02   2.79900e+02
          1667   1.66700e-01   4.28264e-02   2.78099e+02   2.80050e+02
          1668   1.66800e-01   4.28686e-02   2.78247e+02   2.80200e+02
          1669   1.66900e-01   4.29091e-02   2.78396e+02   2.80350e+02
          1670   1.67000e-01   4.29482e-02   2.78546e+02   2.80500e+02
          1671   1.67100e-01   4.29861e-02   2.78698e+02   2.80650e+02
          1672   1.67200e-01   4.30226e-02   2.78847e+02   2.80800e+02
          1673   1.67300e-01   4.30572e-02   2.78994e+02   2.80950e+02
          1674   1.67400e-01   4.30902e-02   2.79146e+02   2.81100e+02
          1675   1.67500e-01   4.31214e-02   2.79299e+02   2.81250e+02
          1676   1.67600e-01   4.31509e-02   2.79449e+02   2.81400e+02
          1677   1.67700e-01   4.31801e-02   2.79599e+02   2.81550e+02
          1678   1.67800e-01   4.32092e-02   2.79744e+02   2.81700e+02
          1679   1.67900e-01   4.32389e-02   2.79897e+02   2.81850e+02
          1680   1.68000e-01   4.32696e-02   2.80046e+02   2.82000e+02
          1681   1.68100e-01   4.33007e-02   2.80197e+02   2.82150e+02
          1682   1.68200e-01   4.33327e-02   2.80345e+02   2.82300e+02
          1683   1.68300e-01   4.33644e-02   2.80496e+02   2.82450e+02
          1684   1.68400e-01   4.33967e-02   2.80646e+02   2.82600e+02
          1685   1.68500e-01   4.34300e-02   2.80796e+02   2.82750e+02
          1686   1.68600e-01   4.34631e-02   2.80945e+02   2.82900e+02
          1687   1.68700e-01   4.34956e-02   2.81094e+02   2.83050e+02
          1688   1.68800e-01   4.35273e-02   2.81245e+02   2.83200e+02
          1689   1.68900e-01   4.35591e-02   2.81396e+02   2.83350e+02
          1690   1.69000e-01   4.35904e-02   2.81545e+02   2.83500e+02
          1691   1.69100e-01   4.36206e-02   2.81693e+02   2.83650e+02
          1692   1.69200e-01   4.36497e-02   2.81842e+02   2.83800e+02
          1693   1.69300e-01   4.36776e-02   2.81992e+02   2.83950e+02
          1694   1.69400e-01   4.37048e-02   2.82143e+02   2.84100e+02
          1695   1.69500e-01   4.37307e-02   2.82292e+02   2.84250e+02
          1696   1.69600e-01   4.37552e-02   2.82443e+02   2.84400e+02
          1697   1.69700e-01   4.37781e-02   2.82594e+02   2.84550e+02
          1698   1.69800e-01   4.37991e-02   2.82743e+02   2.84700e+02
          1699   1.69900e-01   4.38185e-02   2.82892e+02   2.84850e+02
          1700   1.70000e-01   4.38366e-02   2.83044e+02   2.85000e+02
          1701   1.70100e-01   4.38531e-02   2.83191e+02   2.85150e+02
          1702   1.70200e-01   4.38686e-02   2.83343e+02   2.85300e+02
          1703   1.70300e-01   4.38833e-02   2.83495e+02   2.85450e+02
          1704   1.70400e-01   4.38974e-02   2.83641e+02   2.85600e+02
          1705   1.70500e-01   4.39110e-02   2.83795e+02   2.85750e+02
          1706   1.70600e-01   4.39242e-02   2.83940e+02   2.85900e+02
          1707   1.70700e-01   4.39372e-02   2.84091e+02   2.86050e+02
          1708   1.70800e-01   4.39498e-02   2.84240e+02   2.86200e+02
          1709   1.70900e-01   4.39623e-02   2.84391e+02   2.86350e+02
          1710   1.71000e-01   4.39754e-02   2.84542e+02   2.86500e+02
          1711   1.71100e-01   4.39898e-02   2.84690e+02   2.86650e+02
          1712   1.71200e-01   4.40047e-02   2.84839e+02   2.86800e+02
          1713   1.71300e-01   4.40194e-02   2.84992e+02   2.86950e+02
          1714   1.71400e-01   4.40342e-02   2.85139e+02   2.87100e+02
          1715   1.71500e-01   4.40491e-02   2.85290e+02   2.87250e+02
          1716   1.71600e-01   4.40638e-02   2.85439e+02   2.87400e+02
          1717   1.71700e-01   4.40782e-02   2.85588e+02   2.87550e+02
          1718   1.71800e-01   4.40923e-02   2.85742e+02   2.87700e+02
          1719   1.71900e-01   4.41072e-02   2.85889e+02   2.87850e+02
          1720   1.72000e-01   4.41217e-02   2.86039e+02   2.88000e+02
          1721   1.72100e-01   4.41356e-02   2.86189e+02   2.88150e+02
          1722   1.72200e-01   4.41482e-02   2.86340e+02   2.88300e+02
          1723   1.72300e-01   4.41597e-02   2.86486e+02   2.88450e+02
          1724   1.72400e-01   4.41702e-02   2.86638e+02   2.88600e+02
          1725   1.72500e-01   4.41805e-02   2.86787e+02   2.88750e+02
          1726   1.72600e-01   4.41904e-02   2.86940e+02   2.88900e+02
          1727   1.72700e-01   4.41996e-02   2.87088e+02   2.89050e+02
          1728   1.72800e-01   4.42079e-02   2.87238e+02   2.89200e+02
          1729   1.72900e-01   4.42146e-02   2.87386e+02   2.89350e+02
          1730   1.73000e-01   4.42205e-02   2.87537e+02   2.89500e+02
          1731   1.73100e-01   4.42256e-02   2.87688e+02   2.89650e+02
          1732   1.73200e-01   4.42304e-02   2.87837e+02   2.89800e+02
          1733   1.73300e-01   4.42346e-02   2.87985e+02   2.89950e+02
          1734   1.73400e-01   4.42388e-02   2.88139e+02   2.90100e+02
          1735   1.73500e-01   4.42419e-02   2.88289e+02   2.90250e+02
          1736   1.73600e-01   4.42442e-02   2.88437e+02   2.90400e+02
          1737   1.73700e-01   4.42454e-02   2.88585e+02   2.90550e+02
          1738   1.73800e-01   4.42453e-02   2.88736e+02   2.90700e+02
          1739   1.73900e-01   4.42442e-02   2.88886e+02   2.90850e+02
          1740   1.74000e-01   4.42433e-02   2.89035e+02   2.91000e+02
          1741   1.74100e-01   4.42423e-02   2.89186e+02   2.91150e+02
          1742   1.74200e-01   4.42415e-02   2.89338e+02   2.91300e+02
          1743   1.74300e-01   4.42408e-02   2.89487e+02   2.91450e+02
          1744   1.74400e-01   4.42400e-02   2.89635e+02   2.91600e+02
          1745   1.74500e-01   4.42392e-02   2.89784e+02   2.91750e+02
          1746   1.74600e-01   4.42373e-02   2.89935e+02   2.91900e+02
          1747   1.74700e-01   4.42348e-02   2.90086e+02   2.92050e+02
          1748   1.74800e-01   4.42318e-02   2.90235e+02   2.92200e+02
          1749   1.74900e-01   4.42290e-02   2.90384e+02   2.92350e+02
          1750   1.75000e-01   4.42259e-02   2.90531e+02   2.92500e+02
          1751   1.75100e-01   4.42220e-02   2.90684e+02   2.92650e+02
          1752   1.75200e-01   4.42169e-02   2.90834e+02   2.92800e+02
          1753   1.75300e-01   4.42111e-02   2.90983e+02   2.92950e+02
          1754   1.75400e-01   4.42045e-02   2.91135e+02   2.93100e+02
          1755   1.75500e-01   4.41964e-02   2.91283e+02   2.93250e+02
          1756   1.75600e-01   4.41872e-02   2.91435e+02   2.93400e+02
          1757   1.75700e-01   4.41770e-02   2.91585e+02   2.93550e+02
          1758   1.75800e-01   4.41658e-02   2.91733e+02   2.93700e+02
          1759   1.75900e-01   4.41539e-02   2.91882e+02   2.93850e+02
          1760   1.76000e-01   4.41416e-02   2.92034e+02   2.94000e+02
          1761   1.76100e-01   4.41295e-02   2.92180e+02   2.94150e+02
          1762   1.76200e-01   4.41172e-02   2.92331e+02   2.94300e+02
          1763   1.76300e-01   4.41050e-02   2.92484e+02   2.94450e+02
          1764   1.76400e-01   4.40926e-02   2.92632e+02   2.94600e+02
          1765   1.76500e-01   4.40808e-02   2.92782e+02   2.94750e+02
          1766   1.76600e-01   4.40694e-02   2.92933e+02   2.94900e+02
          1767   1.76700e-01   4.40578e-02   2.93082e+02   2.95050e+02
          1768   1.76800e-01   4.40455e-02   2.93233e+02   2.95200e+02
          1769   1.76900e-01   4.40324e-02   2.93383e+02   2.95350e+02
          1770   1.77000e-01   4.40182e-02   2.93532e+02   2.95500e+02
          1771   1.77100e-01   4.40028e-02   2.93682e+02   2.95650e+02
          1772   1.77200e-01   4.39864e-02   2.93832e+02   2.95800e+02
          1773   1.77300e-01   4.39681e-02   2.93982e+02   2.95950e+02
          1774   1.77400e-01   4.39479e-02   2.94131e+02   2.96100e+02
          1775   1.77500e-01   4.39267e-02   2.94280e+02   2.96250e+02
          1776   1.77600e-01   4.39047e-02   2.94428e+02   2.96400e+02
          1777   1.77700e-01   4.38824e-02   2.94581e+02   2.96550e+02
          1778   1.77800e-01   4.38599e-02   2.94731e+02   2.96700e+02
          1779   1.77900e-01   4.38378e-02   2.94880e+02   2.96850e+02
          1780   1.78000e-01   4.38163e-02   2.95028e+02   2.97000e+02
          1781   1.78100e-01   4.37955e-02   2.95182e+02   2.97150e+02
          1782   1.78200e-01   4.37755e-02   2.95328e+02   2.97300e+02
          1783   1.78300e-01   4.37558e-02   2.95479e+02   2.97450e+02
          1784   1.78400e-01   4.37353e-02   2.95628e+02   2.97600e+02
          1785   1.78500e-01   4.37134e-02   2.95778e+02   2.97750e+02
          1786   1.78600e-01   4.36902e-02   2.95929e+02   2.97900e+02
          1787   1.78700e-01   4.36660e-02   2.96079e+02   2.98050e+02
          1788   1.78800e-01   4.36408e-02   2.96229e+02   2.98200e+02
          1789   1.78900e-01   4.36149e-02   2.96379e+02   2.98350e+02
          1790   1.79000e-01   4.35890e-02   2.96530e+02   2.98500e+02
          1791   1.79100e-01   4.35624e-02   2.96681e+02   2.98650e+02
          1792   1.79200e-01   4.35354e-02   2.96828e+02   2.98800e+02
          1793   1.79300e-01   4.35081e-02   2.96978e+02   2.98950e+02
          1794   1.79400e-01   4.34795e-02   2.97126e+02   2.99100e+02
          1795   1.79500e-01   4.34500e-02   2.97278e+02   2.99250e+02
          1796   1.79600e-01   4.34199e-02   2.97426e+02   2.99400e+02
          1797   1.79700e-01   4.33900e-02   2.97577e+02   2.99550e+02
          1798   1.79800e-01   4.33608e-02   2.97729e+02   2.99700e+02
          1799   1.79900e-01   4.33325e-02   2.97877e+02   2.99850e+02
          1800   1.80000e-01   4.33051e-02   2.98026e+02   3.00000e+02
          1801   1.80100e-01   4.32788e-02   2.98177e+02   3.00150e+02
          1802   1.80200e-01   4.32542e-02   2.98328e+02   3.00300e+02
          1803   1.80300e-01   4.32311e-02   2.98477e+02   3.00450e+02
          1804   1.80400e-01   4.32081e-02   2.98624e+02   3.00600e+02
          1805   1.80500e-01   4.31847e-02   2.98775e+02   3.00750e+02
          1806   1.80600e-01   4.31613e-02   2.98926e+02   3.00900e+02
          1807   1.80700e-01   4.31389e-02   2.99075e+02   3.01050e+02
          1808   1.80800e-01   4.31176e-02   2.99224e+02   3.01200e+02
          1809   1.80900e-01   4.30969e-02   2.99377e+02   3.01350e+02
          1810   1.81000e-01   4.30766e-02   2.99525e+02   3.01500e+02
          1811   1.81100e-01   4.30563e-02   2.99679e+02   3.01650e+02
          1812   1.81200e-01   4.30362e-02   2.99825e+02   3.01800e+02
          1813   1.81300e-01   4.30144e-02   2.99974e+02   3.01950e+02
          1814   1.81400e-01   4.29919e-02   3.00125e+02   3.02100e+02
          1815   1.81500e-01   4.29681e-02   3.00276e+02   3.02250e+02
          1816   1.81600e-01   4.29435e-02   3.00424e+02   3.02400e+02
          1817   1.81700e-01   4.29176e-02   3.00574e+02   3.02550e+02
          1818   1.81800e-01   4.28909e-02   3.00723e+02   3.02700e+02
          1819   1.81900e-01   4.28631e-02   3.00874e+02   3.02850e+02
          1820   1.82000e-01   4.28348e-02   3.01023e+02   3.03000e+02
          1821   1.82100e-01   4.28054e-02   3.01173e+02   3.03150e+02
          1822   1.82200e-01   4.27743e-02   3.01324e+02   3.03300e+02
          1823   1.82300e-01   4.27427e-02   3.01475e+02   3.03450e+02
          1824   1.82400e-01   4.27109e-02   3.01622e+02   3.03600e+02
          1825   1.82500e-01   4.26788e-02   3.01772e+02   3.03750e+02
          1826   1.82600e-01   4.26470e-02   3.01922e+02   3.03900e+02
          1827   1.82700e-01   4.26153e-02   3.02072e+02   3.04050e+02
          1828   1.82800e-01   4.25846e-02   3.02224e+02   3.04200e+02
          1829   1.82900e-01   4.25541e-02   3.02372e+02   3.04350e+02
          1830   1.83000e-01   4.25231e-02   3.02522e+02   3.04500e+02
          1831   1.83100e-01   4.24912e-02   3.02672e+02   3.04650e+02
          1832   1.83200e-01   4.24594e-02   3.02819e+02   3.04800e+02
          1833   1.83300e-01   4.24280e-02   3.02968e+02   3.04950e+02
          1834   1.83400e-01   4.23972e-02   3.03121e+02   3.05100e+02
          1835   1.83500e-01   4.23681e-02   3.03272e+02   3.05250e+02
          1836   1.83600e-01   4.23415e-02   3.03423e+02   3.05400e+02
          1837   1.83700e-01   4.23176e-02   3.03570e+02   3.05550e+02
          1838   1.83800e-01   4.22969e-02   3.03720e+02   3.05700e+02
          1839   1.83900e-01   4.22777e-02   3.03871e+02   3.05850e+02
          1840   1.84000e-01   4.22590e-02   3.04022e+02   3.06000e+02
          1841   1.84100e-01   4.22398e-02   3.04170e+02   3.06150e+02
          1842   1.84200e-01   4.22196e-02   3.04317e+02   3.06300e+02
          1843   1.84300e-01   4.21974e-02   3.04469e+02   3.06450e+02
          1844   1.84400e-01   4.21748e-02   3.04623e+02   3.06600e+02
          1845   1.84500e-01   4.21518e-02   3.04768e+02   3.06750e+02
          1846   1.84600e-01   4.21291e-02   3.04918e+02   3.06900e+02
          1847   1.84700e-01   4.21063e-02   3.05070e+02   3.07050e+02
          1848   1.84800e-01   4.20843e-02   3.05220e+02   3.07200e+02
          1849   1.84900e-01   4.20626e-02   3.05370e+02   3.07350e+02
          1850   1.85000e-01   4.20409e-02   3.05519e+02   3.07500e+02
          1851   1.85100e-01   4.20185e-02   3.05666e+02   3.07650e+02
          1852   1.85200e-01   4.19946e-02   3.05819e+02   3.07800e+02
          1853   1.85300e-01   4.19695e-02   3.05970e+02   3.07950e+02
          1854   1.85400e-01   4.19431e-02   3.06117e+02   3.08100e+02
          1855   1.85500e-01   4.19161e-02   3.06268e+02   3.08250e+02
          1856   1.85600e-01   4.18879e-02   3.06418e+02   3.08400e+02
          1857   1.85700e-01   4.18590e-02   3.06568e+02   3.08550e+02
          1858   1.85800e-01   4.18305e-02   3.06718e+02   3.08700e+02
          1859   1.85900e-01   4.18025e-02   3.06866e+02   3.08850e+02
          1860   1.86000e-01   4.17752e-02   3.07017e+02   3.09000e+02
          1861   1.86100e-01   4.17483e-02   3.07168e+02   3.09150e+02
          1862   1.86200e-01   4.17222e-02   3.07316e+02   3.09300e+02
          1863   1.86300e-01   4.16964e-02   3.07467e+02   3.09450e+02
          1864   1.86400e-01   4.16713e-02   3.07616e+02   3.09600e+02
          1865   1.86500e-01   4.16476e-02   3.07769e+02   3.09750e+02
          1866   1.86600e-01   4.16256e-02   3.07916e+02   3.09900e+02
          1867   1.86700e-01   4.16055e-02   3.08064e+02   3.10050e+02
          1868   1.86800e-01   4.15873e-02   3.08215e+02   3.10200e+02
          1869   1.86900e-01   4.15703e-02   3.08366e+02   3.10350e+02
          1870   1.87000e-01   4.15544e-02   3.08516e+02   3.10500e+02
          1871   1.87100e-01   4.15394e-02   3.08666e+02   3.10650e+02
          1872   1.87200e-01   4.15258e-02   3.08815e+02   3.10800e+02
          1873   1.87300e-01   4.15138e-02   3.08965e+02   3.10950e+02
          1874   1.87400e-01   4.15034e-02   3.09117e+02   3.11100e+02
          1875   1.87500e-01   4.14949e-02   3.09262e+02   3.11250e+02
          1876   1.87600e-01   4.14879e-02   3.09411e+02   3.11400e+02
          1877   1.87700e-01   4.14819e-02   3.09565e+02   3.11550e+02
          1878   1.87800e-01   4.14770e-02   3.09714e+02   3.11700e+02
          1879   1.87900e-01   4.14724e-02   3.09863e+02   3.11850e+02
          1880   1.88000e-01   4.14678e-02   3.10013e+02   3.12000e+02
          1881   1.88100e-01   4.14626e-02   3.10162e+02   3.12150e+02
          1882   1.88200e-01   4.14568e-02   3.10316e+02   3.12300e+02
          1883   1.88300e-01   4.14505e-02   3.10464e+02   3.12450e+02
          1884   1.88400e-01   4.14433e-02   3.10610e+02   3.12600e+02
          1885   1.88500e-01   4.14350e-02   3.10759e+02   3.12750e+02
          1886   1.88600e-01   4.14267e-02   3.10911e+02   3.12900e+02
          1887   1.88700e-01   4.14186e-02   3.11064e+02   3.13050e+02
          1888   1.88800e-01   4.14107e-02   3.11213e+02   3.13200e+02
          1889   1.88900e-01   4.14025e-02   3.11363e+02   3.13350e+02
          1890   1.89000e-01   4.13941e-02   3.11513e+02   3.13500e+02
          1891   1.89100e-01   4.13854e-02   3.11661e+02   3.13650e+02
          1892   1.89200e-01   4.13774e-02   3.11813e+02   3.13800e+02
          1893   1.89300e-01   4.13703e-02   3.11962e+02   3.13950e+02
          1894   1.89400e-01   4.13637e-02   3.12111e+02   3.14100e+02
          1895   1.89500e-01   4.13589e-02   3.12264e+02   3.14250e+02
          1896   1.89600e-01   4.13557e-02   3.12411e+02   3.14400e+02
          1897   1.89700e-01   4.13540e-02   3.12563e+02   3.14550e+02
          1898   1.89800e-01   4.13533e-02   3.12710e+02   3.14700e+02
          1899   1.89900e-01   4.13532e-02   3.12863e+02   3.14850e+02
          1900   1.90000e-01   4.13541e-02   3.13010e+02   3.15000e+02
          1901   1.90100e-01   4.13557e-02   3.13160e+02   3.15150e+02
          1902   1.90200e-01   4.13572e-02   3.13313e+02   3.15300e+02
          1903   1.90300e-01   4.13584e-02   3.13462e+02   3.15450e+02
          1904   1.90400e-01   4.13594e-02   3.13611e+02   3.15600e+02
          1905   1.90500e-01   4.13596e-02   3.13759e+02   3.15750e+02
          1906   1.90600e-01   4.13591e-02   3.13910e+02   3.15900e+02
          1907   1.90700e-01   4.13575e-02   3.14059e+02   3.16050e+02
          1908   1.90800e-01   4.13552e-02   3.14209e+02   3.16200e+02
          1909   1.90900e-01   4.13529e-02   3.14359e+02   3.16350e+02
          1910   1.91000e-01   4.13504e-02   3.14508e+02   3.16500e+02
          1911   1.91100e-01   4.13482e-02   3.14658e+02   3.16650e+02
          1912   1.91200e-01   4.13468e-02   3.14809e+02   3.16800e+02
          1913   1.91300e-01   4.13463e-02   3.14960e+02   3.16950e+02
          1914   1.91400e-01   4.13458e-02   3.15107e+02   3.17100e+02
          1915   1.91500e-01   4.13453e-02   3.15259e+02   3.17250e+02
          1916   1.91600e-01   4.13447e-02   3.15408e+02   3.17400e+02
          1917   1.91700e-01   4.13437e-02   3.15558e+02   3.17550e+02
          1918   1.91800e-01   4.13428e-02   3.15708e+02   3.17700e+02
          1919   1.91900e-01   4.13416e-02   3.15858e+02   3.17850e+02
          1920   1.92000e-01   4.13412e-02   3.16010e+02   3.18000e+02
          1921   1.92100e-01   4.13420e-02   3.16158e+02   3.18150e+02
          1922   1.92200e-01   4.13427e-02   3.16307e+02   3.18300e+02
          1923   1.92300e-01   4.13429e-02   3.16457e+02   3.18450e+02
          1924   1.92400e-01   4.13428e-02   3.16607e+02   3.18600e+02
          1925   1.92500e-01   4.13433e-02   3.16757e+02   3.18750e+02
          1926   1.92600e-01   4.13444e-02   3.16907e+02   3.18900e+02
          1927   1.92700e-01   4.13466e-02   3.17056e+02   3.19050e+02
          1928   1.92800e-01   4.13491e-02   3.17205e+02   3.19200e+02
          1929   1.92900e-01   4.13515e-02   3.17358e+02   3.19350e+02
          1930   1.93000e-01   4.13535e-02   3.17505e+02   3.19500e+02
          1931   1.93100e-01   4.13543e-02   3.17655e+02   3.19650e+02
          1932   1.93200e-01   4.13548e-02   3.17805e+02   3.19800e+02
          1933   1.93300e-01   4.13560e-02   3.17956e+02   3.19950e+02
          1934   1.93400e-01   4.13576e-02   3.18105e+02   3.20100e+02
          1935   1.93500e-01   4.13607e-02   3.18254e+02   3.20250e+02
          1936   1.93600e-01   4.13650e-02   3.18404e+02   3.20400e+02
          1937   1.93700e-01   4.13703e-02   3.18557e+02   3.20550e+02
          1938   1.93800e-01   4.13770e-02   3.18705e+02   3.20700e+02
          1939   1.93900e-01   4.13843e-02   3.18854e+02   3.20850e+02
          1940   1.94000e-01   4.13923e-02   3.19005e+02   3.21000e+02
          1941   1.94100e-01   4.14016e-02   3.19154e+02   3.21150e+02
          1942   1.94200e-01   4.14117e-02   3.19306e+02   3.21300e+02
          1943   1.94300e-01   4.14223e-02   3.19453e+02   3.21450e+02
          1944   1.94400e-01   4.14328e-02   3.19604e+02   3.21600e+02
          1945   1.94500e-01   4.14430e-02   3.19755e+02   3.21750e+02
          1946   1.94600e-01   4.14543e-02   3.19904e+02   3.21900e+02
          1947   1.94700e-01   4.14667e-02   3.20055e+02   3.22050e+02
          1948   1.94800e-01   4.14791e-02   3.20201e+02   3.22200e+02
          1949   1.94900e-01   4.14914e-02   3.20351e+02   3.22350e+02
          1950   1.95000e-01   4.15037e-02   3.20502e+02   3.22500e+02
          1951   1.95100e-01   4.15161e-02   3.20652e+02   3.22650e+02
          1952   1.95200e-01   4.15287e-02   3.20800e+02   3.22800e+02
          1953   1.95300e-01   4.15408e-02   3.20953e+02   3.22950e+02
          1954   1.95400e-01   4.15529e-02   3.21101e+02   3.23100e+02
          1955   1.95500e-01   4.15661e-02   3.21251e+02   3.23250e+02
          1956   1.95600e-01   4.15799e-02   3.21401e+02   3.23400e+02
          1957   1.95700e-01   4.15941e-02   3.21551e+02   3.23550e+02
          1958   1.95800e-01   4.16077e-02   3.21701e+02   3.23700e+02
          1959   1.95900e-01   4.16208e-02   3.21850e+02   3.23850e+02
          1960   1.96000e-01   4.16335e-02   3.21999e+02   3.24000e+02
          1961   1.96100e-01   4.16452e-02   3.22151e+02   3.24150e+02
          1962   1.96200e-01   4.16553e-02   3.22302e+02   3.24300e+02
          1963   1.96300e-01   4.16642e-02   3.22451e+02   3.24450e+02
          1964   1.96400e-01   4.16730e-02   3.22599e+02   3.24600e+02
          1965   1.96500e-01   4.16822e-02   3.22752e+02   3.24750e+02
          1966   1.96600e-01   4.16914e-02   3.22901e+02   3.24900e+02
          1967   1.96700e-01   4.17019e-02   3.23050e+02   3.25050e+02
          1968   1.96800e-01   4.17137e-02   3.23198e+02   3.25200e+02
          1969   1.96900e-01   4.17264e-02   3.23349e+02   3.25350e+02
          1970   1.97000e-01   4.17394e-02   3.23501e+02   3.25500e+02
          1971   1.97100e-01   4.17532e-02   3.23652e+02   3.25650e+02
          1972   1.97200e-01   4.17675e-02   3.23801e+02   3.25800e+02
          1973   1.97300e-01   4.17828e-02   3.23950e+02   3.25950e+02
          1974   1.97400e-01   4.17993e-02   3.24099e+02   3.26100e+02
          1975   1.97500e-01   4.18163e-02   3.24249e+02   3.26250e+02
          1976   1.97600e-01   4.18348e-02   3.24398e+02   3.26400e+02
          1977   1.97700e-01   4.18547e-02   3.24545e+02   3.26550e+02
          1978   1.97800e-01   4.18755e-02   3.24697e+02   3.26700e+02
          1979   1.97900e-01   4.18966e-02   3.24848e+02   3.26850e+02
          1980   1.98000e-01   4.19174e-02   3.25000e+02   3.27000e+02
          1981   1.98100e-01   4.19381e-02   3.25147e+02   3.27150e+02
          1982   1.98200e-01   4.19580e-02   3.25300e+02   3.27300e+02
          1983   1.98300e-01   4.19773e-02   3.25448e+02   3.27450e+02
          1984   1.98400e-01   4.19970e-02   3.25598e+02   3.27600e+02
          1985   1.98500e-01   4.20175e-02   3.25748e+02   3.27750e+02
          1986   1.98600e-01   4.20388e-02   3.25896e+02   3.27900e+02
          1987   1.98700e-01   4.20614e-02   3.26049e+02   3.28050e+02
          1988   1.98800e-01   4.20849e-02   3.26198e+02   3.28200e+02
          1989   1.98900e-01   4.21091e-02   3.26344e+02   3.28350e+02
          1990   1.99000e-01   4.21329e-02   3.26495e+02   3.28500e+02
          1991   1.99100e-01   4.21563e-02   3.26646e+02   3.28650e+02
          1992   1.99200e-01   4.21798e-02   3.26796e+02   3.28800e+02
          1993   1.99300e-01   4.22041e-02   3.26948e+02   3.28950e+02
          1994   1.99400e-01   4.22300e-02   3.27096e+02   3.29100e+02
          1995   1.99500e-01   4.22573e-02   3.27244e+02   3.29250e+02
          1996   1.99600e-01   4.22856e-02   3.27398e+02   3.29400e+02
          1997   1.99700e-01   4.23145e-02   3.27546e+02   3.29550e+02
          1998   1.99800e-01   4.23439e-02   3.27694e+02   3.29700e+02
          1999   1.99900e-01   4.23728e-02   3.27844e+02   3.29850e+02
          2000   2.00000e-01   4.24012e-02   3.27997e+02   3.30000e+02
          2001   2.00100e-01   4.24292e-02   3.28144e+02   3.30150e+02
          2002   2.00200e-01   4.24564e-02   3.28295e+02   3.30300e+02
          2003   2.00300e-01   4.24830e-02   3.28445e+02   3.30450e+02
          2004   2.00400e-01   4.25091e-02   3.28594e+02   3.30600e+02
          2005   2.00500e-01   4.25342e-02   3.28744e+02   3.30750e+02
          2006   2.00600e-01   4.25579e-02   3.28895e+02   3.30900e+02
          2007   2.00700e-01   4.25795e-02   3.29044e+02   3.31050e+02
          2008   2.00800e-01   4.25989e-02   3.29194e+02   3.31200e+02
          2009   2.00900e-01   4.26162e-02   3.29345e+02   3.31350e+02
          2010   2.01000e-01   4.26323e-02   3.29493e+02   3.31500e+02
          2011   2.01100e-01   4.26476e-02   3.29641e+02   3.31650e+02
          2012   2.01200e-01   4.26629e-02   3.29793e+02   3.31800e+02
          2013   2.01300e-01   4.26795e-02   3.29944e+02   3.31950e+02
          2014   2.01400e-01   4.26968e-02   3.30092e+02   3.32100e+02
          2015   2.01500e-01   4.27153e-02   3.30242e+02   3.32250e+02
          2016   2.01600e-01   4.27339e-02   3.30393e+02   3.32400e+02
          2017   2.01700e-01   4.27523e-02   3.30546e+02   3.32550e+02
          2018   2.01800e-01   4.27708e-02   3.30692e+02   3.32700e+02
          2019   2.01900e-01   4.27898e-02   3.30842e+02   3.32850e+02
          2020   2.02000e-01   4.28099e-02   3.30989e+02   3.33000e+02
          2021   2.02100e-01   4.28309e-02   3.31143e+02   3.33150e+02
          2022   2.02200e-01   4.28542e-02   3.31291e+02   3.33300e+02
          2023   2.02300e-01   4.28787e-02   3.31441e+02   3.33450e+02
          2024   2.02400e-01   4.29040e-02   3.31589e+02   3.33600e+02
          2025   2.02500e-01   4.29296e-02   3.31739e+02   3.33750e+02
          2026   2.02600e-01   4.29551e-02   3.31892e+02   3.33900e+02
          2027   2.02700e-01   4.29805e-02   3.32041e+02   3.34050e+02
          2028   2.02800e-01   4.30054e-02   3.32188e+02   3.34200e+02
          2029   2.02900e-01   4.30299e-02   3.32340e+02   3.34350e+02
          2030   2.03000e-01   4.30544e-02   3.32489e+02   3.34500e+02
          2031   2.03100e-01   4.30796e-02   3.32641e+02   3.34650e+02
          2032   2.03200e-01   4.31044e-02   3.32789e+02   3.34800e+02
          2033   2.03300e-01   4.31290e-02   3.32939e+02   3.34950e+02
          2034   2.03400e-01   4.31537e-02   3.33090e+02   3.35100e+02
          2035   2.03500e-01   4.31774e-02   3.33240e+02   3.35250e+02
          2036   2.03600e-01   4.32004e-02   3.33390e+02   3.35400e+02
          2037   2.03700e-01   4.32228e-02   3.33538e+02   3.35550e+02
          2038   2.03800e-01   4.32445e-02   3.33689e+02   3.35700e+02
          2039   2.03900e-01   4.32653e-02   3.33840e+02   3.35850e+02
          2040   2.04000e-01   4.32860e-02   3.33988e+02   3.36000e+02
          2041   2.04100e-01   4.33066e-02   3.34138e+02   3.36150e+02
          2042   2.04200e-01   4.33265e-02   3.34287e+02   3.36300e+02
          2043   2.04300e-01   4.33460e-02   3.34439e+02   3.36450e+02
          2044   2.04400e-01   4.33647e-02   3.34589e+02   3.36600e+02
          2045   2.04500e-01   4.33833e-02   3.34736e+02   3.36750e+02
          2046   2.04600e-01   4.34022e-02   3.34887e+02   3.36900e+02
          2047   2.04700e-01   4.34220e-02   3.35039e+02   3.37050e+02
          2048   2.04800e-01   4.34418e-02   3.35188e+02   3.37200e+02
          2049   2.04900e-01   4.34619e-02   3.35336e+02   3.37350e+02
          2050   2.05000e-01   4.34822e-02   3.35487e+02   3.37500e+02
          2051   2.05100e-01   4.35021e-02   3.35638e+02   3.37650e+02
          2052   2.05200e-01   4.35231e-02   3.35786e+02   3.37800e+02
          2053   2.05300e-01   4.35454e-02   3.35935e+02   3.37950e+02
          2054   2.05400e-01   4.35695e-02   3.36084e+02   3.38100e+02
          2055   2.05500e-01   4.35947e-02   3.36237e+02   3.38250e+02
          2056   2.05600e-01   4.36214e-02   3.36386e+02   3.38400e+02
          2057   2.05700e-01   4.36498e-02   3.36534e+02   3.38550e+02
          2058   2.05800e-01   4.36797e-02   3.36686e+02   3.38700e+02
          2059   2.05900e-01   4.37113e-02   3.36836e+02   3.38850e+02
          2060   2.06000e-01   4.37441e-02   3.36984e+02   3.39000e+02
          2061   2.06100e-01   4.37788e-02   3.37137e+02   3.39150e+02
          2062   2.06200e-01   4.38152e-02   3.37284e+02   3.39300e+02
          2063   2.06300e-01   4.38525e-02   3.37437e+02   3.39450e+02
          2064   2.06400e-01   4.38895e-02   3.37586e+02   3.39600e+02
          2065   2.06500e-01   4.39260e-02   3.37737e+02   3.39750e+02
          2066   2.06600e-01   4.39614e-02   3.37884e+02   3.39900e+02
          2067   2.06700e-01   4.39960e-02   3.38032e+02   3.40050e+02
          2068   2.06800e-01   4.40294e-02   3.38186e+02   3.40200e+02
          2069   2.06900e-01   4.40618e-02   3.38335e+02   3.40350e+02
          2070   2.07000e-01   4.40928e-02   3.38483e+02   3.40500e+02
          2071   2.07100e-01   4.41229e-02   3.38632e+02   3.40650e+02
          2072   2.07200e-01   4.41508e-02   3.38784e+02   3.40800e+02
          2073   2.07300e-01   4.41771e-02   3.38933e+02   3.40950e+02
          2074   2.07400e-01   4.42012e-02   3.39082e+02   3.41100e+02
          2075   2.07500e-01   4.42237e-02   3.39233e+02   3.41250e+02
          2076   2.07600e-01   4.42443e-02   3.39383e+02   3.41400e+02
          2077   2.07700e-01   4.42633e-02   3.39533e+02   3.41550e+02
          2078   2.07800e-01   4.42806e-02   3.39683e+02   3.41700e+02
          2079   2.07900e-01   4.42964e-02   3.39830e+02   3.41850e+02
          2080   2.08000e-01   4.43112e-02   3.39983e+02   3.42000e+02
          2081   2.08100e-01   4.43269e-02   3.40133e+02   3.42150e+02
          2082   2.08200e-01   4.43436e-02   3.40282e+02   3.42300e+02
          2083   2.08300e-01   4.43613e-02   3.40430e+02   3.42450e+02
          2084   2.08400e-01   4.43799e-02   3.40583e+02   3.42600e+02
          2085   2.08500e-01   4.44000e-02   3.40734e+02   3.42750e+02
          2086   2.08600e-01   4.44204e-02   3.40881e+02   3.42900e+02
          2087   2.08700e-01   4.44413e-02   3.41033e+02   3.43050e+02
          2088   2.08800e-01   4.44637e-02   3.41181e+02   3.43200e+02
          2089   2.08900e-01   4.44866e-02   3.41334e+02   3.43350e+02
          2090   2.09000e-01   4.45099e-02   3.41484e+02   3.43500e+02
          2091   2.09100e-01   4.45339e-02   3.41632e+02   3.43650e+02
          2092   2.09200e-01   4.45581e-02   3.41781e+02   3.43800e+02
          2093   2.09300e-01   4.45831e-02   3.41933e+02   3.43950e+02
          2094   2.09400e-01   4.46084e-02   3.42080e+02   3.44100e+02
          2095   2.09500e-01   4.46327e-02   3.42230e+02   3.44250e+02
          2096   2.09600e-01   4.46557e-02   3.42379e+02   3.44400e+02
          2097   2.09700e-01   4.46779e-02   3.42530e+02   3.44550e+02
          2098   2.09800e-01   4.47001e-02   3.42682e+02   3.44700e+02
          2099   2.09900e-01   4.47226e-02   3.42831e+02   3.44850e+02
          2100   2.10000e-01   4.47458e-02   3.42980e+02   3.45000e+02
          2101   2.10100e-01   4.47700e-02   3.43128e+02   3.45150e+02
          2102   2.10200e-01   4.47950e-02   3.43281e+02   3.45300e+02
          2103   2.10300e-01   4.48198e-02   3.43429e+02   3.45450e+02
          2104   2.10400e-01   4.48441e-02   3.43577e+02   3.45600e+02
          2105   2.10500e-01   4.48685e-02   3.43725e+02   3.45750e+02
          2106   2.10600e-01   4.48927e-02   3.43880e+02   3.45900e+02
          2107   2.10700e-01   4.49159e-02   3.44027e+02   3.46050e+02
          2108   2.10800e-01   4.49382e-02   3.44178e+02   3.46200e+02
          2109   2.10900e-01   4.49594e-02   3.44327e+02   3.46350e+02
          2110   2.11000e-01   4.49789e-02   3.44480e+02   3.46500e+02
          2111   2.11100e-01   4.49964e-02   3.44628e+02   3.46650e+02
          2112   2.11200e-01   4.50125e-02   3.44777e+02   3.46800e+02
          2113   2.11300e-01   4.50279e-02   3.44926e+02   3.46950e+02
          2114   2.11400e-01   4.50433e-02   3.45077e+02   3.47100e+02
          2115   2.11500e-01   4.50584e-02   3.45229e+02   3.47250e+02
          2116   2.11600e-01   4.50741e-02   3.45376e+02   3.47400e+02
          2117   2.11700e-01   4.50901e-02   3.45527e+02   3.47550e+02
          2118   2.11800e-01   4.51057e-02   3.45674e+02   3.47700e+02
          2119   2.11900e-01   4.51204e-02   3.45829e+02   3.47850e+02
          2120   2.12000e-01   4.51328e-02   3.45977e+02   3.48000e+02
          2121   2.12100e-01   4.51435e-02   3.46124e+02   3.48150e+02
          2122   2.12200e-01   4.51546e-02   3.46276e+02   3.48300e+02
          2123   2.12300e-01   4.51664e-02   3.46428e+02   3.48450e+02
          2124   2.12400e-01   4.51793e-02   3.46577e+02   3.48600e+02
          2125   2.12500e-01   4.51923e-02   3.46724e+02   3.48750e+02
          2126   2.12600e-01   4.52062e-02   3.46873e+02   3.48900e+02
          2127   2.12700e-01   4.52211e-02   3.47026e+02   3.49050e+02
          2128   2.12800e-01   4.52372e-02   3.47175e+02   3.49200e+02
          2129   2.12900e-01   4.52546e-02   3.47326e+02   3.49350e+02
          2130   2.13000e-01   4.52722e-02   3.47475e+02   3.49500e+02
          2131   2.13100e-01   4.52909e-02   3.47624e+02   3.49650e+02
          2132   2.13200e-01   4.53092e-02   3.47774e+02   3.49800e+02
          2133   2.13300e-01   4.53264e-02   3.47923e+02   3.49950e+02
          2134   2.13400e-01   4.53429e-02   3.48074e+02   3.50100e+02
          2135   2.13500e-01   4.53585e-02   3.48223e+02   3.50250e+02
          2136   2.13600e-01   4.53729e-02   3.48375e+02   3.50400e+02
          2137   2.13700e-01   4.53862e-02   3.48520e+02   3.50550e+02
          2138   2.13800e-01   4.53974e-02   3.48673e+02   3.50700e+02
          2139   2.13900e-01   4.54075e-02   3.48824e+02   3.50850e+02
          2140   2.14000e-01   4.54162e-02   3.48974e+02   3.51000e+02
          2141   2.14100e-01   4.54236e-02   3.49124e+02   3.51150e+02
          2142   2.14200e-01   4.54298e-02   3.49273e+02   3.51300e+02
          2143   2.14300e-01   4.54354e-02   3.49421e+02   3.51450e+02
          2144   2.14400e-01   4.54418e-02   3.49574e+02   3.51600e+02
          2145   2.14500e-01   4.54490e-02   3.49723e+02   3.51750e+02
          2146   2.14600e-01   4.54559e-02   3.49872e+02   3.51900e+02
          2147   2.14700e-01   4.54624e-02   3.50022e+02   3.52050e+02
          2148   2.14800e-01   4.54698e-02   3.50171e+02   3.52200e+02
          2149   2.14900e-01   4.54784e-02   3.50322e+02   3.52350e+02
          2150   2.15000e-01   4.54877e-02   3.50473e+02   3.52500e+02
          2151   2.15100e-01   4.54978e-02   3.50620e+02   3.52650e+02
          2152   2.15200e-01   4.55082e-02   3.50770e+02   3.52800e+02
          2153   2.15300e-01   4.55195e-02   3.50924e+02   3.52950e+02
          2154   2.15400e-01   4.55320e-02   3.51071e+02   3.53100e+02
          2155   2.15500e-01   4.55462e-02   3.51219e+02   3.53250e+02
          2156   2.15600e-01   4.55620e-02   3.51369e+02   3.53400e+02
          2157   2.15700e-01   4.55788e-02   3.51520e+02   3.53550e+02
          2158   2.15800e-01   4.55962e-02   3.51672e+02   3.53700e+02
          2159   2.15900e-01   4.56129e-02   3.51821e+02   3.53850e+02
          2160   2.16000e-01   4.56287e-02   3.51969e+02   3.54000e+02
          2161   2.16100e-01   4.56440e-02   3.52119e+02   3.54150e+02
          2162   2.16200e-01   4.56595e-02   3.52268e+02   3.54300e+02
          2163   2.16300e-01   4.56747e-02   3.52418e+02   3.54450e+02
          2164   2.16400e-01   4.56894e-02   3.52568e+02   3.54600e+02
          2165   2.16500e-01   4.57025e-02   3.52720e+02   3.54750e+02
          2166   2.16600e-01   4.57144e-02   3.52869e+02   3.54900e+02
          2167   2.16700e-01   4.57251e-02   3.53021e+02   3.55050e+02
          2168   2.16800e-01   4.57333e-02   3.53169e+02   3.55200e+02
          2169   2.16900e-01   4.57404e-02   3.53316e+02   3.55350e+02
          2170   2.17000e-01   4.57485e-02   3.53471e+02   3.55500e+02
          2171   2.17100e-01   4.57575e-02   3.53617e+02   3.55650e+02
          2172   2.17200e-01   4.57671e-02   3.53767e+02   3.55800e+02
          2173   2.17300e-01   4.57770e-02   3.53918e+02   3.55950e+02
          2174   2.17400e-01   4.57870e-02   3.54068e+02   3.56100e+02
          2175   2.17500e-01   4.57972e-02   3.54219e+02   3.56250e+02
          2176   2.17600e-01   4.58057e-02   3.54368e+02   3.56400e+02
          2177   2.17700e-01   4.58122e-02   3.54516e+02   3.56550e+02
          2178   2.17800e-01   4.58170e-02   3.54665e+02   3.56700e+02
          2179   2.17900e-01   4.58206e-02   3.54817e+02   3.56850e+02
          2180   2.18000e-01   4.58230e-02   3.54965e+02   3.57000e+02
          2181   2.18100e-01   4.58237e-02   3.55115e+02   3.57150e+02
          2182   2.18200e-01   4.58233e-02   3.55268e+02   3.57300e+02
          2183   2.18300e-01   4.58227e-02   3.55418e+02   3.57450e+02
          2184   2.18400e-01   4.58218e-02   3.55566e+02   3.57600e+02
          2185   2.18500e-01   4.58204e-02   3.55717e+02   3.57750e+02
          2186   2.18600e-01   4.58183e-02   3.55863e+02   3.57900e+02
          2187   2.18700e-01   4.58154e-02   3.56015e+02   3.58050e+02
          2188   2.18800e-01   4.58113e-02   3.56165e+02   3.58200e+02
          2189   2.18900e-01   4.58066e-02   3.56316e+02   3.58350e+02
          2190   2.19000e-01   4.58022e-02   3.56463e+02   3.58500e+02
          2191   2.19100e-01   4.57984e-02   3.56615e+02   3.58650e+02
          2192   2.19200e-01   4.57956e-02   3.56768e+02   3.58800e+02
          2193   2.19300e-01   4.57924e-02   3.56916e+02   3.58950e+02
          2194   2.19400e-01   4.57890e-02   3.57062e+02   3.59100e+02
          2195   2.19500e-01   4.57857e-02   3.57214e+02   3.59250e+02
          2196   2.19600e-01   4.57824e-02   3.57363e+02   3.59400e+02
          2197   2.19700e-01   4.57791e-02   3.57516e+02   3.59550e+02
          2198   2.19800e-01   4.57753e-02   3.57664e+02   3.59700e+02
          2199   2.19900e-01   4.57717e-02   3.57811e+02   3.59850e+02
          2200   2.20000e-01   4.57685e-02   3.57964e+02   3.60000e+02
          2201   2.20100e-01   4.57656e-02   3.58112e+02   3.60150e+02
          2202   2.20200e-01   4.57620e-02   3.58262e+02   3.60300e+02
          2203   2.20300e-01   4.57565e-02   3.58412e+02   3.60450e+02
          2204   2.20400e-01   4.57508e-02   3.58561e+02   3.60600e+02
          2205   2.20500e-01   4.57459e-02   3.58711e+02   3.60750e+02
          2206   2.20600e-01   4.57422e-02   3.58862e+02   3.60900e+02
          2207   2.20700e-01   4.57386e-02   3.59013e+02   3.61050e+02
          2208   2.20800e-01   4.57353e-02   3.59162e+02   3.61200e+02
          2209   2.20900e-01   4.57316e-02   3.59313e+02   3.61350e+02
          2210   2.21000e-01   4.57278e-02   3.59462e+02   3.61500e+02
          2211   2.21100e-01   4.57235e-02   3.59609e+02   3.61650e+02
          2212   2.21200e-01   4.57180e-02   3.59758e+02   3.61800e+02
          2213   2.21300e-01   4.57112e-02   3.59912e+02   3.61950e+02
          2214   2.21400e-01   4.57028e-02   3.60064e+02   3.62100e+02
          2215   2.21500e-01   4.56928e-02   3.60210e+02   3.62250e+02
          2216   2.21600e-01   4.56817e-02   3.60358e+02   3.62400e+02
          2217   2.21700e-01   4.56698e-02   3.60509e+02   3.62550e+02
          2218   2.21800e-01   4.56572e-02   3.60663e+02   3.62700e+02
          2219   2.21900e-01   4.56441e-02   3.60812e+02   3.62850e+02
          2220   2.22000e-01   4.56302e-02   3.60958e+02   3.63000e+02
          2221   2.22100e-01   4.56156e-02   3.61112e+02   3.63150e+02
          2222   2.22200e-01   4.56002e-02   3.61261e+02   3.63300e+02
          2223   2.22300e-01   4.55839e-02   3.61411e+02   3.63450e+02
          2224   2.22400e-01   4.55677e-02   3.61560e+02   3.63600e+02
          2225   2.22500e-01   4.55510e-02   3.61707e+02   3.63750e+02
          2226   2.22600e-01   4.55348e-02   3.61858e+02   3.63900e+02
          2227   2.22700e-01   4.55188e-02   3.62008e+02   3.64050e+02
          2228   2.22800e-01   4.55035e-02   3.62158e+02   3.64200e+02
          2229   2.22900e-01   4.54885e-02   3.62309e+02   3.64350e+02
          2230   2.23000e-01   4.54745e-02   3.62459e+02   3.64500e+02
          2231   2.23100e-01   4.54611e-02   3.62610e+02   3.64650e+02
          2232   2.23200e-01   4.54481e-02   3.62759e+02   3.64800e+02
          2233   2.23300e-01   4.54349e-02   3.62907e+02   3.64950e+02
          2234   2.23400e-01   4.54212e-02   3.63057e+02   3.65100e+02
          2235   2.23500e-01   4.54081e-02   3.63209e+02   3.65250e+02
          2236   2.23600e-01   4.53950e-02   3.63358e+02   3.65400e+02
          2237   2.23700e-01   4.53811e-02   3.63506e+02   3.65550e+02
          2238   2.23800e-01   4.53668e-02   3.63655e+02   3.65700e+02
          2239   2.23900e-01   4.53526e-02   3.63806e+02   3.65850e+02
          2240   2.24000e-01   4.53386e-02   3.63958e+02   3.66000e+02
          2241   2.24100e-01   4.53250e-02   3.64105e+02   3.66150e+02
          2242   2.24200e-01   4.53112e-02   3.64255e+02   3.66300e+02
          2243   2.24300e-01   4.52972e-02   3.64407e+02   3.66450e+02
          2244   2.24400e-01   4.52821e-02   3.64557e+02   3.66600e+02
          2245   2.24500e-01   4.52654e-02   3.64705e+02   3.66750e+02
          2246   2.24600e-01   4.52459e-02   3.64853e+02   3.66900e+02
          2247   2.24700e-01   4.52236e-02   3.65005e+02   3.67050e+02
          2248   2.24800e-01   4.51989e-02   3.65156e+02   3.67200e+02
          2249   2.24900e-01   4.51732e-02   3.65306e+02   3.67350e+02
          2250   2.25000e-01   4.51470e-02   3.65453e+02   3.67500e+02
          2251   2.25100e-01   4.51205e-02   3.65602e+02   3.67650e+02
          2252   2.25200e-01   4.50924e-02   3.65756e+02   3.67800e+02
          2253   2.25300e-01   4.50618e-02   3.65903e+02   3.67950e+02
          2254   2.25400e-01   4.50287e-02   3.66053e+02   3.68100e+02
          2255   2.25500e-01   4.49944e-02   3.66204e+02   3.68250e+02
          2256   2.25600e-01   4.49593e-02   3.66353e+02   3.68400e+02
          2257   2.25700e-01   4.49231e-02   3.66505e+02   3.68550e+02
          2258   2.25800e-01   4.48863e-02   3.66656e+02   3.68700e+02
          2259   2.25900e-01   4.48483e-02   3.66800e+02   3.68850e+02
          2260   2.26000e-01   4.48089e-02   3.66951e+02   3.69000e+02
          2261   2.26100e-01   4.47675e-02   3.67103e+02   3.69150e+02
          2262   2.26200e-01   4.47238e-02   3.67251e+02   3.69300e+02
          2263   2.26300e-01   4.46780e-02   3.67403e+02   3.69450e+02
          2264   2.26400e-01   4.46307e-02   3.67551e+02   3.69600e+02
          2265   2.26500e-01   4.45819e-02   3.67701e+02   3.69750e+02
          2266   2.26600e-01   4.45320e-02   3.67851e+02   3.69900e+02
          2267   2.26700e-01   4.44816e-02   3.68002e+02   3.70050e+02
          2268   2.26800e-01   4.44307e-02   3.68151e+02   3.70200e+02
          2269   2.26900e-01   4.43795e-02   3.68301e+02   3.70350e+02
          2270   2.27000e-01   4.43284e-02   3.68450e+02   3.70500e+02
          2271   2.27100e-01   4.42783e-02   3.68600e+02   3.70650e+02
          2272   2.27200e-01   4.42302e-02   3.68749e+02   3.70800e+02
          2273   2.27300e-01   4.41837e-02   3.68900e+02   3.70950e+02
          2274   2.27400e-01   4.41386e-02   3.69049e+02   3.71100e+02
          2275   2.27500e-01   4.40940e-02   3.69200e+02   3.71250e+02
          2276   2.27600e-01   4.40490e-02   3.69351e+02   3.71400e+02
          2277   2.27700e-01   4.40032e-02   3.69500e+02   3.71550e+02
          2278   2.27800e-01   4.39565e-02   3.69650e+02   3.71700e+02
          2279   2.27900e-01   4.39095e-02   3.69802e+02   3.71850e+02
          2280   2.28000e-01   4.38623e-02   3.69949e+02   3.72000e+02
          2281   2.28100e-01   4.38144e-02   3.70098e+02   3.72150e+02
          2282   2.28200e-01   4.37650e-02   3.70248e+02   3.72300e+02
          2283   2.28300e-01   4.37139e-02   3.70397e+02   3.72450e+02
          2284   2.28400e-01   4.36617e-02   3.70550e+02   3.72600e+02
          2285   2.28500e-01   4.36088e-02   3.70699e+02   3.72750e+02
          2286   2.28600e-01   4.35557e-02   3.70850e+02   3.72900e+02
          2287   2.28700e-01   4.35019e-02   3.71000e+02   3.73050e+02
          2288   2.28800e-01   4.34455e-02   3.71150e+02   3.73200e+02
          2289   2.28900e-01   4.33879e-02   3.71299e+02   3.73350e+02
          2290   2.29000e-01   4.33293e-02   3.71448e+02   3.73500e+02
          2291   2.29100e-01   4.32691e-02   3.71597e+02   3.73650e+02
          2292   2.29200e-01   4.32079e-02   3.71750e+02   3.73800e+02
          2293   2.29300e-01   4.31453e-02   3.71899e+02   3.73950e+02
          2294   2.29400e-01   4.30822e-02   3.72047e+02   3.74100e+02
          2295   2.29500e-01   4.30188e-02   3.72197e+02   3.74250e+02
          2296   2.29600e-01   4.29551e-02   3.72347e+02   3.74400e+02
          2297   2.29700e-01   4.28911e-02   3.72495e+02   3.74550e+02
          2298   2.29800e-01   4.28262e-02   3.72647e+02   3.74700e+02
          2299   2.29900e-01   4.27603e-02   3.72796e+02   3.74850e+02
          2300   2.30000e-01   4.26923e-02   3.72948e+02   3.75000e+02
          2301   2.30100e-01   4.26220e-02   3.73096e+02   3.75150e+02
          2302   2.30200e-01   4.25501e-02   3.73247e+02   3.75300e+02
          2303   2.30300e-01   4.24770e-02   3.73396e+02   3.75450e+02
          2304   2.30400e-01   4.24030e-02   3.73545e+02   3.75600e+02
          2305   2.30500e-01   4.23280e-02   3.73695e+02   3.75750e+02
          2306   2.30600e-01   4.22534e-02   3.73843e+02   3.75900e+02
          2307   2.30700e-01   4.21794e-02   3.73993e+02   3.76050e+02
          2308   2.30800e-01   4.21058e-02   3.74145e+02   3.76200e+02
          2309   2.30900e-01   4.20315e-02   3.74297e+02   3.76350e+02
          2310   2.31000e-01   4.19564e-02   3.74444e+02   3.76500e+02
          2311   2.31100e-01   4.18822e-02   3.74594e+02   3.76650e+02
          2312   2.31200e-01   4.18086e-02   3.74745e+02   3.76800e+02
          2313   2.31300e-01   4.17355e-02   3.74896e+02   3.76950e+02
          2314   2.31400e-01   4.16625e-02   3.75047e+02   3.77100e+02
          2315   2.31500e-01   4.15893e-02   3.75195e+02   3.77250e+02
          2316   2.31600e-01   4.15148e-02   3.75343e+02   3.77400e+02
          2317   2.31700e-01   4.14401e-02   3.75492e+02   3.77550e+02
          2318   2.31800e-01   4.13646e-02   3.75645e+02   3.77700e+02
          2319   2.31900e-01   4.12887e-02   3.75794e+02   3.77850e+02
          2320   2.32000e-01   4.12142e-02   3.75941e+02   3.78000e+02
          2321   2.32100e-01   4.11405e-02   3.76092e+02   3.78150e+02
          2322   2.32200e-01   4.10669e-02   3.76245e+02   3.78300e+02
          2323   2.32300e-01   4.09925e-02   3.76394e+02   3.78450e+02
          2324   2.32400e-01   4.09159e-02   3.76543e+02   3.78600e+02
          2325   2.32500e-01   4.08373e-02   3.76693e+02   3.78750e+02
          2326   2.32600e-01   4.07558e-02   3.76842e+02   3.78900e+02
          2327   2.32700e-01   4.06710e-02   3.76994e+02   3.79050e+02
          2328   2.32800e-01   4.05837e-02   3.77141e+02   3.79200e+02
          2329   2.32900e-01   4.04947e-02   3.77288e+02   3.79350e+02
          2330   2.33000e-01   4.04050e-02   3.77441e+02   3.79500e+02
          2331   2.33100e-01   4.03141e-02   3.77593e+02   3.79650e+02
          2332   2.33200e-01   4.02221e-02   3.77741e+02   3.79800e+02
          2333   2.33300e-01   4.01285e-02   3.77893e+02   3.79950e+02
          2334   2.33400e-01   4.00329e-02   3.78041e+02   3.80100e+02
          2335   2.33500e-01   3.99345e-02   3.78190e+02   3.80250e+02
          2336   2.33600e-01   3.98341e-02   3.78341e+02   3.80400e+02
          2337   2.33700e-01   3.97330e-02   3.78491e+02   3.80550e+02
          2338   2.33800e-01   3.96324e-02   3.78639e+02   3.80700e+02
          2339   2.33900e-01   3.95324e-02   3.78789e+02   3.80850e+02
          2340   2.34000e-01   3.94328e-02   3.78943e+02   3.81000e+02
          2341   2.34100e-01   3.93332e-02   3.79091e+02   3.81150e+02
          2342   2.34200e-01   3.92339e-02   3.79240e+02   3.81300e+02
          2343   2.34300e-01   3.91334e-02   3.79389e+02   3.81450e+02
          2344   2.34400e-01   3.90306e-02   3.79542e+02   3.81600e+02
          2345   2.34500e-01   3.89248e-02   3.79691e+02   3.81750e+02
          2346   2.34600e-01   3.88167e-02   3.79837e+02   3.81900e+02
          2347   2.34700e-01   3.87067e-02   3.79987e+02   3.82050e+02
          2348   2.34800e-01   3.85951e-02   3.80137e+02   3.82200e+02
          2349   2.34900e-01   3.84813e-02   3.80288e+02   3.82350e+02
          2350   2.35000e-01   3.83650e-02   3.80439e+02   3.82500e+02
          2351   2.35100e-01   3.82459e-02   3.80588e+02   3.82650e+02
          2352   2.35200e-01   3.81244e-02   3.80737e+02   3.82800e+02
          2353   2.35300e-01   3.79997e-02   3.80889e+02   3.82950e+02
          2354   2.35400e-01   3.78725e-02   3.81038e+02   3.83100e+02
          2355   2.35500e-01   3.77415e-02   3.81191e+02   3.83250e+02
          2356   2.35600e-01   3.76075e-02   3.81338e+02   3.83400e+02
          2357   2.35700e-01   3.74712e-02   3.81487e+02   3.83550e+02
          2358   2.35800e-01   3.73330e-02   3.81638e+02   3.83700e+02
          2359   2.35900e-01   3.71940e-02   3.81785e+02   3.83850e+02
          2360   2.36000e-01   3.70546e-02   3.81936e+02   3.84000e+02
          2361   2.36100e-01   3.69146e-02   3.82083e+02   3.84150e+02
          2362   2.36200e-01   3.67741e-02   3.82237e+02   3.84300e+02
          2363   2.36300e-01   3.66326e-02   3.82387e+02   3.84450e+02
          2364   2.36400e-01   3.64892e-02   3.82537e+02   3.84600e+02
          2365   2.36500e-01   3.63438e-02   3.82684e+02   3.84750e+02
          2366   2.36600e-01   3.61965e-02   3.82836e+02   3.84900e+02
          2367   2.36700e-01   3.60471e-02   3.82986e+02   3.85050e+02
          2368   2.36800e-01   3.58967e-02   3.83136e+02   3.85200e+02
          2369   2.36900e-01   3.57450e-02   3.83286e+02   3.85350e+02
          2370   2.37000e-01   3.55914e-02   3.83432e+02   3.85500e+02
          2371   2.37100e-01   3.54355e-02   3.83584e+02   3.85650e+02
          2372   2.37200e-01   3.52774e-02   3.83735e+02   3.85800e+02
          2373   2.37300e-01   3.51171e-02   3.83886e+02   3.85950e+02
          2374   2.37400e-01   3.49545e-02   3.84033e+02   3.86100e+02
          2375   2.37500e-01   3.47896e-02   3.84186e+02   3.86250e+02
          2376   2.37600e-01   3.46229e-02   3.84335e+02   3.86400e+02
          2377   2.37700e-01   3.44546e-02   3.84485e+02   3.86550e+02
          2378   2.37800e-01   3.42844e-02   3.84633e+02   3.86700e+02
          2379   2.37900e-01   3.41130e-02   3.84784e+02   3.86850e+02
          2380   2.38000e-01   3.39406e-02   3.84935e+02   3.87000e+02
          2381   2.38100e-01   3.37678e-02   3.85085e+02   3.87150e+02
          2382   2.38200e-01   3.35942e-02   3.85232e+02   3.87300e+02
          2383   2.38300e-01   3.34199e-02   3.85382e+02   3.87450e+02
          2384   2.38400e-01   3.32447e-02   3.85532e+02   3.87600e+02
          2385   2.38500e-01   3.30680e-02   3.85682e+02   3.87750e+02
          2386   2.38600e-01   3.28891e-02   3.85834e+02   3.87900e+02
          2387   2.38700e-01   3.27069e-02   3.85982e+02   3.88050e+02
          2388   2.38800e-01   3.25216e-02   3.86133e+02   3.88200e+02
          2389   2.38900e-01   3.23337e-02   3.86284e+02   3.88350e+02
          2390   2.39000e-01   3.21425e-02   3.86429e+02   3.88500e+02
          2391   2.39100e-01   3.19487e-02   3.86581e+02   3.88650e+02
          2392   2.39200e-01   3.17520e-02   3.86728e+02   3.88800e+02
          2393   2.39300e-01   3.15532e-02   3.86883e+02   3.88950e+02
          2394   2.39400e-01   3.13522e-02   3.87031e+02   3.89100e+02
          2395   2.39500e-01   3.11483e-02   3.87180e+02   3.89250e+02
          2396   2.39600e-01   3.09419e-02   3.87330e+02   3.89400e+02
          2397   2.39700e-01   3.07328e-02   3.87482e+02   3.89550e+02
          2398   2.39800e-01   3.05218e-02   3.87631e+02   3.89700e+02
          2399   2.39900e-01   3.03090e-02   3.87780e+02   3.89850e+02
          2400   2.40000e-01   3.00941e-02   3.87932e+02   3.90000e+02
          2401   2.40100e-01   2.98771e-02   3.88080e+02   3.90150e+02
          2402   2.40200e-01   2.96598e-02   3.88232e+02   3.90300e+02
          2403   2.40300e-01   2.94431e-02   3.88381e+02   3.90450e+02
          2404   2.40400e-01   2.92262e-02   3.88529e+02   3.90600e+02
          2405   2.40500e-01   2.90076e-02   3.88679e+02   3.90750e+02
          2406   2.40600e-01   2.87868e-02   3.88829e+02   3.90900e+02
          2407   2.40700e-01   2.85643e-02   3.88982e+02   3.91050e+02
          2408   2.40800e-01   2.83400e-02   3.89129e+02   3.91200e+02
          2409   2.40900e-01   2.81139e-02   3.89280e+02   3.91350e+02
          2410   2.41000e-01   2.78856e-02   3.89426e+02   3.91500e+02
          2411   2.41100e-01   2.76558e-02   3.89577e+02   3.91650e+02
          2412   2.41200e-01   2.74251e-02   3.89727e+02   3.91800e+02
          2413   2.41300e-01   2.71925e-02   3.89877e+02   3.91950e+02
          2414   2.41400e-01   2.69585e-02   3.90026e+02   3.92100e+02
          2415   2.41500e-01   2.67223e-02   3.90176e+02   3.92250e+02
          2416   2.41600e-01   2.64847e-02   3.90329e+02   3.92400e+02
          2417   2.41700e-01   2.62451e-02   3.90476e+02   3.92550e+02
          2418   2.41800e-01   2.60028e-02   3.90629e+02   3.92700e+02
          2419   2.41900e-01   2.57569e-02   3.90777e+02   3.92850e+02
          2420   2.42000e-01   2.55074e-02   3.90926e+02   3.93000e+02
          2421   2.42100e-01   2.52552e-02   3.91076e+02   3.93150e+02
          2422   2.42200e-01   2.49996e-02   3.91226e+02   3.93300e+02
          2423   2.42300e-01   2.47407e-02   3.91375e+02   3.93450e+02
          2424   2.42400e-01   2.44779e-02   3.91526e+02   3.93600e+02
          2425   2.42500e-01   2.42124e-02   3.91678e+02   3.93750e+02
          2426   2.42600e-01   2.39433e-02   3.91825e+02   3.93900e+02
          2427   2.42700e-01   2.36704e-02   3.91975e+02   3.94050e+02
          2428   2.42800e-01   2.33941e-02   3.92122e+02   3.94200e+02
          2429   2.42900e-01   2.31145e-02   3.92275e+02   3.94350e+02
          2430   2.43000e-01   2.28310e-02   3.92425e+02   3.94500e+02
          2431   2.43100e-01   2.25436e-02   3.92574e+02   3.94650e+02
          2432   2.43200e-01   2.22524e-02   3.92724e+02   3.94800e+02
          2433   2.43300e-01   2.19581e-02   3.92875e+02   3.94950e+02
          2434   2.43400e-01   2.16609e-02   3.93025e+02   3.95100e+02
          2435   2.43500e-01   2.13601e-02   3.93175e+02   3.95250e+02
          2436   2.43600e-01   2.10559e-02   3.93324e+02   3.95400e+02
          2437   2.43700e-01   2.07487e-02   3.93474e+02   3.95550e+02
          2438   2.43800e-01   2.04378e-02   3.93624e+02   3.95700e+02
          2439   2.43900e-01   2.01228e-02   3.93773e+02   3.95850e+02
          2440   2.44000e-01   1.98035e-02   3.93925e+02   3.96000e+02
          2441   2.44100e-01   1.94797e-02   3.94074e+02   3.96150e+02
          2442   2.44200e-01   1.91523e-02   3.94225e+02   3.96300e+02
          2443   2.44300e-01   1.88225e-02   3.94374e+02   3.96450e+02
          2444   2.44400e-01   1.84903e-02   3.94523e+02   3.96600e+02
          2445   2.44500e-01   1.81559e-02   3.94672e+02   3.96750e+02
          2446   2.44600e-01   1.78193e-02   3.94822e+02   3.96900e+02
          2447   2.44700e-01   1.74807e-02   3.94973e+02   3.97050e+02
          2448   2.44800e-01   1.71394e-02   3.95123e+02   3.97200e+02
          2449   2.44900e-01   1.67947e-02   3.95271e+02   3.97350e+02
          2450   2.45000e-01   1.64462e-02   3.95421e+02   3.97500e+02
          2451   2.45100e-01   1.60941e-02   3.95569e+02   3.97650e+02
          2452   2.45200e-01   1.57388e-02   3.95722e+02   3.97800e+02
          2453   2.45300e-01   1.53801e-02   3.95870e+02   3.97950e+02
          2454   2.45400e-01   1.50183e-02   3.96021e+02   3.98100e+02
          2455   2.45500e-01   1.46511e-02   3.96170e+02   3.98250e+02
          2456   2.45600e-01   1.42779e-02   3.96323e+02   3.98400e+02
          2457   2.45700e-01   1.38997e-02   3.96471e+02   3.98550e+02
          2458   2.45800e-01   1.35155e-02   3.96619e+02   3.98700e+02
          2459   2.45900e-01   1.31260e-02   3.96771e+02   3.98850e+02
          2460   2.46000e-01   1.27309e-02   3.96919e+02   3.99000e+02
          2461   2.46100e-01   1.23308e-02   3.97069e+02   3.99150e+02
          2462   2.46200e-01   1.19260e-02   3.97219e+02   3.99300e+02
          2463   2.46300e-01   1.15170e-02   3.97369e+02   3.99450e+02
          2464   2.46400e-01   1.11040e-02   3.97516e+02   3.99600e+02
          2465   2.46500e-01   1.06863e-02   3.97668e+02   3.99750e+02
          2466   2.46600e-01   1.02643e-02   3.97821e+02   3.99900e+02
          2467   2.46700e-01   9.83679e-03   3.97968e+02   4.00050e+02
          2468   2.46800e-01   9.40418e-03   3.98116e+02   4.00200e+02
          2469   2.46900e-01   8.96549e-03   3.98268e+02   4.00350e+02
          2470   2.47000e-01   8.52072e-03   3.98418e+02   4.00500e+02
          2471   2.47100e-01   8.06916e-03   3.98571e+02   4.00650e+02
          2472   2.47200e-01   7.61139e-03   3.98717e+02   4.00800e+02
          2473   2.47300e-01   7.14719e-03   3.98866e+02   4.00950e+02
          2474   2.47400e-01   6.67715e-03   3.99018e+02   4.01100e+02
          2475   2.47500e-01   6.20210e-03   3.99170e+02   4.01250e+02
          2476   2.47600e-01   5.72288e-03   3.99316e+02   4.01400e+02
          2477   2.47700e-01   5.24044e-03   3.99466e+02   4.01550e+02
          2478   2.47800e-01   4.75335e-03   3.99615e+02   4.01700e+02
          2479   2.47900e-01   4.26054e-03   3.99769e+02   4.01850e+02
          2480   2.48000e-01   3.76081e-03   3.99917e+02   4.02000e+02
          2481   2.48100e-01   3.25370e-03   4.00067e+02   4.02150e+02
          2482   2.48200e-01   2.74003e-03   4.00216e+02   4.02300e+02
          2483   2.48300e-01   2.21956e-03   4.00366e+02   4.02450e+02
          2484   2.48400e-01   1.69206e-03   4.00519e+02   4.02600e+02
          2485   2.48500e-01   1.15705e-03   4.00667e+02   4.02750e+02
          2486   2.48600e-01   6.14762e-04   4.00816e+02   4.02900e+02
          2487   2.48700e-01   6.50883e-05   4.00964e+02   4.03050e+02
          2488   2.48800e-01  -4.91261e-04   4.01117e+02   4.03200e+02
          2489   2.48900e-01  -1.05464e-03   4.01263e+02   4.03350e+02
          2490   2.49000e-01  -1.62482e-03   4.01415e+02   4.03500e+02
          2491   2.49100e-01  -2.20180e-03   4.01561e+02   4.03650e+02
          2492   2.49200e-01  -2.78604e-03   4.01715e+02   4.03800e+02
          2493   2.49300e-01  -3.37768e-03   4.01864e+02   4.03950e+02
          2494   2.49400e-01  -3.97646e-03   4.02013e+02   4.04100e+02
          2495   2.49500e-01  -4.58181e-03   4.02165e+02   4.04250e+02
          2496   2.49600e-01  -5.19359e-03   4.02315e+02   4.04400e+02
          2497   2.49700e-01  -5.81264e-03   4.02468e+02   4.04550e+02
          2498   2.49800e-01  -6.43981e-03   4.02617e+02   4.04700e+02
          2499   2.49900e-01  -7.07531e-03   4.02768e+02   4.04850e+02
          2500   2.50000e-01  -7.71832e-03   4.02913e+02   4.05000e+02
          2501   2.50100e-01  -8.36802e-03   4.03066e+02   4.05150e+02
          2502   2.50200e-01  -9.02486e-03   4.03217e+02   4.05300e+02
          2503   2.50300e-01  -9.68790e-03   4.03366e+02   4.05450e+02
          2504   2.50400e-01  -1.03574e-02   4.03516e+02   4.05600e+02
          2505   2.50500e-01  -1.10319e-02   4.03664e+02   4.05750e+02
          2506   2.50600e-01  -1.17124e-02   4.03813e+02   4.05900e+02
          2507   2.50700e-01  -1.23991e-02   4.03966e+02   4.06050e+02
          2508   2.50800e-01  -1.30914e-02   4.04114e+02   4.06200e+02
          2509   2.50900e-01  -1.37898e-02   4.04265e+02   4.06350e+02
          2510   2.51000e-01  -1.44930e-02   4.04415e+02   4.06500e+02
          2511   2.51100e-01  -1.52029e-02   4.04564e+02   4.06650e+02
          2512   2.51200e-01  -1.59205e-02   4.04715e+02   4.06800e+02
          2513   2.51300e-01  -1.66460e-02   4.04864e+02   4.06950e+02
          2514   2.51400e-01  -1.73784e-02   4.05013e+02   4.07100e+02
          2515   2.51500e-01  -1.81180e-02   4.05164e+02   4.07250e+02
          2516   2.51600e-01  -1.88639e-02   4.05313e+02   4.07400e+02
          2517   2.51700e-01  -1.96171e-02   4.05465e+02   4.07550e+02
          2518   2.51800e-01  -2.03772e-02   4.05613e+02   4.07700e+02
          2519   2.51900e-01  -2.11446e-02   4.05760e+02   4.07850e+02
          2520   2.52000e-01  -2.19197e-02   4.05913e+02   4.08000e+02
          2521   2.52100e-01  -2.27027e-02   4.06064e+02   4.08150e+02
          2522   2.52200e-01  -2.34940e-02   4.06209e+02   4.08300e+02
          2523   2.52300e-01  -2.42913e-02   4.06362e+02   4.08450e+02
          2524   2.52400e-01  -2.50938e-02   4.06512e+02   4.08600e+02
          2525   2.52500e-01  -2.59013e-02   4.06662e+02   4.08750e+02
          2526   2.52600e-01  -2.67138e-02   4.06814e+02   4.08900e+02
          2527   2.52700e-01  -2.75309e-02   4.06960e+02   4.09050e+02
          2528   2.52800e-01  -2.83532e-02   4.07109e+02   4.09200e+02
          2529   2.52900e-01  -2.91810e-02   4.07261e+02   4.09350e+02
          2530   2.53000e-01  -3.00140e-02   4.07412e+02   4.09500e+02
          2531   2.53100e-01  -3.08530e-02   4.07560e+02   4.09650e+02
          2532   2.53200e-01  -3.16968e-02   4.07707e+02   4.09800e+02
          2533   2.53300e-01  -3.25444e-02   4.07858e+02   4.09950e+02
          2534   2.53400e-01  -3.33965e-02   4.08008e+02   4.10100e+02
          2535   2.53500e-01  -3.42522e-02   4.08157e+02   4.10250e+02
          2536   2.53600e-01  -3.51102e-02   4.08306e+02   4.10400e+02
          2537   2.53700e-01  -3.59714e-02   4.08453e+02   4.10550e+02
          2538   2.53800e-01  -3.68366e-02   4.08608e+02   4.10700e+02
          2539   2.53900e-01  -3.77059e-02   4.08757e+02   4.10850e+02
          2540   2.54000e-01  -3.85787e-02   4.08908e+02   4.11000e+02
          2541   2.54100e-01  -3.94552e-02   4.09056e+02   4.11150e+02
          2542   2.54200e-01  -4.03352e-02   4.09205e+02   4.11300e+02
          2543   2.54300e-01  -4.12183e-02   4.09358e+02   4.11450e+02
          2544   2.54400e-01  -4.21035e-02   4.09510e+02   4.11600e+02
          2545   2.54500e-01  -4.29914e-02   4.09659e+02   4.11750e+02
          2546   2.54600e-01  -4.38812e-02   4.09805e+02   4.11900e+02
          2547   2.54700e-01  -4.47736e-02   4.09957e+02   4.12050e+02
          2548   2.54800e-01  -4.56686e-02   4.10106e+02   4.12200e+02
          2549   2.54900e-01  -4.65653e-02   4.10258e+02   4.12350e+02
          2550   2.55000e-01  -4.74632e-02   4.10407e+02   4.12500e+02
          2551   2.55100e-01  -4.83632e-02   4.10556e+02   4.12650e+02
          2552   2.55200e-01  -4.92637e-02   4.10706e+02   4.12800e+02
          2553   2.55300e-01  -5.01647e-02   4.10857e+02   4.12950e+02
          2554   2.55400e-01  -5.10666e-02   4.11007e+02   4.13100e+02
          2555   2.55500e-01  -5.19688e-02   4.11157e+02   4.13250e+02
          2556   2.55600e-01  -5.28724e-02   4.11303e+02   4.13400e+02
          2557   2.55700e-01  -5.37765e-02   4.11453e+02   4.13550e+02
          2558   2.55800e-01  -5.46806e-02   4.11606e+02   4.13700e+02
          2559   2.55900e-01  -5.55863e-02   4.11754e+02   4.13850e+02
          2560   2.56000e-01  -5.64935e-02   4.11903e+02   4.14000e+02
          2561   2.56100e-01  -5.74021e-02   4.12052e+02   4.14150e+02
          2562   2.56200e-01  -5.83117e-02   4.12206e+02   4.14300e+02
          2563   2.56300e-01  -5.92215e-02   4.12354e+02   4.14450e+02
          2564   2.56400e-01  -6.01306e-02   4.12503e+02   4.14600e+02
          2565   2.56500e-01  -6.10392e-02   4.12653e+02   4.14750e+02
          2566   2.56600e-01  -6.19466e-02   4.12806e+02   4.14900e+02
          2567   2.56700e-01  -6.28538e-02   4.12952e+02   4.15050e+02
          2568   2.56800e-01  -6.37612e-02   4.13103e+02   4.15200e+02
          2569   2.56900e-01  -6.46687e-02   4.13252e+02   4.15350e+02
          2570   2.57000e-01  -6.55782e-02   4.13402e+02   4.15500e+02
          2571   2.57100e-01  -6.64887e-02   4.13552e+02   4.15650e+02
          2572   2.57200e-01  -6.74000e-02   4.13701e+02   4.15800e+02
          2573   2.57300e-01  -6.83122e-02   4.13852e+02   4.15950e+02
          2574   2.57400e-01  -6.92258e-02   4.14002e+02   4.16100e+02
          2575   2.57500e-01  -7.01406e-02   4.14148e+02   4.16250e+02
          2576   2.57600e-01  -7.10566e-02   4.14303e+02   4.16400e+02
          2577   2.57700e-01  -7.19728e-02   4.14453e+02   4.16550e+02
          2578   2.57800e-01  -7.28889e-02   4.14603e+02   4.16700e+02
          2579   2.57900e-01  -7.38051e-02   4.14749e+02   4.16850e+02
          2580   2.58000e-01  -7.47218e-02   4.14902e+02   4.17000e+02
          2581   2.58100e-01  -7.56390e-02   4.15050e+02   4.17150e+02
          2582   2.58200e-01  -7.65564e-02   4.15199e+02   4.17300e+02
          2583   2.58300e-01  -7.74755e-02   4.15350e+02   4.17450e+02
          2584   2.58400e-01  -7.83961e-02   4.15499e+02   4.17600e+02
          2585   2.58500e-01  -7.93188e-02   4.15650e+02   4.17750e+02
          2586   2.58600e-01  -8.02419e-02   4.15800e+02   4.17900e+02
          2587   2.58700e-01  -8.11641e-02   4.15949e+02   4.18050e+02
          2588   2.58800e-01  -8.20868e-02   4.16101e+02   4.18200e+02
          2589   2.58900e-01  -8.30097e-02   4.16250e+02   4.18350e+02
          2590   2.59000e-01  -8.39338e-02   4.16399e+02   4.18500e+02
          2591   2.59100e-01  -8.48589e-02   4.16549e+02   4.18650e+02
          2592   2.59200e-01  -8.57866e-02   4.16697e+02   4.18800e+02
          2593   2.59300e-01  -8.67169e-02   4.16847e+02   4.18950e+02
          2594   2.59400e-01  -8.76503e-02   4.16997e+02   4.19100e+02
          2595   2.59500e-01  -8.85868e-02   4.17148e+02   4.19250e+02
          2596   2.59600e-01  -8.95257e-02   4.17299e+02   4.19400e+02
          2597   2.59700e-01  -9.04672e-02   4.17449e+02   4.19550e+02
          2598   2.59800e-01  -9.14099e-02   4.17598e+02   4.19700e+02
          2599   2.59900e-01  -9.23543e-02   4.17746e+02   4.19850e+02
          2600   2.60000e-01  -9.32987e-02   4.17899e+02   4.20000e+02
          2601   2.60100e-01  -9.42440e-02   4.18046e+02   4.20150e+02
          2602   2.60200e-01  -9.51910e-02   4.18195e+02   4.20300e+02
          2603   2.60300e-01  -9.61390e-02   4.18346e+02   4.20450e+02
          2604   2.60400e-01  -9.70883e-02   4.18495e+02   4.20600e+02
          2605   2.60500e-01  -9.80377e-02   4.18649e+02   4.20750e+02
          2606   2.60600e-01  -9.89869e-02   4.18798e+02   4.20900e+02
          2607   2.60700e-01  -9.99353e-02   4.18945e+02   4.21050e+02
          2608   2.60800e-01  -1.00884e-01   4.19093e+02   4.21200e+02
          2609   2.60900e-01  -1.01832e-01   4.19246e+02   4.21350e+02
          2610   2.61000e-01  -1.02780e-01   4.19396e+02   4.21500e+02
          2611   2.61100e-01  -1.03728e-01   4.19546e+02   4.21650e+02
          2612   2.61200e-01  -1.04677e-01   4.19693e+02   4.21800e+02
          2613   2.61300e-01  -1.05626e-01   4.19844e+02   4.21950e+02
          2614   2.61400e-01  -1.06575e-01   4.19994e+02   4.22100e+02
          2615   2.61500e-01  -1.07525e-01   4.20147e+02   4.22250e+02
          2616   2.61600e-01  -1.08475e-01   4.20294e+02   4.22400e+02
          2617   2.61700e-01  -1.09425e-01   4.20441e+02   4.22550e+02
          2618   2.61800e-01  -1.10375e-01   4.20595e+02   4.22700e+02
          2619   2.61900e-01  -1.11325e-01   4.20747e+02   4.22850e+02
          2620   2.62000e-01  -1.12274e-01   4.20896e+02   4.23000e+02
          2621   2.62100e-01  -1.13225e-01   4.21042e+02   4.23150e+02
          2622   2.62200e-01  -1.14176e-01   4.21191e+02   4.23300e+02
          2623   2.62300e-01  -1.15128e-01   4.21343e+02   4.23450e+02
          2624   2.62400e-01  -1.16082e-01   4.21495e+02   4.23600e+02
          2625   2.62500e-01  -1.17037e-01   4.21644e+02   4.23750e+02
          2626   2.62600e-01  -1.17994e-01   4.21792e+02   4.23900e+02
          2627   2.62700e-01  -1.18951e-01   4.21942e+02   4.24050e+02
          2628   2.62800e-01  -1.19910e-01   4.22093e+02   4.24200e+02
          2629   2.62900e-01  -1.20870e-01   4.22243e+02   4.24350e+02
          2630   2.63000e-01  -1.21832e-01   4.22392e+02   4.24500e+02
          2631   2.63100e-01  -1.22795e-01   4.22541e+02   4.24650e+02
          2632   2.63200e-01  -1.23758e-01   4.22688e+02   4.24800e+02
          2633   2.63300e-01  -1.24723e-01   4.22843e+02   4.24950e+02
          2634   2.63400e-01  -1.25690e-01   4.22992e+02   4.25100e+02
          2635   2.63500e-01  -1.26659e-01   4.23140e+02   4.25250e+02
          2636   2.63600e-01  -1.27629e-01   4.23288e+02   4.25400e+02
          2637   2.63700e-01  -1.28600e-01   4.23438e+02   4.25550e+02
          2638   2.63800e-01  -1.29572e-01   4.23590e+02   4.25700e+02
          2639   2.63900e-01  -1.30544e-01   4.23740e+02   4.25850e+02
          2640   2.64000e-01  -1.31519e-01   4.23889e+02   4.26000e+02
          2641   2.64100e-01  -1.32494e-01   4.24036e+02   4.26150e+02
          2642   2.64200e-01  -1.33470e-01   4.24187e+02   4.26300e+02
          2643   2.64300e-01  -1.34447e-01   4.24341e+02   4.26450e+02
          2644   2.64400e-01  -1.35426e-01   4.24491e+02   4.26600e+02
          2645   2.64500e-01  -1.36405e-01   4.24638e+02   4.26750e+02
          2646   2.64600e-01  -1.37386e-01   4.24789e+02   4.26900e+02
          2647   2.64700e-01  -1.38368e-01   4.24937e+02   4.27050e+02
          2648   2.64800e-01  -1.39350e-01   4.25087e+02   4.27200e+02
          2649   2.64900e-01  -1.40335e-01   4.25239e+02   4.27350e+02
          2650   2.65000e-01  -1.41321e-01   4.25388e+02   4.27500e+02
          2651   2.65100e-01  -1.42310e-01   4.25538e+02   4.27650e+02
          2652   2.65200e-01  -1.43301e-01   4.25689e+02   4.27800e+02
          2653   2.65300e-01  -1.44293e-01   4.25835e+02   4.27950e+02
          2654   2.65400e-01  -1.45287e-01   4.25987e+02   4.28100e+02
          2655   2.65500e-01  -1.46282e-01   4.26138e+02   4.28250e+02
          2656   2.65600e-01  -1.47279e-01   4.26285e+02   4.28400e+02
          2657   2.65700e-01  -1.48277e-01   4.26436e+02   4.28550e+02
          2658   2.65800e-01  -1.49276e-01   4.26588e+02   4.28700e+02
          2659   2.65900e-01  -1.50278e-01   4.26733e+02   4.28850e+02
          2660   2.66000e-01  -1.51280e-01   4.26888e+02   4.29000e+02
          2661   2.66100e-01  -1.52284e-01   4.27034e+02   4.29150e+02
          2662   2.66200e-01  -1.53290e-01   4.27185e+02   4.29300e+02
          2663   2.66300e-01  -1.54296e-01   4.27335e+02   4.29450e+02
          2664   2.66400e-01  -1.55305e-01   4.27485e+02   4.29600e+02
          2665   2.66500e-01  -1.56315e-01   4.27634e+02   4.29750e+02
          2666   2.66600e-01  -1.57327e-01   4.27784e+02   4.29900e+02
          2667   2.66700e-01  -1.58339e-01   4.27936e+02   4.30050e+02
          2668   2.66800e-01  -1.59352e-01   4.28086e+02   4.30200e+02
          2669   2.66900e-01  -1.60363e-01   4.28232e+02   4.30350e+02
          2670   2.67000e-01  -1.61375e-01   4.28384e+02   4.30500e+02
          2671   2.67100e-01  -1.62385e-01   4.28533e+02   4.30650e+02
          2672   2.67200e-01  -1.63395e-01   4.28684e+02   4.30800e+02
          2673   2.67300e-01  -1.64404e-01   4.28836e+02   4.30950e+02
          2674   2.67400e-01  -1.65412e-01   4.28984e+02   4.31100e+02
          2675   2.67500e-01  -1.66419e-01   4.29131e+02   4.31250e+02
          2676   2.67600e-01  -1.67426e-01   4.29283e+02   4.31400e+02
          2677   2.67700e-01  -1.68432e-01   4.29434e+02   4.31550e+02
          2678   2.67800e-01  -1.69438e-01   4.29582e+02   4.31700e+02
          2679   2.67900e-01  -1.70441e-01   4.29732e+02   4.31850e+02
          2680   2.68000e-01  -1.71442e-01   4.29881e+02   4.32000e+02
          2681   2.68100e-01  -1.72440e-01   4.30030e+02   4.32150e+02
          2682   2.68200e-01  -1.73436e-01   4.30181e+02   4.32300e+02
          2683   2.68300e-01  -1.74429e-01   4.30334e+02   4.32450e+02
          2684   2.68400e-01  -1.75420e-01   4.30480e+02   4.32600e+02
          2685   2.68500e-01  -1.76409e-01   4.30633e+02   4.32750e+02
          2686   2.68600e-01  -1.77396e-01   4.30781e+02   4.32900e+02
          2687   2.68700e-01  -1.78380e-01   4.30932e+02   4.33050e+02
          2688   2.68800e-01  -1.79360e-01   4.31082e+02   4.33200e+02
          2689   2.68900e-01  -1.80338e-01   4.31233e+02   4.33350e+02
          2690   2.69000e-01  -1.81312e-01   4.31381e+02   4.33500e+02
          2691   2.69100e-01  -1.82283e-01   4.31531e+02   4.33650e+02
          2692   2.69200e-01  -1.83249e-01   4.31680e+02   4.33800e+02
          2693   2.69300e-01  -1.84210e-01   4.31833e+02   4.33950e+02
          2694   2.69400e-01  -1.85167e-01   4.31979e+02   4.34100e+02
          2695   2.69500e-01  -1.86118e-01   4.32130e+02   4.34250e+02
          2696   2.69600e-01  -1.87065e-01   4.32281e+02   4.34400e+02
          2697   2.69700e-01  -1.88007e-01   4.32431e+02   4.34550e+02
          2698   2.69800e-01  -1.88943e-01   4.32581e+02   4.34700e+02
          2699   2.69900e-01  -1.89787e-01   4.32730e+02   4.34850e+02
          2700   2.70000e-01  -1.90630e-01   4.32879e+02   4.35000e+02
          2701   2.70100e-01  -1.91474e-01   4.33029e+02   4.35150e+02
          2702   2.70200e-01  -1.92318e-01   4.33177e+02   4.35300e+02
          2703   2.70300e-01  -1.93162e-01   4.33328e+02   4.35450e+02
          2704   2.70400e-01  -1.94006e-01   4.33480e+02   4.35600e+02
          2705   2.70500e-01  -1.94849e-01   4.33630e+02   4.35750e+02
          2706   2.70600e-01  -1.95693e-01   4.33782e+02   4.35900e+02
          2707   2.70700e-01  -1.96537e-01   4.33928e+02   4.36050e+02
          2708   2.70800e-01  -1.97381e-01   4.34079e+02   4.36200e+02
          2709   2.70900e-01  -1.98225e-01   4.34224e+02   4.36350e+02
          2710   2.71000e-01  -1.99069e-01   4.34376e+02   4.36500e+02
          2711   2.71100e-01  -1.99912e-01   4.34529e+02   4.36650e+02
          2712   2.71200e-01  -2.00756e-01   4.34677e+02   4.36800e+02
          2713   2.71300e-01  -2.01600e-01   4.34828e+02   4.36950e+02
          2714   2.71400e-01  -2.02444e-01   4.34977e+02   4.37100e+02
          2715   2.71500e-01  -2.03287e-01   4.35126e+02   4.37250e+02
          2716   2.71600e-01  -2.04131e-01   4.35275e+02   4.37400e+02
          2717   2.71700e-01  -2.04975e-01   4.35425e+02   4.37550e+02
          2718   2.71800e-01  -2.05819e-01   4.35577e+02   4.37700e+02
          2719   2.71900e-01  -2.06663e-01   4.35726e+02   4.37850e+02
          2720   2.72000e-01  -2.07506e-01   4.35872e+02   4.38000e+02
          2721   2.72100e-01  -2.08350e-01   4.36026e+02   4.38150e+02
          2722   2.72200e-01  -2.09194e-01   4.36177e+02   4.38300e+02
          2723   2.72300e-01  -2.10038e-01   4.36327e+02   4.38450e+02
          2724   2.72400e-01  -2.10882e-01   4.36474e+02   4.38600e+02
          2725   2.72500e-01  -2.11725e-01   4.36626e+02   4.38750e+02
          2726   2.72600e-01  -2.12569e-01   4.36775e+02   4.38900e+02
          2727   2.72700e-01  -2.13413e-01   4.36927e+02   4.39050e+02
          2728   2.72800e-01  -2.14257e-01   4.37077e+02   4.39200e+02
          2729   2.72900e-01  -2.15101e-01   4.37225e+02   4.39350e+02
          2730   2.73000e-01  -2.15945e-01   4.37372e+02   4.39500e+02
          2731   2.73100e-01  -2.16788e-01   4.37524e+02   4.39650e+02
          2732   2.73200e-01  -2.17632e-01   4.37675e+02   4.39800e+02
          2733   2.73300e-01  -2.18476e-01   4.37825e+02   4.39950e+02
          2734   2.73400e-01  -2.19320e-01   4.37975e+02   4.40100e+02
          2735   2.73500e-01  -2.20164e-01   4.38122e+02   4.40250e+02
          2736   2.73600e-01  -2.21007e-01   4.38274e+02   4.40400e+02
          2737   2.73700e-01  -2.21851e-01   4.38423e+02   4.40550e+02
          2738   2.73800e-01  -2.22695e-01   4.38574e+02   4.40700e+02
          2739   2.73900e-01  -2.23539e-01   4.38723e+02   4.40850e+02
          2740   2.74000e-01  -2.24383e-01   4.38871e+02   4.41000e+02
          2741   2.74100e-01  -2.25226e-01   4.39022e+02   4.41150e+02
          2742   2.74200e-01  -2.26070e-01   4.39172e+02   4.41300e+02
          2743   2.74300e-01  -2.26914e-01   4.39321e+02   4.41450e+02
          2744   2.74400e-01  -2.27758e-01   4.39471e+02   4.41600e+02
          2745   2.74500e-01  -2.28602e-01   4.39620e+02   4.41750e+02
          2746   2.74600e-01  -2.29445e-01   4.39772e+02   4.41900e+02
          2747   2.74700e-01  -2.30289e-01   4.39922e+02   4.42050e+02
          2748   2.74800e-01  -2.31133e-01   4.40072e+02   4.42200e+02
          2749   2.74900e-01  -2.31977e-01   4.40220e+02   4.42350e+02
          2750   2.75000e-01  -2.32821e-01   4.40368e+02   4.42500e+02
          2751   2.75100e-01  -2.33665e-01   4.40520e+02   4.42650e+02
          2752   2.75200e-01  -2.34508e-01   4.40671e+02   4.42800e+02
          2753   2.75300e-01  -2.35352e-01   4.40819e+02   4.42950e+02
          2754   2.75400e-01  -2.36196e-01   4.40969e+02   4.43100e+02
          2755   2.75500e-01  -2.37040e-01   4.41121e+02   4.43250e+02
          2756   2.75600e-01  -2.37883e-01   4.41269e+02   4.43400e+02
          2757   2.75700e-01  -2.38727e-01   4.41419e+02   4.43550e+02
          2758   2.75800e-01  -2.39571e-01   4.41569e+02   4.43700e+02
          2759   2.75900e-01  -2.40415e-01   4.41717e+02   4.43850e+02
          2760   2.76000e-01  -2.41259e-01   4.41867e+02   4.44000e+02
          2761   2.76100e-01  -2.42102e-01   4.42016e+02   4.44150e+02
          2762   2.76200e-01  -2.42946e-01   4.42169e+02   4.44300e+02
          2763   2.76300e-01  -2.43790e-01   4.42320e+02   4.44450e+02
          2764   2.76400e-01  -2.44634e-01   4.42468e+02   4.44600e+02
          2765   2.76500e-01  -2.45478e-01   4.42616e+02   4.44750e+02
          2766   2.76600e-01  -2.46322e-01   4.42766e+02   4.44900e+02
          2767   2.76700e-01  -2.47165e-01   4.42915e+02   4.45050e+02
          2768   2.76800e-01  -2.48009e-01   4.43066e+02   4.45200e+02
          2769   2.76900e-01  -2.48853e-01   4.43216e+02   4.45350e+02
          2770   2.77000e-01  -2.49697e-01   4.43364e+02   4.45500e+02
          2771   2.77100e-01  -2.50541e-01   4.43515e+02   4.45650e+02
          2772   2.77200e-01  -2.51384e-01   4.43665e+02   4.45800e+02
          2773   2.77300e-01  -2.52228e-01   4.43815e+02   4.45950e+02
          2774   2.77400e-01  -2.53072e-01   4.43965e+02   4.46100e+02
          2775   2.77500e-01  -2.53916e-01   4.44116e+02   4.46250e+02
          2776   2.77600e-01  -2.54760e-01   4.44264e+02   4.46400e+02
          2777   2.77700e-01  -2.55604e-01   4.44417e+02   4.46550e+02
          2778   2.77800e-01  -2.56447e-01   4.44566e+02   4.46700e+02
          2779   2.77900e-01  -2.57291e-01   4.44714e+02   4.46850e+02
          2780   2.78000e-01  -2.58135e-01   4.44865e+02   4.47000e+02
          2781   2.78100e-01  -2.58979e-01   4.45014e+02   4.47150e+02
          2782   2.78200e-01  -2.59822e-01   4.45161e+02   4.47300e+02
          2783   2.78300e-01  -2.60666e-01   4.45315e+02   4.47450e+02
          2784   2.78400e-01  -2.61510e-01   4.45464e+02   4.47600e+02
          2785   2.78500e-01  -2.62354e-01   4.45614e+02   4.47750e+02
          2786   2.78600e-01  -2.63198e-01   4.45762e+02   4.47900e+02
          2787   2.78700e-01  -2.64041e-01   4.45914e+02   4.48050e+02
          2788   2.78800e-01  -2.64885e-01   4.46064e+02   4.48200e+02
          2789   2.78900e-01  -2.65729e-01   4.46214e+02   4.48350e+02
          2790   2.79000e-01  -2.66573e-01   4.46361e+02   4.48500e+02
          2791   2.79100e-01  -2.67417e-01   4.46510e+02   4.48650e+02
          2792   2.79200e-01  -2.68260e-01   4.46662e+02   4.48800e+02
          2793   2.79300e-01  -2.69104e-01   4.46812e+02   4.48950e+02
          2794   2.79400e-01  -2.69948e-01   4.46963e+02   4.49100e+02
          2795   2.79500e-01  -2.70792e-01   4.47113e+02   4.49250e+02
          2796   2.79600e-01  -2.71636e-01   4.47259e+02   4.49400e+02
          2797   2.79700e-01  -2.72479e-01   4.47412e+02   4.49550e+02
          2798   2.79800e-01  -2.73323e-01   4.47565e+02   4.49700e+02
=]6[&XENG21 76132 UFS30..110H2000.600s.30..450H1500C1500x4 ACMC05_110-125#1-3�]1. 28.02.2023 14:47:29
