# Supplementary material for: Dehydration-Driven Glass Formation in Aqueous Carbonates
Source: J Phys Chem Lett. 2025 May 7;16(19):4773–9. doi: 10.1021/acs.jpclett.5c00551 (PMC12086832; doi:10.1021/acs.jpclett.5c00551)
Supplement: Supplementary file 2 — jz5c00551_si_002.zip [file jz5c00551_si_002.zip › XENG21 76132 UFS30..110H2000,600s,30..450H2000C2000x4 ACMC05_110-119#1.txt]

         Index             t      Heatflow            Ts            Tr
           [#]             [s]             [mW]          [�C]          [�C]
             0   0.00000e+00   1.08472e-03   3.17769e+01   3.00000e+01
             1   1.00000e-04   1.02012e-03   3.17724e+01   3.02000e+01
             2   2.00000e-04   9.56752e-04   3.17678e+01   3.04000e+01
             3   3.00000e-04   8.94628e-04   3.17678e+01   3.06000e+01
             4   4.00000e-04   8.33744e-04   3.17663e+01   3.08000e+01
             5   5.00000e-04   7.74092e-04   3.17618e+01   3.10000e+01
             6   6.00000e-04   7.15678e-04   3.17588e+01   3.12000e+01
             7   7.00000e-04   6.58491e-04   3.17557e+01   3.14000e+01
             8   8.00000e-04   6.02535e-04   3.17542e+01   3.16000e+01
             9   9.00000e-04   5.47807e-04   3.17557e+01   3.18000e+01
            10   1.00000e-03   4.94307e-04   3.17557e+01   3.20000e+01
            11   1.10000e-03   4.42031e-04   3.17618e+01   3.22000e+01
            12   1.20000e-03   3.90974e-04   3.17708e+01   3.24000e+01
            13   1.30000e-03   3.41137e-04   3.17754e+01   3.26000e+01
            14   1.40000e-03   2.92519e-04   3.17829e+01   3.28000e+01
            15   1.50000e-03   2.45120e-04   3.17950e+01   3.30000e+01
            16   1.60000e-03   1.98929e-04   3.18071e+01   3.32000e+01
            17   1.70000e-03   1.53957e-04   3.18313e+01   3.34000e+01
            18   1.80000e-03   1.10192e-04   3.18690e+01   3.36000e+01
            19   1.90000e-03   6.76361e-05   3.19083e+01   3.38000e+01
            20   2.00000e-03   2.62890e-05   3.19702e+01   3.40000e+01
            21   2.10000e-03  -1.38567e-05   3.20306e+01   3.42000e+01
            22   2.20000e-03  -5.27957e-05   3.21107e+01   3.44000e+01
            23   2.30000e-03  -9.05390e-05   3.21982e+01   3.46000e+01
            24   2.40000e-03  -1.27078e-04   3.23008e+01   3.48000e+01
            25   2.50000e-03  -1.62421e-04   3.24124e+01   3.50000e+01
            26   2.60000e-03  -1.96572e-04   3.25315e+01   3.52000e+01
            27   2.70000e-03  -2.29525e-04   3.26627e+01   3.54000e+01
            28   2.80000e-03  -2.61290e-04   3.27967e+01   3.56000e+01
            29   2.90000e-03  -2.91868e-04   3.29398e+01   3.58000e+01
            30   3.00000e-03  -3.21252e-04   3.30888e+01   3.60000e+01
            31   3.10000e-03  -3.49456e-04   3.32363e+01   3.62000e+01
            32   3.20000e-03  -3.76474e-04   3.33972e+01   3.64000e+01
            33   3.30000e-03  -4.02307e-04   3.35580e+01   3.66000e+01
            34   3.40000e-03  -4.26966e-04   3.37248e+01   3.68000e+01
            35   3.50000e-03  -4.50443e-04   3.38989e+01   3.70000e+01
            36   3.60000e-03  -4.72748e-04   3.40745e+01   3.72000e+01
            37   3.70000e-03  -4.93875e-04   3.42515e+01   3.74000e+01
            38   3.80000e-03  -5.13832e-04   3.44299e+01   3.76000e+01
            39   3.90000e-03  -5.32619e-04   3.46127e+01   3.78000e+01
            40   4.00000e-03  -5.50235e-04   3.47998e+01   3.80000e+01
            41   4.10000e-03  -5.66687e-04   3.49809e+01   3.82000e+01
            42   4.20000e-03  -5.81975e-04   3.51723e+01   3.84000e+01
            43   4.30000e-03  -5.96099e-04   3.53637e+01   3.86000e+01
            44   4.40000e-03  -6.09063e-04   3.55549e+01   3.88000e+01
            45   4.50000e-03  -6.20867e-04   3.57475e+01   3.90000e+01
            46   4.60000e-03  -6.31517e-04   3.59444e+01   3.92000e+01
            47   4.70000e-03  -6.41009e-04   3.61383e+01   3.94000e+01
            48   4.80000e-03  -6.49348e-04   3.63350e+01   3.96000e+01
            49   4.90000e-03  -6.56540e-04   3.65316e+01   3.98000e+01
            50   5.00000e-03  -6.62579e-04   3.67311e+01   4.00000e+01
            51   5.10000e-03  -6.67474e-04   3.69289e+01   4.02000e+01
            52   5.20000e-03  -6.71219e-04   3.71311e+01   4.04000e+01
            53   5.30000e-03  -6.73822e-04   3.73257e+01   4.06000e+01
            54   5.40000e-03  -6.75289e-04   3.75321e+01   4.08000e+01
            55   5.50000e-03  -6.75609e-04   3.77354e+01   4.10000e+01
            56   5.60000e-03  -6.74795e-04   3.79357e+01   4.12000e+01
            57   5.70000e-03  -6.72845e-04   3.81372e+01   4.14000e+01
            58   5.80000e-03  -6.69764e-04   3.83431e+01   4.16000e+01
            59   5.90000e-03  -6.65546e-04   3.85415e+01   4.18000e+01
            60   6.00000e-03  -6.60199e-04   3.87471e+01   4.20000e+01
            61   6.10000e-03  -6.53727e-04   3.89527e+01   4.22000e+01
            62   6.20000e-03  -6.46125e-04   3.91566e+01   4.24000e+01
            63   6.30000e-03  -6.37402e-04   3.93618e+01   4.26000e+01
            64   6.40000e-03  -6.27556e-04   3.95640e+01   4.28000e+01
            65   6.50000e-03  -6.16586e-04   3.97705e+01   4.30000e+01
            66   6.60000e-03  -6.04501e-04   3.99725e+01   4.32000e+01
            67   6.70000e-03  -5.91299e-04   4.01772e+01   4.34000e+01
            68   6.80000e-03  -5.76980e-04   4.03863e+01   4.36000e+01
            69   6.90000e-03  -5.61554e-04   4.05893e+01   4.38000e+01
            70   7.00000e-03  -5.45013e-04   4.07937e+01   4.40000e+01
            71   7.10000e-03  -5.27366e-04   4.10009e+01   4.42000e+01
            72   7.20000e-03  -5.08608e-04   4.12066e+01   4.44000e+01
            73   7.30000e-03  -4.88744e-04   4.14091e+01   4.46000e+01
            74   7.40000e-03  -4.67784e-04   4.16145e+01   4.48000e+01
            75   7.50000e-03  -4.45716e-04   4.18197e+01   4.50000e+01
            76   7.60000e-03  -4.22555e-04   4.20248e+01   4.52000e+01
            77   7.70000e-03  -3.98289e-04   4.22284e+01   4.54000e+01
            78   7.80000e-03  -3.72935e-04   4.24347e+01   4.56000e+01
            79   7.90000e-03  -3.46482e-04   4.26409e+01   4.58000e+01
            80   8.00000e-03  -3.18942e-04   4.28455e+01   4.60000e+01
            81   8.10000e-03  -2.90301e-04   4.30471e+01   4.62000e+01
            82   8.20000e-03  -2.60583e-04   4.32544e+01   4.64000e+01
            83   8.30000e-03  -2.29778e-04   4.34601e+01   4.66000e+01
            84   8.40000e-03  -1.97888e-04   4.36672e+01   4.68000e+01
            85   8.50000e-03  -1.64920e-04   4.38726e+01   4.70000e+01
            86   8.60000e-03  -1.30862e-04   4.40751e+01   4.72000e+01
            87   8.70000e-03  -9.57311e-05   4.42818e+01   4.74000e+01
            88   8.80000e-03  -5.95278e-05   4.44840e+01   4.76000e+01
            89   8.90000e-03  -2.22488e-05   4.46933e+01   4.78000e+01
            90   9.00000e-03   1.61021e-05   4.48982e+01   4.80000e+01
            91   9.10000e-03   5.55310e-05   4.51044e+01   4.82000e+01
            92   9.20000e-03   9.60217e-05   4.53046e+01   4.84000e+01
            93   9.30000e-03   1.37580e-04   4.55120e+01   4.86000e+01
            94   9.40000e-03   1.80203e-04   4.57164e+01   4.88000e+01
            95   9.50000e-03   2.23889e-04   4.59207e+01   4.90000e+01
            96   9.60000e-03   2.68637e-04   4.61248e+01   4.92000e+01
            97   9.70000e-03   3.14448e-04   4.63303e+01   4.94000e+01
            98   9.80000e-03   3.61308e-04   4.65371e+01   4.96000e+01
            99   9.90000e-03   4.09232e-04   4.67394e+01   4.98000e+01
           100   1.00000e-02   4.58203e-04   4.69474e+01   5.00000e+01
           101   1.01000e-02   5.08715e-04   4.71510e+01   5.02000e+01
           102   1.02000e-02   5.60966e-04   4.73573e+01   5.04000e+01
           103   1.03000e-02   6.15675e-04   4.75606e+01   5.06000e+01
           104   1.04000e-02   6.72758e-04   4.77652e+01   5.08000e+01
           105   1.05000e-02   7.31912e-04   4.79726e+01   5.10000e+01
           106   1.06000e-02   7.92794e-04   4.81799e+01   5.12000e+01
           107   1.07000e-02   8.55269e-04   4.83842e+01   5.14000e+01
           108   1.08000e-02   9.18832e-04   4.85840e+01   5.16000e+01
           109   1.09000e-02   9.83272e-04   4.87895e+01   5.18000e+01
           110   1.10000e-02   1.04916e-03   4.89948e+01   5.20000e+01
           111   1.11000e-02   1.11629e-03   4.91987e+01   5.22000e+01
           112   1.12000e-02   1.18446e-03   4.94024e+01   5.24000e+01
           113   1.13000e-02   1.25347e-03   4.96088e+01   5.26000e+01
           114   1.14000e-02   1.32269e-03   4.98166e+01   5.28000e+01
           115   1.15000e-02   1.39251e-03   5.00185e+01   5.30000e+01
           116   1.16000e-02   1.46341e-03   5.02188e+01   5.32000e+01
           117   1.17000e-02   1.53486e-03   5.04248e+01   5.34000e+01
           118   1.18000e-02   1.60775e-03   5.06307e+01   5.36000e+01
           119   1.19000e-02   1.68210e-03   5.08350e+01   5.38000e+01
           120   1.20000e-02   1.75723e-03   5.10420e+01   5.40000e+01
           121   1.21000e-02   1.83310e-03   5.12447e+01   5.42000e+01
           122   1.22000e-02   1.90891e-03   5.14501e+01   5.44000e+01
           123   1.23000e-02   1.98468e-03   5.16511e+01   5.46000e+01
           124   1.24000e-02   2.06066e-03   5.18577e+01   5.48000e+01
           125   1.25000e-02   2.13739e-03   5.20613e+01   5.50000e+01
           126   1.26000e-02   2.21535e-03   5.22705e+01   5.52000e+01
           127   1.27000e-02   2.29398e-03   5.24739e+01   5.54000e+01
           128   1.28000e-02   2.37398e-03   5.26744e+01   5.56000e+01
           129   1.29000e-02   2.45543e-03   5.28789e+01   5.58000e+01
           130   1.30000e-02   2.53844e-03   5.30834e+01   5.60000e+01
           131   1.31000e-02   2.62313e-03   5.32864e+01   5.62000e+01
           132   1.32000e-02   2.71015e-03   5.34892e+01   5.64000e+01
           133   1.33000e-02   2.79871e-03   5.36976e+01   5.66000e+01
           134   1.34000e-02   2.88898e-03   5.39044e+01   5.68000e+01
           135   1.35000e-02   2.98101e-03   5.41055e+01   5.70000e+01
           136   1.36000e-02   3.07405e-03   5.43065e+01   5.72000e+01
           137   1.37000e-02   3.16834e-03   5.45144e+01   5.74000e+01
           138   1.38000e-02   3.26400e-03   5.47152e+01   5.76000e+01
           139   1.39000e-02   3.36070e-03   5.49186e+01   5.78000e+01
           140   1.40000e-02   3.45837e-03   5.51220e+01   5.80000e+01
           141   1.41000e-02   3.55683e-03   5.53295e+01   5.82000e+01
           142   1.42000e-02   3.65564e-03   5.55312e+01   5.84000e+01
           143   1.43000e-02   3.75405e-03   5.57314e+01   5.86000e+01
           144   1.44000e-02   3.85208e-03   5.59385e+01   5.88000e+01
           145   1.45000e-02   3.95060e-03   5.61413e+01   5.90000e+01
           146   1.46000e-02   4.05040e-03   5.63468e+01   5.92000e+01
           147   1.47000e-02   4.15115e-03   5.65522e+01   5.94000e+01
           148   1.48000e-02   4.25285e-03   5.67533e+01   5.96000e+01
           149   1.49000e-02   4.35542e-03   5.69599e+01   5.98000e+01
           150   1.50000e-02   4.45871e-03   5.71621e+01   6.00000e+01
           151   1.51000e-02   4.56277e-03   5.73614e+01   6.02000e+01
           152   1.52000e-02   4.66786e-03   5.75691e+01   6.04000e+01
           153   1.53000e-02   4.77335e-03   5.77724e+01   6.06000e+01
           154   1.54000e-02   4.87864e-03   5.79756e+01   6.08000e+01
           155   1.55000e-02   4.98477e-03   5.81773e+01   6.10000e+01
           156   1.56000e-02   5.09006e-03   5.83789e+01   6.12000e+01
           157   1.57000e-02   5.19463e-03   5.85832e+01   6.14000e+01
           158   1.58000e-02   5.29908e-03   5.87846e+01   6.16000e+01
           159   1.59000e-02   5.40337e-03   5.89929e+01   6.18000e+01
           160   1.60000e-02   5.50765e-03   5.91997e+01   6.20000e+01
           161   1.61000e-02   5.61155e-03   5.93993e+01   6.22000e+01
           162   1.62000e-02   5.71492e-03   5.96003e+01   6.24000e+01
           163   1.63000e-02   5.81783e-03   5.98039e+01   6.26000e+01
           164   1.64000e-02   5.91990e-03   6.00075e+01   6.28000e+01
           165   1.65000e-02   6.02150e-03   6.02095e+01   6.30000e+01
           166   1.66000e-02   6.12208e-03   6.04156e+01   6.32000e+01
           167   1.67000e-02   6.22096e-03   6.06188e+01   6.34000e+01
           168   1.68000e-02   6.31835e-03   6.08205e+01   6.36000e+01
           169   1.69000e-02   6.41443e-03   6.10249e+01   6.38000e+01
           170   1.70000e-02   6.50953e-03   6.12264e+01   6.40000e+01
           171   1.71000e-02   6.60437e-03   6.14306e+01   6.42000e+01
           172   1.72000e-02   6.69959e-03   6.16319e+01   6.44000e+01
           173   1.73000e-02   6.79577e-03   6.18372e+01   6.46000e+01
           174   1.74000e-02   6.89206e-03   6.20397e+01   6.48000e+01
           175   1.75000e-02   6.98746e-03   6.22421e+01   6.50000e+01
           176   1.76000e-02   7.08120e-03   6.24471e+01   6.52000e+01
           177   1.77000e-02   7.17219e-03   6.26479e+01   6.54000e+01
           178   1.78000e-02   7.26078e-03   6.28527e+01   6.56000e+01
           179   1.79000e-02   7.34638e-03   6.30546e+01   6.58000e+01
           180   1.80000e-02   7.43000e-03   6.32620e+01   6.60000e+01
           181   1.81000e-02   7.51134e-03   6.34624e+01   6.62000e+01
           182   1.82000e-02   7.59026e-03   6.36640e+01   6.64000e+01
           183   1.83000e-02   7.66724e-03   6.38655e+01   6.66000e+01
           184   1.84000e-02   7.74307e-03   6.40684e+01   6.68000e+01
           185   1.85000e-02   7.81768e-03   6.42752e+01   6.70000e+01
           186   1.86000e-02   7.89209e-03   6.44737e+01   6.72000e+01
           187   1.87000e-02   7.96570e-03   6.46775e+01   6.74000e+01
           188   1.88000e-02   8.03823e-03   6.48785e+01   6.76000e+01
           189   1.89000e-02   8.10941e-03   6.50850e+01   6.78000e+01
           190   1.90000e-02   8.17992e-03   6.52858e+01   6.80000e+01
           191   1.91000e-02   8.24969e-03   6.54865e+01   6.82000e+01
           192   1.92000e-02   8.31883e-03   6.56898e+01   6.84000e+01
           193   1.93000e-02   8.38731e-03   6.58945e+01   6.86000e+01
           194   1.94000e-02   8.45448e-03   6.60963e+01   6.88000e+01
           195   1.95000e-02   8.52055e-03   6.63007e+01   6.90000e+01
           196   1.96000e-02   8.58510e-03   6.65036e+01   6.92000e+01
           197   1.97000e-02   8.64828e-03   6.67078e+01   6.94000e+01
           198   1.98000e-02   8.71004e-03   6.69065e+01   6.96000e+01
           199   1.99000e-02   8.77082e-03   6.71077e+01   6.98000e+01
           200   2.00000e-02   8.83177e-03   6.73117e+01   7.00000e+01
           201   2.01000e-02   8.89254e-03   6.75127e+01   7.02000e+01
           202   2.02000e-02   8.95344e-03   6.77205e+01   7.04000e+01
           203   2.03000e-02   9.01381e-03   6.79187e+01   7.06000e+01
           204   2.04000e-02   9.07384e-03   6.81208e+01   7.08000e+01
           205   2.05000e-02   9.13272e-03   6.83215e+01   7.10000e+01
           206   2.06000e-02   9.19110e-03   6.85261e+01   7.12000e+01
           207   2.07000e-02   9.24811e-03   6.87307e+01   7.14000e+01
           208   2.08000e-02   9.30369e-03   6.89338e+01   7.16000e+01
           209   2.09000e-02   9.35835e-03   6.91314e+01   7.18000e+01
           210   2.10000e-02   9.41162e-03   6.93370e+01   7.20000e+01
           211   2.11000e-02   9.46425e-03   6.95398e+01   7.22000e+01
           212   2.12000e-02   9.51568e-03   6.97384e+01   7.24000e+01
           213   2.13000e-02   9.56570e-03   6.99424e+01   7.26000e+01
           214   2.14000e-02   9.61500e-03   7.01435e+01   7.28000e+01
           215   2.15000e-02   9.66249e-03   7.03500e+01   7.30000e+01
           216   2.16000e-02   9.70840e-03   7.05523e+01   7.32000e+01
           217   2.17000e-02   9.75285e-03   7.07518e+01   7.34000e+01
           218   2.18000e-02   9.79544e-03   7.09539e+01   7.36000e+01
           219   2.19000e-02   9.83644e-03   7.11545e+01   7.38000e+01
           220   2.20000e-02   9.87611e-03   7.13605e+01   7.40000e+01
           221   2.21000e-02   9.91463e-03   7.15637e+01   7.42000e+01
           222   2.22000e-02   9.95253e-03   7.17626e+01   7.44000e+01
           223   2.23000e-02   9.99067e-03   7.19670e+01   7.46000e+01
           224   2.24000e-02   1.00284e-02   7.21658e+01   7.48000e+01
           225   2.25000e-02   1.00661e-02   7.23699e+01   7.50000e+01
           226   2.26000e-02   1.01028e-02   7.25726e+01   7.52000e+01
           227   2.27000e-02   1.01388e-02   7.27752e+01   7.54000e+01
           228   2.28000e-02   1.01739e-02   7.29749e+01   7.56000e+01
           229   2.29000e-02   1.02086e-02   7.31814e+01   7.58000e+01
           230   2.30000e-02   1.02433e-02   7.33836e+01   7.60000e+01
           231   2.31000e-02   1.02780e-02   7.35804e+01   7.62000e+01
           232   2.32000e-02   1.03123e-02   7.37825e+01   7.64000e+01
           233   2.33000e-02   1.03458e-02   7.39872e+01   7.66000e+01
           234   2.34000e-02   1.03785e-02   7.41851e+01   7.68000e+01
           235   2.35000e-02   1.04104e-02   7.43882e+01   7.70000e+01
           236   2.36000e-02   1.04424e-02   7.45926e+01   7.72000e+01
           237   2.37000e-02   1.04744e-02   7.47942e+01   7.74000e+01
           238   2.38000e-02   1.05054e-02   7.49944e+01   7.76000e+01
           239   2.39000e-02   1.05358e-02   7.51945e+01   7.78000e+01
           240   2.40000e-02   1.05654e-02   7.53958e+01   7.80000e+01
           241   2.41000e-02   1.05945e-02   7.55997e+01   7.82000e+01
           242   2.42000e-02   1.06229e-02   7.57995e+01   7.84000e+01
           243   2.43000e-02   1.06507e-02   7.60086e+01   7.86000e+01
           244   2.44000e-02   1.06778e-02   7.62095e+01   7.88000e+01
           245   2.45000e-02   1.07034e-02   7.64091e+01   7.90000e+01
           246   2.46000e-02   1.07276e-02   7.66125e+01   7.92000e+01
           247   2.47000e-02   1.07509e-02   7.68105e+01   7.94000e+01
           248   2.48000e-02   1.07736e-02   7.70097e+01   7.96000e+01
           249   2.49000e-02   1.07956e-02   7.72115e+01   7.98000e+01
           250   2.50000e-02   1.08174e-02   7.74159e+01   8.00000e+01
           251   2.51000e-02   1.08394e-02   7.76162e+01   8.02000e+01
           252   2.52000e-02   1.08616e-02   7.78191e+01   8.04000e+01
           253   2.53000e-02   1.08849e-02   7.80205e+01   8.06000e+01
           254   2.54000e-02   1.09086e-02   7.82245e+01   8.08000e+01
           255   2.55000e-02   1.09325e-02   7.84245e+01   8.10000e+01
           256   2.56000e-02   1.09567e-02   7.86296e+01   8.12000e+01
           257   2.57000e-02   1.09817e-02   7.88293e+01   8.14000e+01
           258   2.58000e-02   1.10067e-02   7.90303e+01   8.16000e+01
           259   2.59000e-02   1.10315e-02   7.92312e+01   8.18000e+01
           260   2.60000e-02   1.10568e-02   7.94320e+01   8.20000e+01
           261   2.61000e-02   1.10817e-02   7.96367e+01   8.22000e+01
           262   2.62000e-02   1.11061e-02   7.98373e+01   8.24000e+01
           263   2.63000e-02   1.11295e-02   8.00378e+01   8.26000e+01
           264   2.64000e-02   1.11522e-02   8.02422e+01   8.28000e+01
           265   2.65000e-02   1.11742e-02   8.04425e+01   8.30000e+01
           266   2.66000e-02   1.11964e-02   8.06441e+01   8.32000e+01
           267   2.67000e-02   1.12186e-02   8.08389e+01   8.34000e+01
           268   2.68000e-02   1.12408e-02   8.10456e+01   8.36000e+01
           269   2.69000e-02   1.12628e-02   8.12496e+01   8.38000e+01
           270   2.70000e-02   1.12842e-02   8.14494e+01   8.40000e+01
           271   2.71000e-02   1.13044e-02   8.16492e+01   8.42000e+01
           272   2.72000e-02   1.13233e-02   8.18529e+01   8.44000e+01
           273   2.73000e-02   1.13422e-02   8.20525e+01   8.46000e+01
           274   2.74000e-02   1.13608e-02   8.22533e+01   8.48000e+01
           275   2.75000e-02   1.13795e-02   8.24528e+01   8.50000e+01
           276   2.76000e-02   1.13975e-02   8.26600e+01   8.52000e+01
           277   2.77000e-02   1.14141e-02   8.28606e+01   8.54000e+01
           278   2.78000e-02   1.14287e-02   8.30637e+01   8.56000e+01
           279   2.79000e-02   1.14420e-02   8.32628e+01   8.58000e+01
           280   2.80000e-02   1.14539e-02   8.34631e+01   8.60000e+01
           281   2.81000e-02   1.14652e-02   8.36659e+01   8.62000e+01
           282   2.82000e-02   1.14761e-02   8.38674e+01   8.64000e+01
           283   2.83000e-02   1.14868e-02   8.40674e+01   8.66000e+01
           284   2.84000e-02   1.14977e-02   8.42700e+01   8.68000e+01
           285   2.85000e-02   1.15084e-02   8.44738e+01   8.70000e+01
           286   2.86000e-02   1.15190e-02   8.46722e+01   8.72000e+01
           287   2.87000e-02   1.15300e-02   8.48732e+01   8.74000e+01
           288   2.88000e-02   1.15414e-02   8.50767e+01   8.76000e+01
           289   2.89000e-02   1.15534e-02   8.52762e+01   8.78000e+01
           290   2.90000e-02   1.15662e-02   8.54770e+01   8.80000e+01
           291   2.91000e-02   1.15800e-02   8.56789e+01   8.82000e+01
           292   2.92000e-02   1.15948e-02   8.58834e+01   8.84000e+01
           293   2.93000e-02   1.16103e-02   8.60799e+01   8.86000e+01
           294   2.94000e-02   1.16261e-02   8.62842e+01   8.88000e+01
           295   2.95000e-02   1.16418e-02   8.64819e+01   8.90000e+01
           296   2.96000e-02   1.16573e-02   8.66821e+01   8.92000e+01
           297   2.97000e-02   1.16729e-02   8.68861e+01   8.94000e+01
           298   2.98000e-02   1.16883e-02   8.70888e+01   8.96000e+01
           299   2.99000e-02   1.17034e-02   8.72900e+01   8.98000e+01
           300   3.00000e-02   1.17189e-02   8.74899e+01   9.00000e+01
           301   3.01000e-02   1.17350e-02   8.76897e+01   9.02000e+01
           302   3.02000e-02   1.17511e-02   8.78932e+01   9.04000e+01
           303   3.03000e-02   1.17663e-02   8.80915e+01   9.06000e+01
           304   3.04000e-02   1.17799e-02   8.82963e+01   9.08000e+01
           305   3.05000e-02   1.17923e-02   8.84983e+01   9.10000e+01
           306   3.06000e-02   1.18036e-02   8.86976e+01   9.12000e+01
           307   3.07000e-02   1.18144e-02   8.88982e+01   9.14000e+01
           308   3.08000e-02   1.18248e-02   8.90973e+01   9.16000e+01
           309   3.09000e-02   1.18351e-02   8.93003e+01   9.18000e+01
           310   3.10000e-02   1.18443e-02   8.95032e+01   9.20000e+01
           311   3.11000e-02   1.18525e-02   8.97060e+01   9.22000e+01
           312   3.12000e-02   1.18602e-02   8.99062e+01   9.24000e+01
           313   3.13000e-02   1.18675e-02   9.01088e+01   9.26000e+01
           314   3.14000e-02   1.18747e-02   9.03061e+01   9.28000e+01
           315   3.15000e-02   1.18827e-02   9.05073e+01   9.30000e+01
           316   3.16000e-02   1.18914e-02   9.07071e+01   9.32000e+01
           317   3.17000e-02   1.19005e-02   9.09107e+01   9.34000e+01
           318   3.18000e-02   1.19094e-02   9.11090e+01   9.36000e+01
           319   3.19000e-02   1.19177e-02   9.13137e+01   9.38000e+01
           320   3.20000e-02   1.19260e-02   9.15119e+01   9.40000e+01
           321   3.21000e-02   1.19348e-02   9.17125e+01   9.42000e+01
           322   3.22000e-02   1.19443e-02   9.19170e+01   9.44000e+01
           323   3.23000e-02   1.19549e-02   9.21110e+01   9.46000e+01
           324   3.24000e-02   1.19669e-02   9.23192e+01   9.48000e+01
           325   3.25000e-02   1.19793e-02   9.25208e+01   9.50000e+01
           326   3.26000e-02   1.19922e-02   9.27184e+01   9.52000e+01
           327   3.27000e-02   1.20055e-02   9.29225e+01   9.54000e+01
           328   3.28000e-02   1.20195e-02   9.31187e+01   9.56000e+01
           329   3.29000e-02   1.20337e-02   9.33212e+01   9.58000e+01
           330   3.30000e-02   1.20482e-02   9.35224e+01   9.60000e+01
           331   3.31000e-02   1.20619e-02   9.37261e+01   9.62000e+01
           332   3.32000e-02   1.20741e-02   9.39271e+01   9.64000e+01
           333   3.33000e-02   1.20850e-02   9.41242e+01   9.66000e+01
           334   3.34000e-02   1.20939e-02   9.43264e+01   9.68000e+01
           335   3.35000e-02   1.21008e-02   9.45284e+01   9.70000e+01
           336   3.36000e-02   1.21066e-02   9.47278e+01   9.72000e+01
           337   3.37000e-02   1.21117e-02   9.49297e+01   9.74000e+01
           338   3.38000e-02   1.21156e-02   9.51316e+01   9.76000e+01
           339   3.39000e-02   1.21188e-02   9.53333e+01   9.78000e+01
           340   3.40000e-02   1.21220e-02   9.55324e+01   9.80000e+01
           341   3.41000e-02   1.21254e-02   9.57352e+01   9.82000e+01
           342   3.42000e-02   1.21304e-02   9.59354e+01   9.84000e+01
           343   3.43000e-02   1.21376e-02   9.61330e+01   9.86000e+01
           344   3.44000e-02   1.21462e-02   9.63356e+01   9.88000e+01
           345   3.45000e-02   1.21554e-02   9.65407e+01   9.90000e+01
           346   3.46000e-02   1.21647e-02   9.67380e+01   9.92000e+01
           347   3.47000e-02   1.21747e-02   9.69390e+01   9.94000e+01
           348   3.48000e-02   1.21852e-02   9.71413e+01   9.96000e+01
           349   3.49000e-02   1.21956e-02   9.73422e+01   9.98000e+01
           350   3.50000e-02   1.22061e-02   9.75456e+01   1.00000e+02
           351   3.51000e-02   1.22158e-02   9.77438e+01   1.00200e+02
           352   3.52000e-02   1.22238e-02   9.79432e+01   1.00400e+02
           353   3.53000e-02   1.22312e-02   9.81476e+01   1.00600e+02
           354   3.54000e-02   1.22385e-02   9.83469e+01   1.00800e+02
           355   3.55000e-02   1.22457e-02   9.85460e+01   1.01000e+02
           356   3.56000e-02   1.22544e-02   9.87438e+01   1.01200e+02
           357   3.57000e-02   1.22643e-02   9.89466e+01   1.01400e+02
           358   3.58000e-02   1.22751e-02   9.91545e+01   1.01600e+02
           359   3.59000e-02   1.22866e-02   9.93520e+01   1.01800e+02
           360   3.60000e-02   1.22981e-02   9.95508e+01   1.02000e+02
           361   3.61000e-02   1.23096e-02   9.97507e+01   1.02200e+02
           362   3.62000e-02   1.23210e-02   9.99531e+01   1.02400e+02
           363   3.63000e-02   1.23321e-02   1.00153e+02   1.02600e+02
           364   3.64000e-02   1.23431e-02   1.00355e+02   1.02800e+02
           365   3.65000e-02   1.23525e-02   1.00559e+02   1.03000e+02
           366   3.66000e-02   1.23603e-02   1.00759e+02   1.03200e+02
           367   3.67000e-02   1.23673e-02   1.00956e+02   1.03400e+02
           368   3.68000e-02   1.23739e-02   1.01157e+02   1.03600e+02
           369   3.69000e-02   1.23805e-02   1.01359e+02   1.03800e+02
           370   3.70000e-02   1.23871e-02   1.01558e+02   1.04000e+02
           371   3.71000e-02   1.23927e-02   1.01760e+02   1.04200e+02
           372   3.72000e-02   1.23974e-02   1.01963e+02   1.04400e+02
           373   3.73000e-02   1.24003e-02   1.02163e+02   1.04600e+02
           374   3.74000e-02   1.24020e-02   1.02361e+02   1.04800e+02
           375   3.75000e-02   1.24031e-02   1.02567e+02   1.05000e+02
           376   3.76000e-02   1.24041e-02   1.02763e+02   1.05200e+02
           377   3.77000e-02   1.24061e-02   1.02965e+02   1.05400e+02
           378   3.78000e-02   1.24090e-02   1.03168e+02   1.05600e+02
           379   3.79000e-02   1.24136e-02   1.03367e+02   1.05800e+02
           380   3.80000e-02   1.24185e-02   1.03566e+02   1.06000e+02
           381   3.81000e-02   1.24246e-02   1.03769e+02   1.06200e+02
           382   3.82000e-02   1.24318e-02   1.03969e+02   1.06400e+02
           383   3.83000e-02   1.24398e-02   1.04172e+02   1.06600e+02
           384   3.84000e-02   1.24481e-02   1.04370e+02   1.06800e+02
           385   3.85000e-02   1.24563e-02   1.04570e+02   1.07000e+02
           386   3.86000e-02   1.24637e-02   1.04775e+02   1.07200e+02
           387   3.87000e-02   1.24710e-02   1.04971e+02   1.07400e+02
           388   3.88000e-02   1.24793e-02   1.05173e+02   1.07600e+02
           389   3.89000e-02   1.24895e-02   1.05374e+02   1.07800e+02
           390   3.90000e-02   1.25013e-02   1.05571e+02   1.08000e+02
           391   3.91000e-02   1.25137e-02   1.05774e+02   1.08200e+02
           392   3.92000e-02   1.25270e-02   1.05977e+02   1.08400e+02
           393   3.93000e-02   1.25402e-02   1.06179e+02   1.08600e+02
           394   3.94000e-02   1.25544e-02   1.06379e+02   1.08800e+02
           395   3.95000e-02   1.25697e-02   1.06578e+02   1.09000e+02
           396   3.96000e-02   1.25859e-02   1.06781e+02   1.09200e+02
           397   3.97000e-02   1.26027e-02   1.06979e+02   1.09400e+02
           398   3.98000e-02   1.26195e-02   1.07182e+02   1.09600e+02
           399   3.99000e-02   1.26354e-02   1.07382e+02   1.09800e+02
           400   4.00000e-02   1.26499e-02   1.07580e+02   1.10000e+02
           401   4.01000e-02   1.26625e-02   1.07786e+02   1.10200e+02
           402   4.02000e-02   1.26735e-02   1.07980e+02   1.10400e+02
           403   4.03000e-02   1.26826e-02   1.08182e+02   1.10600e+02
           404   4.04000e-02   1.26910e-02   1.08385e+02   1.10800e+02
           405   4.05000e-02   1.26982e-02   1.08584e+02   1.11000e+02
           406   4.06000e-02   1.27046e-02   1.08789e+02   1.11200e+02
           407   4.07000e-02   1.27100e-02   1.08986e+02   1.11400e+02
           408   4.08000e-02   1.27151e-02   1.09187e+02   1.11600e+02
           409   4.09000e-02   1.27196e-02   1.09386e+02   1.11800e+02
           410   4.10000e-02   1.27238e-02   1.09587e+02   1.12000e+02
           411   4.11000e-02   1.27271e-02   1.09787e+02   1.12200e+02
           412   4.12000e-02   1.27297e-02   1.09992e+02   1.12400e+02
           413   4.13000e-02   1.27322e-02   1.10193e+02   1.12600e+02
           414   4.14000e-02   1.27340e-02   1.10390e+02   1.12800e+02
           415   4.15000e-02   1.27364e-02   1.10593e+02   1.13000e+02
           416   4.16000e-02   1.27395e-02   1.10790e+02   1.13200e+02
           417   4.17000e-02   1.27420e-02   1.10991e+02   1.13400e+02
           418   4.18000e-02   1.27446e-02   1.11193e+02   1.13600e+02
           419   4.19000e-02   1.27474e-02   1.11395e+02   1.13800e+02
           420   4.20000e-02   1.27506e-02   1.11596e+02   1.14000e+02
           421   4.21000e-02   1.27542e-02   1.11795e+02   1.14200e+02
           422   4.22000e-02   1.27571e-02   1.11996e+02   1.14400e+02
           423   4.23000e-02   1.27586e-02   1.12197e+02   1.14600e+02
           424   4.24000e-02   1.27591e-02   1.12394e+02   1.14800e+02
           425   4.25000e-02   1.27585e-02   1.12595e+02   1.15000e+02
           426   4.26000e-02   1.27584e-02   1.12795e+02   1.15200e+02
           427   4.27000e-02   1.27586e-02   1.12996e+02   1.15400e+02
           428   4.28000e-02   1.27591e-02   1.13199e+02   1.15600e+02
           429   4.29000e-02   1.27599e-02   1.13397e+02   1.15800e+02
           430   4.30000e-02   1.27606e-02   1.13600e+02   1.16000e+02
           431   4.31000e-02   1.27613e-02   1.13794e+02   1.16200e+02
           432   4.32000e-02   1.27625e-02   1.13998e+02   1.16400e+02
           433   4.33000e-02   1.27642e-02   1.14200e+02   1.16600e+02
           434   4.34000e-02   1.27663e-02   1.14400e+02   1.16800e+02
           435   4.35000e-02   1.27683e-02   1.14598e+02   1.17000e+02
           436   4.36000e-02   1.27695e-02   1.14798e+02   1.17200e+02
           437   4.37000e-02   1.27695e-02   1.14998e+02   1.17400e+02
           438   4.38000e-02   1.27693e-02   1.15195e+02   1.17600e+02
           439   4.39000e-02   1.27693e-02   1.15400e+02   1.17800e+02
           440   4.40000e-02   1.27702e-02   1.15604e+02   1.18000e+02
           441   4.41000e-02   1.27707e-02   1.15799e+02   1.18200e+02
           442   4.42000e-02   1.27713e-02   1.16002e+02   1.18400e+02
           443   4.43000e-02   1.27721e-02   1.16201e+02   1.18600e+02
           444   4.44000e-02   1.27736e-02   1.16400e+02   1.18800e+02
           445   4.45000e-02   1.27759e-02   1.16601e+02   1.19000e+02
           446   4.46000e-02   1.27799e-02   1.16802e+02   1.19200e+02
           447   4.47000e-02   1.27852e-02   1.17002e+02   1.19400e+02
           448   4.48000e-02   1.27919e-02   1.17204e+02   1.19600e+02
           449   4.49000e-02   1.27996e-02   1.17402e+02   1.19800e+02
           450   4.50000e-02   1.28077e-02   1.17602e+02   1.20000e+02
           451   4.51000e-02   1.28155e-02   1.17803e+02   1.20200e+02
           452   4.52000e-02   1.28238e-02   1.18002e+02   1.20400e+02
           453   4.53000e-02   1.28315e-02   1.18205e+02   1.20600e+02
           454   4.54000e-02   1.28398e-02   1.18403e+02   1.20800e+02
           455   4.55000e-02   1.28485e-02   1.18602e+02   1.21000e+02
           456   4.56000e-02   1.28569e-02   1.18800e+02   1.21200e+02
           457   4.57000e-02   1.28646e-02   1.19003e+02   1.21400e+02
           458   4.58000e-02   1.28718e-02   1.19202e+02   1.21600e+02
           459   4.59000e-02   1.28780e-02   1.19406e+02   1.21800e+02
           460   4.60000e-02   1.28827e-02   1.19603e+02   1.22000e+02
           461   4.61000e-02   1.28854e-02   1.19803e+02   1.22200e+02
           462   4.62000e-02   1.28864e-02   1.20002e+02   1.22400e+02
           463   4.63000e-02   1.28863e-02   1.20200e+02   1.22600e+02
           464   4.64000e-02   1.28852e-02   1.20402e+02   1.22800e+02
           465   4.65000e-02   1.28843e-02   1.20599e+02   1.23000e+02
           466   4.66000e-02   1.28827e-02   1.20803e+02   1.23200e+02
           467   4.67000e-02   1.28818e-02   1.21006e+02   1.23400e+02
           468   4.68000e-02   1.28806e-02   1.21198e+02   1.23600e+02
           469   4.69000e-02   1.28794e-02   1.21401e+02   1.23800e+02
           470   4.70000e-02   1.28775e-02   1.21601e+02   1.24000e+02
           471   4.71000e-02   1.28756e-02   1.21801e+02   1.24200e+02
           472   4.72000e-02   1.28743e-02   1.22002e+02   1.24400e+02
           473   4.73000e-02   1.28734e-02   1.22201e+02   1.24600e+02
           474   4.74000e-02   1.28729e-02   1.22401e+02   1.24800e+02
           475   4.75000e-02   1.28731e-02   1.22600e+02   1.25000e+02
           476   4.76000e-02   1.28744e-02   1.22798e+02   1.25200e+02
           477   4.77000e-02   1.28776e-02   1.23002e+02   1.25400e+02
           478   4.78000e-02   1.28825e-02   1.23201e+02   1.25600e+02
           479   4.79000e-02   1.28898e-02   1.23401e+02   1.25800e+02
           480   4.80000e-02   1.28986e-02   1.23602e+02   1.26000e+02
           481   4.81000e-02   1.29079e-02   1.23798e+02   1.26200e+02
           482   4.82000e-02   1.29174e-02   1.23998e+02   1.26400e+02
           483   4.83000e-02   1.29262e-02   1.24202e+02   1.26600e+02
           484   4.84000e-02   1.29344e-02   1.24401e+02   1.26800e+02
           485   4.85000e-02   1.29427e-02   1.24601e+02   1.27000e+02
           486   4.86000e-02   1.29511e-02   1.24799e+02   1.27200e+02
           487   4.87000e-02   1.29593e-02   1.24999e+02   1.27400e+02
           488   4.88000e-02   1.29671e-02   1.25198e+02   1.27600e+02
           489   4.89000e-02   1.29741e-02   1.25398e+02   1.27800e+02
           490   4.90000e-02   1.29806e-02   1.25599e+02   1.28000e+02
           491   4.91000e-02   1.29872e-02   1.25797e+02   1.28200e+02
           492   4.92000e-02   1.29948e-02   1.26000e+02   1.28400e+02
           493   4.93000e-02   1.30027e-02   1.26199e+02   1.28600e+02
           494   4.94000e-02   1.30117e-02   1.26396e+02   1.28800e+02
           495   4.95000e-02   1.30216e-02   1.26597e+02   1.29000e+02
           496   4.96000e-02   1.30318e-02   1.26799e+02   1.29200e+02
           497   4.97000e-02   1.30423e-02   1.26996e+02   1.29400e+02
           498   4.98000e-02   1.30529e-02   1.27197e+02   1.29600e+02
           499   4.99000e-02   1.30639e-02   1.27401e+02   1.29800e+02
           500   5.00000e-02   1.30746e-02   1.27598e+02   1.30000e+02
           501   5.01000e-02   1.30844e-02   1.27797e+02   1.30200e+02
           502   5.02000e-02   1.30928e-02   1.27998e+02   1.30400e+02
           503   5.03000e-02   1.31003e-02   1.28198e+02   1.30600e+02
           504   5.04000e-02   1.31077e-02   1.28396e+02   1.30800e+02
           505   5.05000e-02   1.31148e-02   1.28599e+02   1.31000e+02
           506   5.06000e-02   1.31223e-02   1.28799e+02   1.31200e+02
           507   5.07000e-02   1.31303e-02   1.28998e+02   1.31400e+02
           508   5.08000e-02   1.31383e-02   1.29199e+02   1.31600e+02
           509   5.09000e-02   1.31466e-02   1.29393e+02   1.31800e+02
           510   5.10000e-02   1.31554e-02   1.29597e+02   1.32000e+02
           511   5.11000e-02   1.31653e-02   1.29799e+02   1.32200e+02
           512   5.12000e-02   1.31756e-02   1.29998e+02   1.32400e+02
           513   5.13000e-02   1.31866e-02   1.30195e+02   1.32600e+02
           514   5.14000e-02   1.31987e-02   1.30394e+02   1.32800e+02
           515   5.15000e-02   1.32105e-02   1.30596e+02   1.33000e+02
           516   5.16000e-02   1.32219e-02   1.30793e+02   1.33200e+02
           517   5.17000e-02   1.32333e-02   1.30993e+02   1.33400e+02
           518   5.18000e-02   1.32445e-02   1.31198e+02   1.33600e+02
           519   5.19000e-02   1.32567e-02   1.31397e+02   1.33800e+02
           520   5.20000e-02   1.32695e-02   1.31593e+02   1.34000e+02
           521   5.21000e-02   1.32823e-02   1.31793e+02   1.34200e+02
           522   5.22000e-02   1.32940e-02   1.31991e+02   1.34400e+02
           523   5.23000e-02   1.33044e-02   1.32191e+02   1.34600e+02
           524   5.24000e-02   1.33134e-02   1.32395e+02   1.34800e+02
           525   5.25000e-02   1.33212e-02   1.32594e+02   1.35000e+02
           526   5.26000e-02   1.33280e-02   1.32795e+02   1.35200e+02
           527   5.27000e-02   1.33347e-02   1.32994e+02   1.35400e+02
           528   5.28000e-02   1.33407e-02   1.33194e+02   1.35600e+02
           529   5.29000e-02   1.33456e-02   1.33390e+02   1.35800e+02
           530   5.30000e-02   1.33488e-02   1.33591e+02   1.36000e+02
           531   5.31000e-02   1.33522e-02   1.33790e+02   1.36200e+02
           532   5.32000e-02   1.33558e-02   1.33996e+02   1.36400e+02
           533   5.33000e-02   1.33606e-02   1.34189e+02   1.36600e+02
           534   5.34000e-02   1.33671e-02   1.34392e+02   1.36800e+02
           535   5.35000e-02   1.33752e-02   1.34590e+02   1.37000e+02
           536   5.36000e-02   1.33846e-02   1.34790e+02   1.37200e+02
           537   5.37000e-02   1.33948e-02   1.34992e+02   1.37400e+02
           538   5.38000e-02   1.34066e-02   1.35193e+02   1.37600e+02
           539   5.39000e-02   1.34200e-02   1.35390e+02   1.37800e+02
           540   5.40000e-02   1.34346e-02   1.35590e+02   1.38000e+02
           541   5.41000e-02   1.34495e-02   1.35791e+02   1.38200e+02
           542   5.42000e-02   1.34639e-02   1.35990e+02   1.38400e+02
           543   5.43000e-02   1.34774e-02   1.36189e+02   1.38600e+02
           544   5.44000e-02   1.34907e-02   1.36389e+02   1.38800e+02
           545   5.45000e-02   1.35037e-02   1.36590e+02   1.39000e+02
           546   5.46000e-02   1.35157e-02   1.36792e+02   1.39200e+02
           547   5.47000e-02   1.35260e-02   1.36987e+02   1.39400e+02
           548   5.48000e-02   1.35347e-02   1.37189e+02   1.39600e+02
           549   5.49000e-02   1.35423e-02   1.37387e+02   1.39800e+02
           550   5.50000e-02   1.35495e-02   1.37588e+02   1.40000e+02
           551   5.51000e-02   1.35574e-02   1.37789e+02   1.40200e+02
           552   5.52000e-02   1.35674e-02   1.37989e+02   1.40400e+02
           553   5.53000e-02   1.35786e-02   1.38190e+02   1.40600e+02
           554   5.54000e-02   1.35907e-02   1.38387e+02   1.40800e+02
           555   5.55000e-02   1.36026e-02   1.38588e+02   1.41000e+02
           556   5.56000e-02   1.36141e-02   1.38783e+02   1.41200e+02
           557   5.57000e-02   1.36257e-02   1.38987e+02   1.41400e+02
           558   5.58000e-02   1.36367e-02   1.39186e+02   1.41600e+02
           559   5.59000e-02   1.36468e-02   1.39390e+02   1.41800e+02
           560   5.60000e-02   1.36554e-02   1.39584e+02   1.42000e+02
           561   5.61000e-02   1.36630e-02   1.39782e+02   1.42200e+02
           562   5.62000e-02   1.36701e-02   1.39985e+02   1.42400e+02
           563   5.63000e-02   1.36776e-02   1.40185e+02   1.42600e+02
           564   5.64000e-02   1.36854e-02   1.40384e+02   1.42800e+02
           565   5.65000e-02   1.36947e-02   1.40585e+02   1.43000e+02
           566   5.66000e-02   1.37054e-02   1.40783e+02   1.43200e+02
           567   5.67000e-02   1.37175e-02   1.40982e+02   1.43400e+02
           568   5.68000e-02   1.37304e-02   1.41183e+02   1.43600e+02
           569   5.69000e-02   1.37439e-02   1.41382e+02   1.43800e+02
           570   5.70000e-02   1.37579e-02   1.41585e+02   1.44000e+02
           571   5.71000e-02   1.37722e-02   1.41784e+02   1.44200e+02
           572   5.72000e-02   1.37871e-02   1.41984e+02   1.44400e+02
           573   5.73000e-02   1.38030e-02   1.42183e+02   1.44600e+02
           574   5.74000e-02   1.38204e-02   1.42378e+02   1.44800e+02
           575   5.75000e-02   1.38392e-02   1.42582e+02   1.45000e+02
           576   5.76000e-02   1.38590e-02   1.42780e+02   1.45200e+02
           577   5.77000e-02   1.38794e-02   1.42983e+02   1.45400e+02
           578   5.78000e-02   1.39006e-02   1.43182e+02   1.45600e+02
           579   5.79000e-02   1.39217e-02   1.43379e+02   1.45800e+02
           580   5.80000e-02   1.39427e-02   1.43580e+02   1.46000e+02
           581   5.81000e-02   1.39631e-02   1.43779e+02   1.46200e+02
           582   5.82000e-02   1.39832e-02   1.43979e+02   1.46400e+02
           583   5.83000e-02   1.40034e-02   1.44181e+02   1.46600e+02
           584   5.84000e-02   1.40238e-02   1.44380e+02   1.46800e+02
           585   5.85000e-02   1.40443e-02   1.44580e+02   1.47000e+02
           586   5.86000e-02   1.40653e-02   1.44780e+02   1.47200e+02
           587   5.87000e-02   1.40861e-02   1.44977e+02   1.47400e+02
           588   5.88000e-02   1.41061e-02   1.45178e+02   1.47600e+02
           589   5.89000e-02   1.41255e-02   1.45379e+02   1.47800e+02
           590   5.90000e-02   1.41442e-02   1.45580e+02   1.48000e+02
           591   5.91000e-02   1.41623e-02   1.45777e+02   1.48200e+02
           592   5.92000e-02   1.41789e-02   1.45977e+02   1.48400e+02
           593   5.93000e-02   1.41954e-02   1.46178e+02   1.48600e+02
           594   5.94000e-02   1.42112e-02   1.46378e+02   1.48800e+02
           595   5.95000e-02   1.42267e-02   1.46576e+02   1.49000e+02
           596   5.96000e-02   1.42414e-02   1.46777e+02   1.49200e+02
           597   5.97000e-02   1.42557e-02   1.46974e+02   1.49400e+02
           598   5.98000e-02   1.42693e-02   1.47174e+02   1.49600e+02
           599   5.99000e-02   1.42831e-02   1.47375e+02   1.49800e+02
           600   6.00000e-02   1.42964e-02   1.47575e+02   1.50000e+02
           601   6.01000e-02   1.43086e-02   1.47776e+02   1.50200e+02
           602   6.02000e-02   1.43201e-02   1.47972e+02   1.50400e+02
           603   6.03000e-02   1.43311e-02   1.48174e+02   1.50600e+02
           604   6.04000e-02   1.43413e-02   1.48373e+02   1.50800e+02
           605   6.05000e-02   1.43506e-02   1.48573e+02   1.51000e+02
           606   6.06000e-02   1.43599e-02   1.48774e+02   1.51200e+02
           607   6.07000e-02   1.43695e-02   1.48969e+02   1.51400e+02
           608   6.08000e-02   1.43795e-02   1.49173e+02   1.51600e+02
           609   6.09000e-02   1.43906e-02   1.49375e+02   1.51800e+02
           610   6.10000e-02   1.44024e-02   1.49574e+02   1.52000e+02
           611   6.11000e-02   1.44154e-02   1.49773e+02   1.52200e+02
           612   6.12000e-02   1.44295e-02   1.49969e+02   1.52400e+02
           613   6.13000e-02   1.44441e-02   1.50169e+02   1.52600e+02
           614   6.14000e-02   1.44597e-02   1.50370e+02   1.52800e+02
           615   6.15000e-02   1.44756e-02   1.50568e+02   1.53000e+02
           616   6.16000e-02   1.44917e-02   1.50773e+02   1.53200e+02
           617   6.17000e-02   1.45087e-02   1.50971e+02   1.53400e+02
           618   6.18000e-02   1.45261e-02   1.51169e+02   1.53600e+02
           619   6.19000e-02   1.45433e-02   1.51369e+02   1.53800e+02
           620   6.20000e-02   1.45597e-02   1.51570e+02   1.54000e+02
           621   6.21000e-02   1.45762e-02   1.51765e+02   1.54200e+02
           622   6.22000e-02   1.45931e-02   1.51969e+02   1.54400e+02
           623   6.23000e-02   1.46100e-02   1.52170e+02   1.54600e+02
           624   6.24000e-02   1.46274e-02   1.52370e+02   1.54800e+02
           625   6.25000e-02   1.46454e-02   1.52568e+02   1.55000e+02
           626   6.26000e-02   1.46635e-02   1.52768e+02   1.55200e+02
           627   6.27000e-02   1.46817e-02   1.52966e+02   1.55400e+02
           628   6.28000e-02   1.46986e-02   1.53169e+02   1.55600e+02
           629   6.29000e-02   1.47137e-02   1.53368e+02   1.55800e+02
           630   6.30000e-02   1.47272e-02   1.53568e+02   1.56000e+02
           631   6.31000e-02   1.47396e-02   1.53766e+02   1.56200e+02
           632   6.32000e-02   1.47518e-02   1.53967e+02   1.56400e+02
           633   6.33000e-02   1.47642e-02   1.54165e+02   1.56600e+02
           634   6.34000e-02   1.47767e-02   1.54367e+02   1.56800e+02
           635   6.35000e-02   1.47895e-02   1.54569e+02   1.57000e+02
           636   6.36000e-02   1.48036e-02   1.54768e+02   1.57200e+02
           637   6.37000e-02   1.48193e-02   1.54965e+02   1.57400e+02
           638   6.38000e-02   1.48360e-02   1.55167e+02   1.57600e+02
           639   6.39000e-02   1.48531e-02   1.55364e+02   1.57800e+02
           640   6.40000e-02   1.48707e-02   1.55562e+02   1.58000e+02
           641   6.41000e-02   1.48894e-02   1.55764e+02   1.58200e+02
           642   6.42000e-02   1.49088e-02   1.55964e+02   1.58400e+02
           643   6.43000e-02   1.49293e-02   1.56164e+02   1.58600e+02
           644   6.44000e-02   1.49509e-02   1.56359e+02   1.58800e+02
           645   6.45000e-02   1.49737e-02   1.56560e+02   1.59000e+02
           646   6.46000e-02   1.49968e-02   1.56758e+02   1.59200e+02
           647   6.47000e-02   1.50207e-02   1.56961e+02   1.59400e+02
           648   6.48000e-02   1.50444e-02   1.57163e+02   1.59600e+02
           649   6.49000e-02   1.50679e-02   1.57364e+02   1.59800e+02
           650   6.50000e-02   1.50919e-02   1.57564e+02   1.60000e+02
           651   6.51000e-02   1.51162e-02   1.57760e+02   1.60200e+02
           652   6.52000e-02   1.51405e-02   1.57958e+02   1.60400e+02
           653   6.53000e-02   1.51650e-02   1.58161e+02   1.60600e+02
           654   6.54000e-02   1.51885e-02   1.58362e+02   1.60800e+02
           655   6.55000e-02   1.52107e-02   1.58560e+02   1.61000e+02
           656   6.56000e-02   1.52315e-02   1.58761e+02   1.61200e+02
           657   6.57000e-02   1.52516e-02   1.58958e+02   1.61400e+02
           658   6.58000e-02   1.52713e-02   1.59160e+02   1.61600e+02
           659   6.59000e-02   1.52904e-02   1.59356e+02   1.61800e+02
           660   6.60000e-02   1.53092e-02   1.59560e+02   1.62000e+02
           661   6.61000e-02   1.53289e-02   1.59759e+02   1.62200e+02
           662   6.62000e-02   1.53494e-02   1.59957e+02   1.62400e+02
           663   6.63000e-02   1.53719e-02   1.60156e+02   1.62600e+02
           664   6.64000e-02   1.53948e-02   1.60355e+02   1.62800e+02
           665   6.65000e-02   1.54190e-02   1.60555e+02   1.63000e+02
           666   6.66000e-02   1.54444e-02   1.60755e+02   1.63200e+02
           667   6.67000e-02   1.54694e-02   1.60957e+02   1.63400e+02
           668   6.68000e-02   1.54952e-02   1.61155e+02   1.63600e+02
           669   6.69000e-02   1.55215e-02   1.61357e+02   1.63800e+02
           670   6.70000e-02   1.55501e-02   1.61556e+02   1.64000e+02
           671   6.71000e-02   1.55800e-02   1.61754e+02   1.64200e+02
           672   6.72000e-02   1.56108e-02   1.61954e+02   1.64400e+02
           673   6.73000e-02   1.56416e-02   1.62156e+02   1.64600e+02
           674   6.74000e-02   1.56730e-02   1.62354e+02   1.64800e+02
           675   6.75000e-02   1.57040e-02   1.62555e+02   1.65000e+02
           676   6.76000e-02   1.57354e-02   1.62753e+02   1.65200e+02
           677   6.77000e-02   1.57667e-02   1.62951e+02   1.65400e+02
           678   6.78000e-02   1.57982e-02   1.63155e+02   1.65600e+02
           679   6.79000e-02   1.58291e-02   1.63353e+02   1.65800e+02
           680   6.80000e-02   1.58593e-02   1.63554e+02   1.66000e+02
           681   6.81000e-02   1.58879e-02   1.63752e+02   1.66200e+02
           682   6.82000e-02   1.59145e-02   1.63952e+02   1.66400e+02
           683   6.83000e-02   1.59402e-02   1.64152e+02   1.66600e+02
           684   6.84000e-02   1.59647e-02   1.64353e+02   1.66800e+02
           685   6.85000e-02   1.59885e-02   1.64550e+02   1.67000e+02
           686   6.86000e-02   1.60113e-02   1.64752e+02   1.67200e+02
           687   6.87000e-02   1.60341e-02   1.64952e+02   1.67400e+02
           688   6.88000e-02   1.60575e-02   1.65150e+02   1.67600e+02
           689   6.89000e-02   1.60819e-02   1.65350e+02   1.67800e+02
           690   6.90000e-02   1.61076e-02   1.65551e+02   1.68000e+02
           691   6.91000e-02   1.61341e-02   1.65752e+02   1.68200e+02
           692   6.92000e-02   1.61603e-02   1.65950e+02   1.68400e+02
           693   6.93000e-02   1.61867e-02   1.66147e+02   1.68600e+02
           694   6.94000e-02   1.62126e-02   1.66349e+02   1.68800e+02
           695   6.95000e-02   1.62381e-02   1.66546e+02   1.69000e+02
           696   6.96000e-02   1.62628e-02   1.66749e+02   1.69200e+02
           697   6.97000e-02   1.62863e-02   1.66948e+02   1.69400e+02
           698   6.98000e-02   1.63092e-02   1.67146e+02   1.69600e+02
           699   6.99000e-02   1.63311e-02   1.67349e+02   1.69800e+02
           700   7.00000e-02   1.63523e-02   1.67546e+02   1.70000e+02
           701   7.01000e-02   1.63732e-02   1.67746e+02   1.70200e+02
           702   7.02000e-02   1.63945e-02   1.67943e+02   1.70400e+02
           703   7.03000e-02   1.64159e-02   1.68143e+02   1.70600e+02
           704   7.04000e-02   1.64379e-02   1.68345e+02   1.70800e+02
           705   7.05000e-02   1.64605e-02   1.68545e+02   1.71000e+02
           706   7.06000e-02   1.64828e-02   1.68744e+02   1.71200e+02
           707   7.07000e-02   1.65048e-02   1.68946e+02   1.71400e+02
           708   7.08000e-02   1.65268e-02   1.69143e+02   1.71600e+02
           709   7.09000e-02   1.65487e-02   1.69345e+02   1.71800e+02
           710   7.10000e-02   1.65704e-02   1.69543e+02   1.72000e+02
           711   7.11000e-02   1.65907e-02   1.69743e+02   1.72200e+02
           712   7.12000e-02   1.66107e-02   1.69945e+02   1.72400e+02
           713   7.13000e-02   1.66308e-02   1.70145e+02   1.72600e+02
           714   7.14000e-02   1.66506e-02   1.70344e+02   1.72800e+02
           715   7.15000e-02   1.66710e-02   1.70538e+02   1.73000e+02
           716   7.16000e-02   1.66917e-02   1.70742e+02   1.73200e+02
           717   7.17000e-02   1.67122e-02   1.70943e+02   1.73400e+02
           718   7.18000e-02   1.67325e-02   1.71145e+02   1.73600e+02
           719   7.19000e-02   1.67513e-02   1.71343e+02   1.73800e+02
           720   7.20000e-02   1.67690e-02   1.71543e+02   1.74000e+02
           721   7.21000e-02   1.67855e-02   1.71738e+02   1.74200e+02
           722   7.22000e-02   1.68022e-02   1.71943e+02   1.74400e+02
           723   7.23000e-02   1.68192e-02   1.72140e+02   1.74600e+02
           724   7.24000e-02   1.68371e-02   1.72340e+02   1.74800e+02
           725   7.25000e-02   1.68569e-02   1.72539e+02   1.75000e+02
           726   7.26000e-02   1.68783e-02   1.72739e+02   1.75200e+02
           727   7.27000e-02   1.69013e-02   1.72939e+02   1.75400e+02
           728   7.28000e-02   1.69248e-02   1.73137e+02   1.75600e+02
           729   7.29000e-02   1.69484e-02   1.73339e+02   1.75800e+02
           730   7.30000e-02   1.69723e-02   1.73539e+02   1.76000e+02
           731   7.31000e-02   1.69963e-02   1.73739e+02   1.76200e+02
           732   7.32000e-02   1.70207e-02   1.73936e+02   1.76400e+02
           733   7.33000e-02   1.70452e-02   1.74137e+02   1.76600e+02
           734   7.34000e-02   1.70692e-02   1.74335e+02   1.76800e+02
           735   7.35000e-02   1.70931e-02   1.74536e+02   1.77000e+02
           736   7.36000e-02   1.71182e-02   1.74740e+02   1.77200e+02
           737   7.37000e-02   1.71439e-02   1.74937e+02   1.77400e+02
           738   7.38000e-02   1.71700e-02   1.75138e+02   1.77600e+02
           739   7.39000e-02   1.71970e-02   1.75337e+02   1.77800e+02
           740   7.40000e-02   1.72234e-02   1.75536e+02   1.78000e+02
           741   7.41000e-02   1.72491e-02   1.75736e+02   1.78200e+02
           742   7.42000e-02   1.72734e-02   1.75934e+02   1.78400e+02
           743   7.43000e-02   1.72970e-02   1.76136e+02   1.78600e+02
           744   7.44000e-02   1.73199e-02   1.76334e+02   1.78800e+02
           745   7.45000e-02   1.73433e-02   1.76532e+02   1.79000e+02
           746   7.46000e-02   1.73669e-02   1.76732e+02   1.79200e+02
           747   7.47000e-02   1.73919e-02   1.76931e+02   1.79400e+02
           748   7.48000e-02   1.74176e-02   1.77134e+02   1.79600e+02
           749   7.49000e-02   1.74432e-02   1.77334e+02   1.79800e+02
           750   7.50000e-02   1.74685e-02   1.77533e+02   1.80000e+02
           751   7.51000e-02   1.74928e-02   1.77733e+02   1.80200e+02
           752   7.52000e-02   1.75154e-02   1.77932e+02   1.80400e+02
           753   7.53000e-02   1.75377e-02   1.78129e+02   1.80600e+02
           754   7.54000e-02   1.75600e-02   1.78334e+02   1.80800e+02
           755   7.55000e-02   1.75829e-02   1.78530e+02   1.81000e+02
           756   7.56000e-02   1.76055e-02   1.78732e+02   1.81200e+02
           757   7.57000e-02   1.76289e-02   1.78928e+02   1.81400e+02
           758   7.58000e-02   1.76532e-02   1.79130e+02   1.81600e+02
           759   7.59000e-02   1.76781e-02   1.79329e+02   1.81800e+02
           760   7.60000e-02   1.77046e-02   1.79528e+02   1.82000e+02
           761   7.61000e-02   1.77327e-02   1.79730e+02   1.82200e+02
           762   7.62000e-02   1.77625e-02   1.79933e+02   1.82400e+02
           763   7.63000e-02   1.77936e-02   1.80130e+02   1.82600e+02
           764   7.64000e-02   1.78256e-02   1.80327e+02   1.82800e+02
           765   7.65000e-02   1.78566e-02   1.80524e+02   1.83000e+02
           766   7.66000e-02   1.78871e-02   1.80727e+02   1.83200e+02
           767   7.67000e-02   1.79161e-02   1.80929e+02   1.83400e+02
           768   7.68000e-02   1.79442e-02   1.81126e+02   1.83600e+02
           769   7.69000e-02   1.79721e-02   1.81328e+02   1.83800e+02
           770   7.70000e-02   1.79996e-02   1.81527e+02   1.84000e+02
           771   7.71000e-02   1.80271e-02   1.81725e+02   1.84200e+02
           772   7.72000e-02   1.80539e-02   1.81924e+02   1.84400e+02
           773   7.73000e-02   1.80800e-02   1.82125e+02   1.84600e+02
           774   7.74000e-02   1.81046e-02   1.82325e+02   1.84800e+02
           775   7.75000e-02   1.81281e-02   1.82527e+02   1.85000e+02
           776   7.76000e-02   1.81514e-02   1.82724e+02   1.85200e+02
           777   7.77000e-02   1.81748e-02   1.82925e+02   1.85400e+02
           778   7.78000e-02   1.81986e-02   1.83123e+02   1.85600e+02
           779   7.79000e-02   1.82224e-02   1.83324e+02   1.85800e+02
           780   7.80000e-02   1.82472e-02   1.83526e+02   1.86000e+02
           781   7.81000e-02   1.82726e-02   1.83726e+02   1.86200e+02
           782   7.82000e-02   1.82988e-02   1.83926e+02   1.86400e+02
           783   7.83000e-02   1.83262e-02   1.84124e+02   1.86600e+02
           784   7.84000e-02   1.83530e-02   1.84320e+02   1.86800e+02
           785   7.85000e-02   1.83804e-02   1.84522e+02   1.87000e+02
           786   7.86000e-02   1.84073e-02   1.84722e+02   1.87200e+02
           787   7.87000e-02   1.84353e-02   1.84921e+02   1.87400e+02
           788   7.88000e-02   1.84645e-02   1.85124e+02   1.87600e+02
           789   7.89000e-02   1.84943e-02   1.85320e+02   1.87800e+02
           790   7.90000e-02   1.85245e-02   1.85517e+02   1.88000e+02
           791   7.91000e-02   1.85550e-02   1.85719e+02   1.88200e+02
           792   7.92000e-02   1.85862e-02   1.85920e+02   1.88400e+02
           793   7.93000e-02   1.86170e-02   1.86120e+02   1.88600e+02
           794   7.94000e-02   1.86479e-02   1.86319e+02   1.88800e+02
           795   7.95000e-02   1.86778e-02   1.86521e+02   1.89000e+02
           796   7.96000e-02   1.87074e-02   1.86719e+02   1.89200e+02
           797   7.97000e-02   1.87357e-02   1.86920e+02   1.89400e+02
           798   7.98000e-02   1.87633e-02   1.87121e+02   1.89600e+02
           799   7.99000e-02   1.87906e-02   1.87323e+02   1.89800e+02
           800   8.00000e-02   1.88175e-02   1.87520e+02   1.90000e+02
           801   8.01000e-02   1.88456e-02   1.87717e+02   1.90200e+02
           802   8.02000e-02   1.88752e-02   1.87917e+02   1.90400e+02
           803   8.03000e-02   1.89067e-02   1.88116e+02   1.90600e+02
           804   8.04000e-02   1.89403e-02   1.88318e+02   1.90800e+02
           805   8.05000e-02   1.89765e-02   1.88518e+02   1.91000e+02
           806   8.06000e-02   1.90139e-02   1.88719e+02   1.91200e+02
           807   8.07000e-02   1.90527e-02   1.88916e+02   1.91400e+02
           808   8.08000e-02   1.90925e-02   1.89114e+02   1.91600e+02
           809   8.09000e-02   1.91319e-02   1.89315e+02   1.91800e+02
           810   8.10000e-02   1.91711e-02   1.89518e+02   1.92000e+02
           811   8.11000e-02   1.92102e-02   1.89718e+02   1.92200e+02
           812   8.12000e-02   1.92492e-02   1.89918e+02   1.92400e+02
           813   8.13000e-02   1.92881e-02   1.90118e+02   1.92600e+02
           814   8.14000e-02   1.93266e-02   1.90314e+02   1.92800e+02
           815   8.15000e-02   1.93642e-02   1.90514e+02   1.93000e+02
           816   8.16000e-02   1.94007e-02   1.90714e+02   1.93200e+02
           817   8.17000e-02   1.94365e-02   1.90913e+02   1.93400e+02
           818   8.18000e-02   1.94721e-02   1.91114e+02   1.93600e+02
           819   8.19000e-02   1.95075e-02   1.91315e+02   1.93800e+02
           820   8.20000e-02   1.95436e-02   1.91513e+02   1.94000e+02
           821   8.21000e-02   1.95785e-02   1.91712e+02   1.94200e+02
           822   8.22000e-02   1.96125e-02   1.91910e+02   1.94400e+02
           823   8.23000e-02   1.96460e-02   1.92112e+02   1.94600e+02
           824   8.24000e-02   1.96801e-02   1.92312e+02   1.94800e+02
           825   8.25000e-02   1.97146e-02   1.92513e+02   1.95000e+02
           826   8.26000e-02   1.97484e-02   1.92710e+02   1.95200e+02
           827   8.27000e-02   1.97823e-02   1.92909e+02   1.95400e+02
           828   8.28000e-02   1.98166e-02   1.93108e+02   1.95600e+02
           829   8.29000e-02   1.98518e-02   1.93309e+02   1.95800e+02
           830   8.30000e-02   1.98896e-02   1.93511e+02   1.96000e+02
           831   8.31000e-02   1.99294e-02   1.93710e+02   1.96200e+02
           832   8.32000e-02   1.99715e-02   1.93911e+02   1.96400e+02
           833   8.33000e-02   2.00148e-02   1.94105e+02   1.96600e+02
           834   8.34000e-02   2.00594e-02   1.94309e+02   1.96800e+02
           835   8.35000e-02   2.01052e-02   1.94509e+02   1.97000e+02
           836   8.36000e-02   2.01529e-02   1.94709e+02   1.97200e+02
           837   8.37000e-02   2.02027e-02   1.94907e+02   1.97400e+02
           838   8.38000e-02   2.02528e-02   1.95110e+02   1.97600e+02
           839   8.39000e-02   2.03031e-02   1.95305e+02   1.97800e+02
           840   8.40000e-02   2.03537e-02   1.95507e+02   1.98000e+02
           841   8.41000e-02   2.04033e-02   1.95709e+02   1.98200e+02
           842   8.42000e-02   2.04527e-02   1.95908e+02   1.98400e+02
           843   8.43000e-02   2.05017e-02   1.96105e+02   1.98600e+02
           844   8.44000e-02   2.05495e-02   1.96306e+02   1.98800e+02
           845   8.45000e-02   2.05963e-02   1.96506e+02   1.99000e+02
           846   8.46000e-02   2.06416e-02   1.96707e+02   1.99200e+02
           847   8.47000e-02   2.06851e-02   1.96904e+02   1.99400e+02
           848   8.48000e-02   2.07274e-02   1.97107e+02   1.99600e+02
           849   8.49000e-02   2.07680e-02   1.97307e+02   1.99800e+02
           850   8.50000e-02   2.08077e-02   1.97503e+02   2.00000e+02
           851   8.51000e-02   2.08455e-02   1.97701e+02   2.00200e+02
           852   8.52000e-02   2.08832e-02   1.97902e+02   2.00400e+02
           853   8.53000e-02   2.09194e-02   1.98103e+02   2.00600e+02
           854   8.54000e-02   2.09569e-02   1.98305e+02   2.00800e+02
           855   8.55000e-02   2.09947e-02   1.98501e+02   2.01000e+02
           856   8.56000e-02   2.10335e-02   1.98700e+02   2.01200e+02
           857   8.57000e-02   2.10734e-02   1.98903e+02   2.01400e+02
           858   8.58000e-02   2.11141e-02   1.99103e+02   2.01600e+02
           859   8.59000e-02   2.11548e-02   1.99300e+02   2.01800e+02
           860   8.60000e-02   2.11967e-02   1.99503e+02   2.02000e+02
           861   8.61000e-02   2.12387e-02   1.99701e+02   2.02200e+02
           862   8.62000e-02   2.12809e-02   1.99900e+02   2.02400e+02
           863   8.63000e-02   2.13226e-02   2.00100e+02   2.02600e+02
           864   8.64000e-02   2.13649e-02   2.00298e+02   2.02800e+02
           865   8.65000e-02   2.14076e-02   2.00499e+02   2.03000e+02
           866   8.66000e-02   2.14508e-02   2.00699e+02   2.03200e+02
           867   8.67000e-02   2.14949e-02   2.00899e+02   2.03400e+02
           868   8.68000e-02   2.15400e-02   2.01097e+02   2.03600e+02
           869   8.69000e-02   2.15854e-02   2.01300e+02   2.03800e+02
           870   8.70000e-02   2.16304e-02   2.01499e+02   2.04000e+02
           871   8.71000e-02   2.16756e-02   2.01698e+02   2.04200e+02
           872   8.72000e-02   2.17209e-02   2.01899e+02   2.04400e+02
           873   8.73000e-02   2.17662e-02   2.02100e+02   2.04600e+02
           874   8.74000e-02   2.18101e-02   2.02298e+02   2.04800e+02
           875   8.75000e-02   2.18528e-02   2.02496e+02   2.05000e+02
           876   8.76000e-02   2.18934e-02   2.02695e+02   2.05200e+02
           877   8.77000e-02   2.19331e-02   2.02897e+02   2.05400e+02
           878   8.78000e-02   2.19723e-02   2.03097e+02   2.05600e+02
           879   8.79000e-02   2.20106e-02   2.03298e+02   2.05800e+02
           880   8.80000e-02   2.20481e-02   2.03494e+02   2.06000e+02
           881   8.81000e-02   2.20853e-02   2.03696e+02   2.06200e+02
           882   8.82000e-02   2.21236e-02   2.03896e+02   2.06400e+02
           883   8.83000e-02   2.21630e-02   2.04093e+02   2.06600e+02
           884   8.84000e-02   2.22039e-02   2.04295e+02   2.06800e+02
           885   8.85000e-02   2.22462e-02   2.04495e+02   2.07000e+02
           886   8.86000e-02   2.22895e-02   2.04696e+02   2.07200e+02
           887   8.87000e-02   2.23336e-02   2.04893e+02   2.07400e+02
           888   8.88000e-02   2.23778e-02   2.05091e+02   2.07600e+02
           889   8.89000e-02   2.24219e-02   2.05294e+02   2.07800e+02
           890   8.90000e-02   2.24658e-02   2.05497e+02   2.08000e+02
           891   8.91000e-02   2.25099e-02   2.05694e+02   2.08200e+02
           892   8.92000e-02   2.25536e-02   2.05893e+02   2.08400e+02
           893   8.93000e-02   2.25964e-02   2.06091e+02   2.08600e+02
           894   8.94000e-02   2.26383e-02   2.06293e+02   2.08800e+02
           895   8.95000e-02   2.26792e-02   2.06493e+02   2.09000e+02
           896   8.96000e-02   2.27195e-02   2.06689e+02   2.09200e+02
           897   8.97000e-02   2.27603e-02   2.06892e+02   2.09400e+02
           898   8.98000e-02   2.28003e-02   2.07092e+02   2.09600e+02
           899   8.99000e-02   2.28399e-02   2.07293e+02   2.09800e+02
           900   9.00000e-02   2.28798e-02   2.07490e+02   2.10000e+02
           901   9.01000e-02   2.29195e-02   2.07689e+02   2.10200e+02
           902   9.02000e-02   2.29589e-02   2.07890e+02   2.10400e+02
           903   9.03000e-02   2.29974e-02   2.08090e+02   2.10600e+02
           904   9.04000e-02   2.30347e-02   2.08290e+02   2.10800e+02
           905   9.05000e-02   2.30713e-02   2.08489e+02   2.11000e+02
           906   9.06000e-02   2.31082e-02   2.08687e+02   2.11200e+02
           907   9.07000e-02   2.31454e-02   2.08888e+02   2.11400e+02
           908   9.08000e-02   2.31833e-02   2.09087e+02   2.11600e+02
           909   9.09000e-02   2.32212e-02   2.09290e+02   2.11800e+02
           910   9.10000e-02   2.32594e-02   2.09486e+02   2.12000e+02
           911   9.11000e-02   2.32986e-02   2.09688e+02   2.12200e+02
           912   9.12000e-02   2.33382e-02   2.09885e+02   2.12400e+02
           913   9.13000e-02   2.33773e-02   2.10087e+02   2.12600e+02
           914   9.14000e-02   2.34165e-02   2.10285e+02   2.12800e+02
           915   9.15000e-02   2.34557e-02   2.10487e+02   2.13000e+02
           916   9.16000e-02   2.34953e-02   2.10687e+02   2.13200e+02
           917   9.17000e-02   2.35343e-02   2.10883e+02   2.13400e+02
           918   9.18000e-02   2.35732e-02   2.11084e+02   2.13600e+02
           919   9.19000e-02   2.36121e-02   2.11284e+02   2.13800e+02
           920   9.20000e-02   2.36504e-02   2.11486e+02   2.14000e+02
           921   9.21000e-02   2.36890e-02   2.11685e+02   2.14200e+02
           922   9.22000e-02   2.37274e-02   2.11888e+02   2.14400e+02
           923   9.23000e-02   2.37675e-02   2.12081e+02   2.14600e+02
           924   9.24000e-02   2.38072e-02   2.12281e+02   2.14800e+02
           925   9.25000e-02   2.38466e-02   2.12483e+02   2.15000e+02
           926   9.26000e-02   2.38856e-02   2.12682e+02   2.15200e+02
           927   9.27000e-02   2.39246e-02   2.12883e+02   2.15400e+02
           928   9.28000e-02   2.39642e-02   2.13083e+02   2.15600e+02
           929   9.29000e-02   2.40037e-02   2.13282e+02   2.15800e+02
           930   9.30000e-02   2.40455e-02   2.13482e+02   2.16000e+02
           931   9.31000e-02   2.40879e-02   2.13681e+02   2.16200e+02
           932   9.32000e-02   2.41303e-02   2.13881e+02   2.16400e+02
           933   9.33000e-02   2.41737e-02   2.14081e+02   2.16600e+02
           934   9.34000e-02   2.42174e-02   2.14281e+02   2.16800e+02
           935   9.35000e-02   2.42605e-02   2.14479e+02   2.17000e+02
           936   9.36000e-02   2.43051e-02   2.14683e+02   2.17200e+02
           937   9.37000e-02   2.43495e-02   2.14880e+02   2.17400e+02
           938   9.38000e-02   2.43940e-02   2.15080e+02   2.17600e+02
           939   9.39000e-02   2.44377e-02   2.15281e+02   2.17800e+02
           940   9.40000e-02   2.44808e-02   2.15479e+02   2.18000e+02
           941   9.41000e-02   2.45242e-02   2.15677e+02   2.18200e+02
           942   9.42000e-02   2.45684e-02   2.15879e+02   2.18400e+02
           943   9.43000e-02   2.46145e-02   2.16077e+02   2.18600e+02
           944   9.44000e-02   2.46601e-02   2.16280e+02   2.18800e+02
           945   9.45000e-02   2.47058e-02   2.16479e+02   2.19000e+02
           946   9.46000e-02   2.47514e-02   2.16680e+02   2.19200e+02
           947   9.47000e-02   2.47957e-02   2.16876e+02   2.19400e+02
           948   9.48000e-02   2.48406e-02   2.17076e+02   2.19600e+02
           949   9.49000e-02   2.48859e-02   2.17274e+02   2.19800e+02
           950   9.50000e-02   2.49324e-02   2.17474e+02   2.20000e+02
           951   9.51000e-02   2.49798e-02   2.17678e+02   2.20200e+02
           952   9.52000e-02   2.50291e-02   2.17876e+02   2.20400e+02
           953   9.53000e-02   2.50776e-02   2.18076e+02   2.20600e+02
           954   9.54000e-02   2.51267e-02   2.18274e+02   2.20800e+02
           955   9.55000e-02   2.51763e-02   2.18474e+02   2.21000e+02
           956   9.56000e-02   2.52258e-02   2.18677e+02   2.21200e+02
           957   9.57000e-02   2.52744e-02   2.18875e+02   2.21400e+02
           958   9.58000e-02   2.53224e-02   2.19075e+02   2.21600e+02
           959   9.59000e-02   2.53704e-02   2.19274e+02   2.21800e+02
           960   9.60000e-02   2.54190e-02   2.19471e+02   2.22000e+02
           961   9.61000e-02   2.54676e-02   2.19670e+02   2.22200e+02
           962   9.62000e-02   2.55145e-02   2.19871e+02   2.22400e+02
           963   9.63000e-02   2.55609e-02   2.20072e+02   2.22600e+02
           964   9.64000e-02   2.56056e-02   2.20276e+02   2.22800e+02
           965   9.65000e-02   2.56512e-02   2.20473e+02   2.23000e+02
           966   9.66000e-02   2.56977e-02   2.20670e+02   2.23200e+02
           967   9.67000e-02   2.57458e-02   2.20872e+02   2.23400e+02
           968   9.68000e-02   2.57955e-02   2.21073e+02   2.23600e+02
           969   9.69000e-02   2.58457e-02   2.21274e+02   2.23800e+02
           970   9.70000e-02   2.58965e-02   2.21474e+02   2.24000e+02
           971   9.71000e-02   2.59480e-02   2.21670e+02   2.24200e+02
           972   9.72000e-02   2.60007e-02   2.21868e+02   2.24400e+02
           973   9.73000e-02   2.60562e-02   2.22069e+02   2.24600e+02
           974   9.74000e-02   2.61137e-02   2.22271e+02   2.24800e+02
           975   9.75000e-02   2.61731e-02   2.22471e+02   2.25000e+02
           976   9.76000e-02   2.62329e-02   2.22670e+02   2.25200e+02
           977   9.77000e-02   2.62925e-02   2.22868e+02   2.25400e+02
           978   9.78000e-02   2.63519e-02   2.23070e+02   2.25600e+02
           979   9.79000e-02   2.64116e-02   2.23268e+02   2.25800e+02
           980   9.80000e-02   2.64713e-02   2.23469e+02   2.26000e+02
           981   9.81000e-02   2.65306e-02   2.23670e+02   2.26200e+02
           982   9.82000e-02   2.65889e-02   2.23870e+02   2.26400e+02
           983   9.83000e-02   2.66476e-02   2.24067e+02   2.26600e+02
           984   9.84000e-02   2.67065e-02   2.24267e+02   2.26800e+02
           985   9.85000e-02   2.67655e-02   2.24468e+02   2.27000e+02
           986   9.86000e-02   2.68236e-02   2.24668e+02   2.27200e+02
           987   9.87000e-02   2.68807e-02   2.24869e+02   2.27400e+02
           988   9.88000e-02   2.69356e-02   2.25067e+02   2.27600e+02
           989   9.89000e-02   2.69898e-02   2.25266e+02   2.27800e+02
           990   9.90000e-02   2.70443e-02   2.25464e+02   2.28000e+02
           991   9.91000e-02   2.70991e-02   2.25667e+02   2.28200e+02
           992   9.92000e-02   2.71553e-02   2.25867e+02   2.28400e+02
           993   9.93000e-02   2.72131e-02   2.26066e+02   2.28600e+02
           994   9.94000e-02   2.72717e-02   2.26266e+02   2.28800e+02
           995   9.95000e-02   2.73312e-02   2.26465e+02   2.29000e+02
           996   9.96000e-02   2.73921e-02   2.26664e+02   2.29200e+02
           997   9.97000e-02   2.74546e-02   2.26866e+02   2.29400e+02
           998   9.98000e-02   2.75190e-02   2.27065e+02   2.29600e+02
           999   9.99000e-02   2.75849e-02   2.27266e+02   2.29800e+02
          1000   1.00000e-01   2.76526e-02   2.27467e+02   2.30000e+02
          1001   1.00100e-01   2.77220e-02   2.27664e+02   2.30200e+02
          1002   1.00200e-01   2.77923e-02   2.27862e+02   2.30400e+02
          1003   1.00300e-01   2.78631e-02   2.28063e+02   2.30600e+02
          1004   1.00400e-01   2.79332e-02   2.28266e+02   2.30800e+02
          1005   1.00500e-01   2.80031e-02   2.28465e+02   2.31000e+02
          1006   1.00600e-01   2.80724e-02   2.28663e+02   2.31200e+02
          1007   1.00700e-01   2.81415e-02   2.28864e+02   2.31400e+02
          1008   1.00800e-01   2.82096e-02   2.29060e+02   2.31600e+02
          1009   1.00900e-01   2.82778e-02   2.29260e+02   2.31800e+02
          1010   1.01000e-01   2.83461e-02   2.29462e+02   2.32000e+02
          1011   1.01100e-01   2.84135e-02   2.29662e+02   2.32200e+02
          1012   1.01200e-01   2.84802e-02   2.29864e+02   2.32400e+02
          1013   1.01300e-01   2.85468e-02   2.30061e+02   2.32600e+02
          1014   1.01400e-01   2.86136e-02   2.30261e+02   2.32800e+02
          1015   1.01500e-01   2.86819e-02   2.30459e+02   2.33000e+02
          1016   1.01600e-01   2.87518e-02   2.30661e+02   2.33200e+02
          1017   1.01700e-01   2.88220e-02   2.30861e+02   2.33400e+02
          1018   1.01800e-01   2.88928e-02   2.31061e+02   2.33600e+02
          1019   1.01900e-01   2.89653e-02   2.31258e+02   2.33800e+02
          1020   1.02000e-01   2.90391e-02   2.31457e+02   2.34000e+02
          1021   1.02100e-01   2.91150e-02   2.31657e+02   2.34200e+02
          1022   1.02200e-01   2.91916e-02   2.31859e+02   2.34400e+02
          1023   1.02300e-01   2.92715e-02   2.32059e+02   2.34600e+02
          1024   1.02400e-01   2.93515e-02   2.32259e+02   2.34800e+02
          1025   1.02500e-01   2.94321e-02   2.32458e+02   2.35000e+02
          1026   1.02600e-01   2.95130e-02   2.32655e+02   2.35200e+02
          1027   1.02700e-01   2.95948e-02   2.32856e+02   2.35400e+02
          1028   1.02800e-01   2.96756e-02   2.33056e+02   2.35600e+02
          1029   1.02900e-01   2.97558e-02   2.33256e+02   2.35800e+02
          1030   1.03000e-01   2.98362e-02   2.33457e+02   2.36000e+02
          1031   1.03100e-01   2.99160e-02   2.33656e+02   2.36200e+02
          1032   1.03200e-01   2.99957e-02   2.33855e+02   2.36400e+02
          1033   1.03300e-01   3.00738e-02   2.34056e+02   2.36600e+02
          1034   1.03400e-01   3.01522e-02   2.34256e+02   2.36800e+02
          1035   1.03500e-01   3.02299e-02   2.34456e+02   2.37000e+02
          1036   1.03600e-01   3.03071e-02   2.34653e+02   2.37200e+02
          1037   1.03700e-01   3.03835e-02   2.34854e+02   2.37400e+02
          1038   1.03800e-01   3.04588e-02   2.35053e+02   2.37600e+02
          1039   1.03900e-01   3.05338e-02   2.35254e+02   2.37800e+02
          1040   1.04000e-01   3.06093e-02   2.35455e+02   2.38000e+02
          1041   1.04100e-01   3.06841e-02   2.35655e+02   2.38200e+02
          1042   1.04200e-01   3.07591e-02   2.35852e+02   2.38400e+02
          1043   1.04300e-01   3.08347e-02   2.36053e+02   2.38600e+02
          1044   1.04400e-01   3.09112e-02   2.36249e+02   2.38800e+02
          1045   1.04500e-01   3.09868e-02   2.36451e+02   2.39000e+02
          1046   1.04600e-01   3.10626e-02   2.36651e+02   2.39200e+02
          1047   1.04700e-01   3.11407e-02   2.36852e+02   2.39400e+02
          1048   1.04800e-01   3.12185e-02   2.37049e+02   2.39600e+02
          1049   1.04900e-01   3.12982e-02   2.37252e+02   2.39800e+02
          1050   1.05000e-01   3.13783e-02   2.37451e+02   2.40000e+02
          1051   1.05100e-01   3.14598e-02   2.37651e+02   2.40200e+02
          1052   1.05200e-01   3.15418e-02   2.37854e+02   2.40400e+02
          1053   1.05300e-01   3.16241e-02   2.38051e+02   2.40600e+02
          1054   1.05400e-01   3.17059e-02   2.38249e+02   2.40800e+02
          1055   1.05500e-01   3.17883e-02   2.38449e+02   2.41000e+02
          1056   1.05600e-01   3.18696e-02   2.38649e+02   2.41200e+02
          1057   1.05700e-01   3.19510e-02   2.38850e+02   2.41400e+02
          1058   1.05800e-01   3.20308e-02   2.39053e+02   2.41600e+02
          1059   1.05900e-01   3.21125e-02   2.39250e+02   2.41800e+02
          1060   1.06000e-01   3.21935e-02   2.39447e+02   2.42000e+02
          1061   1.06100e-01   3.22762e-02   2.39646e+02   2.42200e+02
          1062   1.06200e-01   3.23594e-02   2.39847e+02   2.42400e+02
          1063   1.06300e-01   3.24432e-02   2.40047e+02   2.42600e+02
          1064   1.06400e-01   3.25261e-02   2.40248e+02   2.42800e+02
          1065   1.06500e-01   3.26085e-02   2.40446e+02   2.43000e+02
          1066   1.06600e-01   3.26897e-02   2.40645e+02   2.43200e+02
          1067   1.06700e-01   3.27699e-02   2.40844e+02   2.43400e+02
          1068   1.06800e-01   3.28498e-02   2.41045e+02   2.43600e+02
          1069   1.06900e-01   3.29293e-02   2.41244e+02   2.43800e+02
          1070   1.07000e-01   3.30090e-02   2.41446e+02   2.44000e+02
          1071   1.07100e-01   3.30886e-02   2.41646e+02   2.44200e+02
          1072   1.07200e-01   3.31678e-02   2.41847e+02   2.44400e+02
          1073   1.07300e-01   3.32460e-02   2.42044e+02   2.44600e+02
          1074   1.07400e-01   3.33240e-02   2.42244e+02   2.44800e+02
          1075   1.07500e-01   3.34014e-02   2.42442e+02   2.45000e+02
          1076   1.07600e-01   3.34790e-02   2.42644e+02   2.45200e+02
          1077   1.07700e-01   3.35571e-02   2.42843e+02   2.45400e+02
          1078   1.07800e-01   3.36363e-02   2.43041e+02   2.45600e+02
          1079   1.07900e-01   3.37158e-02   2.43243e+02   2.45800e+02
          1080   1.08000e-01   3.37958e-02   2.43441e+02   2.46000e+02
          1081   1.08100e-01   3.38761e-02   2.43644e+02   2.46200e+02
          1082   1.08200e-01   3.39562e-02   2.43843e+02   2.46400e+02
          1083   1.08300e-01   3.40360e-02   2.44041e+02   2.46600e+02
          1084   1.08400e-01   3.41170e-02   2.44239e+02   2.46800e+02
          1085   1.08500e-01   3.41974e-02   2.44442e+02   2.47000e+02
          1086   1.08600e-01   3.42801e-02   2.44639e+02   2.47200e+02
          1087   1.08700e-01   3.43635e-02   2.44839e+02   2.47400e+02
          1088   1.08800e-01   3.44468e-02   2.45044e+02   2.47600e+02
          1089   1.08900e-01   3.45309e-02   2.45242e+02   2.47800e+02
          1090   1.09000e-01   3.46137e-02   2.45438e+02   2.48000e+02
          1091   1.09100e-01   3.46963e-02   2.45638e+02   2.48200e+02
          1092   1.09200e-01   3.47772e-02   2.45841e+02   2.48400e+02
          1093   1.09300e-01   3.48583e-02   2.46040e+02   2.48600e+02
          1094   1.09400e-01   3.49382e-02   2.46240e+02   2.48800e+02
          1095   1.09500e-01   3.50178e-02   2.46439e+02   2.49000e+02
          1096   1.09600e-01   3.50976e-02   2.46637e+02   2.49200e+02
          1097   1.09700e-01   3.51764e-02   2.46837e+02   2.49400e+02
          1098   1.09800e-01   3.52546e-02   2.47037e+02   2.49600e+02
          1099   1.09900e-01   3.53326e-02   2.47237e+02   2.49800e+02
          1100   1.10000e-01   3.54102e-02   2.47437e+02   2.50000e+02
          1101   1.10100e-01   3.54877e-02   2.47639e+02   2.50200e+02
          1102   1.10200e-01   3.55661e-02   2.47835e+02   2.50400e+02
          1103   1.10300e-01   3.56461e-02   2.48036e+02   2.50600e+02
          1104   1.10400e-01   3.57284e-02   2.48238e+02   2.50800e+02
          1105   1.10500e-01   3.58126e-02   2.48436e+02   2.51000e+02
          1106   1.10600e-01   3.58981e-02   2.48634e+02   2.51200e+02
          1107   1.10700e-01   3.59844e-02   2.48833e+02   2.51400e+02
          1108   1.10800e-01   3.60714e-02   2.49034e+02   2.51600e+02
          1109   1.10900e-01   3.61593e-02   2.49234e+02   2.51800e+02
          1110   1.11000e-01   3.62478e-02   2.49436e+02   2.52000e+02
          1111   1.11100e-01   3.63362e-02   2.49636e+02   2.52200e+02
          1112   1.11200e-01   3.64255e-02   2.49835e+02   2.52400e+02
          1113   1.11300e-01   3.65150e-02   2.50036e+02   2.52600e+02
          1114   1.11400e-01   3.66042e-02   2.50235e+02   2.52800e+02
          1115   1.11500e-01   3.66921e-02   2.50436e+02   2.53000e+02
          1116   1.11600e-01   3.67792e-02   2.50634e+02   2.53200e+02
          1117   1.11700e-01   3.68656e-02   2.50834e+02   2.53400e+02
          1118   1.11800e-01   3.69525e-02   2.51035e+02   2.53600e+02
          1119   1.11900e-01   3.70407e-02   2.51234e+02   2.53800e+02
          1120   1.12000e-01   3.71312e-02   2.51431e+02   2.54000e+02
          1121   1.12100e-01   3.72232e-02   2.51632e+02   2.54200e+02
          1122   1.12200e-01   3.73154e-02   2.51831e+02   2.54400e+02
          1123   1.12300e-01   3.74085e-02   2.52032e+02   2.54600e+02
          1124   1.12400e-01   3.75018e-02   2.52234e+02   2.54800e+02
          1125   1.12500e-01   3.75945e-02   2.52430e+02   2.55000e+02
          1126   1.12600e-01   3.76862e-02   2.52630e+02   2.55200e+02
          1127   1.12700e-01   3.77772e-02   2.52831e+02   2.55400e+02
          1128   1.12800e-01   3.78674e-02   2.53028e+02   2.55600e+02
          1129   1.12900e-01   3.79573e-02   2.53231e+02   2.55800e+02
          1130   1.13000e-01   3.80458e-02   2.53429e+02   2.56000e+02
          1131   1.13100e-01   3.81341e-02   2.53629e+02   2.56200e+02
          1132   1.13200e-01   3.82216e-02   2.53828e+02   2.56400e+02
          1133   1.13300e-01   3.83085e-02   2.54028e+02   2.56600e+02
          1134   1.13400e-01   3.83949e-02   2.54231e+02   2.56800e+02
          1135   1.13500e-01   3.84811e-02   2.54429e+02   2.57000e+02
          1136   1.13600e-01   3.85671e-02   2.54627e+02   2.57200e+02
          1137   1.13700e-01   3.86498e-02   2.54827e+02   2.57400e+02
          1138   1.13800e-01   3.87318e-02   2.55029e+02   2.57600e+02
          1139   1.13900e-01   3.88136e-02   2.55227e+02   2.57800e+02
          1140   1.14000e-01   3.88954e-02   2.55427e+02   2.58000e+02
          1141   1.14100e-01   3.89783e-02   2.55628e+02   2.58200e+02
          1142   1.14200e-01   3.90582e-02   2.55826e+02   2.58400e+02
          1143   1.14300e-01   3.91405e-02   2.56025e+02   2.58600e+02
          1144   1.14400e-01   3.92213e-02   2.56224e+02   2.58800e+02
          1145   1.14500e-01   3.93054e-02   2.56425e+02   2.59000e+02
          1146   1.14600e-01   3.93898e-02   2.56628e+02   2.59200e+02
          1147   1.14700e-01   3.94745e-02   2.56826e+02   2.59400e+02
          1148   1.14800e-01   3.95620e-02   2.57025e+02   2.59600e+02
          1149   1.14900e-01   3.96507e-02   2.57224e+02   2.59800e+02
          1150   1.15000e-01   3.97406e-02   2.57425e+02   2.60000e+02
          1151   1.15100e-01   3.98304e-02   2.57623e+02   2.60200e+02
          1152   1.15200e-01   3.99227e-02   2.57824e+02   2.60400e+02
          1153   1.15300e-01   4.00157e-02   2.58024e+02   2.60600e+02
          1154   1.15400e-01   4.01094e-02   2.58222e+02   2.60800e+02
          1155   1.15500e-01   4.02052e-02   2.58422e+02   2.61000e+02
          1156   1.15600e-01   4.03032e-02   2.58622e+02   2.61200e+02
          1157   1.15700e-01   4.04036e-02   2.58824e+02   2.61400e+02
          1158   1.15800e-01   4.05056e-02   2.59021e+02   2.61600e+02
          1159   1.15900e-01   4.06077e-02   2.59222e+02   2.61800e+02
          1160   1.16000e-01   4.07133e-02   2.59421e+02   2.62000e+02
          1161   1.16100e-01   4.08168e-02   2.59621e+02   2.62200e+02
          1162   1.16200e-01   4.09210e-02   2.59822e+02   2.62400e+02
          1163   1.16300e-01   4.10259e-02   2.60022e+02   2.62600e+02
          1164   1.16400e-01   4.11310e-02   2.60221e+02   2.62800e+02
          1165   1.16500e-01   4.12341e-02   2.60421e+02   2.63000e+02
          1166   1.16600e-01   4.13365e-02   2.60619e+02   2.63200e+02
          1167   1.16700e-01   4.14386e-02   2.60818e+02   2.63400e+02
          1168   1.16800e-01   4.15391e-02   2.61020e+02   2.63600e+02
          1169   1.16900e-01   4.16378e-02   2.61221e+02   2.63800e+02
          1170   1.17000e-01   4.17372e-02   2.61419e+02   2.64000e+02
          1171   1.17100e-01   4.18361e-02   2.61618e+02   2.64200e+02
          1172   1.17200e-01   4.19331e-02   2.61815e+02   2.64400e+02
          1173   1.17300e-01   4.20297e-02   2.62017e+02   2.64600e+02
          1174   1.17400e-01   4.21247e-02   2.62216e+02   2.64800e+02
          1175   1.17500e-01   4.22176e-02   2.62417e+02   2.65000e+02
          1176   1.17600e-01   4.23106e-02   2.62617e+02   2.65200e+02
          1177   1.17700e-01   4.24010e-02   2.62816e+02   2.65400e+02
          1178   1.17800e-01   4.24924e-02   2.63016e+02   2.65600e+02
          1179   1.17900e-01   4.25845e-02   2.63217e+02   2.65800e+02
          1180   1.18000e-01   4.26757e-02   2.63417e+02   2.66000e+02
          1181   1.18100e-01   4.27697e-02   2.63615e+02   2.66200e+02
          1182   1.18200e-01   4.28643e-02   2.63816e+02   2.66400e+02
          1183   1.18300e-01   4.29595e-02   2.64014e+02   2.66600e+02
          1184   1.18400e-01   4.30572e-02   2.64215e+02   2.66800e+02
          1185   1.18500e-01   4.31576e-02   2.64414e+02   2.67000e+02
          1186   1.18600e-01   4.32625e-02   2.64616e+02   2.67200e+02
          1187   1.18700e-01   4.33702e-02   2.64814e+02   2.67400e+02
          1188   1.18800e-01   4.34813e-02   2.65014e+02   2.67600e+02
          1189   1.18900e-01   4.35953e-02   2.65214e+02   2.67800e+02
          1190   1.19000e-01   4.37112e-02   2.65416e+02   2.68000e+02
          1191   1.19100e-01   4.38275e-02   2.65616e+02   2.68200e+02
          1192   1.19200e-01   4.39463e-02   2.65815e+02   2.68400e+02
          1193   1.19300e-01   4.40631e-02   2.66014e+02   2.68600e+02
          1194   1.19400e-01   4.41830e-02   2.66215e+02   2.68800e+02
          1195   1.19500e-01   4.43046e-02   2.66412e+02   2.69000e+02
          1196   1.19600e-01   4.44276e-02   2.66615e+02   2.69200e+02
          1197   1.19700e-01   4.45527e-02   2.66815e+02   2.69400e+02
          1198   1.19800e-01   4.46790e-02   2.67014e+02   2.69600e+02
          1199   1.19900e-01   4.48066e-02   2.67215e+02   2.69800e+02
          1200   1.20000e-01   4.49334e-02   2.67411e+02   2.70000e+02
          1201   1.20100e-01   4.50597e-02   2.67609e+02   2.70200e+02
          1202   1.20200e-01   4.51853e-02   2.67810e+02   2.70400e+02
          1203   1.20300e-01   4.53105e-02   2.68013e+02   2.70600e+02
          1204   1.20400e-01   4.54351e-02   2.68212e+02   2.70800e+02
          1205   1.20500e-01   4.55593e-02   2.68412e+02   2.71000e+02
          1206   1.20600e-01   4.56833e-02   2.68608e+02   2.71200e+02
          1207   1.20700e-01   4.58068e-02   2.68807e+02   2.71400e+02
          1208   1.20800e-01   4.59312e-02   2.69009e+02   2.71600e+02
          1209   1.20900e-01   4.60562e-02   2.69210e+02   2.71800e+02
          1210   1.21000e-01   4.61811e-02   2.69410e+02   2.72000e+02
          1211   1.21100e-01   4.63073e-02   2.69609e+02   2.72200e+02
          1212   1.21200e-01   4.64342e-02   2.69809e+02   2.72400e+02
          1213   1.21300e-01   4.65624e-02   2.70005e+02   2.72600e+02
          1214   1.21400e-01   4.66909e-02   2.70209e+02   2.72800e+02
          1215   1.21500e-01   4.68194e-02   2.70409e+02   2.73000e+02
          1216   1.21600e-01   4.69480e-02   2.70608e+02   2.73200e+02
          1217   1.21700e-01   4.70791e-02   2.70809e+02   2.73400e+02
          1218   1.21800e-01   4.72121e-02   2.71004e+02   2.73600e+02
          1219   1.21900e-01   4.73464e-02   2.71205e+02   2.73800e+02
          1220   1.22000e-01   4.74820e-02   2.71406e+02   2.74000e+02
          1221   1.22100e-01   4.76208e-02   2.71606e+02   2.74200e+02
          1222   1.22200e-01   4.77606e-02   2.71805e+02   2.74400e+02
          1223   1.22300e-01   4.79014e-02   2.72005e+02   2.74600e+02
          1224   1.22400e-01   4.80427e-02   2.72204e+02   2.74800e+02
          1225   1.22500e-01   4.81841e-02   2.72404e+02   2.75000e+02
          1226   1.22600e-01   4.83267e-02   2.72606e+02   2.75200e+02
          1227   1.22700e-01   4.84703e-02   2.72806e+02   2.75400e+02
          1228   1.22800e-01   4.86159e-02   2.73005e+02   2.75600e+02
          1229   1.22900e-01   4.87622e-02   2.73203e+02   2.75800e+02
          1230   1.23000e-01   4.89093e-02   2.73402e+02   2.76000e+02
          1231   1.23100e-01   4.90569e-02   2.73605e+02   2.76200e+02
          1232   1.23200e-01   4.92041e-02   2.73805e+02   2.76400e+02
          1233   1.23300e-01   4.93511e-02   2.74003e+02   2.76600e+02
          1234   1.23400e-01   4.94987e-02   2.74201e+02   2.76800e+02
          1235   1.23500e-01   4.96464e-02   2.74404e+02   2.77000e+02
          1236   1.23600e-01   4.97935e-02   2.74601e+02   2.77200e+02
          1237   1.23700e-01   4.99423e-02   2.74800e+02   2.77400e+02
          1238   1.23800e-01   5.00903e-02   2.75003e+02   2.77600e+02
          1239   1.23900e-01   5.02388e-02   2.75202e+02   2.77800e+02
          1240   1.24000e-01   5.03893e-02   2.75399e+02   2.78000e+02
          1241   1.24100e-01   5.05383e-02   2.75601e+02   2.78200e+02
          1242   1.24200e-01   5.06864e-02   2.75800e+02   2.78400e+02
          1243   1.24300e-01   5.08339e-02   2.76004e+02   2.78600e+02
          1244   1.24400e-01   5.09813e-02   2.76203e+02   2.78800e+02
          1245   1.24500e-01   5.11274e-02   2.76399e+02   2.79000e+02
          1246   1.24600e-01   5.12760e-02   2.76599e+02   2.79200e+02
          1247   1.24700e-01   5.14274e-02   2.76799e+02   2.79400e+02
          1248   1.24800e-01   5.15771e-02   2.77000e+02   2.79600e+02
          1249   1.24900e-01   5.17299e-02   2.77200e+02   2.79800e+02
          1250   1.25000e-01   5.18849e-02   2.77401e+02   2.80000e+02
          1251   1.25100e-01   5.20425e-02   2.77599e+02   2.80200e+02
          1252   1.25200e-01   5.21982e-02   2.77799e+02   2.80400e+02
          1253   1.25300e-01   5.23577e-02   2.77997e+02   2.80600e+02
          1254   1.25400e-01   5.25184e-02   2.78197e+02   2.80800e+02
          1255   1.25500e-01   5.26829e-02   2.78399e+02   2.81000e+02
          1256   1.25600e-01   5.28474e-02   2.78599e+02   2.81200e+02
          1257   1.25700e-01   5.30214e-02   2.78798e+02   2.81400e+02
          1258   1.25800e-01   5.31917e-02   2.78996e+02   2.81600e+02
          1259   1.25900e-01   5.33638e-02   2.79198e+02   2.81800e+02
          1260   1.26000e-01   5.35359e-02   2.79397e+02   2.82000e+02
          1261   1.26100e-01   5.37043e-02   2.79599e+02   2.82200e+02
          1262   1.26200e-01   5.38759e-02   2.79794e+02   2.82400e+02
          1263   1.26300e-01   5.40466e-02   2.79996e+02   2.82600e+02
          1264   1.26400e-01   5.42164e-02   2.80195e+02   2.82800e+02
          1265   1.26500e-01   5.43814e-02   2.80395e+02   2.83000e+02
          1266   1.26600e-01   5.45540e-02   2.80597e+02   2.83200e+02
          1267   1.26700e-01   5.47218e-02   2.80795e+02   2.83400e+02
          1268   1.26800e-01   5.48897e-02   2.80994e+02   2.83600e+02
          1269   1.26900e-01   5.50585e-02   2.81191e+02   2.83800e+02
          1270   1.27000e-01   5.52311e-02   2.81395e+02   2.84000e+02
          1271   1.27100e-01   5.54028e-02   2.81598e+02   2.84200e+02
          1272   1.27200e-01   5.55763e-02   2.81794e+02   2.84400e+02
          1273   1.27300e-01   5.57528e-02   2.81993e+02   2.84600e+02
          1274   1.27400e-01   5.59282e-02   2.82191e+02   2.84800e+02
          1275   1.27500e-01   5.61123e-02   2.82393e+02   2.85000e+02
          1276   1.27600e-01   5.62963e-02   2.82593e+02   2.85200e+02
          1277   1.27700e-01   5.64814e-02   2.82794e+02   2.85400e+02
          1278   1.27800e-01   5.66645e-02   2.82991e+02   2.85600e+02
          1279   1.27900e-01   5.68514e-02   2.83193e+02   2.85800e+02
          1280   1.28000e-01   5.70393e-02   2.83391e+02   2.86000e+02
          1281   1.28100e-01   5.72243e-02   2.83591e+02   2.86200e+02
          1282   1.28200e-01   5.74121e-02   2.83792e+02   2.86400e+02
          1283   1.28300e-01   5.76029e-02   2.83994e+02   2.86600e+02
          1284   1.28400e-01   5.77898e-02   2.84192e+02   2.86800e+02
          1285   1.28500e-01   5.79767e-02   2.84391e+02   2.87000e+02
          1286   1.28600e-01   5.81732e-02   2.84588e+02   2.87200e+02
          1287   1.28700e-01   5.83534e-02   2.84789e+02   2.87400e+02
          1288   1.28800e-01   5.85470e-02   2.84989e+02   2.87600e+02
          1289   1.28900e-01   5.87368e-02   2.85189e+02   2.87800e+02
          1290   1.29000e-01   5.89256e-02   2.85387e+02   2.88000e+02
          1291   1.29100e-01   5.91030e-02   2.85589e+02   2.88200e+02
          1292   1.29200e-01   5.92842e-02   2.85788e+02   2.88400e+02
          1293   1.29300e-01   5.94788e-02   2.85987e+02   2.88600e+02
          1294   1.29400e-01   5.96600e-02   2.86187e+02   2.88800e+02
          1295   1.29500e-01   5.98469e-02   2.86386e+02   2.89000e+02
          1296   1.29600e-01   6.00300e-02   2.86585e+02   2.89200e+02
          1297   1.29700e-01   6.02169e-02   2.86787e+02   2.89400e+02
          1298   1.29800e-01   6.03981e-02   2.86985e+02   2.89600e+02
          1299   1.29900e-01   6.05774e-02   2.87187e+02   2.89800e+02
          1300   1.30000e-01   6.07643e-02   2.87386e+02   2.90000e+02
          1301   1.30100e-01   6.09417e-02   2.87586e+02   2.90200e+02
          1302   1.30200e-01   6.11210e-02   2.87786e+02   2.90400e+02
          1303   1.30300e-01   6.13098e-02   2.87985e+02   2.90600e+02
          1304   1.30400e-01   6.14910e-02   2.88183e+02   2.90800e+02
          1305   1.30500e-01   6.16646e-02   2.88387e+02   2.91000e+02
          1306   1.30600e-01   6.18362e-02   2.88586e+02   2.91200e+02
          1307   1.30700e-01   6.20079e-02   2.88784e+02   2.91400e+02
          1308   1.30800e-01   6.21777e-02   2.88984e+02   2.91600e+02
          1309   1.30900e-01   6.23436e-02   2.89184e+02   2.91800e+02
          1310   1.31000e-01   6.25191e-02   2.89384e+02   2.92000e+02
          1311   1.31100e-01   6.26812e-02   2.89582e+02   2.92200e+02
          1312   1.31200e-01   6.28452e-02   2.89782e+02   2.92400e+02
          1313   1.31300e-01   6.30074e-02   2.89981e+02   2.92600e+02
          1314   1.31400e-01   6.31638e-02   2.90183e+02   2.92800e+02
          1315   1.31500e-01   6.33183e-02   2.90381e+02   2.93000e+02
          1316   1.31600e-01   6.34842e-02   2.90582e+02   2.93200e+02
          1317   1.31700e-01   6.36406e-02   2.90782e+02   2.93400e+02
          1318   1.31800e-01   6.37932e-02   2.90984e+02   2.93600e+02
          1319   1.31900e-01   6.39477e-02   2.91183e+02   2.93800e+02
          1320   1.32000e-01   6.40945e-02   2.91379e+02   2.94000e+02
          1321   1.32100e-01   6.42433e-02   2.91579e+02   2.94200e+02
          1322   1.32200e-01   6.43864e-02   2.91778e+02   2.94400e+02
          1323   1.32300e-01   6.45294e-02   2.91982e+02   2.94600e+02
          1324   1.32400e-01   6.46648e-02   2.92181e+02   2.94800e+02
          1325   1.32500e-01   6.48003e-02   2.92379e+02   2.95000e+02
          1326   1.32600e-01   6.49414e-02   2.92581e+02   2.95200e+02
          1327   1.32700e-01   6.50730e-02   2.92781e+02   2.95400e+02
          1328   1.32800e-01   6.52065e-02   2.92979e+02   2.95600e+02
          1329   1.32900e-01   6.53343e-02   2.93180e+02   2.95800e+02
          1330   1.33000e-01   6.54640e-02   2.93378e+02   2.96000e+02
          1331   1.33100e-01   6.55899e-02   2.93579e+02   2.96200e+02
          1332   1.33200e-01   6.57215e-02   2.93776e+02   2.96400e+02
          1333   1.33300e-01   6.58474e-02   2.93979e+02   2.96600e+02
          1334   1.33400e-01   6.59723e-02   2.94180e+02   2.96800e+02
          1335   1.33500e-01   6.60992e-02   2.94378e+02   2.97000e+02
          1336   1.33600e-01   6.62193e-02   2.94577e+02   2.97200e+02
          1337   1.33700e-01   6.63414e-02   2.94775e+02   2.97400e+02
          1338   1.33800e-01   6.64625e-02   2.94977e+02   2.97600e+02
          1339   1.33900e-01   6.65798e-02   2.95178e+02   2.97800e+02
          1340   1.34000e-01   6.66933e-02   2.95377e+02   2.98000e+02
          1341   1.34100e-01   6.68058e-02   2.95579e+02   2.98200e+02
          1342   1.34200e-01   6.69193e-02   2.95775e+02   2.98400e+02
          1343   1.34300e-01   6.70319e-02   2.95975e+02   2.98600e+02
          1344   1.34400e-01   6.71473e-02   2.96175e+02   2.98800e+02
          1345   1.34500e-01   6.72569e-02   2.96374e+02   2.99000e+02
          1346   1.34600e-01   6.73709e-02   2.96574e+02   2.99200e+02
          1347   1.34700e-01   6.74810e-02   2.96777e+02   2.99400e+02
          1348   1.34800e-01   6.75907e-02   2.96972e+02   2.99600e+02
          1349   1.34900e-01   6.76994e-02   2.97175e+02   2.99800e+02
          1350   1.35000e-01   6.78072e-02   2.97374e+02   3.00000e+02
          1351   1.35100e-01   6.79102e-02   2.97574e+02   3.00200e+02
          1352   1.35200e-01   6.80106e-02   2.97776e+02   3.00400e+02
          1353   1.35300e-01   6.81078e-02   2.97973e+02   3.00600e+02
          1354   1.35400e-01   6.81994e-02   2.98173e+02   3.00800e+02
          1355   1.35500e-01   6.82883e-02   2.98372e+02   3.01000e+02
          1356   1.35600e-01   6.83728e-02   2.98575e+02   3.01200e+02
          1357   1.35700e-01   6.84520e-02   2.98774e+02   3.01400e+02
          1358   1.35800e-01   6.85258e-02   2.98972e+02   3.01600e+02
          1359   1.35900e-01   6.85943e-02   2.99171e+02   3.01800e+02
          1360   1.36000e-01   6.86598e-02   2.99372e+02   3.02000e+02
          1361   1.36100e-01   6.87218e-02   2.99571e+02   3.02200e+02
          1362   1.36200e-01   6.87816e-02   2.99770e+02   3.02400e+02
          1363   1.36300e-01   6.88383e-02   2.99972e+02   3.02600e+02
          1364   1.36400e-01   6.88913e-02   3.00172e+02   3.02800e+02
          1365   1.36500e-01   6.89403e-02   3.00367e+02   3.03000e+02
          1366   1.36600e-01   6.89851e-02   3.00567e+02   3.03200e+02
          1367   1.36700e-01   6.90286e-02   3.00766e+02   3.03400e+02
          1368   1.36800e-01   6.90684e-02   3.00967e+02   3.03600e+02
          1369   1.36900e-01   6.91056e-02   3.01172e+02   3.03800e+02
          1370   1.37000e-01   6.91397e-02   3.01367e+02   3.04000e+02
          1371   1.37100e-01   6.91710e-02   3.01567e+02   3.04200e+02
          1372   1.37200e-01   6.92039e-02   3.01765e+02   3.04400e+02
          1373   1.37300e-01   6.92344e-02   3.01967e+02   3.04600e+02
          1374   1.37400e-01   6.92639e-02   3.02170e+02   3.04800e+02
          1375   1.37500e-01   6.92925e-02   3.02368e+02   3.05000e+02
          1376   1.37600e-01   6.93231e-02   3.02565e+02   3.05200e+02
          1377   1.37700e-01   6.93521e-02   3.02766e+02   3.05400e+02
          1378   1.37800e-01   6.93817e-02   3.02965e+02   3.05600e+02
          1379   1.37900e-01   6.94141e-02   3.03167e+02   3.05800e+02
          1380   1.38000e-01   6.94380e-02   3.03367e+02   3.06000e+02
          1381   1.38100e-01   6.94666e-02   3.03567e+02   3.06200e+02
          1382   1.38200e-01   6.94857e-02   3.03766e+02   3.06400e+02
          1383   1.38300e-01   6.95038e-02   3.03964e+02   3.06600e+02
          1384   1.38400e-01   6.95257e-02   3.04165e+02   3.06800e+02
          1385   1.38500e-01   6.95400e-02   3.04365e+02   3.07000e+02
          1386   1.38600e-01   6.95419e-02   3.04561e+02   3.07200e+02
          1387   1.38700e-01   6.95496e-02   3.04762e+02   3.07400e+02
          1388   1.38800e-01   6.95591e-02   3.04960e+02   3.07600e+02
          1389   1.38900e-01   6.95591e-02   3.05162e+02   3.07800e+02
          1390   1.39000e-01   6.95496e-02   3.05361e+02   3.08000e+02
          1391   1.39100e-01   6.95496e-02   3.05566e+02   3.08200e+02
          1392   1.39200e-01   6.95438e-02   3.05765e+02   3.08400e+02
          1393   1.39300e-01   6.95343e-02   3.05963e+02   3.08600e+02
          1394   1.39400e-01   6.95305e-02   3.06163e+02   3.08800e+02
          1395   1.39500e-01   6.95133e-02   3.06361e+02   3.09000e+02
          1396   1.39600e-01   6.94923e-02   3.06561e+02   3.09200e+02
          1397   1.39700e-01   6.94752e-02   3.06761e+02   3.09400e+02
          1398   1.39800e-01   6.94523e-02   3.06962e+02   3.09600e+02
          1399   1.39900e-01   6.94237e-02   3.07161e+02   3.09800e+02
          1400   1.40000e-01   6.94046e-02   3.07361e+02   3.10000e+02
          1401   1.40100e-01   6.93741e-02   3.07565e+02   3.10200e+02
          1402   1.40200e-01   6.93378e-02   3.07761e+02   3.10400e+02
          1403   1.40300e-01   6.93111e-02   3.07961e+02   3.10600e+02
          1404   1.40400e-01   6.92673e-02   3.08161e+02   3.10800e+02
          1405   1.40500e-01   6.92463e-02   3.08360e+02   3.11000e+02
          1406   1.40600e-01   6.92081e-02   3.08561e+02   3.11200e+02
          1407   1.40700e-01   6.91719e-02   3.08758e+02   3.11400e+02
          1408   1.40800e-01   6.91395e-02   3.08961e+02   3.11600e+02
          1409   1.40900e-01   6.91051e-02   3.09159e+02   3.11800e+02
          1410   1.41000e-01   6.90651e-02   3.09358e+02   3.12000e+02
          1411   1.41100e-01   6.90346e-02   3.09557e+02   3.12200e+02
          1412   1.41200e-01   6.89945e-02   3.09757e+02   3.12400e+02
          1413   1.41300e-01   6.89602e-02   3.09961e+02   3.12600e+02
          1414   1.41400e-01   6.89220e-02   3.10157e+02   3.12800e+02
          1415   1.41500e-01   6.88877e-02   3.10357e+02   3.13000e+02
          1416   1.41600e-01   6.88534e-02   3.10556e+02   3.13200e+02
          1417   1.41700e-01   6.88190e-02   3.10757e+02   3.13400e+02
          1418   1.41800e-01   6.87714e-02   3.10959e+02   3.13600e+02
          1419   1.41900e-01   6.87256e-02   3.11159e+02   3.13800e+02
          1420   1.42000e-01   6.86932e-02   3.11358e+02   3.14000e+02
          1421   1.42100e-01   6.86607e-02   3.11555e+02   3.14200e+02
          1422   1.42200e-01   6.85997e-02   3.11753e+02   3.14400e+02
          1423   1.42300e-01   6.85673e-02   3.11955e+02   3.14600e+02
          1424   1.42400e-01   6.85081e-02   3.12154e+02   3.14800e+02
          1425   1.42500e-01   6.84738e-02   3.12356e+02   3.15000e+02
          1426   1.42600e-01   6.84185e-02   3.12554e+02   3.15200e+02
          1427   1.42700e-01   6.83670e-02   3.12753e+02   3.15400e+02
          1428   1.42800e-01   6.83079e-02   3.12953e+02   3.15600e+02
          1429   1.42900e-01   6.82545e-02   3.13152e+02   3.15800e+02
          1430   1.43000e-01   6.82125e-02   3.13354e+02   3.16000e+02
          1431   1.43100e-01   6.81591e-02   3.13552e+02   3.16200e+02
          1432   1.43200e-01   6.81000e-02   3.13753e+02   3.16400e+02
          1433   1.43300e-01   6.80504e-02   3.13953e+02   3.16600e+02
          1434   1.43400e-01   6.79970e-02   3.14151e+02   3.16800e+02
          1435   1.43500e-01   6.79455e-02   3.14355e+02   3.17000e+02
          1436   1.43600e-01   6.78940e-02   3.14553e+02   3.17200e+02
          1437   1.43700e-01   6.78387e-02   3.14755e+02   3.17400e+02
          1438   1.43800e-01   6.77872e-02   3.14950e+02   3.17600e+02
          1439   1.43900e-01   6.77319e-02   3.15152e+02   3.17800e+02
          1440   1.44000e-01   6.76785e-02   3.15352e+02   3.18000e+02
          1441   1.44100e-01   6.76250e-02   3.15552e+02   3.18200e+02
          1442   1.44200e-01   6.75869e-02   3.15752e+02   3.18400e+02
          1443   1.44300e-01   6.75373e-02   3.15950e+02   3.18600e+02
          1444   1.44400e-01   6.74973e-02   3.16149e+02   3.18800e+02
          1445   1.44500e-01   6.74629e-02   3.16351e+02   3.19000e+02
          1446   1.44600e-01   6.74248e-02   3.16551e+02   3.19200e+02
          1447   1.44700e-01   6.73790e-02   3.16750e+02   3.19400e+02
          1448   1.44800e-01   6.73466e-02   3.16949e+02   3.19600e+02
          1449   1.44900e-01   6.73084e-02   3.17148e+02   3.19800e+02
          1450   1.45000e-01   6.72626e-02   3.17347e+02   3.20000e+02
          1451   1.45100e-01   6.72264e-02   3.17548e+02   3.20200e+02
          1452   1.45200e-01   6.71864e-02   3.17750e+02   3.20400e+02
          1453   1.45300e-01   6.71406e-02   3.17948e+02   3.20600e+02
          1454   1.45400e-01   6.71101e-02   3.18147e+02   3.20800e+02
          1455   1.45500e-01   6.70614e-02   3.18348e+02   3.21000e+02
          1456   1.45600e-01   6.70223e-02   3.18547e+02   3.21200e+02
          1457   1.45700e-01   6.69794e-02   3.18746e+02   3.21400e+02
          1458   1.45800e-01   6.69346e-02   3.18949e+02   3.21600e+02
          1459   1.45900e-01   6.68879e-02   3.19148e+02   3.21800e+02
          1460   1.46000e-01   6.68421e-02   3.19345e+02   3.22000e+02
          1461   1.46100e-01   6.68058e-02   3.19545e+02   3.22200e+02
          1462   1.46200e-01   6.67763e-02   3.19744e+02   3.22400e+02
          1463   1.46300e-01   6.67477e-02   3.19944e+02   3.22600e+02
          1464   1.46400e-01   6.67219e-02   3.20146e+02   3.22800e+02
          1465   1.46500e-01   6.66981e-02   3.20344e+02   3.23000e+02
          1466   1.46600e-01   6.66771e-02   3.20542e+02   3.23200e+02
          1467   1.46700e-01   6.66590e-02   3.20743e+02   3.23400e+02
          1468   1.46800e-01   6.66437e-02   3.20944e+02   3.23600e+02
          1469   1.46900e-01   6.66265e-02   3.21144e+02   3.23800e+02
          1470   1.47000e-01   6.66065e-02   3.21342e+02   3.24000e+02
          1471   1.47100e-01   6.65903e-02   3.21543e+02   3.24200e+02
          1472   1.47200e-01   6.65760e-02   3.21743e+02   3.24400e+02
          1473   1.47300e-01   6.65531e-02   3.21942e+02   3.24600e+02
          1474   1.47400e-01   6.65359e-02   3.22144e+02   3.24800e+02
          1475   1.47500e-01   6.65178e-02   3.22342e+02   3.25000e+02
          1476   1.47600e-01   6.64988e-02   3.22544e+02   3.25200e+02
          1477   1.47700e-01   6.64806e-02   3.22740e+02   3.25400e+02
          1478   1.47800e-01   6.64654e-02   3.22941e+02   3.25600e+02
          1479   1.47900e-01   6.64501e-02   3.23141e+02   3.25800e+02
          1480   1.48000e-01   6.64358e-02   3.23342e+02   3.26000e+02
          1481   1.48100e-01   6.64253e-02   3.23543e+02   3.26200e+02
          1482   1.48200e-01   6.64186e-02   3.23743e+02   3.26400e+02
          1483   1.48300e-01   6.64053e-02   3.23941e+02   3.26600e+02
          1484   1.48400e-01   6.64015e-02   3.24138e+02   3.26800e+02
          1485   1.48500e-01   6.63910e-02   3.24338e+02   3.27000e+02
          1486   1.48600e-01   6.63834e-02   3.24542e+02   3.27200e+02
          1487   1.48700e-01   6.63795e-02   3.24738e+02   3.27400e+02
          1488   1.48800e-01   6.63691e-02   3.24939e+02   3.27600e+02
          1489   1.48900e-01   6.63643e-02   3.25140e+02   3.27800e+02
          1490   1.49000e-01   6.63567e-02   3.25337e+02   3.28000e+02
          1491   1.49100e-01   6.63538e-02   3.25539e+02   3.28200e+02
          1492   1.49200e-01   6.63543e-02   3.25739e+02   3.28400e+02
          1493   1.49300e-01   6.63533e-02   3.25938e+02   3.28600e+02
          1494   1.49400e-01   6.63548e-02   3.26139e+02   3.28800e+02
          1495   1.49500e-01   6.63514e-02   3.26336e+02   3.29000e+02
          1496   1.49600e-01   6.63533e-02   3.26536e+02   3.29200e+02
          1497   1.49700e-01   6.63595e-02   3.26737e+02   3.29400e+02
          1498   1.49800e-01   6.63662e-02   3.26939e+02   3.29600e+02
          1499   1.49900e-01   6.63757e-02   3.27140e+02   3.29800e+02
          1500   1.50000e-01   6.63862e-02   3.27335e+02   3.30000e+02
          1501   1.50100e-01   6.63986e-02   3.27535e+02   3.30200e+02
          1502   1.50200e-01   6.64101e-02   3.27734e+02   3.30400e+02
          1503   1.50300e-01   6.64237e-02   3.27936e+02   3.30600e+02
          1504   1.50400e-01   6.64372e-02   3.28134e+02   3.30800e+02
          1505   1.50500e-01   6.64508e-02   3.28334e+02   3.31000e+02
          1506   1.50600e-01   6.64685e-02   3.28535e+02   3.31200e+02
          1507   1.50700e-01   6.64887e-02   3.28734e+02   3.31400e+02
          1508   1.50800e-01   6.65090e-02   3.28936e+02   3.31600e+02
          1509   1.50900e-01   6.65309e-02   3.29134e+02   3.31800e+02
          1510   1.51000e-01   6.65536e-02   3.29336e+02   3.32000e+02
          1511   1.51100e-01   6.65763e-02   3.29533e+02   3.32200e+02
          1512   1.51200e-01   6.66013e-02   3.29734e+02   3.32400e+02
          1513   1.51300e-01   6.66282e-02   3.29932e+02   3.32600e+02
          1514   1.51400e-01   6.66580e-02   3.30133e+02   3.32800e+02
          1515   1.51500e-01   6.66901e-02   3.30335e+02   3.33000e+02
          1516   1.51600e-01   6.67239e-02   3.30532e+02   3.33200e+02
          1517   1.51700e-01   6.67584e-02   3.30732e+02   3.33400e+02
          1518   1.51800e-01   6.67938e-02   3.30930e+02   3.33600e+02
          1519   1.51900e-01   6.68312e-02   3.31130e+02   3.33800e+02
          1520   1.52000e-01   6.68693e-02   3.31329e+02   3.34000e+02
          1521   1.52100e-01   6.69119e-02   3.31532e+02   3.34200e+02
          1522   1.52200e-01   6.69532e-02   3.31732e+02   3.34400e+02
          1523   1.52300e-01   6.69966e-02   3.31930e+02   3.34600e+02
          1524   1.52400e-01   6.70433e-02   3.32130e+02   3.34800e+02
          1525   1.52500e-01   6.70912e-02   3.32330e+02   3.35000e+02
          1526   1.52600e-01   6.71411e-02   3.32530e+02   3.35200e+02
          1527   1.52700e-01   6.71928e-02   3.32729e+02   3.35400e+02
          1528   1.52800e-01   6.72472e-02   3.32929e+02   3.35600e+02
          1529   1.52900e-01   6.73022e-02   3.33128e+02   3.35800e+02
          1530   1.53000e-01   6.73628e-02   3.33329e+02   3.36000e+02
          1531   1.53100e-01   6.74233e-02   3.33529e+02   3.36200e+02
          1532   1.53200e-01   6.74882e-02   3.33728e+02   3.36400e+02
          1533   1.53300e-01   6.75545e-02   3.33929e+02   3.36600e+02
          1534   1.53400e-01   6.76236e-02   3.34127e+02   3.36800e+02
          1535   1.53500e-01   6.76918e-02   3.34325e+02   3.37000e+02
          1536   1.53600e-01   6.77671e-02   3.34526e+02   3.37200e+02
          1537   1.53700e-01   6.78415e-02   3.34728e+02   3.37400e+02
          1538   1.53800e-01   6.79173e-02   3.34928e+02   3.37600e+02
          1539   1.53900e-01   6.79951e-02   3.35127e+02   3.37800e+02
          1540   1.54000e-01   6.80809e-02   3.35326e+02   3.38000e+02
          1541   1.54100e-01   6.81610e-02   3.35529e+02   3.38200e+02
          1542   1.54200e-01   6.82454e-02   3.35726e+02   3.38400e+02
          1543   1.54300e-01   6.83274e-02   3.35926e+02   3.38600e+02
          1544   1.54400e-01   6.84104e-02   3.36126e+02   3.38800e+02
          1545   1.54500e-01   6.84915e-02   3.36325e+02   3.39000e+02
          1546   1.54600e-01   6.85740e-02   3.36523e+02   3.39200e+02
          1547   1.54700e-01   6.86502e-02   3.36723e+02   3.39400e+02
          1548   1.54800e-01   6.87304e-02   3.36921e+02   3.39600e+02
          1549   1.54900e-01   6.88052e-02   3.37128e+02   3.39800e+02
          1550   1.55000e-01   6.88810e-02   3.37327e+02   3.40000e+02
          1551   1.55100e-01   6.89592e-02   3.37523e+02   3.40200e+02
          1552   1.55200e-01   6.90393e-02   3.37724e+02   3.40400e+02
          1553   1.55300e-01   6.91233e-02   3.37925e+02   3.40600e+02
          1554   1.55400e-01   6.92043e-02   3.38122e+02   3.40800e+02
          1555   1.55500e-01   6.92854e-02   3.38326e+02   3.41000e+02
          1556   1.55600e-01   6.93741e-02   3.38521e+02   3.41200e+02
          1557   1.55700e-01   6.94618e-02   3.38723e+02   3.41400e+02
          1558   1.55800e-01   6.95515e-02   3.38923e+02   3.41600e+02
          1559   1.55900e-01   6.96344e-02   3.39122e+02   3.41800e+02
          1560   1.56000e-01   6.97298e-02   3.39325e+02   3.42000e+02
          1561   1.56100e-01   6.98175e-02   3.39522e+02   3.42200e+02
          1562   1.56200e-01   6.99120e-02   3.39722e+02   3.42400e+02
          1563   1.56300e-01   7.00054e-02   3.39921e+02   3.42600e+02
          1564   1.56400e-01   7.00951e-02   3.40122e+02   3.42800e+02
          1565   1.56500e-01   7.01962e-02   3.40321e+02   3.43000e+02
          1566   1.56600e-01   7.03030e-02   3.40520e+02   3.43200e+02
          1567   1.56700e-01   7.04098e-02   3.40722e+02   3.43400e+02
          1568   1.56800e-01   7.05185e-02   3.40921e+02   3.43600e+02
          1569   1.56900e-01   7.06234e-02   3.41119e+02   3.43800e+02
          1570   1.57000e-01   7.07340e-02   3.41320e+02   3.44000e+02
          1571   1.57100e-01   7.08485e-02   3.41520e+02   3.44200e+02
          1572   1.57200e-01   7.09553e-02   3.41721e+02   3.44400e+02
          1573   1.57300e-01   7.10545e-02   3.41919e+02   3.44600e+02
          1574   1.57400e-01   7.11632e-02   3.42119e+02   3.44800e+02
          1575   1.57500e-01   7.12719e-02   3.42318e+02   3.45000e+02
          1576   1.57600e-01   7.13730e-02   3.42517e+02   3.45200e+02
          1577   1.57700e-01   7.14855e-02   3.42717e+02   3.45400e+02
          1578   1.57800e-01   7.15847e-02   3.42918e+02   3.45600e+02
          1579   1.57900e-01   7.16801e-02   3.43119e+02   3.45800e+02
          1580   1.58000e-01   7.17907e-02   3.43318e+02   3.46000e+02
          1581   1.58100e-01   7.18803e-02   3.43516e+02   3.46200e+02
          1582   1.58200e-01   7.19852e-02   3.43714e+02   3.46400e+02
          1583   1.58300e-01   7.20863e-02   3.43917e+02   3.46600e+02
          1584   1.58400e-01   7.21931e-02   3.44117e+02   3.46800e+02
          1585   1.58500e-01   7.23038e-02   3.44317e+02   3.47000e+02
          1586   1.58600e-01   7.24087e-02   3.44516e+02   3.47200e+02
          1587   1.58700e-01   7.25193e-02   3.44713e+02   3.47400e+02
          1588   1.58800e-01   7.26204e-02   3.44914e+02   3.47600e+02
          1589   1.58900e-01   7.27234e-02   3.45117e+02   3.47800e+02
          1590   1.59000e-01   7.28321e-02   3.45316e+02   3.48000e+02
          1591   1.59100e-01   7.29313e-02   3.45515e+02   3.48200e+02
          1592   1.59200e-01   7.30267e-02   3.45714e+02   3.48400e+02
          1593   1.59300e-01   7.31277e-02   3.45915e+02   3.48600e+02
          1594   1.59400e-01   7.32422e-02   3.46113e+02   3.48800e+02
          1595   1.59500e-01   7.33452e-02   3.46315e+02   3.49000e+02
          1596   1.59600e-01   7.34558e-02   3.46515e+02   3.49200e+02
          1597   1.59700e-01   7.35569e-02   3.46711e+02   3.49400e+02
          1598   1.59800e-01   7.36656e-02   3.46912e+02   3.49600e+02
          1599   1.59900e-01   7.37629e-02   3.47111e+02   3.49800e+02
          1600   1.60000e-01   7.38735e-02   3.47310e+02   3.50000e+02
          1601   1.60100e-01   7.39822e-02   3.47515e+02   3.50200e+02
          1602   1.60200e-01   7.40986e-02   3.47712e+02   3.50400e+02
          1603   1.60300e-01   7.42016e-02   3.47911e+02   3.50600e+02
          1604   1.60400e-01   7.43141e-02   3.48109e+02   3.50800e+02
          1605   1.60500e-01   7.44267e-02   3.48310e+02   3.51000e+02
          1606   1.60600e-01   7.45430e-02   3.48511e+02   3.51200e+02
          1607   1.60700e-01   7.46555e-02   3.48712e+02   3.51400e+02
          1608   1.60800e-01   7.47738e-02   3.48909e+02   3.51600e+02
          1609   1.60900e-01   7.48920e-02   3.49108e+02   3.51800e+02
          1610   1.61000e-01   7.50122e-02   3.49311e+02   3.52000e+02
          1611   1.61100e-01   7.51247e-02   3.49509e+02   3.52200e+02
          1612   1.61200e-01   7.52373e-02   3.49706e+02   3.52400e+02
          1613   1.61300e-01   7.53517e-02   3.49909e+02   3.52600e+02
          1614   1.61400e-01   7.54604e-02   3.50111e+02   3.52800e+02
          1615   1.61500e-01   7.55768e-02   3.50309e+02   3.53000e+02
          1616   1.61600e-01   7.56865e-02   3.50510e+02   3.53200e+02
          1617   1.61700e-01   7.57923e-02   3.50707e+02   3.53400e+02
          1618   1.61800e-01   7.58905e-02   3.50909e+02   3.53600e+02
          1619   1.61900e-01   7.59935e-02   3.51107e+02   3.53800e+02
          1620   1.62000e-01   7.60956e-02   3.51306e+02   3.54000e+02
          1621   1.62100e-01   7.61929e-02   3.51504e+02   3.54200e+02
          1622   1.62200e-01   7.62892e-02   3.51704e+02   3.54400e+02
          1623   1.62300e-01   7.63845e-02   3.51904e+02   3.54600e+02
          1624   1.62400e-01   7.64818e-02   3.52104e+02   3.54800e+02
          1625   1.62500e-01   7.65762e-02   3.52307e+02   3.55000e+02
          1626   1.62600e-01   7.66735e-02   3.52504e+02   3.55200e+02
          1627   1.62700e-01   7.67698e-02   3.52702e+02   3.55400e+02
          1628   1.62800e-01   7.68661e-02   3.52903e+02   3.55600e+02
          1629   1.62900e-01   7.69629e-02   3.53103e+02   3.55800e+02
          1630   1.63000e-01   7.70602e-02   3.53303e+02   3.56000e+02
          1631   1.63100e-01   7.71575e-02   3.53504e+02   3.56200e+02
          1632   1.63200e-01   7.72562e-02   3.53704e+02   3.56400e+02
          1633   1.63300e-01   7.73573e-02   3.53902e+02   3.56600e+02
          1634   1.63400e-01   7.74560e-02   3.54104e+02   3.56800e+02
          1635   1.63500e-01   7.75552e-02   3.54302e+02   3.57000e+02
          1636   1.63600e-01   7.76551e-02   3.54502e+02   3.57200e+02
          1637   1.63700e-01   7.77564e-02   3.54700e+02   3.57400e+02
          1638   1.63800e-01   7.78587e-02   3.54900e+02   3.57600e+02
          1639   1.63900e-01   7.79629e-02   3.55100e+02   3.57800e+02
          1640   1.64000e-01   7.80659e-02   3.55302e+02   3.58000e+02
          1641   1.64100e-01   7.81684e-02   3.55502e+02   3.58200e+02
          1642   1.64200e-01   7.82688e-02   3.55701e+02   3.58400e+02
          1643   1.64300e-01   7.83675e-02   3.55903e+02   3.58600e+02
          1644   1.64400e-01   7.84678e-02   3.56101e+02   3.58800e+02
          1645   1.64500e-01   7.85639e-02   3.56300e+02   3.59000e+02
          1646   1.64600e-01   7.86574e-02   3.56501e+02   3.59200e+02
          1647   1.64700e-01   7.87501e-02   3.56701e+02   3.59400e+02
          1648   1.64800e-01   7.88410e-02   3.56901e+02   3.59600e+02
          1649   1.64900e-01   7.89316e-02   3.57100e+02   3.59800e+02
          1650   1.65000e-01   7.90210e-02   3.57300e+02   3.60000e+02
          1651   1.65100e-01   7.91085e-02   3.57498e+02   3.60200e+02
          1652   1.65200e-01   7.91938e-02   3.57697e+02   3.60400e+02
          1653   1.65300e-01   7.92778e-02   3.57899e+02   3.60600e+02
          1654   1.65400e-01   7.93583e-02   3.58096e+02   3.60800e+02
          1655   1.65500e-01   7.94359e-02   3.58296e+02   3.61000e+02
          1656   1.65600e-01   7.95135e-02   3.58494e+02   3.61200e+02
          1657   1.65700e-01   7.95910e-02   3.58696e+02   3.61400e+02
          1658   1.65800e-01   7.96661e-02   3.58896e+02   3.61600e+02
          1659   1.65900e-01   7.97434e-02   3.59098e+02   3.61800e+02
          1660   1.66000e-01   7.98149e-02   3.59296e+02   3.62000e+02
          1661   1.66100e-01   7.98874e-02   3.59494e+02   3.62200e+02
          1662   1.66200e-01   7.99589e-02   3.59693e+02   3.62400e+02
          1663   1.66300e-01   8.00276e-02   3.59895e+02   3.62600e+02
          1664   1.66400e-01   8.00977e-02   3.60094e+02   3.62800e+02
          1665   1.66500e-01   8.01744e-02   3.60297e+02   3.63000e+02
          1666   1.66600e-01   8.02445e-02   3.60495e+02   3.63200e+02
          1667   1.66700e-01   8.03213e-02   3.60694e+02   3.63400e+02
          1668   1.66800e-01   8.03962e-02   3.60892e+02   3.63600e+02
          1669   1.66900e-01   8.04741e-02   3.61092e+02   3.63800e+02
          1670   1.67000e-01   8.05545e-02   3.61294e+02   3.64000e+02
          1671   1.67100e-01   8.06327e-02   3.61495e+02   3.64200e+02
          1672   1.67200e-01   8.07130e-02   3.61693e+02   3.64400e+02
          1673   1.67300e-01   8.07932e-02   3.61894e+02   3.64600e+02
          1674   1.67400e-01   8.08747e-02   3.62091e+02   3.64800e+02
          1675   1.67500e-01   8.09561e-02   3.62290e+02   3.65000e+02
          1676   1.67600e-01   8.10367e-02   3.62492e+02   3.65200e+02
          1677   1.67700e-01   8.11167e-02   3.62695e+02   3.65400e+02
          1678   1.67800e-01   8.11967e-02   3.62891e+02   3.65600e+02
          1679   1.67900e-01   8.12757e-02   3.63089e+02   3.65800e+02
          1680   1.68000e-01   8.13529e-02   3.63290e+02   3.66000e+02
          1681   1.68100e-01   8.14300e-02   3.63490e+02   3.66200e+02
          1682   1.68200e-01   8.15048e-02   3.63691e+02   3.66400e+02
          1683   1.68300e-01   8.15749e-02   3.63892e+02   3.66600e+02
          1684   1.68400e-01   8.16431e-02   3.64091e+02   3.66800e+02
          1685   1.68500e-01   8.17122e-02   3.64288e+02   3.67000e+02
          1686   1.68600e-01   8.17738e-02   3.64489e+02   3.67200e+02
          1687   1.68700e-01   8.18410e-02   3.64692e+02   3.67400e+02
          1688   1.68800e-01   8.19044e-02   3.64890e+02   3.67600e+02
          1689   1.68900e-01   8.19702e-02   3.65087e+02   3.67800e+02
          1690   1.69000e-01   8.20327e-02   3.65289e+02   3.68000e+02
          1691   1.69100e-01   8.20913e-02   3.65487e+02   3.68200e+02
          1692   1.69200e-01   8.21524e-02   3.65686e+02   3.68400e+02
          1693   1.69300e-01   8.22115e-02   3.65888e+02   3.68600e+02
          1694   1.69400e-01   8.22678e-02   3.66089e+02   3.68800e+02
          1695   1.69500e-01   8.23278e-02   3.66287e+02   3.69000e+02
          1696   1.69600e-01   8.23870e-02   3.66486e+02   3.69200e+02
          1697   1.69700e-01   8.24394e-02   3.66688e+02   3.69400e+02
          1698   1.69800e-01   8.24957e-02   3.66885e+02   3.69600e+02
          1699   1.69900e-01   8.25491e-02   3.67084e+02   3.69800e+02
          1700   1.70000e-01   8.26006e-02   3.67285e+02   3.70000e+02
          1701   1.70100e-01   8.26578e-02   3.67488e+02   3.70200e+02
          1702   1.70200e-01   8.27074e-02   3.67684e+02   3.70400e+02
          1703   1.70300e-01   8.27627e-02   3.67887e+02   3.70600e+02
          1704   1.70400e-01   8.28218e-02   3.68085e+02   3.70800e+02
          1705   1.70500e-01   8.28772e-02   3.68283e+02   3.71000e+02
          1706   1.70600e-01   8.29258e-02   3.68488e+02   3.71200e+02
          1707   1.70700e-01   8.29763e-02   3.68686e+02   3.71400e+02
          1708   1.70800e-01   8.30269e-02   3.68886e+02   3.71600e+02
          1709   1.70900e-01   8.30708e-02   3.69083e+02   3.71800e+02
          1710   1.71000e-01   8.31213e-02   3.69283e+02   3.72000e+02
          1711   1.71100e-01   8.31709e-02   3.69483e+02   3.72200e+02
          1712   1.71200e-01   8.32129e-02   3.69685e+02   3.72400e+02
          1713   1.71300e-01   8.32577e-02   3.69881e+02   3.72600e+02
          1714   1.71400e-01   8.33035e-02   3.70081e+02   3.72800e+02
          1715   1.71500e-01   8.33416e-02   3.70284e+02   3.73000e+02
          1716   1.71600e-01   8.33845e-02   3.70482e+02   3.73200e+02
          1717   1.71700e-01   8.34255e-02   3.70683e+02   3.73400e+02
          1718   1.71800e-01   8.34618e-02   3.70883e+02   3.73600e+02
          1719   1.71900e-01   8.35066e-02   3.71080e+02   3.73800e+02
          1720   1.72000e-01   8.35390e-02   3.71279e+02   3.74000e+02
          1721   1.72100e-01   8.35810e-02   3.71480e+02   3.74200e+02
          1722   1.72200e-01   8.36239e-02   3.71680e+02   3.74400e+02
          1723   1.72300e-01   8.36678e-02   3.71881e+02   3.74600e+02
          1724   1.72400e-01   8.37088e-02   3.72079e+02   3.74800e+02
          1725   1.72500e-01   8.37555e-02   3.72283e+02   3.75000e+02
          1726   1.72600e-01   8.38013e-02   3.72479e+02   3.75200e+02
          1727   1.72700e-01   8.38413e-02   3.72678e+02   3.75400e+02
          1728   1.72800e-01   8.38890e-02   3.72882e+02   3.75600e+02
          1729   1.72900e-01   8.39338e-02   3.73077e+02   3.75800e+02
          1730   1.73000e-01   8.39787e-02   3.73279e+02   3.76000e+02
          1731   1.73100e-01   8.40187e-02   3.73479e+02   3.76200e+02
          1732   1.73200e-01   8.40530e-02   3.73675e+02   3.76400e+02
          1733   1.73300e-01   8.40826e-02   3.73876e+02   3.76600e+02
          1734   1.73400e-01   8.41198e-02   3.74076e+02   3.76800e+02
          1735   1.73500e-01   8.41398e-02   3.74276e+02   3.77000e+02
          1736   1.73600e-01   8.41703e-02   3.74478e+02   3.77200e+02
          1737   1.73700e-01   8.41923e-02   3.74676e+02   3.77400e+02
          1738   1.73800e-01   8.42180e-02   3.74875e+02   3.77600e+02
          1739   1.73900e-01   8.42409e-02   3.75076e+02   3.77800e+02
          1740   1.74000e-01   8.42571e-02   3.75274e+02   3.78000e+02
          1741   1.74100e-01   8.42772e-02   3.75476e+02   3.78200e+02
          1742   1.74200e-01   8.42943e-02   3.75674e+02   3.78400e+02
          1743   1.74300e-01   8.43105e-02   3.75875e+02   3.78600e+02
          1744   1.74400e-01   8.43258e-02   3.76076e+02   3.78800e+02
          1745   1.74500e-01   8.43420e-02   3.76272e+02   3.79000e+02
          1746   1.74600e-01   8.43573e-02   3.76474e+02   3.79200e+02
          1747   1.74700e-01   8.43730e-02   3.76674e+02   3.79400e+02
          1748   1.74800e-01   8.43859e-02   3.76874e+02   3.79600e+02
          1749   1.74900e-01   8.43964e-02   3.77073e+02   3.79800e+02
          1750   1.75000e-01   8.44088e-02   3.77272e+02   3.80000e+02
          1751   1.75100e-01   8.44185e-02   3.77471e+02   3.80200e+02
          1752   1.75200e-01   8.44264e-02   3.77671e+02   3.80400e+02
          1753   1.75300e-01   8.44311e-02   3.77870e+02   3.80600e+02
          1754   1.75400e-01   8.44339e-02   3.78072e+02   3.80800e+02
          1755   1.75500e-01   8.44336e-02   3.78271e+02   3.81000e+02
          1756   1.75600e-01   8.44336e-02   3.78469e+02   3.81200e+02
          1757   1.75700e-01   8.44302e-02   3.78670e+02   3.81400e+02
          1758   1.75800e-01   8.44274e-02   3.78869e+02   3.81600e+02
          1759   1.75900e-01   8.44264e-02   3.79071e+02   3.81800e+02
          1760   1.76000e-01   8.44240e-02   3.79271e+02   3.82000e+02
          1761   1.76100e-01   8.44202e-02   3.79471e+02   3.82200e+02
          1762   1.76200e-01   8.44145e-02   3.79669e+02   3.82400e+02
          1763   1.76300e-01   8.44088e-02   3.79870e+02   3.82600e+02
          1764   1.76400e-01   8.44040e-02   3.80068e+02   3.82800e+02
          1765   1.76500e-01   8.44002e-02   3.80270e+02   3.83000e+02
          1766   1.76600e-01   8.43925e-02   3.80470e+02   3.83200e+02
          1767   1.76700e-01   8.43868e-02   3.80669e+02   3.83400e+02
          1768   1.76800e-01   8.43763e-02   3.80867e+02   3.83600e+02
          1769   1.76900e-01   8.43649e-02   3.81066e+02   3.83800e+02
          1770   1.77000e-01   8.43558e-02   3.81266e+02   3.84000e+02
          1771   1.77100e-01   8.43406e-02   3.81467e+02   3.84200e+02
          1772   1.77200e-01   8.43244e-02   3.81667e+02   3.84400e+02
          1773   1.77300e-01   8.43120e-02   3.81865e+02   3.84600e+02
          1774   1.77400e-01   8.42957e-02   3.82067e+02   3.84800e+02
          1775   1.77500e-01   8.42786e-02   3.82263e+02   3.85000e+02
          1776   1.77600e-01   8.42614e-02   3.82468e+02   3.85200e+02
          1777   1.77700e-01   8.42443e-02   3.82664e+02   3.85400e+02
          1778   1.77800e-01   8.42276e-02   3.82866e+02   3.85600e+02
          1779   1.77900e-01   8.42083e-02   3.83066e+02   3.85800e+02
          1780   1.78000e-01   8.41897e-02   3.83265e+02   3.86000e+02
          1781   1.78100e-01   8.41711e-02   3.83463e+02   3.86200e+02
          1782   1.78200e-01   8.41501e-02   3.83664e+02   3.86400e+02
          1783   1.78300e-01   8.41296e-02   3.83866e+02   3.86600e+02
          1784   1.78400e-01   8.41087e-02   3.84066e+02   3.86800e+02
          1785   1.78500e-01   8.40877e-02   3.84263e+02   3.87000e+02
          1786   1.78600e-01   8.40666e-02   3.84463e+02   3.87200e+02
          1787   1.78700e-01   8.40429e-02   3.84661e+02   3.87400e+02
          1788   1.78800e-01   8.40183e-02   3.84862e+02   3.87600e+02
          1789   1.78900e-01   8.39919e-02   3.85065e+02   3.87800e+02
          1790   1.79000e-01   8.39642e-02   3.85262e+02   3.88000e+02
          1791   1.79100e-01   8.39344e-02   3.85462e+02   3.88200e+02
          1792   1.79200e-01   8.39025e-02   3.85663e+02   3.88400e+02
          1793   1.79300e-01   8.38681e-02   3.85859e+02   3.88600e+02
          1794   1.79400e-01   8.38325e-02   3.86060e+02   3.88800e+02
          1795   1.79500e-01   8.37971e-02   3.86262e+02   3.89000e+02
          1796   1.79600e-01   8.37599e-02   3.86464e+02   3.89200e+02
          1797   1.79700e-01   8.37203e-02   3.86663e+02   3.89400e+02
          1798   1.79800e-01   8.36828e-02   3.86859e+02   3.89600e+02
          1799   1.79900e-01   8.36449e-02   3.87060e+02   3.89800e+02
          1800   1.80000e-01   8.36054e-02   3.87258e+02   3.90000e+02
          1801   1.80100e-01   8.35645e-02   3.87460e+02   3.90200e+02
          1802   1.80200e-01   8.35222e-02   3.87662e+02   3.90400e+02
          1803   1.80300e-01   8.34789e-02   3.87860e+02   3.90600e+02
          1804   1.80400e-01   8.34336e-02   3.88058e+02   3.90800e+02
          1805   1.80500e-01   8.33852e-02   3.88257e+02   3.91000e+02
          1806   1.80600e-01   8.33344e-02   3.88456e+02   3.91200e+02
          1807   1.80700e-01   8.32806e-02   3.88656e+02   3.91400e+02
          1808   1.80800e-01   8.32238e-02   3.88857e+02   3.91600e+02
          1809   1.80900e-01   8.31652e-02   3.89059e+02   3.91800e+02
          1810   1.81000e-01   8.31041e-02   3.89259e+02   3.92000e+02
          1811   1.81100e-01   8.30412e-02   3.89458e+02   3.92200e+02
          1812   1.81200e-01   8.29759e-02   3.89655e+02   3.92400e+02
          1813   1.81300e-01   8.29077e-02   3.89856e+02   3.92600e+02
          1814   1.81400e-01   8.28404e-02   3.90057e+02   3.92800e+02
          1815   1.81500e-01   8.27718e-02   3.90257e+02   3.93000e+02
          1816   1.81600e-01   8.27031e-02   3.90455e+02   3.93200e+02
          1817   1.81700e-01   8.26359e-02   3.90654e+02   3.93400e+02
          1818   1.81800e-01   8.25634e-02   3.90854e+02   3.93600e+02
          1819   1.81900e-01   8.24928e-02   3.91056e+02   3.93800e+02
          1820   1.82000e-01   8.24199e-02   3.91256e+02   3.94000e+02
          1821   1.82100e-01   8.23469e-02   3.91454e+02   3.94200e+02
          1822   1.82200e-01   8.22740e-02   3.91654e+02   3.94400e+02
          1823   1.82300e-01   8.22020e-02   3.91856e+02   3.94600e+02
          1824   1.82400e-01   8.21314e-02   3.92053e+02   3.94800e+02
          1825   1.82500e-01   8.20594e-02   3.92251e+02   3.95000e+02
          1826   1.82600e-01   8.19876e-02   3.92452e+02   3.95200e+02
          1827   1.82700e-01   8.19161e-02   3.92656e+02   3.95400e+02
          1828   1.82800e-01   8.18443e-02   3.92852e+02   3.95600e+02
          1829   1.82900e-01   8.17750e-02   3.93052e+02   3.95800e+02
          1830   1.83000e-01   8.17039e-02   3.93250e+02   3.96000e+02
          1831   1.83100e-01   8.16355e-02   3.93451e+02   3.96200e+02
          1832   1.83200e-01   8.15644e-02   3.93650e+02   3.96400e+02
          1833   1.83300e-01   8.14929e-02   3.93851e+02   3.96600e+02
          1834   1.83400e-01   8.14214e-02   3.94051e+02   3.96800e+02
          1835   1.83500e-01   8.13479e-02   3.94252e+02   3.97000e+02
          1836   1.83600e-01   8.12750e-02   3.94450e+02   3.97200e+02
          1837   1.83700e-01   8.11949e-02   3.94651e+02   3.97400e+02
          1838   1.83800e-01   8.11214e-02   3.94851e+02   3.97600e+02
          1839   1.83900e-01   8.10413e-02   3.95052e+02   3.97800e+02
          1840   1.84000e-01   8.09555e-02   3.95252e+02   3.98000e+02
          1841   1.84100e-01   8.08735e-02   3.95453e+02   3.98200e+02
          1842   1.84200e-01   8.07838e-02   3.95646e+02   3.98400e+02
          1843   1.84300e-01   8.07018e-02   3.95848e+02   3.98600e+02
          1844   1.84400e-01   8.05988e-02   3.96049e+02   3.98800e+02
          1845   1.84500e-01   8.05168e-02   3.96249e+02   3.99000e+02
          1846   1.84600e-01   8.04272e-02   3.96452e+02   3.99200e+02
          1847   1.84700e-01   8.03413e-02   3.96650e+02   3.99400e+02
          1848   1.84800e-01   8.02631e-02   3.96847e+02   3.99600e+02
          1849   1.84900e-01   8.01735e-02   3.97048e+02   3.99800e+02
          1850   1.85000e-01   8.00858e-02   3.97247e+02   4.00000e+02
          1851   1.85100e-01   7.99942e-02   3.97447e+02   4.00200e+02
          1852   1.85200e-01   7.99103e-02   3.97648e+02   4.00400e+02
          1853   1.85300e-01   7.98149e-02   3.97845e+02   4.00600e+02
          1854   1.85400e-01   7.97272e-02   3.98045e+02   4.00800e+02
          1855   1.85500e-01   7.96318e-02   3.98246e+02   4.01000e+02
          1856   1.85600e-01   7.95441e-02   3.98446e+02   4.01200e+02
          1857   1.85700e-01   7.94716e-02   3.98645e+02   4.01400e+02
          1858   1.85800e-01   7.93800e-02   3.98847e+02   4.01600e+02
          1859   1.85900e-01   7.92885e-02   3.99043e+02   4.01800e+02
          1860   1.86000e-01   7.92236e-02   3.99244e+02   4.02000e+02
          1861   1.86100e-01   7.91473e-02   3.99442e+02   4.02200e+02
          1862   1.86200e-01   7.90558e-02   3.99642e+02   4.02400e+02
          1863   1.86300e-01   7.89757e-02   3.99846e+02   4.02600e+02
          1864   1.86400e-01   7.88727e-02   4.00047e+02   4.02800e+02
          1865   1.86500e-01   7.87773e-02   4.00243e+02   4.03000e+02
          1866   1.86600e-01   7.86781e-02   4.00444e+02   4.03200e+02
          1867   1.86700e-01   7.85599e-02   4.00642e+02   4.03400e+02
          1868   1.86800e-01   7.84378e-02   4.00844e+02   4.03600e+02
          1869   1.86900e-01   7.83195e-02   4.01042e+02   4.03800e+02
          1870   1.87000e-01   7.81898e-02   4.01244e+02   4.04000e+02
          1871   1.87100e-01   7.80602e-02   4.01443e+02   4.04200e+02
          1872   1.87200e-01   7.79495e-02   4.01643e+02   4.04400e+02
          1873   1.87300e-01   7.78160e-02   4.01840e+02   4.04600e+02
          1874   1.87400e-01   7.76901e-02   4.02040e+02   4.04800e+02
          1875   1.87500e-01   7.75604e-02   4.02241e+02   4.05000e+02
          1876   1.87600e-01   7.74193e-02   4.02443e+02   4.05200e+02
          1877   1.87700e-01   7.72705e-02   4.02640e+02   4.05400e+02
          1878   1.87800e-01   7.71446e-02   4.02843e+02   4.05600e+02
          1879   1.87900e-01   7.70149e-02   4.03037e+02   4.05800e+02
          1880   1.88000e-01   7.68585e-02   4.03239e+02   4.06000e+02
          1881   1.88100e-01   7.67059e-02   4.03438e+02   4.06200e+02
          1882   1.88200e-01   7.65724e-02   4.03641e+02   4.06400e+02
          1883   1.88300e-01   7.64122e-02   4.03839e+02   4.06600e+02
          1884   1.88400e-01   7.62634e-02   4.04039e+02   4.06800e+02
          1885   1.88500e-01   7.61223e-02   4.04238e+02   4.07000e+02
          1886   1.88600e-01   7.59468e-02   4.04435e+02   4.07200e+02
          1887   1.88700e-01   7.57828e-02   4.04635e+02   4.07400e+02
          1888   1.88800e-01   7.56378e-02   4.04836e+02   4.07600e+02
          1889   1.88900e-01   7.54395e-02   4.05038e+02   4.07800e+02
          1890   1.89000e-01   7.52716e-02   4.05238e+02   4.08000e+02
          1891   1.89100e-01   7.51266e-02   4.05437e+02   4.08200e+02
          1892   1.89200e-01   7.49435e-02   4.05634e+02   4.08400e+02
          1893   1.89300e-01   7.47757e-02   4.05837e+02   4.08600e+02
          1894   1.89400e-01   7.46078e-02   4.06036e+02   4.08800e+02
          1895   1.89500e-01   7.44400e-02   4.06234e+02   4.09000e+02
          1896   1.89600e-01   7.42645e-02   4.06435e+02   4.09200e+02
          1897   1.89700e-01   7.40814e-02   4.06636e+02   4.09400e+02
          1898   1.89800e-01   7.39059e-02   4.06834e+02   4.09600e+02
          1899   1.89900e-01   7.37152e-02   4.07034e+02   4.09800e+02
          1900   1.90000e-01   7.35550e-02   4.07234e+02   4.10000e+02
          1901   1.90100e-01   7.33414e-02   4.07434e+02   4.10200e+02
          1902   1.90200e-01   7.31583e-02   4.07634e+02   4.10400e+02
          1903   1.90300e-01   7.29828e-02   4.07831e+02   4.10600e+02
          1904   1.90400e-01   7.27539e-02   4.08032e+02   4.10800e+02
          1905   1.90500e-01   7.25784e-02   4.08231e+02   4.11000e+02
          1906   1.90600e-01   7.23801e-02   4.08432e+02   4.11200e+02
          1907   1.90700e-01   7.21512e-02   4.08631e+02   4.11400e+02
          1908   1.90800e-01   7.19452e-02   4.08835e+02   4.11600e+02
          1909   1.90900e-01   7.17697e-02   4.09032e+02   4.11800e+02
          1910   1.91000e-01   7.15332e-02   4.09233e+02   4.12000e+02
          1911   1.91100e-01   7.12891e-02   4.09433e+02   4.12200e+02
          1912   1.91200e-01   7.10526e-02   4.09630e+02   4.12400e+02
          1913   1.91300e-01   7.08466e-02   4.09830e+02   4.12600e+02
          1914   1.91400e-01   7.05872e-02   4.10029e+02   4.12800e+02
          1915   1.91500e-01   7.04041e-02   4.10230e+02   4.13000e+02
          1916   1.91600e-01   7.01141e-02   4.10431e+02   4.13200e+02
          1917   1.91700e-01   6.99005e-02   4.10631e+02   4.13400e+02
          1918   1.91800e-01   6.96335e-02   4.10829e+02   4.13600e+02
          1919   1.91900e-01   6.93741e-02   4.11028e+02   4.13800e+02
          1920   1.92000e-01   6.91299e-02   4.11232e+02   4.14000e+02
          1921   1.92100e-01   6.89011e-02   4.11431e+02   4.14200e+02
          1922   1.92200e-01   6.86035e-02   4.11629e+02   4.14400e+02
          1923   1.92300e-01   6.83060e-02   4.11826e+02   4.14600e+02
          1924   1.92400e-01   6.80618e-02   4.12026e+02   4.14800e+02
          1925   1.92500e-01   6.77643e-02   4.12226e+02   4.15000e+02
          1926   1.92600e-01   6.74973e-02   4.12426e+02   4.15200e+02
          1927   1.92700e-01   6.71844e-02   4.12628e+02   4.15400e+02
          1928   1.92800e-01   6.69022e-02   4.12827e+02   4.15600e+02
          1929   1.92900e-01   6.65741e-02   4.13027e+02   4.15800e+02
          1930   1.93000e-01   6.62842e-02   4.13224e+02   4.16000e+02
          1931   1.93100e-01   6.59561e-02   4.13426e+02   4.16200e+02
          1932   1.93200e-01   6.56357e-02   4.13626e+02   4.16400e+02
          1933   1.93300e-01   6.53000e-02   4.13824e+02   4.16600e+02
          1934   1.93400e-01   6.50253e-02   4.14029e+02   4.16800e+02
          1935   1.93500e-01   6.47125e-02   4.14228e+02   4.17000e+02
          1936   1.93600e-01   6.43692e-02   4.14425e+02   4.17200e+02
          1937   1.93700e-01   6.40259e-02   4.14625e+02   4.17400e+02
          1938   1.93800e-01   6.37512e-02   4.14822e+02   4.17600e+02
          1939   1.93900e-01   6.33850e-02   4.15023e+02   4.17800e+02
          1940   1.94000e-01   6.30188e-02   4.15224e+02   4.18000e+02
          1941   1.94100e-01   6.26831e-02   4.15424e+02   4.18200e+02
          1942   1.94200e-01   6.23322e-02   4.15626e+02   4.18400e+02
          1943   1.94300e-01   6.19965e-02   4.15823e+02   4.18600e+02
          1944   1.94400e-01   6.16302e-02   4.16021e+02   4.18800e+02
          1945   1.94500e-01   6.12335e-02   4.16221e+02   4.19000e+02
          1946   1.94600e-01   6.09131e-02   4.16418e+02   4.19200e+02
          1947   1.94700e-01   6.05621e-02   4.16623e+02   4.19400e+02
          1948   1.94800e-01   6.01654e-02   4.16822e+02   4.19600e+02
          1949   1.94900e-01   5.97534e-02   4.17020e+02   4.19800e+02
          1950   1.95000e-01   5.94025e-02   4.17221e+02   4.20000e+02
          1951   1.95100e-01   5.90210e-02   4.17421e+02   4.20200e+02
          1952   1.95200e-01   5.86395e-02   4.17620e+02   4.20400e+02
          1953   1.95300e-01   5.82581e-02   4.17819e+02   4.20600e+02
          1954   1.95400e-01   5.78156e-02   4.18019e+02   4.20800e+02
          1955   1.95500e-01   5.74036e-02   4.18220e+02   4.21000e+02
          1956   1.95600e-01   5.70984e-02   4.18417e+02   4.21200e+02
          1957   1.95700e-01   5.66254e-02   4.18617e+02   4.21400e+02
          1958   1.95800e-01   5.62897e-02   4.18817e+02   4.21600e+02
          1959   1.95900e-01   5.58472e-02   4.19015e+02   4.21800e+02
          1960   1.96000e-01   5.54199e-02   4.19216e+02   4.22000e+02
          1961   1.96100e-01   5.50995e-02   4.19417e+02   4.22200e+02
          1962   1.96200e-01   5.46265e-02   4.19615e+02   4.22400e+02
          1963   1.96300e-01   5.42603e-02   4.19815e+02   4.22600e+02
          1964   1.96400e-01   5.36804e-02   4.20013e+02   4.22800e+02
          1965   1.96500e-01   5.33752e-02   4.20216e+02   4.23000e+02
          1966   1.96600e-01   5.28259e-02   4.20419e+02   4.23200e+02
          1967   1.96700e-01   5.24292e-02   4.20619e+02   4.23400e+02
          1968   1.96800e-01   5.18494e-02   4.20815e+02   4.23600e+02
          1969   1.96900e-01   5.13916e-02   4.21017e+02   4.23800e+02
          1970   1.97000e-01   5.10254e-02   4.21212e+02   4.24000e+02
          1971   1.97100e-01   5.04150e-02   4.21417e+02   4.24200e+02
          1972   1.97200e-01   4.99573e-02   4.21614e+02   4.24400e+02
          1973   1.97300e-01   4.93774e-02   4.21814e+02   4.24600e+02
          1974   1.97400e-01   4.89807e-02   4.22012e+02   4.24800e+02
          1975   1.97500e-01   4.84009e-02   4.22216e+02   4.25000e+02
          1976   1.97600e-01   4.77295e-02   4.22414e+02   4.25200e+02
          1977   1.97700e-01   4.72717e-02   4.22612e+02   4.25400e+02
          1978   1.97800e-01   4.66309e-02   4.22812e+02   4.25600e+02
          1979   1.97900e-01   4.60205e-02   4.23012e+02   4.25800e+02
          1980   1.98000e-01   4.54712e-02   4.23212e+02   4.26000e+02
          1981   1.98100e-01   4.48914e-02   4.23411e+02   4.26200e+02
          1982   1.98200e-01   4.43115e-02   4.23611e+02   4.26400e+02
          1983   1.98300e-01   4.36707e-02   4.23809e+02   4.26600e+02
          1984   1.98400e-01   4.29688e-02   4.24010e+02   4.26800e+02
          1985   1.98500e-01   4.22668e-02   4.24211e+02   4.27000e+02
          1986   1.98600e-01   4.16260e-02   4.24409e+02   4.27200e+02
          1987   1.98700e-01   4.10461e-02   4.24614e+02   4.27400e+02
          1988   1.98800e-01   4.02222e-02   4.24808e+02   4.27600e+02
          1989   1.98900e-01   3.95508e-02   4.25011e+02   4.27800e+02
          1990   1.99000e-01   3.86963e-02   4.25205e+02   4.28000e+02
          1991   1.99100e-01   3.80249e-02   4.25407e+02   4.28200e+02
          1992   1.99200e-01   3.72925e-02   4.25609e+02   4.28400e+02
          1993   1.99300e-01   3.66211e-02   4.25809e+02   4.28600e+02
          1994   1.99400e-01   3.55835e-02   4.26008e+02   4.28800e+02
          1995   1.99500e-01   3.48511e-02   4.26208e+02   4.29000e+02
          1996   1.99600e-01   3.39355e-02   4.26408e+02   4.29200e+02
          1997   1.99700e-01   3.30200e-02   4.26604e+02   4.29400e+02
          1998   1.99800e-01   3.21045e-02   4.26807e+02   4.29600e+02
          1999   1.99900e-01   3.13110e-02   4.27006e+02   4.29800e+02
          2000   2.00000e-01   3.03345e-02   4.27208e+02   4.30000e+02
          2001   2.00100e-01   2.94800e-02   4.27408e+02   4.30200e+02
          2002   2.00200e-01   2.86255e-02   4.27608e+02   4.30400e+02
          2003   2.00300e-01   2.75879e-02   4.27805e+02   4.30600e+02
          2004   2.00400e-01   2.67334e-02   4.28002e+02   4.30800e+02
          2005   2.00500e-01   2.57568e-02   4.28205e+02   4.31000e+02
          2006   2.00600e-01   2.46582e-02   4.28404e+02   4.31200e+02
          2007   2.00700e-01   2.36206e-02   4.28603e+02   4.31400e+02
          2008   2.00800e-01   2.25830e-02   4.28805e+02   4.31600e+02
          2009   2.00900e-01   2.16064e-02   4.29005e+02   4.31800e+02
          2010   2.01000e-01   2.03857e-02   4.29203e+02   4.32000e+02
          2011   2.01100e-01   1.92871e-02   4.29402e+02   4.32200e+02
          2012   2.01200e-01   1.81885e-02   4.29601e+02   4.32400e+02
          2013   2.01300e-01   1.70898e-02   4.29802e+02   4.32600e+02
          2014   2.01400e-01   1.58691e-02   4.30005e+02   4.32800e+02
          2015   2.01500e-01   1.45874e-02   4.30203e+02   4.33000e+02
          2016   2.01600e-01   1.34277e-02   4.30403e+02   4.33200e+02
          2017   2.01700e-01   1.20850e-02   4.30599e+02   4.33400e+02
          2018   2.01800e-01   1.07422e-02   4.30801e+02   4.33600e+02
          2019   2.01900e-01   9.39941e-03   4.31001e+02   4.33800e+02
          2020   2.02000e-01   8.17871e-03   4.31201e+02   4.34000e+02
          2021   2.02100e-01   6.83594e-03   4.31400e+02   4.34200e+02
          2022   2.02200e-01   5.31006e-03   4.31602e+02   4.34400e+02
          2023   2.02300e-01   4.02832e-03   4.31799e+02   4.34600e+02
          2024   2.02400e-01   2.56348e-03   4.32001e+02   4.34800e+02
          2025   2.02500e-01   1.09863e-03   4.32199e+02   4.35000e+02
          2026   2.02600e-01  -3.66211e-04   4.32401e+02   4.35200e+02
          2027   2.02700e-01  -1.89209e-03   4.32599e+02   4.35400e+02
          2028   2.02800e-01  -3.47900e-03   4.32799e+02   4.35600e+02
          2029   2.02900e-01  -5.12695e-03   4.33000e+02   4.35800e+02
          2030   2.03000e-01  -6.77490e-03   4.33198e+02   4.36000e+02
          2031   2.03100e-01  -8.42285e-03   4.33398e+02   4.36200e+02
          2032   2.03200e-01  -1.00098e-02   4.33597e+02   4.36400e+02
          2033   2.03300e-01  -1.18408e-02   4.33797e+02   4.36600e+02
          2034   2.03400e-01  -1.35498e-02   4.34001e+02   4.36800e+02
          2035   2.03500e-01  -1.53198e-02   4.34197e+02   4.37000e+02
          2036   2.03600e-01  -1.71509e-02   4.34399e+02   4.37200e+02
          2037   2.03700e-01  -1.90430e-02   4.34598e+02   4.37400e+02
          2038   2.03800e-01  -2.08130e-02   4.34794e+02   4.37600e+02
          2039   2.03900e-01  -2.26440e-02   4.34997e+02   4.37800e+02
          2040   2.04000e-01  -2.45972e-02   4.35196e+02   4.38000e+02
          2041   2.04100e-01  -2.66113e-02   4.35394e+02   4.38200e+02
          2042   2.04200e-01  -2.85034e-02   4.35597e+02   4.38400e+02
          2043   2.04300e-01  -3.07617e-02   4.35797e+02   4.38600e+02
          2044   2.04400e-01  -3.28369e-02   4.35994e+02   4.38800e+02
          2045   2.04500e-01  -3.49121e-02   4.36194e+02   4.39000e+02
          2046   2.04600e-01  -3.69263e-02   4.36396e+02   4.39200e+02
          2047   2.04700e-01  -3.91846e-02   4.36592e+02   4.39400e+02
          2048   2.04800e-01  -4.13818e-02   4.36797e+02   4.39600e+02
          2049   2.04900e-01  -4.35181e-02   4.36992e+02   4.39800e+02
          2050   2.05000e-01  -4.58374e-02   4.37196e+02   4.40000e+02
          2051   2.05100e-01  -4.81567e-02   4.37393e+02   4.40200e+02
          2052   2.05200e-01  -5.05371e-02   4.37591e+02   4.40400e+02
          2053   2.05300e-01  -5.29785e-02   4.37791e+02   4.40600e+02
          2054   2.05400e-01  -5.52979e-02   4.37993e+02   4.40800e+02
          2055   2.05500e-01  -5.79224e-02   4.38193e+02   4.41000e+02
          2056   2.05600e-01  -6.03638e-02   4.38394e+02   4.41200e+02
          2057   2.05700e-01  -6.28662e-02   4.38593e+02   4.41400e+02
          2058   2.05800e-01  -6.54907e-02   4.38787e+02   4.41600e+02
          2059   2.05900e-01  -6.81763e-02   4.38992e+02   4.41800e+02
          2060   2.06000e-01  -7.08008e-02   4.39193e+02   4.42000e+02
          2061   2.06100e-01  -7.34863e-02   4.39392e+02   4.42200e+02
          2062   2.06200e-01  -7.61719e-02   4.39595e+02   4.42400e+02
          2063   2.06300e-01  -7.89795e-02   4.39791e+02   4.42600e+02
          2064   2.06400e-01  -8.17871e-02   4.39989e+02   4.42800e+02
          2065   2.06500e-01  -8.45947e-02   4.40189e+02   4.43000e+02
          2066   2.06600e-01  -8.75854e-02   4.40390e+02   4.43200e+02
          2067   2.06700e-01  -9.05151e-02   4.40589e+02   4.43400e+02
          2068   2.06800e-01  -9.35669e-02   4.40790e+02   4.43600e+02
          2069   2.06900e-01  -9.66797e-02   4.40988e+02   4.43800e+02
          2070   2.07000e-01  -9.96704e-02   4.41188e+02   4.44000e+02
          2071   2.07100e-01  -1.02844e-01   4.41387e+02   4.44200e+02
          2072   2.07200e-01  -1.06018e-01   4.41586e+02   4.44400e+02
          2073   2.07300e-01  -1.09131e-01   4.41785e+02   4.44600e+02
          2074   2.07400e-01  -1.12366e-01   4.41989e+02   4.44800e+02
          2075   2.07500e-01  -1.15723e-01   4.42187e+02   4.45000e+02
          2076   2.07600e-01  -1.19080e-01   4.42389e+02   4.45200e+02
          2077   2.07700e-01  -1.22437e-01   4.42588e+02   4.45400e+02
          2078   2.07800e-01  -1.25854e-01   4.42785e+02   4.45600e+02
          2079   2.07900e-01  -1.29517e-01   4.42986e+02   4.45800e+02
          2080   2.08000e-01  -1.32996e-01   4.43185e+02   4.46000e+02
          2081   2.08100e-01  -1.36536e-01   4.43385e+02   4.46200e+02
          2082   2.08200e-01  -1.40198e-01   4.43586e+02   4.46400e+02
          2083   2.08300e-01  -1.43860e-01   4.43787e+02   4.46600e+02
          2084   2.08400e-01  -1.47644e-01   4.43987e+02   4.46800e+02
          2085   2.08500e-01  -1.51306e-01   4.44187e+02   4.47000e+02
          2086   2.08600e-01  -1.55151e-01   4.44386e+02   4.47200e+02
          2087   2.08700e-01  -1.59058e-01   4.44585e+02   4.47400e+02
          2088   2.08800e-01  -1.62903e-01   4.44788e+02   4.47600e+02
          2089   2.08900e-01  -1.66809e-01   4.44984e+02   4.47800e+02
          2090   2.09000e-01  -1.70776e-01   4.45185e+02   4.48000e+02
          2091   2.09100e-01  -1.74866e-01   4.45385e+02   4.48200e+02
          2092   2.09200e-01  -1.78955e-01   4.45586e+02   4.48400e+02
          2093   2.09300e-01  -1.83289e-01   4.45786e+02   4.48600e+02
          2094   2.09400e-01  -1.87500e-01   4.45984e+02   4.48800e+02
          2095   2.09500e-01  -1.91772e-01   4.46186e+02   4.49000e+02
          2096   2.09600e-01  -1.96106e-01   4.46384e+02   4.49200e+02
          2097   2.09700e-01  -2.00317e-01   4.46587e+02   4.49400e+02
          2098   2.09800e-01  -2.04773e-01   4.46784e+02   4.49600e+02
=]6[&XENG21 76132 UFS30..110H2000.600s.30..450H2000C2000x4 ACMC05_110-119#1-3�]1. 24.05.2023 13:45:08
