# Supplementary material for: Dehydration-Driven Glass Formation in Aqueous Carbonates
Source: J Phys Chem Lett. 2025 May 7;16(19):4773–9. doi: 10.1021/acs.jpclett.5c00551 (PMC12086832; doi:10.1021/acs.jpclett.5c00551)
Supplement: Supplementary file 2 — jz5c00551_si_002.zip [file jz5c00551_si_002.zip › XENG21 80441 UFS30..250H2000,600s,30..500H1000C1000x4 ACMC05_110-221#1.txt]

         Index             t      Heatflow            Ts            Tr
           [#]             [s]             [mW]          [�C]          [�C]
             0   0.00000e+00  -1.00912e-02   3.19347e+01   3.00000e+01
             1   1.00000e-04  -1.00592e-02   3.19161e+01   3.01000e+01
             2   2.00000e-04  -1.00260e-02   3.19116e+01   3.02000e+01
             3   3.00000e-04  -9.99185e-03   3.19131e+01   3.03000e+01
             4   4.00000e-04  -9.95662e-03   3.19072e+01   3.04000e+01
             5   5.00000e-04  -9.92033e-03   3.19027e+01   3.05000e+01
             6   6.00000e-04  -9.88299e-03   3.19042e+01   3.06000e+01
             7   7.00000e-04  -9.84460e-03   3.18998e+01   3.07000e+01
             8   8.00000e-04  -9.80517e-03   3.18953e+01   3.08000e+01
             9   9.00000e-04  -9.76467e-03   3.18953e+01   3.09000e+01
            10   1.00000e-03  -9.72312e-03   3.18894e+01   3.10000e+01
            11   1.10000e-03  -9.68052e-03   3.18864e+01   3.11000e+01
            12   1.20000e-03  -9.63687e-03   3.18864e+01   3.12000e+01
            13   1.30000e-03  -9.59217e-03   3.18864e+01   3.13000e+01
            14   1.40000e-03  -9.54641e-03   3.18790e+01   3.14000e+01
            15   1.50000e-03  -9.49961e-03   3.18761e+01   3.15000e+01
            16   1.60000e-03  -9.45175e-03   3.18761e+01   3.16000e+01
            17   1.70000e-03  -9.40283e-03   3.18687e+01   3.17000e+01
            18   1.80000e-03  -9.35287e-03   3.18657e+01   3.18000e+01
            19   1.90000e-03  -9.30185e-03   3.18687e+01   3.19000e+01
            20   2.00000e-03  -9.24978e-03   3.18672e+01   3.20000e+01
            21   2.10000e-03  -9.19666e-03   3.18642e+01   3.21000e+01
            22   2.20000e-03  -9.14248e-03   3.18642e+01   3.22000e+01
            23   2.30000e-03  -9.08727e-03   3.18687e+01   3.23000e+01
            24   2.40000e-03  -9.03099e-03   3.18687e+01   3.24000e+01
            25   2.50000e-03  -8.97365e-03   3.18746e+01   3.25000e+01
            26   2.60000e-03  -8.91528e-03   3.18761e+01   3.26000e+01
            27   2.70000e-03  -8.85585e-03   3.18805e+01   3.27000e+01
            28   2.80000e-03  -8.79535e-03   3.18894e+01   3.28000e+01
            29   2.90000e-03  -8.73381e-03   3.19072e+01   3.29000e+01
            30   3.00000e-03  -8.67123e-03   3.19175e+01   3.30000e+01
            31   3.10000e-03  -8.60758e-03   3.19398e+01   3.31000e+01
            32   3.20000e-03  -8.54289e-03   3.19590e+01   3.32000e+01
            33   3.30000e-03  -8.47715e-03   3.19916e+01   3.33000e+01
            34   3.40000e-03  -8.41035e-03   3.20242e+01   3.34000e+01
            35   3.50000e-03  -8.34249e-03   3.20701e+01   3.35000e+01
            36   3.60000e-03  -8.27360e-03   3.21101e+01   3.36000e+01
            37   3.70000e-03  -8.20364e-03   3.21575e+01   3.37000e+01
            38   3.80000e-03  -8.13263e-03   3.22093e+01   3.38000e+01
            39   3.90000e-03  -8.06057e-03   3.22701e+01   3.39000e+01
            40   4.00000e-03  -7.98746e-03   3.23322e+01   3.40000e+01
            41   4.10000e-03  -7.91329e-03   3.23959e+01   3.41000e+01
            42   4.20000e-03  -7.83807e-03   3.24669e+01   3.42000e+01
            43   4.30000e-03  -7.76180e-03   3.25394e+01   3.43000e+01
            44   4.40000e-03  -7.68448e-03   3.26149e+01   3.44000e+01
            45   4.50000e-03  -7.60611e-03   3.26918e+01   3.45000e+01
            46   4.60000e-03  -7.52668e-03   3.27761e+01   3.46000e+01
            47   4.70000e-03  -7.44620e-03   3.28560e+01   3.47000e+01
            48   4.80000e-03  -7.36468e-03   3.29358e+01   3.48000e+01
            49   4.90000e-03  -7.28209e-03   3.30260e+01   3.49000e+01
            50   5.00000e-03  -7.19846e-03   3.31147e+01   3.50000e+01
            51   5.10000e-03  -7.11378e-03   3.32034e+01   3.51000e+01
            52   5.20000e-03  -7.02804e-03   3.32994e+01   3.52000e+01
            53   5.30000e-03  -6.94124e-03   3.33880e+01   3.53000e+01
            54   5.40000e-03  -6.85339e-03   3.34796e+01   3.54000e+01
            55   5.50000e-03  -6.76451e-03   3.35756e+01   3.55000e+01
            56   5.60000e-03  -6.67456e-03   3.36730e+01   3.56000e+01
            57   5.70000e-03  -6.58356e-03   3.37719e+01   3.57000e+01
            58   5.80000e-03  -6.49151e-03   3.38664e+01   3.58000e+01
            59   5.90000e-03  -6.39841e-03   3.39696e+01   3.59000e+01
            60   6.00000e-03  -6.30425e-03   3.40670e+01   3.60000e+01
            61   6.10000e-03  -6.20904e-03   3.41629e+01   3.61000e+01
            62   6.20000e-03  -6.11278e-03   3.42661e+01   3.62000e+01
            63   6.30000e-03  -6.01546e-03   3.43678e+01   3.63000e+01
            64   6.40000e-03  -5.91710e-03   3.44695e+01   3.64000e+01
            65   6.50000e-03  -5.81768e-03   3.45623e+01   3.65000e+01
            66   6.60000e-03  -5.71722e-03   3.46669e+01   3.66000e+01
            67   6.70000e-03  -5.61570e-03   3.47715e+01   3.67000e+01
            68   6.80000e-03  -5.51312e-03   3.48746e+01   3.68000e+01
            69   6.90000e-03  -5.40949e-03   3.49747e+01   3.69000e+01
            70   7.00000e-03  -5.30482e-03   3.50778e+01   3.70000e+01
            71   7.10000e-03  -5.19908e-03   3.51852e+01   3.71000e+01
            72   7.20000e-03  -5.09230e-03   3.52838e+01   3.72000e+01
            73   7.30000e-03  -4.98448e-03   3.53867e+01   3.73000e+01
            74   7.40000e-03  -4.87558e-03   3.54912e+01   3.74000e+01
            75   7.50000e-03  -4.76564e-03   3.55882e+01   3.75000e+01
            76   7.60000e-03  -4.65465e-03   3.56970e+01   3.76000e+01
            77   7.70000e-03  -4.54261e-03   3.58014e+01   3.77000e+01
            78   7.80000e-03  -4.42951e-03   3.59042e+01   3.78000e+01
            79   7.90000e-03  -4.31536e-03   3.60100e+01   3.79000e+01
            80   8.00000e-03  -4.20016e-03   3.61099e+01   3.80000e+01
            81   8.10000e-03  -4.08390e-03   3.62156e+01   3.81000e+01
            82   8.20000e-03  -3.96661e-03   3.63184e+01   3.82000e+01
            83   8.30000e-03  -3.84825e-03   3.64211e+01   3.83000e+01
            84   8.40000e-03  -3.72884e-03   3.65253e+01   3.84000e+01
            85   8.50000e-03  -3.60838e-03   3.66295e+01   3.85000e+01
            86   8.60000e-03  -3.48687e-03   3.67278e+01   3.86000e+01
            87   8.70000e-03  -3.36430e-03   3.68363e+01   3.87000e+01
            88   8.80000e-03  -3.24069e-03   3.69419e+01   3.88000e+01
            89   8.90000e-03  -3.11602e-03   3.70431e+01   3.89000e+01
            90   9.00000e-03  -2.99029e-03   3.71501e+01   3.90000e+01
            91   9.10000e-03  -2.86352e-03   3.72526e+01   3.91000e+01
            92   9.20000e-03  -2.73570e-03   3.73493e+01   3.92000e+01
            93   9.30000e-03  -2.60682e-03   3.74592e+01   3.93000e+01
            94   9.40000e-03  -2.47689e-03   3.75617e+01   3.94000e+01
            95   9.50000e-03  -2.34590e-03   3.76657e+01   3.95000e+01
            96   9.60000e-03  -2.21387e-03   3.77667e+01   3.96000e+01
            97   9.70000e-03  -2.08078e-03   3.78720e+01   3.97000e+01
            98   9.80000e-03  -1.94665e-03   3.79803e+01   3.98000e+01
            99   9.90000e-03  -1.81145e-03   3.80827e+01   3.99000e+01
           100   1.00000e-02  -1.67520e-03   3.81836e+01   4.00000e+01
           101   1.01000e-02  -1.44108e-03   3.82860e+01   4.01000e+01
           102   1.02000e-02  -1.20321e-03   3.83912e+01   4.02000e+01
           103   1.03000e-02  -9.62913e-04   3.84950e+01   4.03000e+01
           104   1.04000e-02  -7.20792e-04   3.85973e+01   4.04000e+01
           105   1.05000e-02  -4.76319e-04   3.87069e+01   4.05000e+01
           106   1.06000e-02  -2.30588e-04   3.88033e+01   4.06000e+01
           107   1.07000e-02   1.72425e-05   3.89084e+01   4.07000e+01
           108   1.08000e-02   2.66725e-04   3.90136e+01   4.08000e+01
           109   1.09000e-02   5.18103e-04   3.91187e+01   4.09000e+01
           110   1.10000e-02   7.70959e-04   3.92208e+01   4.10000e+01
           111   1.11000e-02   1.02556e-03   3.93244e+01   4.11000e+01
           112   1.12000e-02   1.28252e-03   3.94251e+01   4.12000e+01
           113   1.13000e-02   1.54234e-03   3.95330e+01   4.13000e+01
           114   1.14000e-02   1.80508e-03   3.96380e+01   4.14000e+01
           115   1.15000e-02   2.07091e-03   3.97415e+01   4.15000e+01
           116   1.16000e-02   2.34066e-03   3.98392e+01   4.16000e+01
           117   1.17000e-02   2.61553e-03   3.99485e+01   4.17000e+01
           118   1.18000e-02   2.89654e-03   4.00461e+01   4.18000e+01
           119   1.19000e-02   3.18391e-03   4.01539e+01   4.19000e+01
           120   1.20000e-02   3.47750e-03   4.02573e+01   4.20000e+01
           121   1.21000e-02   3.77699e-03   4.03593e+01   4.21000e+01
           122   1.22000e-02   4.08104e-03   4.04612e+01   4.22000e+01
           123   1.23000e-02   4.38769e-03   4.05674e+01   4.23000e+01
           124   1.24000e-02   4.69540e-03   4.06722e+01   4.24000e+01
           125   1.25000e-02   5.00266e-03   4.07755e+01   4.25000e+01
           126   1.26000e-02   5.30800e-03   4.08802e+01   4.26000e+01
           127   1.27000e-02   5.61011e-03   4.09805e+01   4.27000e+01
           128   1.28000e-02   5.90795e-03   4.10823e+01   4.28000e+01
           129   1.29000e-02   6.20055e-03   4.11870e+01   4.29000e+01
           130   1.30000e-02   6.48625e-03   4.12916e+01   4.30000e+01
           131   1.31000e-02   6.76468e-03   4.13933e+01   4.31000e+01
           132   1.32000e-02   7.03564e-03   4.14936e+01   4.32000e+01
           133   1.33000e-02   7.29924e-03   4.16011e+01   4.33000e+01
           134   1.34000e-02   7.55593e-03   4.17013e+01   4.34000e+01
           135   1.35000e-02   7.80609e-03   4.18073e+01   4.35000e+01
           136   1.36000e-02   8.04991e-03   4.19103e+01   4.36000e+01
           137   1.37000e-02   8.28648e-03   4.20134e+01   4.37000e+01
           138   1.38000e-02   8.51479e-03   4.21149e+01   4.38000e+01
           139   1.39000e-02   8.73402e-03   4.22194e+01   4.39000e+01
           140   1.40000e-02   8.94338e-03   4.23238e+01   4.40000e+01
           141   1.41000e-02   9.14136e-03   4.24296e+01   4.41000e+01
           142   1.42000e-02   9.32714e-03   4.25282e+01   4.42000e+01
           143   1.43000e-02   9.50029e-03   4.26297e+01   4.43000e+01
           144   1.44000e-02   9.65926e-03   4.27369e+01   4.44000e+01
           145   1.45000e-02   9.80422e-03   4.28369e+01   4.45000e+01
           146   1.46000e-02   9.93538e-03   4.29412e+01   4.46000e+01
           147   1.47000e-02   1.00526e-02   4.30426e+01   4.47000e+01
           148   1.48000e-02   1.01564e-02   4.31468e+01   4.48000e+01
           149   1.49000e-02   1.02468e-02   4.32438e+01   4.49000e+01
           150   1.50000e-02   1.03243e-02   4.33509e+01   4.50000e+01
           151   1.51000e-02   1.03892e-02   4.34551e+01   4.51000e+01
           152   1.52000e-02   1.04428e-02   4.35549e+01   4.52000e+01
           153   1.53000e-02   1.04860e-02   4.36591e+01   4.53000e+01
           154   1.54000e-02   1.05193e-02   4.37618e+01   4.54000e+01
           155   1.55000e-02   1.05439e-02   4.38630e+01   4.55000e+01
           156   1.56000e-02   1.05608e-02   4.39714e+01   4.56000e+01
           157   1.57000e-02   1.05717e-02   4.40726e+01   4.57000e+01
           158   1.58000e-02   1.05768e-02   4.41766e+01   4.58000e+01
           159   1.59000e-02   1.05775e-02   4.42748e+01   4.59000e+01
           160   1.60000e-02   1.05746e-02   4.43760e+01   4.60000e+01
           161   1.61000e-02   1.05693e-02   4.44843e+01   4.61000e+01
           162   1.62000e-02   1.05621e-02   4.45868e+01   4.62000e+01
           163   1.63000e-02   1.05539e-02   4.46864e+01   4.63000e+01
           164   1.64000e-02   1.05455e-02   4.47888e+01   4.64000e+01
           165   1.65000e-02   1.05375e-02   4.48927e+01   4.65000e+01
           166   1.66000e-02   1.05297e-02   4.49923e+01   4.66000e+01
           167   1.67000e-02   1.05226e-02   4.50990e+01   4.67000e+01
           168   1.68000e-02   1.05167e-02   4.52000e+01   4.68000e+01
           169   1.69000e-02   1.05121e-02   4.53038e+01   4.69000e+01
           170   1.70000e-02   1.05092e-02   4.54032e+01   4.70000e+01
           171   1.71000e-02   1.05087e-02   4.55070e+01   4.71000e+01
           172   1.72000e-02   1.05103e-02   4.56107e+01   4.72000e+01
           173   1.73000e-02   1.05138e-02   4.57130e+01   4.73000e+01
           174   1.74000e-02   1.05197e-02   4.58153e+01   4.74000e+01
           175   1.75000e-02   1.05282e-02   4.59132e+01   4.75000e+01
           176   1.76000e-02   1.05385e-02   4.60169e+01   4.76000e+01
           177   1.77000e-02   1.05511e-02   4.61263e+01   4.77000e+01
           178   1.78000e-02   1.05654e-02   4.62256e+01   4.78000e+01
           179   1.79000e-02   1.05808e-02   4.63292e+01   4.79000e+01
           180   1.80000e-02   1.05967e-02   4.64299e+01   4.80000e+01
           181   1.81000e-02   1.06134e-02   4.65291e+01   4.81000e+01
           182   1.82000e-02   1.06300e-02   4.66326e+01   4.82000e+01
           183   1.83000e-02   1.06469e-02   4.67405e+01   4.83000e+01
           184   1.84000e-02   1.06650e-02   4.68382e+01   4.84000e+01
           185   1.85000e-02   1.06840e-02   4.69388e+01   4.85000e+01
           186   1.86000e-02   1.07031e-02   4.70394e+01   4.86000e+01
           187   1.87000e-02   1.07210e-02   4.71443e+01   4.87000e+01
           188   1.88000e-02   1.07382e-02   4.72506e+01   4.88000e+01
           189   1.89000e-02   1.07540e-02   4.73482e+01   4.89000e+01
           190   1.90000e-02   1.07682e-02   4.74516e+01   4.90000e+01
           191   1.91000e-02   1.07814e-02   4.75521e+01   4.91000e+01
           192   1.92000e-02   1.07931e-02   4.76583e+01   4.92000e+01
           193   1.93000e-02   1.08044e-02   4.77544e+01   4.93000e+01
           194   1.94000e-02   1.08159e-02   4.78591e+01   4.94000e+01
           195   1.95000e-02   1.08276e-02   4.79609e+01   4.95000e+01
           196   1.96000e-02   1.08391e-02   4.80613e+01   4.96000e+01
           197   1.97000e-02   1.08518e-02   4.81660e+01   4.97000e+01
           198   1.98000e-02   1.08659e-02   4.82721e+01   4.98000e+01
           199   1.99000e-02   1.08814e-02   4.83709e+01   4.99000e+01
           200   2.00000e-02   1.08981e-02   4.84698e+01   5.00000e+01
           201   2.01000e-02   1.09156e-02   4.85730e+01   5.01000e+01
           202   2.02000e-02   1.09340e-02   4.86718e+01   5.02000e+01
           203   2.03000e-02   1.09527e-02   4.87763e+01   5.03000e+01
           204   2.04000e-02   1.09718e-02   4.88808e+01   5.04000e+01
           205   2.05000e-02   1.09910e-02   4.89839e+01   5.05000e+01
           206   2.06000e-02   1.10101e-02   4.90784e+01   5.06000e+01
           207   2.07000e-02   1.10286e-02   4.91828e+01   5.07000e+01
           208   2.08000e-02   1.10463e-02   4.92872e+01   5.08000e+01
           209   2.09000e-02   1.10629e-02   4.93917e+01   5.09000e+01
           210   2.10000e-02   1.10794e-02   4.94903e+01   5.10000e+01
           211   2.11000e-02   1.10959e-02   4.95918e+01   5.11000e+01
           212   2.12000e-02   1.11117e-02   4.96948e+01   5.12000e+01
           213   2.13000e-02   1.11273e-02   4.97991e+01   5.13000e+01
           214   2.14000e-02   1.11428e-02   4.98991e+01   5.14000e+01
           215   2.15000e-02   1.11589e-02   5.00034e+01   5.15000e+01
           216   2.16000e-02   1.11753e-02   5.01005e+01   5.16000e+01
           217   2.17000e-02   1.11924e-02   5.02019e+01   5.17000e+01
           218   2.18000e-02   1.12098e-02   5.03076e+01   5.18000e+01
           219   2.19000e-02   1.12272e-02   5.04075e+01   5.19000e+01
           220   2.20000e-02   1.12446e-02   5.05074e+01   5.20000e+01
           221   2.21000e-02   1.12615e-02   5.06087e+01   5.21000e+01
           222   2.22000e-02   1.12773e-02   5.07115e+01   5.22000e+01
           223   2.23000e-02   1.12918e-02   5.08184e+01   5.23000e+01
           224   2.24000e-02   1.13047e-02   5.09168e+01   5.24000e+01
           225   2.25000e-02   1.13168e-02   5.10209e+01   5.25000e+01
           226   2.26000e-02   1.13290e-02   5.11207e+01   5.26000e+01
           227   2.27000e-02   1.13406e-02   5.12233e+01   5.27000e+01
           228   2.28000e-02   1.13520e-02   5.13217e+01   5.28000e+01
           229   2.29000e-02   1.13629e-02   5.14228e+01   5.29000e+01
           230   2.30000e-02   1.13725e-02   5.15297e+01   5.30000e+01
           231   2.31000e-02   1.13811e-02   5.16293e+01   5.31000e+01
           232   2.32000e-02   1.13891e-02   5.17262e+01   5.32000e+01
           233   2.33000e-02   1.13965e-02   5.18315e+01   5.33000e+01
           234   2.34000e-02   1.14027e-02   5.19326e+01   5.34000e+01
           235   2.35000e-02   1.14083e-02   5.20322e+01   5.35000e+01
           236   2.36000e-02   1.14144e-02   5.21346e+01   5.36000e+01
           237   2.37000e-02   1.14210e-02   5.22356e+01   5.37000e+01
           238   2.38000e-02   1.14278e-02   5.23352e+01   5.38000e+01
           239   2.39000e-02   1.14349e-02   5.24376e+01   5.39000e+01
           240   2.40000e-02   1.14411e-02   5.25414e+01   5.40000e+01
           241   2.41000e-02   1.14467e-02   5.26394e+01   5.41000e+01
           242   2.42000e-02   1.14514e-02   5.27432e+01   5.42000e+01
           243   2.43000e-02   1.14559e-02   5.28455e+01   5.43000e+01
           244   2.44000e-02   1.14600e-02   5.29464e+01   5.44000e+01
           245   2.45000e-02   1.14635e-02   5.30472e+01   5.45000e+01
           246   2.46000e-02   1.14658e-02   5.31509e+01   5.46000e+01
           247   2.47000e-02   1.14683e-02   5.32517e+01   5.47000e+01
           248   2.48000e-02   1.14708e-02   5.33482e+01   5.48000e+01
           249   2.49000e-02   1.14733e-02   5.34546e+01   5.49000e+01
           250   2.50000e-02   1.14760e-02   5.35540e+01   5.50000e+01
           251   2.51000e-02   1.14781e-02   5.36561e+01   5.51000e+01
           252   2.52000e-02   1.14802e-02   5.37582e+01   5.52000e+01
           253   2.53000e-02   1.14816e-02   5.38561e+01   5.53000e+01
           254   2.54000e-02   1.14833e-02   5.39596e+01   5.54000e+01
           255   2.55000e-02   1.14851e-02   5.40631e+01   5.55000e+01
           256   2.56000e-02   1.14864e-02   5.41623e+01   5.56000e+01
           257   2.57000e-02   1.14876e-02   5.42615e+01   5.57000e+01
           258   2.58000e-02   1.14896e-02   5.43635e+01   5.58000e+01
           259   2.59000e-02   1.14927e-02   5.44683e+01   5.59000e+01
           260   2.60000e-02   1.14967e-02   5.45703e+01   5.60000e+01
           261   2.61000e-02   1.15020e-02   5.46737e+01   5.61000e+01
           262   2.62000e-02   1.15080e-02   5.47714e+01   5.62000e+01
           263   2.63000e-02   1.15149e-02   5.48704e+01   5.63000e+01
           264   2.64000e-02   1.15231e-02   5.49709e+01   5.64000e+01
           265   2.65000e-02   1.15310e-02   5.50728e+01   5.65000e+01
           266   2.66000e-02   1.15386e-02   5.51775e+01   5.66000e+01
           267   2.67000e-02   1.15453e-02   5.52779e+01   5.67000e+01
           268   2.68000e-02   1.15514e-02   5.53769e+01   5.68000e+01
           269   2.69000e-02   1.15571e-02   5.54744e+01   5.69000e+01
           270   2.70000e-02   1.15620e-02   5.55805e+01   5.70000e+01
           271   2.71000e-02   1.15670e-02   5.56808e+01   5.71000e+01
           272   2.72000e-02   1.15716e-02   5.57826e+01   5.72000e+01
           273   2.73000e-02   1.15762e-02   5.58829e+01   5.73000e+01
           274   2.74000e-02   1.15803e-02   5.59803e+01   5.74000e+01
           275   2.75000e-02   1.15839e-02   5.60834e+01   5.75000e+01
           276   2.76000e-02   1.15871e-02   5.61865e+01   5.76000e+01
           277   2.77000e-02   1.15900e-02   5.62896e+01   5.77000e+01
           278   2.78000e-02   1.15933e-02   5.63884e+01   5.78000e+01
           279   2.79000e-02   1.15966e-02   5.64871e+01   5.79000e+01
           280   2.80000e-02   1.16004e-02   5.65887e+01   5.80000e+01
           281   2.81000e-02   1.16034e-02   5.66931e+01   5.81000e+01
           282   2.82000e-02   1.16065e-02   5.67947e+01   5.82000e+01
           283   2.83000e-02   1.16100e-02   5.68920e+01   5.83000e+01
           284   2.84000e-02   1.16136e-02   5.69949e+01   5.84000e+01
           285   2.85000e-02   1.16166e-02   5.70936e+01   5.85000e+01
           286   2.86000e-02   1.16196e-02   5.71979e+01   5.86000e+01
           287   2.87000e-02   1.16223e-02   5.72951e+01   5.87000e+01
           288   2.88000e-02   1.16251e-02   5.73979e+01   5.88000e+01
           289   2.89000e-02   1.16285e-02   5.74993e+01   5.89000e+01
           290   2.90000e-02   1.16321e-02   5.75965e+01   5.90000e+01
           291   2.91000e-02   1.16362e-02   5.77021e+01   5.91000e+01
           292   2.92000e-02   1.16396e-02   5.78035e+01   5.92000e+01
           293   2.93000e-02   1.16427e-02   5.79062e+01   5.93000e+01
           294   2.94000e-02   1.16454e-02   5.80019e+01   5.94000e+01
           295   2.95000e-02   1.16484e-02   5.81018e+01   5.95000e+01
           296   2.96000e-02   1.16517e-02   5.82059e+01   5.96000e+01
           297   2.97000e-02   1.16550e-02   5.83086e+01   5.97000e+01
           298   2.98000e-02   1.16579e-02   5.84098e+01   5.98000e+01
           299   2.99000e-02   1.16613e-02   5.85096e+01   5.99000e+01
           300   3.00000e-02   1.16644e-02   5.86094e+01   6.00000e+01
           301   3.01000e-02   1.16673e-02   5.87078e+01   6.01000e+01
           302   3.02000e-02   1.16694e-02   5.88118e+01   6.02000e+01
           303   3.03000e-02   1.16711e-02   5.89144e+01   6.03000e+01
           304   3.04000e-02   1.16732e-02   5.90127e+01   6.04000e+01
           305   3.05000e-02   1.16753e-02   5.91166e+01   6.05000e+01
           306   3.06000e-02   1.16777e-02   5.92163e+01   6.06000e+01
           307   3.07000e-02   1.16802e-02   5.93160e+01   6.07000e+01
           308   3.08000e-02   1.16829e-02   5.94184e+01   6.08000e+01
           309   3.09000e-02   1.16858e-02   5.95195e+01   6.09000e+01
           310   3.10000e-02   1.16899e-02   5.96191e+01   6.10000e+01
           311   3.11000e-02   1.16944e-02   5.97187e+01   6.11000e+01
           312   3.12000e-02   1.16992e-02   5.98197e+01   6.12000e+01
           313   3.13000e-02   1.17035e-02   5.99192e+01   6.13000e+01
           314   3.14000e-02   1.17072e-02   6.00244e+01   6.14000e+01
           315   3.15000e-02   1.17105e-02   6.01239e+01   6.15000e+01
           316   3.16000e-02   1.17135e-02   6.02234e+01   6.16000e+01
           317   3.17000e-02   1.17166e-02   6.03229e+01   6.17000e+01
           318   3.18000e-02   1.17184e-02   6.04252e+01   6.18000e+01
           319   3.19000e-02   1.17197e-02   6.05289e+01   6.19000e+01
           320   3.20000e-02   1.17212e-02   6.06269e+01   6.20000e+01
           321   3.21000e-02   1.17227e-02   6.07249e+01   6.21000e+01
           322   3.22000e-02   1.17239e-02   6.08243e+01   6.22000e+01
           323   3.23000e-02   1.17257e-02   6.09279e+01   6.23000e+01
           324   3.24000e-02   1.17279e-02   6.10300e+01   6.24000e+01
           325   3.25000e-02   1.17307e-02   6.11280e+01   6.25000e+01
           326   3.26000e-02   1.17328e-02   6.12301e+01   6.26000e+01
           327   3.27000e-02   1.17328e-02   6.13294e+01   6.27000e+01
           328   3.28000e-02   1.17306e-02   6.14287e+01   6.28000e+01
           329   3.29000e-02   1.17265e-02   6.15336e+01   6.29000e+01
           330   3.30000e-02   1.17213e-02   6.16342e+01   6.30000e+01
           331   3.31000e-02   1.17156e-02   6.17335e+01   6.31000e+01
           332   3.32000e-02   1.17099e-02   6.18313e+01   6.32000e+01
           333   3.33000e-02   1.17040e-02   6.19347e+01   6.33000e+01
           334   3.34000e-02   1.16981e-02   6.20408e+01   6.34000e+01
           335   3.35000e-02   1.16909e-02   6.21358e+01   6.35000e+01
           336   3.36000e-02   1.16833e-02   6.22405e+01   6.36000e+01
           337   3.37000e-02   1.16757e-02   6.23341e+01   6.37000e+01
           338   3.38000e-02   1.16684e-02   6.24374e+01   6.38000e+01
           339   3.39000e-02   1.16609e-02   6.25421e+01   6.39000e+01
           340   3.40000e-02   1.16537e-02   6.26425e+01   6.40000e+01
           341   3.41000e-02   1.16485e-02   6.27402e+01   6.41000e+01
           342   3.42000e-02   1.16450e-02   6.28406e+01   6.42000e+01
           343   3.43000e-02   1.16428e-02   6.29424e+01   6.43000e+01
           344   3.44000e-02   1.16434e-02   6.30470e+01   6.44000e+01
           345   3.45000e-02   1.16464e-02   6.31446e+01   6.45000e+01
           346   3.46000e-02   1.16504e-02   6.32450e+01   6.46000e+01
           347   3.47000e-02   1.16553e-02   6.33425e+01   6.47000e+01
           348   3.48000e-02   1.16606e-02   6.34428e+01   6.48000e+01
           349   3.49000e-02   1.16660e-02   6.35459e+01   6.49000e+01
           350   3.50000e-02   1.16711e-02   6.36490e+01   6.50000e+01
           351   3.51000e-02   1.16768e-02   6.37479e+01   6.51000e+01
           352   3.52000e-02   1.16829e-02   6.38467e+01   6.52000e+01
           353   3.53000e-02   1.16895e-02   6.39484e+01   6.53000e+01
           354   3.54000e-02   1.16969e-02   6.40458e+01   6.54000e+01
           355   3.55000e-02   1.17051e-02   6.41474e+01   6.55000e+01
           356   3.56000e-02   1.17143e-02   6.42517e+01   6.56000e+01
           357   3.57000e-02   1.17237e-02   6.43477e+01   6.57000e+01
           358   3.58000e-02   1.17334e-02   6.44492e+01   6.58000e+01
           359   3.59000e-02   1.17434e-02   6.45480e+01   6.59000e+01
           360   3.60000e-02   1.17536e-02   6.46523e+01   6.60000e+01
           361   3.61000e-02   1.17630e-02   6.47510e+01   6.61000e+01
           362   3.62000e-02   1.17719e-02   6.48524e+01   6.62000e+01
           363   3.63000e-02   1.17803e-02   6.49511e+01   6.63000e+01
           364   3.64000e-02   1.17878e-02   6.50483e+01   6.64000e+01
           365   3.65000e-02   1.17938e-02   6.51553e+01   6.65000e+01
           366   3.66000e-02   1.17983e-02   6.52525e+01   6.66000e+01
           367   3.67000e-02   1.18013e-02   6.53539e+01   6.67000e+01
           368   3.68000e-02   1.18035e-02   6.54525e+01   6.68000e+01
           369   3.69000e-02   1.18048e-02   6.55524e+01   6.69000e+01
           370   3.70000e-02   1.18057e-02   6.56551e+01   6.70000e+01
           371   3.71000e-02   1.18052e-02   6.57578e+01   6.71000e+01
           372   3.72000e-02   1.18045e-02   6.58591e+01   6.72000e+01
           373   3.73000e-02   1.18048e-02   6.59604e+01   6.73000e+01
           374   3.74000e-02   1.18055e-02   6.60588e+01   6.74000e+01
           375   3.75000e-02   1.18059e-02   6.61601e+01   6.75000e+01
           376   3.76000e-02   1.18065e-02   6.62613e+01   6.76000e+01
           377   3.77000e-02   1.18072e-02   6.63597e+01   6.77000e+01
           378   3.78000e-02   1.18080e-02   6.64622e+01   6.78000e+01
           379   3.79000e-02   1.18089e-02   6.65620e+01   6.79000e+01
           380   3.80000e-02   1.18102e-02   6.66618e+01   6.80000e+01
           381   3.81000e-02   1.18115e-02   6.67615e+01   6.81000e+01
           382   3.82000e-02   1.18134e-02   6.68667e+01   6.82000e+01
           383   3.83000e-02   1.18153e-02   6.69637e+01   6.83000e+01
           384   3.84000e-02   1.18166e-02   6.70634e+01   6.84000e+01
           385   3.85000e-02   1.18172e-02   6.71644e+01   6.85000e+01
           386   3.86000e-02   1.18176e-02   6.72668e+01   6.86000e+01
           387   3.87000e-02   1.18181e-02   6.73678e+01   6.87000e+01
           388   3.88000e-02   1.18196e-02   6.74688e+01   6.88000e+01
           389   3.89000e-02   1.18217e-02   6.75656e+01   6.89000e+01
           390   3.90000e-02   1.18246e-02   6.76666e+01   6.90000e+01
           391   3.91000e-02   1.18284e-02   6.77675e+01   6.91000e+01
           392   3.92000e-02   1.18337e-02   6.78671e+01   6.92000e+01
           393   3.93000e-02   1.18401e-02   6.79680e+01   6.93000e+01
           394   3.94000e-02   1.18481e-02   6.80689e+01   6.94000e+01
           395   3.95000e-02   1.18570e-02   6.81670e+01   6.95000e+01
           396   3.96000e-02   1.18673e-02   6.82692e+01   6.96000e+01
           397   3.97000e-02   1.18781e-02   6.83714e+01   6.97000e+01
           398   3.98000e-02   1.18891e-02   6.84709e+01   6.98000e+01
           399   3.99000e-02   1.18996e-02   6.85675e+01   6.99000e+01
           400   4.00000e-02   1.19097e-02   6.86669e+01   7.00000e+01
           401   4.01000e-02   1.19189e-02   6.87718e+01   7.01000e+01
           402   4.02000e-02   1.19274e-02   6.88726e+01   7.02000e+01
           403   4.03000e-02   1.19351e-02   6.89719e+01   7.03000e+01
           404   4.04000e-02   1.19424e-02   6.90712e+01   7.04000e+01
           405   4.05000e-02   1.19496e-02   6.91719e+01   7.05000e+01
           406   4.06000e-02   1.19560e-02   6.92754e+01   7.06000e+01
           407   4.07000e-02   1.19618e-02   6.93746e+01   7.07000e+01
           408   4.08000e-02   1.19679e-02   6.94753e+01   7.08000e+01
           409   4.09000e-02   1.19753e-02   6.95745e+01   7.09000e+01
           410   4.10000e-02   1.19837e-02   6.96682e+01   7.10000e+01
           411   4.11000e-02   1.19917e-02   6.97771e+01   7.11000e+01
           412   4.12000e-02   1.19998e-02   6.98777e+01   7.12000e+01
           413   4.13000e-02   1.20076e-02   6.99755e+01   7.13000e+01
           414   4.14000e-02   1.20148e-02   7.00774e+01   7.14000e+01
           415   4.15000e-02   1.20215e-02   7.01751e+01   7.15000e+01
           416   4.16000e-02   1.20270e-02   7.02770e+01   7.16000e+01
           417   4.17000e-02   1.20314e-02   7.03789e+01   7.17000e+01
           418   4.18000e-02   1.20345e-02   7.04793e+01   7.18000e+01
           419   4.19000e-02   1.20366e-02   7.05784e+01   7.19000e+01
           420   4.20000e-02   1.20378e-02   7.06747e+01   7.20000e+01
           421   4.21000e-02   1.20379e-02   7.07792e+01   7.21000e+01
           422   4.22000e-02   1.20374e-02   7.08810e+01   7.22000e+01
           423   4.23000e-02   1.20355e-02   7.09828e+01   7.23000e+01
           424   4.24000e-02   1.20331e-02   7.10804e+01   7.24000e+01
           425   4.25000e-02   1.20303e-02   7.11793e+01   7.25000e+01
           426   4.26000e-02   1.20271e-02   7.12769e+01   7.26000e+01
           427   4.27000e-02   1.20236e-02   7.13813e+01   7.27000e+01
           428   4.28000e-02   1.20201e-02   7.14803e+01   7.28000e+01
           429   4.29000e-02   1.20173e-02   7.15805e+01   7.29000e+01
           430   4.30000e-02   1.20157e-02   7.16780e+01   7.30000e+01
           431   4.31000e-02   1.20154e-02   7.17797e+01   7.31000e+01
           432   4.32000e-02   1.20154e-02   7.18785e+01   7.32000e+01
           433   4.33000e-02   1.20153e-02   7.19815e+01   7.33000e+01
           434   4.34000e-02   1.20161e-02   7.20844e+01   7.34000e+01
           435   4.35000e-02   1.20174e-02   7.21804e+01   7.35000e+01
           436   4.36000e-02   1.20180e-02   7.22820e+01   7.36000e+01
           437   4.37000e-02   1.20183e-02   7.23807e+01   7.37000e+01
           438   4.38000e-02   1.20176e-02   7.24836e+01   7.38000e+01
           439   4.39000e-02   1.20169e-02   7.25864e+01   7.39000e+01
           440   4.40000e-02   1.20164e-02   7.26865e+01   7.40000e+01
           441   4.41000e-02   1.20159e-02   7.27852e+01   7.41000e+01
           442   4.42000e-02   1.20153e-02   7.28839e+01   7.42000e+01
           443   4.43000e-02   1.20136e-02   7.29853e+01   7.43000e+01
           444   4.44000e-02   1.20121e-02   7.30853e+01   7.44000e+01
           445   4.45000e-02   1.20105e-02   7.31853e+01   7.45000e+01
           446   4.46000e-02   1.20096e-02   7.32867e+01   7.46000e+01
           447   4.47000e-02   1.20079e-02   7.33880e+01   7.47000e+01
           448   4.48000e-02   1.20057e-02   7.34893e+01   7.48000e+01
           449   4.49000e-02   1.20040e-02   7.35879e+01   7.49000e+01
           450   4.50000e-02   1.20030e-02   7.36891e+01   7.50000e+01
           451   4.51000e-02   1.20028e-02   7.37849e+01   7.51000e+01
           452   4.52000e-02   1.20032e-02   7.38875e+01   7.52000e+01
           453   4.53000e-02   1.20037e-02   7.39874e+01   7.53000e+01
           454   4.54000e-02   1.20043e-02   7.40845e+01   7.54000e+01
           455   4.55000e-02   1.20051e-02   7.41898e+01   7.55000e+01
           456   4.56000e-02   1.20063e-02   7.42841e+01   7.56000e+01
           457   4.57000e-02   1.20074e-02   7.43853e+01   7.57000e+01
           458   4.58000e-02   1.20089e-02   7.44865e+01   7.58000e+01
           459   4.59000e-02   1.20096e-02   7.45889e+01   7.59000e+01
           460   4.60000e-02   1.20103e-02   7.46914e+01   7.60000e+01
           461   4.61000e-02   1.20110e-02   7.47925e+01   7.61000e+01
           462   4.62000e-02   1.20114e-02   7.48881e+01   7.62000e+01
           463   4.63000e-02   1.20110e-02   7.49905e+01   7.63000e+01
           464   4.64000e-02   1.20092e-02   7.50889e+01   7.64000e+01
           465   4.65000e-02   1.20071e-02   7.51899e+01   7.65000e+01
           466   4.66000e-02   1.20048e-02   7.52895e+01   7.66000e+01
           467   4.67000e-02   1.20024e-02   7.53891e+01   7.67000e+01
           468   4.68000e-02   1.20005e-02   7.54915e+01   7.68000e+01
           469   4.69000e-02   1.19982e-02   7.55897e+01   7.69000e+01
           470   4.70000e-02   1.19966e-02   7.56920e+01   7.70000e+01
           471   4.71000e-02   1.19953e-02   7.57902e+01   7.71000e+01
           472   4.72000e-02   1.19942e-02   7.58925e+01   7.72000e+01
           473   4.73000e-02   1.19933e-02   7.59906e+01   7.73000e+01
           474   4.74000e-02   1.19925e-02   7.60901e+01   7.74000e+01
           475   4.75000e-02   1.19916e-02   7.61910e+01   7.75000e+01
           476   4.76000e-02   1.19908e-02   7.62918e+01   7.76000e+01
           477   4.77000e-02   1.19900e-02   7.63954e+01   7.77000e+01
           478   4.78000e-02   1.19891e-02   7.64894e+01   7.78000e+01
           479   4.79000e-02   1.19883e-02   7.65956e+01   7.79000e+01
           480   4.80000e-02   1.19874e-02   7.66977e+01   7.80000e+01
           481   4.81000e-02   1.19866e-02   7.67957e+01   7.81000e+01
           482   4.82000e-02   1.19855e-02   7.68910e+01   7.82000e+01
           483   4.83000e-02   1.19839e-02   7.69931e+01   7.83000e+01
           484   4.84000e-02   1.19823e-02   7.70938e+01   7.84000e+01
           485   4.85000e-02   1.19803e-02   7.71918e+01   7.85000e+01
           486   4.86000e-02   1.19773e-02   7.72938e+01   7.86000e+01
           487   4.87000e-02   1.19741e-02   7.73972e+01   7.87000e+01
           488   4.88000e-02   1.19703e-02   7.74937e+01   7.88000e+01
           489   4.89000e-02   1.19668e-02   7.75971e+01   7.89000e+01
           490   4.90000e-02   1.19637e-02   7.76963e+01   7.90000e+01
           491   4.91000e-02   1.19608e-02   7.77982e+01   7.91000e+01
           492   4.92000e-02   1.19591e-02   7.78947e+01   7.92000e+01
           493   4.93000e-02   1.19582e-02   7.79953e+01   7.93000e+01
           494   4.94000e-02   1.19580e-02   7.80944e+01   7.94000e+01
           495   4.95000e-02   1.19575e-02   7.81950e+01   7.95000e+01
           496   4.96000e-02   1.19565e-02   7.82995e+01   7.96000e+01
           497   4.97000e-02   1.19547e-02   7.84014e+01   7.97000e+01
           498   4.98000e-02   1.19524e-02   7.84978e+01   7.98000e+01
           499   4.99000e-02   1.19488e-02   7.85955e+01   7.99000e+01
           500   5.00000e-02   1.19444e-02   7.86986e+01   8.00000e+01
           501   5.01000e-02   1.19398e-02   7.88004e+01   8.01000e+01
           502   5.02000e-02   1.19360e-02   7.88995e+01   8.02000e+01
           503   5.03000e-02   1.19329e-02   7.89985e+01   8.03000e+01
           504   5.04000e-02   1.19299e-02   7.90988e+01   8.04000e+01
           505   5.05000e-02   1.19274e-02   7.92019e+01   8.05000e+01
           506   5.06000e-02   1.19256e-02   7.93022e+01   8.06000e+01
           507   5.07000e-02   1.19249e-02   7.93998e+01   8.07000e+01
           508   5.08000e-02   1.19253e-02   7.94988e+01   8.08000e+01
           509   5.09000e-02   1.19263e-02   7.95991e+01   8.09000e+01
           510   5.10000e-02   1.19277e-02   7.97007e+01   8.10000e+01
           511   5.11000e-02   1.19296e-02   7.97996e+01   8.11000e+01
           512   5.12000e-02   1.19315e-02   7.98998e+01   8.12000e+01
           513   5.13000e-02   1.19332e-02   8.00014e+01   8.13000e+01
           514   5.14000e-02   1.19350e-02   8.01016e+01   8.14000e+01
           515   5.15000e-02   1.19370e-02   8.01990e+01   8.15000e+01
           516   5.16000e-02   1.19395e-02   8.02992e+01   8.16000e+01
           517   5.17000e-02   1.19419e-02   8.04021e+01   8.17000e+01
           518   5.18000e-02   1.19449e-02   8.04995e+01   8.18000e+01
           519   5.19000e-02   1.19481e-02   8.06010e+01   8.19000e+01
           520   5.20000e-02   1.19502e-02   8.06997e+01   8.20000e+01
           521   5.21000e-02   1.19518e-02   8.07984e+01   8.21000e+01
           522   5.22000e-02   1.19534e-02   8.09053e+01   8.22000e+01
           523   5.23000e-02   1.19549e-02   8.10013e+01   8.23000e+01
           524   5.24000e-02   1.19559e-02   8.11026e+01   8.24000e+01
           525   5.25000e-02   1.19562e-02   8.12000e+01   8.25000e+01
           526   5.26000e-02   1.19570e-02   8.13027e+01   8.26000e+01
           527   5.27000e-02   1.19590e-02   8.13999e+01   8.27000e+01
           528   5.28000e-02   1.19622e-02   8.15040e+01   8.28000e+01
           529   5.29000e-02   1.19657e-02   8.16026e+01   8.29000e+01
           530   5.30000e-02   1.19703e-02   8.17011e+01   8.30000e+01
           531   5.31000e-02   1.19749e-02   8.18024e+01   8.31000e+01
           532   5.32000e-02   1.19796e-02   8.18996e+01   8.32000e+01
           533   5.33000e-02   1.19850e-02   8.20022e+01   8.33000e+01
           534   5.34000e-02   1.19906e-02   8.20994e+01   8.34000e+01
           535   5.35000e-02   1.19966e-02   8.22019e+01   8.35000e+01
           536   5.36000e-02   1.20025e-02   8.23018e+01   8.36000e+01
           537   5.37000e-02   1.20082e-02   8.24056e+01   8.37000e+01
           538   5.38000e-02   1.20135e-02   8.25041e+01   8.38000e+01
           539   5.39000e-02   1.20193e-02   8.26039e+01   8.39000e+01
           540   5.40000e-02   1.20247e-02   8.27010e+01   8.40000e+01
           541   5.41000e-02   1.20284e-02   8.28020e+01   8.41000e+01
           542   5.42000e-02   1.20308e-02   8.29018e+01   8.42000e+01
           543   5.43000e-02   1.20327e-02   8.30015e+01   8.43000e+01
           544   5.44000e-02   1.20331e-02   8.31012e+01   8.44000e+01
           545   5.45000e-02   1.20313e-02   8.31996e+01   8.45000e+01
           546   5.46000e-02   1.20278e-02   8.33019e+01   8.46000e+01
           547   5.47000e-02   1.20234e-02   8.34056e+01   8.47000e+01
           548   5.48000e-02   1.20197e-02   8.35039e+01   8.48000e+01
           549   5.49000e-02   1.20167e-02   8.36022e+01   8.49000e+01
           550   5.50000e-02   1.20154e-02   8.37045e+01   8.50000e+01
           551   5.51000e-02   1.20149e-02   8.38055e+01   8.51000e+01
           552   5.52000e-02   1.20151e-02   8.39037e+01   8.52000e+01
           553   5.53000e-02   1.20154e-02   8.40019e+01   8.53000e+01
           554   5.54000e-02   1.20168e-02   8.41041e+01   8.54000e+01
           555   5.55000e-02   1.20181e-02   8.42010e+01   8.55000e+01
           556   5.56000e-02   1.20188e-02   8.43059e+01   8.56000e+01
           557   5.57000e-02   1.20182e-02   8.44040e+01   8.57000e+01
           558   5.58000e-02   1.20159e-02   8.45075e+01   8.58000e+01
           559   5.59000e-02   1.20124e-02   8.46043e+01   8.59000e+01
           560   5.60000e-02   1.20087e-02   8.47038e+01   8.60000e+01
           561   5.61000e-02   1.20055e-02   8.48032e+01   8.61000e+01
           562   5.62000e-02   1.20018e-02   8.49066e+01   8.62000e+01
           563   5.63000e-02   1.19978e-02   8.50060e+01   8.63000e+01
           564   5.64000e-02   1.19927e-02   8.51041e+01   8.64000e+01
           565   5.65000e-02   1.19875e-02   8.52048e+01   8.65000e+01
           566   5.66000e-02   1.19830e-02   8.53028e+01   8.66000e+01
           567   5.67000e-02   1.19789e-02   8.54021e+01   8.67000e+01
           568   5.68000e-02   1.19757e-02   8.55082e+01   8.68000e+01
           569   5.69000e-02   1.19737e-02   8.56061e+01   8.69000e+01
           570   5.70000e-02   1.19730e-02   8.57054e+01   8.70000e+01
           571   5.71000e-02   1.19736e-02   8.58060e+01   8.71000e+01
           572   5.72000e-02   1.19747e-02   8.59080e+01   8.72000e+01
           573   5.73000e-02   1.19756e-02   8.60059e+01   8.73000e+01
           574   5.74000e-02   1.19770e-02   8.61064e+01   8.74000e+01
           575   5.75000e-02   1.19784e-02   8.62083e+01   8.75000e+01
           576   5.76000e-02   1.19792e-02   8.63048e+01   8.76000e+01
           577   5.77000e-02   1.19794e-02   8.64080e+01   8.77000e+01
           578   5.78000e-02   1.19799e-02   8.65072e+01   8.78000e+01
           579   5.79000e-02   1.19809e-02   8.66063e+01   8.79000e+01
           580   5.80000e-02   1.19833e-02   8.67068e+01   8.80000e+01
           581   5.81000e-02   1.19864e-02   8.68046e+01   8.81000e+01
           582   5.82000e-02   1.19897e-02   8.69064e+01   8.82000e+01
           583   5.83000e-02   1.19939e-02   8.70068e+01   8.83000e+01
           584   5.84000e-02   1.19978e-02   8.71099e+01   8.84000e+01
           585   5.85000e-02   1.20026e-02   8.72089e+01   8.85000e+01
           586   5.86000e-02   1.20082e-02   8.73080e+01   8.86000e+01
           587   5.87000e-02   1.20147e-02   8.74070e+01   8.87000e+01
           588   5.88000e-02   1.20210e-02   8.75073e+01   8.88000e+01
           589   5.89000e-02   1.20275e-02   8.76050e+01   8.89000e+01
           590   5.90000e-02   1.20341e-02   8.77106e+01   8.90000e+01
           591   5.91000e-02   1.20404e-02   8.78069e+01   8.91000e+01
           592   5.92000e-02   1.20462e-02   8.79099e+01   8.92000e+01
           593   5.93000e-02   1.20520e-02   8.80074e+01   8.93000e+01
           594   5.94000e-02   1.20572e-02   8.81077e+01   8.94000e+01
           595   5.95000e-02   1.20618e-02   8.82079e+01   8.95000e+01
           596   5.96000e-02   1.20666e-02   8.83081e+01   8.96000e+01
           597   5.97000e-02   1.20707e-02   8.84083e+01   8.97000e+01
           598   5.98000e-02   1.20744e-02   8.85072e+01   8.98000e+01
           599   5.99000e-02   1.20775e-02   8.86087e+01   8.99000e+01
           600   6.00000e-02   1.20800e-02   8.87088e+01   9.00000e+01
           601   6.01000e-02   1.20822e-02   8.88063e+01   9.01000e+01
           602   6.02000e-02   1.20842e-02   8.89064e+01   9.02000e+01
           603   6.03000e-02   1.20873e-02   8.90079e+01   9.03000e+01
           604   6.04000e-02   1.20917e-02   8.91093e+01   9.04000e+01
           605   6.05000e-02   1.20968e-02   8.92094e+01   9.05000e+01
           606   6.06000e-02   1.21029e-02   8.93121e+01   9.06000e+01
           607   6.07000e-02   1.21089e-02   8.94068e+01   9.07000e+01
           608   6.08000e-02   1.21135e-02   8.95108e+01   9.08000e+01
           609   6.09000e-02   1.21163e-02   8.96121e+01   9.09000e+01
           610   6.10000e-02   1.21170e-02   8.97108e+01   9.10000e+01
           611   6.11000e-02   1.21161e-02   8.98094e+01   9.11000e+01
           612   6.12000e-02   1.21144e-02   8.99094e+01   9.12000e+01
           613   6.13000e-02   1.21112e-02   9.00080e+01   9.13000e+01
           614   6.14000e-02   1.21071e-02   9.01093e+01   9.14000e+01
           615   6.15000e-02   1.21023e-02   9.02092e+01   9.15000e+01
           616   6.16000e-02   1.20968e-02   9.03131e+01   9.16000e+01
           617   6.17000e-02   1.20909e-02   9.04063e+01   9.17000e+01
           618   6.18000e-02   1.20841e-02   9.05075e+01   9.18000e+01
           619   6.19000e-02   1.20770e-02   9.06100e+01   9.19000e+01
           620   6.20000e-02   1.20688e-02   9.07099e+01   9.20000e+01
           621   6.21000e-02   1.20604e-02   9.08083e+01   9.21000e+01
           622   6.22000e-02   1.20517e-02   9.09108e+01   9.22000e+01
           623   6.23000e-02   1.20434e-02   9.10093e+01   9.23000e+01
           624   6.24000e-02   1.20357e-02   9.11130e+01   9.24000e+01
           625   6.25000e-02   1.20279e-02   9.12141e+01   9.25000e+01
           626   6.26000e-02   1.20204e-02   9.13112e+01   9.26000e+01
           627   6.27000e-02   1.20140e-02   9.14069e+01   9.27000e+01
           628   6.28000e-02   1.20090e-02   9.15093e+01   9.28000e+01
           629   6.29000e-02   1.20050e-02   9.16090e+01   9.29000e+01
           630   6.30000e-02   1.20022e-02   9.17113e+01   9.30000e+01
           631   6.31000e-02   1.19997e-02   9.18097e+01   9.31000e+01
           632   6.32000e-02   1.19984e-02   9.19093e+01   9.32000e+01
           633   6.33000e-02   1.19980e-02   9.20103e+01   9.33000e+01
           634   6.34000e-02   1.19975e-02   9.21139e+01   9.34000e+01
           635   6.35000e-02   1.19970e-02   9.22108e+01   9.35000e+01
           636   6.36000e-02   1.19975e-02   9.23091e+01   9.36000e+01
           637   6.37000e-02   1.19989e-02   9.24087e+01   9.37000e+01
           638   6.38000e-02   1.20019e-02   9.25109e+01   9.38000e+01
           639   6.39000e-02   1.20053e-02   9.26091e+01   9.39000e+01
           640   6.40000e-02   1.20085e-02   9.27086e+01   9.40000e+01
           641   6.41000e-02   1.20113e-02   9.28134e+01   9.41000e+01
           642   6.42000e-02   1.20142e-02   9.29116e+01   9.42000e+01
           643   6.43000e-02   1.20173e-02   9.30058e+01   9.43000e+01
           644   6.44000e-02   1.20195e-02   9.31092e+01   9.44000e+01
           645   6.45000e-02   1.20213e-02   9.32113e+01   9.45000e+01
           646   6.46000e-02   1.20230e-02   9.33094e+01   9.46000e+01
           647   6.47000e-02   1.20253e-02   9.34075e+01   9.47000e+01
           648   6.48000e-02   1.20281e-02   9.35056e+01   9.48000e+01
           649   6.49000e-02   1.20305e-02   9.36116e+01   9.49000e+01
           650   6.50000e-02   1.20324e-02   9.37110e+01   9.50000e+01
           651   6.51000e-02   1.20338e-02   9.38117e+01   9.51000e+01
           652   6.52000e-02   1.20348e-02   9.39123e+01   9.52000e+01
           653   6.53000e-02   1.20353e-02   9.40090e+01   9.53000e+01
           654   6.54000e-02   1.20350e-02   9.41110e+01   9.54000e+01
           655   6.55000e-02   1.20345e-02   9.42116e+01   9.55000e+01
           656   6.56000e-02   1.20340e-02   9.43148e+01   9.56000e+01
           657   6.57000e-02   1.20342e-02   9.44088e+01   9.57000e+01
           658   6.58000e-02   1.20346e-02   9.45120e+01   9.58000e+01
           659   6.59000e-02   1.20354e-02   9.46099e+01   9.59000e+01
           660   6.60000e-02   1.20360e-02   9.47091e+01   9.60000e+01
           661   6.61000e-02   1.20371e-02   9.48110e+01   9.61000e+01
           662   6.62000e-02   1.20389e-02   9.49128e+01   9.62000e+01
           663   6.63000e-02   1.20415e-02   9.50094e+01   9.63000e+01
           664   6.64000e-02   1.20447e-02   9.51098e+01   9.64000e+01
           665   6.65000e-02   1.20487e-02   9.52103e+01   9.65000e+01
           666   6.66000e-02   1.20533e-02   9.53134e+01   9.66000e+01
           667   6.67000e-02   1.20577e-02   9.54112e+01   9.67000e+01
           668   6.68000e-02   1.20622e-02   9.55103e+01   9.68000e+01
           669   6.69000e-02   1.20671e-02   9.56080e+01   9.69000e+01
           670   6.70000e-02   1.20708e-02   9.57097e+01   9.70000e+01
           671   6.71000e-02   1.20736e-02   9.58114e+01   9.71000e+01
           672   6.72000e-02   1.20755e-02   9.59091e+01   9.72000e+01
           673   6.73000e-02   1.20761e-02   9.60108e+01   9.73000e+01
           674   6.74000e-02   1.20755e-02   9.61098e+01   9.74000e+01
           675   6.75000e-02   1.20749e-02   9.62114e+01   9.75000e+01
           676   6.76000e-02   1.20747e-02   9.63131e+01   9.76000e+01
           677   6.77000e-02   1.20752e-02   9.64107e+01   9.77000e+01
           678   6.78000e-02   1.20754e-02   9.65123e+01   9.78000e+01
           679   6.79000e-02   1.20751e-02   9.66073e+01   9.79000e+01
           680   6.80000e-02   1.20741e-02   9.67115e+01   9.80000e+01
           681   6.81000e-02   1.20730e-02   9.68117e+01   9.81000e+01
           682   6.82000e-02   1.20716e-02   9.69119e+01   9.82000e+01
           683   6.83000e-02   1.20704e-02   9.70107e+01   9.83000e+01
           684   6.84000e-02   1.20688e-02   9.71136e+01   9.84000e+01
           685   6.85000e-02   1.20673e-02   9.72111e+01   9.85000e+01
           686   6.86000e-02   1.20668e-02   9.73139e+01   9.86000e+01
           687   6.87000e-02   1.20668e-02   9.74113e+01   9.87000e+01
           688   6.88000e-02   1.20681e-02   9.75128e+01   9.88000e+01
           689   6.89000e-02   1.20704e-02   9.76089e+01   9.89000e+01
           690   6.90000e-02   1.20732e-02   9.77090e+01   9.90000e+01
           691   6.91000e-02   1.20774e-02   9.78130e+01   9.91000e+01
           692   6.92000e-02   1.20828e-02   9.79170e+01   9.92000e+01
           693   6.93000e-02   1.20882e-02   9.80131e+01   9.93000e+01
           694   6.94000e-02   1.20933e-02   9.81118e+01   9.94000e+01
           695   6.95000e-02   1.20985e-02   9.82105e+01   9.95000e+01
           696   6.96000e-02   1.21033e-02   9.83131e+01   9.96000e+01
           697   6.97000e-02   1.21081e-02   9.84131e+01   9.97000e+01
           698   6.98000e-02   1.21130e-02   9.85104e+01   9.98000e+01
           699   6.99000e-02   1.21177e-02   9.86091e+01   9.99000e+01
           700   7.00000e-02   1.21216e-02   9.87129e+01   1.00000e+02
           701   7.01000e-02   1.21251e-02   9.88089e+01   1.00100e+02
           702   7.02000e-02   1.21276e-02   9.89128e+01   1.00200e+02
           703   7.03000e-02   1.21291e-02   9.90126e+01   1.00300e+02
           704   7.04000e-02   1.21297e-02   9.91138e+01   1.00400e+02
           705   7.05000e-02   1.21288e-02   9.92084e+01   1.00500e+02
           706   7.06000e-02   1.21267e-02   9.93109e+01   1.00600e+02
           707   7.07000e-02   1.21234e-02   9.94133e+01   1.00700e+02
           708   7.08000e-02   1.21194e-02   9.95132e+01   1.00800e+02
           709   7.09000e-02   1.21154e-02   9.96116e+01   1.00900e+02
           710   7.10000e-02   1.21119e-02   9.97141e+01   1.01000e+02
           711   7.11000e-02   1.21090e-02   9.98099e+01   1.01100e+02
           712   7.12000e-02   1.21074e-02   9.99123e+01   1.01200e+02
           713   7.13000e-02   1.21078e-02   1.00011e+02   1.01300e+02
           714   7.14000e-02   1.21097e-02   1.00113e+02   1.01400e+02
           715   7.15000e-02   1.21132e-02   1.00214e+02   1.01500e+02
           716   7.16000e-02   1.21188e-02   1.00310e+02   1.01600e+02
           717   7.17000e-02   1.21257e-02   1.00412e+02   1.01700e+02
           718   7.18000e-02   1.21344e-02   1.00512e+02   1.01800e+02
           719   7.19000e-02   1.21448e-02   1.00611e+02   1.01900e+02
           720   7.20000e-02   1.21565e-02   1.00710e+02   1.02000e+02
           721   7.21000e-02   1.21690e-02   1.00811e+02   1.02100e+02
           722   7.22000e-02   1.21816e-02   1.00913e+02   1.02200e+02
           723   7.23000e-02   1.21943e-02   1.01011e+02   1.02300e+02
           724   7.24000e-02   1.22064e-02   1.01111e+02   1.02400e+02
           725   7.25000e-02   1.22175e-02   1.01212e+02   1.02500e+02
           726   7.26000e-02   1.22272e-02   1.01311e+02   1.02600e+02
           727   7.27000e-02   1.22360e-02   1.01413e+02   1.02700e+02
           728   7.28000e-02   1.22442e-02   1.01514e+02   1.02800e+02
           729   7.29000e-02   1.22519e-02   1.01610e+02   1.02900e+02
           730   7.30000e-02   1.22573e-02   1.01710e+02   1.03000e+02
           731   7.31000e-02   1.22618e-02   1.01810e+02   1.03100e+02
           732   7.32000e-02   1.22652e-02   1.01916e+02   1.03200e+02
           733   7.33000e-02   1.22674e-02   1.02013e+02   1.03300e+02
           734   7.34000e-02   1.22684e-02   1.02112e+02   1.03400e+02
           735   7.35000e-02   1.22690e-02   1.02212e+02   1.03500e+02
           736   7.36000e-02   1.22691e-02   1.02311e+02   1.03600e+02
           737   7.37000e-02   1.22687e-02   1.02409e+02   1.03700e+02
           738   7.38000e-02   1.22686e-02   1.02514e+02   1.03800e+02
           739   7.39000e-02   1.22683e-02   1.02612e+02   1.03900e+02
           740   7.40000e-02   1.22688e-02   1.02712e+02   1.04000e+02
           741   7.41000e-02   1.22700e-02   1.02812e+02   1.04100e+02
           742   7.42000e-02   1.22722e-02   1.02914e+02   1.04200e+02
           743   7.43000e-02   1.22755e-02   1.03012e+02   1.04300e+02
           744   7.44000e-02   1.22792e-02   1.03111e+02   1.04400e+02
           745   7.45000e-02   1.22839e-02   1.03213e+02   1.04500e+02
           746   7.46000e-02   1.22901e-02   1.03311e+02   1.04600e+02
           747   7.47000e-02   1.22970e-02   1.03411e+02   1.04700e+02
           748   7.48000e-02   1.23034e-02   1.03512e+02   1.04800e+02
           749   7.49000e-02   1.23092e-02   1.03610e+02   1.04900e+02
           750   7.50000e-02   1.23141e-02   1.03714e+02   1.05000e+02
           751   7.51000e-02   1.23186e-02   1.03811e+02   1.05100e+02
           752   7.52000e-02   1.23231e-02   1.03911e+02   1.05200e+02
           753   7.53000e-02   1.23273e-02   1.04013e+02   1.05300e+02
           754   7.54000e-02   1.23310e-02   1.04109e+02   1.05400e+02
           755   7.55000e-02   1.23349e-02   1.04210e+02   1.05500e+02
           756   7.56000e-02   1.23385e-02   1.04310e+02   1.05600e+02
           757   7.57000e-02   1.23423e-02   1.04409e+02   1.05700e+02
           758   7.58000e-02   1.23465e-02   1.04511e+02   1.05800e+02
           759   7.59000e-02   1.23502e-02   1.04610e+02   1.05900e+02
           760   7.60000e-02   1.23533e-02   1.04708e+02   1.06000e+02
           761   7.61000e-02   1.23552e-02   1.04807e+02   1.06100e+02
           762   7.62000e-02   1.23575e-02   1.04914e+02   1.06200e+02
           763   7.63000e-02   1.23593e-02   1.05013e+02   1.06300e+02
           764   7.64000e-02   1.23612e-02   1.05113e+02   1.06400e+02
           765   7.65000e-02   1.23637e-02   1.05211e+02   1.06500e+02
           766   7.66000e-02   1.23663e-02   1.05308e+02   1.06600e+02
           767   7.67000e-02   1.23692e-02   1.05410e+02   1.06700e+02
           768   7.68000e-02   1.23724e-02   1.05509e+02   1.06800e+02
           769   7.69000e-02   1.23761e-02   1.05611e+02   1.06900e+02
           770   7.70000e-02   1.23800e-02   1.05709e+02   1.07000e+02
           771   7.71000e-02   1.23840e-02   1.05808e+02   1.07100e+02
           772   7.72000e-02   1.23878e-02   1.05912e+02   1.07200e+02
           773   7.73000e-02   1.23925e-02   1.06011e+02   1.07300e+02
           774   7.74000e-02   1.23978e-02   1.06111e+02   1.07400e+02
           775   7.75000e-02   1.24035e-02   1.06209e+02   1.07500e+02
           776   7.76000e-02   1.24095e-02   1.06310e+02   1.07600e+02
           777   7.77000e-02   1.24159e-02   1.06409e+02   1.07700e+02
           778   7.78000e-02   1.24219e-02   1.06513e+02   1.07800e+02
           779   7.79000e-02   1.24265e-02   1.06609e+02   1.07900e+02
           780   7.80000e-02   1.24296e-02   1.06713e+02   1.08000e+02
           781   7.81000e-02   1.24317e-02   1.06808e+02   1.08100e+02
           782   7.82000e-02   1.24328e-02   1.06909e+02   1.08200e+02
           783   7.83000e-02   1.24327e-02   1.07010e+02   1.08300e+02
           784   7.84000e-02   1.24332e-02   1.07112e+02   1.08400e+02
           785   7.85000e-02   1.24333e-02   1.07209e+02   1.08500e+02
           786   7.86000e-02   1.24333e-02   1.07308e+02   1.08600e+02
           787   7.87000e-02   1.24327e-02   1.07409e+02   1.08700e+02
           788   7.88000e-02   1.24318e-02   1.07510e+02   1.08800e+02
           789   7.89000e-02   1.24302e-02   1.07614e+02   1.08900e+02
           790   7.90000e-02   1.24283e-02   1.07711e+02   1.09000e+02
           791   7.91000e-02   1.24264e-02   1.07813e+02   1.09100e+02
           792   7.92000e-02   1.24250e-02   1.07910e+02   1.09200e+02
           793   7.93000e-02   1.24231e-02   1.08011e+02   1.09300e+02
           794   7.94000e-02   1.24212e-02   1.08111e+02   1.09400e+02
           795   7.95000e-02   1.24195e-02   1.08208e+02   1.09500e+02
           796   7.96000e-02   1.24177e-02   1.08312e+02   1.09600e+02
           797   7.97000e-02   1.24164e-02   1.08410e+02   1.09700e+02
           798   7.98000e-02   1.24158e-02   1.08510e+02   1.09800e+02
           799   7.99000e-02   1.24157e-02   1.08607e+02   1.09900e+02
           800   8.00000e-02   1.24163e-02   1.08708e+02   1.10000e+02
           801   8.01000e-02   1.24183e-02   1.08809e+02   1.10100e+02
           802   8.02000e-02   1.24215e-02   1.08912e+02   1.10200e+02
           803   8.03000e-02   1.24246e-02   1.09010e+02   1.10300e+02
           804   8.04000e-02   1.24267e-02   1.09110e+02   1.10400e+02
           805   8.05000e-02   1.24286e-02   1.09210e+02   1.10500e+02
           806   8.06000e-02   1.24291e-02   1.09309e+02   1.10600e+02
           807   8.07000e-02   1.24296e-02   1.09408e+02   1.10700e+02
           808   8.08000e-02   1.24307e-02   1.09509e+02   1.10800e+02
           809   8.09000e-02   1.24321e-02   1.09609e+02   1.10900e+02
           810   8.10000e-02   1.24335e-02   1.09713e+02   1.11000e+02
           811   8.11000e-02   1.24352e-02   1.09811e+02   1.11100e+02
           812   8.12000e-02   1.24368e-02   1.09908e+02   1.11200e+02
           813   8.13000e-02   1.24394e-02   1.10010e+02   1.11300e+02
           814   8.14000e-02   1.24421e-02   1.10111e+02   1.11400e+02
           815   8.15000e-02   1.24436e-02   1.10210e+02   1.11500e+02
           816   8.16000e-02   1.24450e-02   1.10308e+02   1.11600e+02
           817   8.17000e-02   1.24471e-02   1.10407e+02   1.11700e+02
           818   8.18000e-02   1.24506e-02   1.10508e+02   1.11800e+02
           819   8.19000e-02   1.24549e-02   1.10610e+02   1.11900e+02
           820   8.20000e-02   1.24610e-02   1.10711e+02   1.12000e+02
           821   8.21000e-02   1.24687e-02   1.10808e+02   1.12100e+02
           822   8.22000e-02   1.24776e-02   1.10907e+02   1.12200e+02
           823   8.23000e-02   1.24885e-02   1.11011e+02   1.12300e+02
           824   8.24000e-02   1.25002e-02   1.11110e+02   1.12400e+02
           825   8.25000e-02   1.25128e-02   1.11211e+02   1.12500e+02
           826   8.26000e-02   1.25253e-02   1.11309e+02   1.12600e+02
           827   8.27000e-02   1.25373e-02   1.11410e+02   1.12700e+02
           828   8.28000e-02   1.25487e-02   1.11510e+02   1.12800e+02
           829   8.29000e-02   1.25586e-02   1.11610e+02   1.12900e+02
           830   8.30000e-02   1.25661e-02   1.11709e+02   1.13000e+02
           831   8.31000e-02   1.25719e-02   1.11811e+02   1.13100e+02
           832   8.32000e-02   1.25758e-02   1.11909e+02   1.13200e+02
           833   8.33000e-02   1.25792e-02   1.12008e+02   1.13300e+02
           834   8.34000e-02   1.25820e-02   1.12111e+02   1.13400e+02
           835   8.35000e-02   1.25852e-02   1.12211e+02   1.13500e+02
           836   8.36000e-02   1.25874e-02   1.12311e+02   1.13600e+02
           837   8.37000e-02   1.25874e-02   1.12410e+02   1.13700e+02
           838   8.38000e-02   1.25854e-02   1.12511e+02   1.13800e+02
           839   8.39000e-02   1.25820e-02   1.12609e+02   1.13900e+02
           840   8.40000e-02   1.25772e-02   1.12709e+02   1.14000e+02
           841   8.41000e-02   1.25723e-02   1.12812e+02   1.14100e+02
           842   8.42000e-02   1.25667e-02   1.12908e+02   1.14200e+02
           843   8.43000e-02   1.25604e-02   1.13009e+02   1.14300e+02
           844   8.44000e-02   1.25543e-02   1.13110e+02   1.14400e+02
           845   8.45000e-02   1.25488e-02   1.13212e+02   1.14500e+02
           846   8.46000e-02   1.25443e-02   1.13311e+02   1.14600e+02
           847   8.47000e-02   1.25409e-02   1.13410e+02   1.14700e+02
           848   8.48000e-02   1.25388e-02   1.13510e+02   1.14800e+02
           849   8.49000e-02   1.25383e-02   1.13610e+02   1.14900e+02
           850   8.50000e-02   1.25385e-02   1.13712e+02   1.15000e+02
           851   8.51000e-02   1.25392e-02   1.13810e+02   1.15100e+02
           852   8.52000e-02   1.25395e-02   1.13906e+02   1.15200e+02
           853   8.53000e-02   1.25395e-02   1.14008e+02   1.15300e+02
           854   8.54000e-02   1.25394e-02   1.14108e+02   1.15400e+02
           855   8.55000e-02   1.25389e-02   1.14212e+02   1.15500e+02
           856   8.56000e-02   1.25377e-02   1.14310e+02   1.15600e+02
           857   8.57000e-02   1.25363e-02   1.14405e+02   1.15700e+02
           858   8.58000e-02   1.25340e-02   1.14508e+02   1.15800e+02
           859   8.59000e-02   1.25320e-02   1.14609e+02   1.15900e+02
           860   8.60000e-02   1.25301e-02   1.14711e+02   1.16000e+02
           861   8.61000e-02   1.25278e-02   1.14811e+02   1.16100e+02
           862   8.62000e-02   1.25251e-02   1.14910e+02   1.16200e+02
           863   8.63000e-02   1.25227e-02   1.15009e+02   1.16300e+02
           864   8.64000e-02   1.25211e-02   1.15108e+02   1.16400e+02
           865   8.65000e-02   1.25203e-02   1.15213e+02   1.16500e+02
           866   8.66000e-02   1.25204e-02   1.15311e+02   1.16600e+02
           867   8.67000e-02   1.25219e-02   1.15408e+02   1.16700e+02
           868   8.68000e-02   1.25243e-02   1.15507e+02   1.16800e+02
           869   8.69000e-02   1.25274e-02   1.15607e+02   1.16900e+02
           870   8.70000e-02   1.25317e-02   1.15708e+02   1.17000e+02
           871   8.71000e-02   1.25376e-02   1.15808e+02   1.17100e+02
           872   8.72000e-02   1.25444e-02   1.15908e+02   1.17200e+02
           873   8.73000e-02   1.25519e-02   1.16003e+02   1.17300e+02
           874   8.74000e-02   1.25607e-02   1.16108e+02   1.17400e+02
           875   8.75000e-02   1.25698e-02   1.16210e+02   1.17500e+02
           876   8.76000e-02   1.25785e-02   1.16312e+02   1.17600e+02
           877   8.77000e-02   1.25866e-02   1.16407e+02   1.17700e+02
           878   8.78000e-02   1.25948e-02   1.16508e+02   1.17800e+02
           879   8.79000e-02   1.26026e-02   1.16610e+02   1.17900e+02
           880   8.80000e-02   1.26092e-02   1.16707e+02   1.18000e+02
           881   8.81000e-02   1.26146e-02   1.16808e+02   1.18100e+02
           882   8.82000e-02   1.26191e-02   1.16907e+02   1.18200e+02
           883   8.83000e-02   1.26229e-02   1.17008e+02   1.18300e+02
           884   8.84000e-02   1.26261e-02   1.17107e+02   1.18400e+02
           885   8.85000e-02   1.26291e-02   1.17209e+02   1.18500e+02
           886   8.86000e-02   1.26313e-02   1.17309e+02   1.18600e+02
           887   8.87000e-02   1.26330e-02   1.17410e+02   1.18700e+02
           888   8.88000e-02   1.26340e-02   1.17510e+02   1.18800e+02
           889   8.89000e-02   1.26342e-02   1.17606e+02   1.18900e+02
           890   8.90000e-02   1.26343e-02   1.17708e+02   1.19000e+02
           891   8.91000e-02   1.26336e-02   1.17808e+02   1.19100e+02
           892   8.92000e-02   1.26322e-02   1.17908e+02   1.19200e+02
           893   8.93000e-02   1.26306e-02   1.18006e+02   1.19300e+02
           894   8.94000e-02   1.26285e-02   1.18111e+02   1.19400e+02
           895   8.95000e-02   1.26262e-02   1.18209e+02   1.19500e+02
           896   8.96000e-02   1.26237e-02   1.18309e+02   1.19600e+02
           897   8.97000e-02   1.26207e-02   1.18409e+02   1.19700e+02
           898   8.98000e-02   1.26173e-02   1.18510e+02   1.19800e+02
           899   8.99000e-02   1.26145e-02   1.18607e+02   1.19900e+02
           900   9.00000e-02   1.26130e-02   1.18710e+02   1.20000e+02
           901   9.01000e-02   1.26132e-02   1.18806e+02   1.20100e+02
           902   9.02000e-02   1.26156e-02   1.18907e+02   1.20200e+02
           903   9.03000e-02   1.26201e-02   1.19008e+02   1.20300e+02
           904   9.04000e-02   1.26261e-02   1.19107e+02   1.20400e+02
           905   9.05000e-02   1.26335e-02   1.19208e+02   1.20500e+02
           906   9.06000e-02   1.26429e-02   1.19310e+02   1.20600e+02
           907   9.07000e-02   1.26539e-02   1.19406e+02   1.20700e+02
           908   9.08000e-02   1.26658e-02   1.19507e+02   1.20800e+02
           909   9.09000e-02   1.26783e-02   1.19604e+02   1.20900e+02
           910   9.10000e-02   1.26907e-02   1.19706e+02   1.21000e+02
           911   9.11000e-02   1.27024e-02   1.19807e+02   1.21100e+02
           912   9.12000e-02   1.27127e-02   1.19908e+02   1.21200e+02
           913   9.13000e-02   1.27218e-02   1.20006e+02   1.21300e+02
           914   9.14000e-02   1.27301e-02   1.20099e+02   1.21400e+02
           915   9.15000e-02   1.27372e-02   1.20207e+02   1.21500e+02
           916   9.16000e-02   1.27424e-02   1.20305e+02   1.21600e+02
           917   9.17000e-02   1.27457e-02   1.20405e+02   1.21700e+02
           918   9.18000e-02   1.27469e-02   1.20504e+02   1.21800e+02
           919   9.19000e-02   1.27464e-02   1.20606e+02   1.21900e+02
           920   9.20000e-02   1.27454e-02   1.20709e+02   1.22000e+02
           921   9.21000e-02   1.27434e-02   1.20807e+02   1.22100e+02
           922   9.22000e-02   1.27405e-02   1.20903e+02   1.22200e+02
           923   9.23000e-02   1.27360e-02   1.21007e+02   1.22300e+02
           924   9.24000e-02   1.27315e-02   1.21105e+02   1.22400e+02
           925   9.25000e-02   1.27269e-02   1.21207e+02   1.22500e+02
           926   9.26000e-02   1.27223e-02   1.21308e+02   1.22600e+02
           927   9.27000e-02   1.27179e-02   1.21407e+02   1.22700e+02
           928   9.28000e-02   1.27134e-02   1.21508e+02   1.22800e+02
           929   9.29000e-02   1.27093e-02   1.21603e+02   1.22900e+02
           930   9.30000e-02   1.27068e-02   1.21709e+02   1.23000e+02
           931   9.31000e-02   1.27059e-02   1.21805e+02   1.23100e+02
           932   9.32000e-02   1.27071e-02   1.21906e+02   1.23200e+02
           933   9.33000e-02   1.27102e-02   1.22005e+02   1.23300e+02
           934   9.34000e-02   1.27154e-02   1.22106e+02   1.23400e+02
           935   9.35000e-02   1.27227e-02   1.22207e+02   1.23500e+02
           936   9.36000e-02   1.27318e-02   1.22308e+02   1.23600e+02
           937   9.37000e-02   1.27417e-02   1.22409e+02   1.23700e+02
           938   9.38000e-02   1.27511e-02   1.22507e+02   1.23800e+02
           939   9.39000e-02   1.27603e-02   1.22605e+02   1.23900e+02
           940   9.40000e-02   1.27692e-02   1.22703e+02   1.24000e+02
           941   9.41000e-02   1.27780e-02   1.22806e+02   1.24100e+02
           942   9.42000e-02   1.27873e-02   1.22906e+02   1.24200e+02
           943   9.43000e-02   1.27957e-02   1.23004e+02   1.24300e+02
           944   9.44000e-02   1.28039e-02   1.23103e+02   1.24400e+02
           945   9.45000e-02   1.28119e-02   1.23205e+02   1.24500e+02
           946   9.46000e-02   1.28184e-02   1.23306e+02   1.24600e+02
           947   9.47000e-02   1.28241e-02   1.23407e+02   1.24700e+02
           948   9.48000e-02   1.28287e-02   1.23504e+02   1.24800e+02
           949   9.49000e-02   1.28322e-02   1.23605e+02   1.24900e+02
           950   9.50000e-02   1.28350e-02   1.23702e+02   1.25000e+02
           951   9.51000e-02   1.28364e-02   1.23801e+02   1.25100e+02
           952   9.52000e-02   1.28361e-02   1.23906e+02   1.25200e+02
           953   9.53000e-02   1.28342e-02   1.24005e+02   1.25300e+02
           954   9.54000e-02   1.28304e-02   1.24106e+02   1.25400e+02
           955   9.55000e-02   1.28250e-02   1.24203e+02   1.25500e+02
           956   9.56000e-02   1.28191e-02   1.24305e+02   1.25600e+02
           957   9.57000e-02   1.28127e-02   1.24402e+02   1.25700e+02
           958   9.58000e-02   1.28060e-02   1.24506e+02   1.25800e+02
           959   9.59000e-02   1.27995e-02   1.24604e+02   1.25900e+02
           960   9.60000e-02   1.27933e-02   1.24704e+02   1.26000e+02
           961   9.61000e-02   1.27875e-02   1.24804e+02   1.26100e+02
           962   9.62000e-02   1.27812e-02   1.24903e+02   1.26200e+02
           963   9.63000e-02   1.27756e-02   1.25002e+02   1.26300e+02
           964   9.64000e-02   1.27717e-02   1.25102e+02   1.26400e+02
           965   9.65000e-02   1.27692e-02   1.25203e+02   1.26500e+02
           966   9.66000e-02   1.27689e-02   1.25308e+02   1.26600e+02
           967   9.67000e-02   1.27708e-02   1.25403e+02   1.26700e+02
           968   9.68000e-02   1.27743e-02   1.25503e+02   1.26800e+02
           969   9.69000e-02   1.27793e-02   1.25603e+02   1.26900e+02
           970   9.70000e-02   1.27855e-02   1.25702e+02   1.27000e+02
           971   9.71000e-02   1.27928e-02   1.25804e+02   1.27100e+02
           972   9.72000e-02   1.28015e-02   1.25900e+02   1.27200e+02
           973   9.73000e-02   1.28107e-02   1.26002e+02   1.27300e+02
           974   9.74000e-02   1.28196e-02   1.26103e+02   1.27400e+02
           975   9.75000e-02   1.28291e-02   1.26204e+02   1.27500e+02
           976   9.76000e-02   1.28399e-02   1.26304e+02   1.27600e+02
           977   9.77000e-02   1.28512e-02   1.26405e+02   1.27700e+02
           978   9.78000e-02   1.28628e-02   1.26502e+02   1.27800e+02
           979   9.79000e-02   1.28752e-02   1.26604e+02   1.27900e+02
           980   9.80000e-02   1.28879e-02   1.26701e+02   1.28000e+02
           981   9.81000e-02   1.29003e-02   1.26804e+02   1.28100e+02
           982   9.82000e-02   1.29122e-02   1.26902e+02   1.28200e+02
           983   9.83000e-02   1.29232e-02   1.27002e+02   1.28300e+02
           984   9.84000e-02   1.29326e-02   1.27104e+02   1.28400e+02
           985   9.85000e-02   1.29403e-02   1.27201e+02   1.28500e+02
           986   9.86000e-02   1.29468e-02   1.27303e+02   1.28600e+02
           987   9.87000e-02   1.29523e-02   1.27406e+02   1.28700e+02
           988   9.88000e-02   1.29569e-02   1.27500e+02   1.28800e+02
           989   9.89000e-02   1.29606e-02   1.27600e+02   1.28900e+02
           990   9.90000e-02   1.29635e-02   1.27700e+02   1.29000e+02
           991   9.91000e-02   1.29659e-02   1.27799e+02   1.29100e+02
           992   9.92000e-02   1.29676e-02   1.27905e+02   1.29200e+02
           993   9.93000e-02   1.29687e-02   1.28001e+02   1.29300e+02
           994   9.94000e-02   1.29699e-02   1.28100e+02   1.29400e+02
           995   9.95000e-02   1.29713e-02   1.28204e+02   1.29500e+02
           996   9.96000e-02   1.29727e-02   1.28303e+02   1.29600e+02
           997   9.97000e-02   1.29746e-02   1.28402e+02   1.29700e+02
           998   9.98000e-02   1.29775e-02   1.28503e+02   1.29800e+02
           999   9.99000e-02   1.29822e-02   1.28603e+02   1.29900e+02
          1000   1.00000e-01   1.29887e-02   1.28701e+02   1.30000e+02
          1001   1.00100e-01   1.29948e-02   1.28805e+02   1.30100e+02
          1002   1.00200e-01   1.30007e-02   1.28903e+02   1.30200e+02
          1003   1.00300e-01   1.30064e-02   1.29000e+02   1.30300e+02
          1004   1.00400e-01   1.30117e-02   1.29104e+02   1.30400e+02
          1005   1.00500e-01   1.30152e-02   1.29201e+02   1.30500e+02
          1006   1.00600e-01   1.30178e-02   1.29301e+02   1.30600e+02
          1007   1.00700e-01   1.30188e-02   1.29406e+02   1.30700e+02
          1008   1.00800e-01   1.30187e-02   1.29502e+02   1.30800e+02
          1009   1.00900e-01   1.30181e-02   1.29602e+02   1.30900e+02
          1010   1.01000e-01   1.30175e-02   1.29703e+02   1.31000e+02
          1011   1.01100e-01   1.30170e-02   1.29800e+02   1.31100e+02
          1012   1.01200e-01   1.30168e-02   1.29903e+02   1.31200e+02
          1013   1.01300e-01   1.30160e-02   1.30005e+02   1.31300e+02
          1014   1.01400e-01   1.30150e-02   1.30102e+02   1.31400e+02
          1015   1.01500e-01   1.30152e-02   1.30201e+02   1.31500e+02
          1016   1.01600e-01   1.30169e-02   1.30300e+02   1.31600e+02
          1017   1.01700e-01   1.30196e-02   1.30401e+02   1.31700e+02
          1018   1.01800e-01   1.30223e-02   1.30499e+02   1.31800e+02
          1019   1.01900e-01   1.30246e-02   1.30597e+02   1.31900e+02
          1020   1.02000e-01   1.30262e-02   1.30703e+02   1.32000e+02
          1021   1.02100e-01   1.30272e-02   1.30799e+02   1.32100e+02
          1022   1.02200e-01   1.30279e-02   1.30901e+02   1.32200e+02
          1023   1.02300e-01   1.30272e-02   1.31003e+02   1.32300e+02
          1024   1.02400e-01   1.30259e-02   1.31100e+02   1.32400e+02
          1025   1.02500e-01   1.30244e-02   1.31203e+02   1.32500e+02
          1026   1.02600e-01   1.30232e-02   1.31305e+02   1.32600e+02
          1027   1.02700e-01   1.30225e-02   1.31405e+02   1.32700e+02
          1028   1.02800e-01   1.30216e-02   1.31502e+02   1.32800e+02
          1029   1.02900e-01   1.30209e-02   1.31606e+02   1.32900e+02
          1030   1.03000e-01   1.30207e-02   1.31703e+02   1.33000e+02
          1031   1.03100e-01   1.30209e-02   1.31803e+02   1.33100e+02
          1032   1.03200e-01   1.30211e-02   1.31907e+02   1.33200e+02
          1033   1.03300e-01   1.30204e-02   1.32007e+02   1.33300e+02
          1034   1.03400e-01   1.30196e-02   1.32103e+02   1.33400e+02
          1035   1.03500e-01   1.30187e-02   1.32201e+02   1.33500e+02
          1036   1.03600e-01   1.30182e-02   1.32305e+02   1.33600e+02
          1037   1.03700e-01   1.30199e-02   1.32408e+02   1.33700e+02
          1038   1.03800e-01   1.30240e-02   1.32503e+02   1.33800e+02
          1039   1.03900e-01   1.30300e-02   1.32601e+02   1.33900e+02
          1040   1.04000e-01   1.30379e-02   1.32700e+02   1.34000e+02
          1041   1.04100e-01   1.30464e-02   1.32803e+02   1.34100e+02
          1042   1.04200e-01   1.30554e-02   1.32903e+02   1.34200e+02
          1043   1.04300e-01   1.30646e-02   1.33000e+02   1.34300e+02
          1044   1.04400e-01   1.30735e-02   1.33099e+02   1.34400e+02
          1045   1.04500e-01   1.30817e-02   1.33200e+02   1.34500e+02
          1046   1.04600e-01   1.30891e-02   1.33302e+02   1.34600e+02
          1047   1.04700e-01   1.30957e-02   1.33401e+02   1.34700e+02
          1048   1.04800e-01   1.31008e-02   1.33500e+02   1.34800e+02
          1049   1.04900e-01   1.31048e-02   1.33600e+02   1.34900e+02
          1050   1.05000e-01   1.31078e-02   1.33699e+02   1.35000e+02
          1051   1.05100e-01   1.31108e-02   1.33800e+02   1.35100e+02
          1052   1.05200e-01   1.31131e-02   1.33902e+02   1.35200e+02
          1053   1.05300e-01   1.31147e-02   1.33999e+02   1.35300e+02
          1054   1.05400e-01   1.31163e-02   1.34097e+02   1.35400e+02
          1055   1.05500e-01   1.31181e-02   1.34195e+02   1.35500e+02
          1056   1.05600e-01   1.31208e-02   1.34299e+02   1.35600e+02
          1057   1.05700e-01   1.31242e-02   1.34404e+02   1.35700e+02
          1058   1.05800e-01   1.31295e-02   1.34500e+02   1.35800e+02
          1059   1.05900e-01   1.31359e-02   1.34599e+02   1.35900e+02
          1060   1.06000e-01   1.31431e-02   1.34696e+02   1.36000e+02
          1061   1.06100e-01   1.31503e-02   1.34798e+02   1.36100e+02
          1062   1.06200e-01   1.31567e-02   1.34899e+02   1.36200e+02
          1063   1.06300e-01   1.31621e-02   1.35001e+02   1.36300e+02
          1064   1.06400e-01   1.31660e-02   1.35099e+02   1.36400e+02
          1065   1.06500e-01   1.31686e-02   1.35196e+02   1.36500e+02
          1066   1.06600e-01   1.31698e-02   1.35296e+02   1.36600e+02
          1067   1.06700e-01   1.31692e-02   1.35399e+02   1.36700e+02
          1068   1.06800e-01   1.31667e-02   1.35496e+02   1.36800e+02
          1069   1.06900e-01   1.31629e-02   1.35600e+02   1.36900e+02
          1070   1.07000e-01   1.31590e-02   1.35696e+02   1.37000e+02
          1071   1.07100e-01   1.31554e-02   1.35796e+02   1.37100e+02
          1072   1.07200e-01   1.31522e-02   1.35897e+02   1.37200e+02
          1073   1.07300e-01   1.31497e-02   1.35997e+02   1.37300e+02
          1074   1.07400e-01   1.31472e-02   1.36096e+02   1.37400e+02
          1075   1.07500e-01   1.31447e-02   1.36194e+02   1.37500e+02
          1076   1.07600e-01   1.31423e-02   1.36298e+02   1.37600e+02
          1077   1.07700e-01   1.31396e-02   1.36394e+02   1.37700e+02
          1078   1.07800e-01   1.31369e-02   1.36499e+02   1.37800e+02
          1079   1.07900e-01   1.31340e-02   1.36600e+02   1.37900e+02
          1080   1.08000e-01   1.31324e-02   1.36699e+02   1.38000e+02
          1081   1.08100e-01   1.31323e-02   1.36801e+02   1.38100e+02
          1082   1.08200e-01   1.31321e-02   1.36899e+02   1.38200e+02
          1083   1.08300e-01   1.31320e-02   1.37000e+02   1.38300e+02
          1084   1.08400e-01   1.31321e-02   1.37098e+02   1.38400e+02
          1085   1.08500e-01   1.31320e-02   1.37200e+02   1.38500e+02
          1086   1.08600e-01   1.31317e-02   1.37298e+02   1.38600e+02
          1087   1.08700e-01   1.31315e-02   1.37404e+02   1.38700e+02
          1088   1.08800e-01   1.31310e-02   1.37502e+02   1.38800e+02
          1089   1.08900e-01   1.31299e-02   1.37599e+02   1.38900e+02
          1090   1.09000e-01   1.31287e-02   1.37700e+02   1.39000e+02
          1091   1.09100e-01   1.31278e-02   1.37799e+02   1.39100e+02
          1092   1.09200e-01   1.31259e-02   1.37903e+02   1.39200e+02
          1093   1.09300e-01   1.31233e-02   1.38000e+02   1.39300e+02
          1094   1.09400e-01   1.31202e-02   1.38099e+02   1.39400e+02
          1095   1.09500e-01   1.31164e-02   1.38197e+02   1.39500e+02
          1096   1.09600e-01   1.31125e-02   1.38297e+02   1.39600e+02
          1097   1.09700e-01   1.31095e-02   1.38400e+02   1.39700e+02
          1098   1.09800e-01   1.31069e-02   1.38499e+02   1.39800e+02
          1099   1.09900e-01   1.31052e-02   1.38597e+02   1.39900e+02
          1100   1.10000e-01   1.31048e-02   1.38702e+02   1.40000e+02
          1101   1.10100e-01   1.31047e-02   1.38796e+02   1.40100e+02
          1102   1.10200e-01   1.31044e-02   1.38897e+02   1.40200e+02
          1103   1.10300e-01   1.31039e-02   1.38999e+02   1.40300e+02
          1104   1.10400e-01   1.31039e-02   1.39100e+02   1.40400e+02
          1105   1.10500e-01   1.31038e-02   1.39195e+02   1.40500e+02
          1106   1.10600e-01   1.31036e-02   1.39300e+02   1.40600e+02
          1107   1.10700e-01   1.31033e-02   1.39400e+02   1.40700e+02
          1108   1.10800e-01   1.31032e-02   1.39503e+02   1.40800e+02
          1109   1.10900e-01   1.31035e-02   1.39599e+02   1.40900e+02
          1110   1.11000e-01   1.31044e-02   1.39697e+02   1.41000e+02
          1111   1.11100e-01   1.31058e-02   1.39797e+02   1.41100e+02
          1112   1.11200e-01   1.31080e-02   1.39899e+02   1.41200e+02
          1113   1.11300e-01   1.31108e-02   1.39997e+02   1.41300e+02
          1114   1.11400e-01   1.31133e-02   1.40098e+02   1.41400e+02
          1115   1.11500e-01   1.31157e-02   1.40195e+02   1.41500e+02
          1116   1.11600e-01   1.31173e-02   1.40299e+02   1.41600e+02
          1117   1.11700e-01   1.31191e-02   1.40400e+02   1.41700e+02
          1118   1.11800e-01   1.31205e-02   1.40495e+02   1.41800e+02
          1119   1.11900e-01   1.31212e-02   1.40596e+02   1.41900e+02
          1120   1.12000e-01   1.31216e-02   1.40695e+02   1.42000e+02
          1121   1.12100e-01   1.31224e-02   1.40797e+02   1.42100e+02
          1122   1.12200e-01   1.31230e-02   1.40900e+02   1.42200e+02
          1123   1.12300e-01   1.31240e-02   1.41001e+02   1.42300e+02
          1124   1.12400e-01   1.31254e-02   1.41099e+02   1.42400e+02
          1125   1.12500e-01   1.31274e-02   1.41195e+02   1.42500e+02
          1126   1.12600e-01   1.31306e-02   1.41295e+02   1.42600e+02
          1127   1.12700e-01   1.31344e-02   1.41398e+02   1.42700e+02
          1128   1.12800e-01   1.31385e-02   1.41498e+02   1.42800e+02
          1129   1.12900e-01   1.31428e-02   1.41597e+02   1.42900e+02
          1130   1.13000e-01   1.31474e-02   1.41698e+02   1.43000e+02
          1131   1.13100e-01   1.31522e-02   1.41800e+02   1.43100e+02
          1132   1.13200e-01   1.31561e-02   1.41898e+02   1.43200e+02
          1133   1.13300e-01   1.31588e-02   1.41997e+02   1.43300e+02
          1134   1.13400e-01   1.31598e-02   1.42097e+02   1.43400e+02
          1135   1.13500e-01   1.31601e-02   1.42198e+02   1.43500e+02
          1136   1.13600e-01   1.31594e-02   1.42295e+02   1.43600e+02
          1137   1.13700e-01   1.31582e-02   1.42398e+02   1.43700e+02
          1138   1.13800e-01   1.31575e-02   1.42497e+02   1.43800e+02
          1139   1.13900e-01   1.31570e-02   1.42597e+02   1.43900e+02
          1140   1.14000e-01   1.31567e-02   1.42695e+02   1.44000e+02
          1141   1.14100e-01   1.31567e-02   1.42798e+02   1.44100e+02
          1142   1.14200e-01   1.31555e-02   1.42899e+02   1.44200e+02
          1143   1.14300e-01   1.31532e-02   1.42999e+02   1.44300e+02
          1144   1.14400e-01   1.31497e-02   1.43097e+02   1.44400e+02
          1145   1.14500e-01   1.31458e-02   1.43194e+02   1.44500e+02
          1146   1.14600e-01   1.31416e-02   1.43296e+02   1.44600e+02
          1147   1.14700e-01   1.31369e-02   1.43394e+02   1.44700e+02
          1148   1.14800e-01   1.31322e-02   1.43495e+02   1.44800e+02
          1149   1.14900e-01   1.31290e-02   1.43593e+02   1.44900e+02
          1150   1.15000e-01   1.31276e-02   1.43697e+02   1.45000e+02
          1151   1.15100e-01   1.31288e-02   1.43798e+02   1.45100e+02
          1152   1.15200e-01   1.31317e-02   1.43899e+02   1.45200e+02
          1153   1.15300e-01   1.31369e-02   1.43996e+02   1.45300e+02
          1154   1.15400e-01   1.31444e-02   1.44095e+02   1.45400e+02
          1155   1.15500e-01   1.31535e-02   1.44194e+02   1.45500e+02
          1156   1.15600e-01   1.31628e-02   1.44298e+02   1.45600e+02
          1157   1.15700e-01   1.31724e-02   1.44395e+02   1.45700e+02
          1158   1.15800e-01   1.31828e-02   1.44497e+02   1.45800e+02
          1159   1.15900e-01   1.31943e-02   1.44596e+02   1.45900e+02
          1160   1.16000e-01   1.32065e-02   1.44694e+02   1.46000e+02
          1161   1.16100e-01   1.32196e-02   1.44797e+02   1.46100e+02
          1162   1.16200e-01   1.32329e-02   1.44896e+02   1.46200e+02
          1163   1.16300e-01   1.32462e-02   1.44998e+02   1.46300e+02
          1164   1.16400e-01   1.32589e-02   1.45094e+02   1.46400e+02
          1165   1.16500e-01   1.32707e-02   1.45194e+02   1.46500e+02
          1166   1.16600e-01   1.32803e-02   1.45296e+02   1.46600e+02
          1167   1.16700e-01   1.32885e-02   1.45399e+02   1.46700e+02
          1168   1.16800e-01   1.32949e-02   1.45493e+02   1.46800e+02
          1169   1.16900e-01   1.32987e-02   1.45594e+02   1.46900e+02
          1170   1.17000e-01   1.33000e-02   1.45694e+02   1.47000e+02
          1171   1.17100e-01   1.32999e-02   1.45798e+02   1.47100e+02
          1172   1.17200e-01   1.32979e-02   1.45895e+02   1.47200e+02
          1173   1.17300e-01   1.32949e-02   1.45993e+02   1.47300e+02
          1174   1.17400e-01   1.32911e-02   1.46094e+02   1.47400e+02
          1175   1.17500e-01   1.32857e-02   1.46196e+02   1.47500e+02
          1176   1.17600e-01   1.32788e-02   1.46295e+02   1.47600e+02
          1177   1.17700e-01   1.32707e-02   1.46397e+02   1.47700e+02
          1178   1.17800e-01   1.32622e-02   1.46493e+02   1.47800e+02
          1179   1.17900e-01   1.32537e-02   1.46594e+02   1.47900e+02
          1180   1.18000e-01   1.32455e-02   1.46691e+02   1.48000e+02
          1181   1.18100e-01   1.32376e-02   1.46796e+02   1.48100e+02
          1182   1.18200e-01   1.32310e-02   1.46897e+02   1.48200e+02
          1183   1.18300e-01   1.32257e-02   1.46993e+02   1.48300e+02
          1184   1.18400e-01   1.32219e-02   1.47093e+02   1.48400e+02
          1185   1.18500e-01   1.32187e-02   1.47194e+02   1.48500e+02
          1186   1.18600e-01   1.32162e-02   1.47294e+02   1.48600e+02
          1187   1.18700e-01   1.32137e-02   1.47397e+02   1.48700e+02
          1188   1.18800e-01   1.32122e-02   1.47493e+02   1.48800e+02
          1189   1.18900e-01   1.32119e-02   1.47593e+02   1.48900e+02
          1190   1.19000e-01   1.32131e-02   1.47693e+02   1.49000e+02
          1191   1.19100e-01   1.32152e-02   1.47793e+02   1.49100e+02
          1192   1.19200e-01   1.32177e-02   1.47897e+02   1.49200e+02
          1193   1.19300e-01   1.32216e-02   1.47993e+02   1.49300e+02
          1194   1.19400e-01   1.32268e-02   1.48096e+02   1.49400e+02
          1195   1.19500e-01   1.32334e-02   1.48192e+02   1.49500e+02
          1196   1.19600e-01   1.32413e-02   1.48294e+02   1.49600e+02
          1197   1.19700e-01   1.32497e-02   1.48394e+02   1.49700e+02
          1198   1.19800e-01   1.32575e-02   1.48493e+02   1.49800e+02
          1199   1.19900e-01   1.32640e-02   1.48598e+02   1.49900e+02
          1200   1.20000e-01   1.32690e-02   1.48692e+02   1.50000e+02
          1201   1.20100e-01   1.32734e-02   1.48793e+02   1.50100e+02
          1202   1.20200e-01   1.32766e-02   1.48895e+02   1.50200e+02
          1203   1.20300e-01   1.32785e-02   1.48992e+02   1.50300e+02
          1204   1.20400e-01   1.32794e-02   1.49089e+02   1.50400e+02
          1205   1.20500e-01   1.32804e-02   1.49191e+02   1.50500e+02
          1206   1.20600e-01   1.32813e-02   1.49294e+02   1.50600e+02
          1207   1.20700e-01   1.32835e-02   1.49393e+02   1.50700e+02
          1208   1.20800e-01   1.32867e-02   1.49495e+02   1.50800e+02
          1209   1.20900e-01   1.32903e-02   1.49592e+02   1.50900e+02
          1210   1.21000e-01   1.32942e-02   1.49692e+02   1.51000e+02
          1211   1.21100e-01   1.32980e-02   1.49795e+02   1.51100e+02
          1212   1.21200e-01   1.33012e-02   1.49893e+02   1.51200e+02
          1213   1.21300e-01   1.33046e-02   1.49993e+02   1.51300e+02
          1214   1.21400e-01   1.33082e-02   1.50092e+02   1.51400e+02
          1215   1.21500e-01   1.33114e-02   1.50193e+02   1.51500e+02
          1216   1.21600e-01   1.33139e-02   1.50287e+02   1.51600e+02
          1217   1.21700e-01   1.33152e-02   1.50393e+02   1.51700e+02
          1218   1.21800e-01   1.33157e-02   1.50492e+02   1.51800e+02
          1219   1.21900e-01   1.33159e-02   1.50593e+02   1.51900e+02
          1220   1.22000e-01   1.33154e-02   1.50691e+02   1.52000e+02
          1221   1.22100e-01   1.33139e-02   1.50791e+02   1.52100e+02
          1222   1.22200e-01   1.33116e-02   1.50894e+02   1.52200e+02
          1223   1.22300e-01   1.33096e-02   1.50991e+02   1.52300e+02
          1224   1.22400e-01   1.33081e-02   1.51092e+02   1.52400e+02
          1225   1.22500e-01   1.33073e-02   1.51192e+02   1.52500e+02
          1226   1.22600e-01   1.33070e-02   1.51290e+02   1.52600e+02
          1227   1.22700e-01   1.33068e-02   1.51394e+02   1.52700e+02
          1228   1.22800e-01   1.33070e-02   1.51494e+02   1.52800e+02
          1229   1.22900e-01   1.33087e-02   1.51592e+02   1.52900e+02
          1230   1.23000e-01   1.33109e-02   1.51693e+02   1.53000e+02
          1231   1.23100e-01   1.33136e-02   1.51792e+02   1.53100e+02
          1232   1.23200e-01   1.33172e-02   1.51893e+02   1.53200e+02
          1233   1.23300e-01   1.33218e-02   1.51994e+02   1.53300e+02
          1234   1.23400e-01   1.33266e-02   1.52090e+02   1.53400e+02
          1235   1.23500e-01   1.33307e-02   1.52193e+02   1.53500e+02
          1236   1.23600e-01   1.33344e-02   1.52291e+02   1.53600e+02
          1237   1.23700e-01   1.33374e-02   1.52392e+02   1.53700e+02
          1238   1.23800e-01   1.33387e-02   1.52492e+02   1.53800e+02
          1239   1.23900e-01   1.33380e-02   1.52590e+02   1.53900e+02
          1240   1.24000e-01   1.33357e-02   1.52694e+02   1.54000e+02
          1241   1.24100e-01   1.33322e-02   1.52791e+02   1.54100e+02
          1242   1.24200e-01   1.33283e-02   1.52894e+02   1.54200e+02
          1243   1.24300e-01   1.33253e-02   1.52991e+02   1.54300e+02
          1244   1.24400e-01   1.33227e-02   1.53090e+02   1.54400e+02
          1245   1.24500e-01   1.33205e-02   1.53192e+02   1.54500e+02
          1246   1.24600e-01   1.33183e-02   1.53293e+02   1.54600e+02
          1247   1.24700e-01   1.33165e-02   1.53394e+02   1.54700e+02
          1248   1.24800e-01   1.33154e-02   1.53491e+02   1.54800e+02
          1249   1.24900e-01   1.33144e-02   1.53594e+02   1.54900e+02
          1250   1.25000e-01   1.33143e-02   1.53688e+02   1.55000e+02
          1251   1.25100e-01   1.33149e-02   1.53792e+02   1.55100e+02
          1252   1.25200e-01   1.33178e-02   1.53892e+02   1.55200e+02
          1253   1.25300e-01   1.33226e-02   1.53991e+02   1.55300e+02
          1254   1.25400e-01   1.33287e-02   1.54089e+02   1.55400e+02
          1255   1.25500e-01   1.33351e-02   1.54191e+02   1.55500e+02
          1256   1.25600e-01   1.33420e-02   1.54293e+02   1.55600e+02
          1257   1.25700e-01   1.33492e-02   1.54394e+02   1.55700e+02
          1258   1.25800e-01   1.33556e-02   1.54493e+02   1.55800e+02
          1259   1.25900e-01   1.33615e-02   1.54592e+02   1.55900e+02
          1260   1.26000e-01   1.33665e-02   1.54693e+02   1.56000e+02
          1261   1.26100e-01   1.33716e-02   1.54793e+02   1.56100e+02
          1262   1.26200e-01   1.33776e-02   1.54889e+02   1.56200e+02
          1263   1.26300e-01   1.33831e-02   1.54992e+02   1.56300e+02
          1264   1.26400e-01   1.33880e-02   1.55089e+02   1.56400e+02
          1265   1.26500e-01   1.33911e-02   1.55192e+02   1.56500e+02
          1266   1.26600e-01   1.33926e-02   1.55294e+02   1.56600e+02
          1267   1.26700e-01   1.33940e-02   1.55392e+02   1.56700e+02
          1268   1.26800e-01   1.33954e-02   1.55491e+02   1.56800e+02
          1269   1.26900e-01   1.33965e-02   1.55587e+02   1.56900e+02
          1270   1.27000e-01   1.33972e-02   1.55691e+02   1.57000e+02
          1271   1.27100e-01   1.33962e-02   1.55791e+02   1.57100e+02
          1272   1.27200e-01   1.33938e-02   1.55890e+02   1.57200e+02
          1273   1.27300e-01   1.33908e-02   1.55992e+02   1.57300e+02
          1274   1.27400e-01   1.33870e-02   1.56090e+02   1.57400e+02
          1275   1.27500e-01   1.33828e-02   1.56191e+02   1.57500e+02
          1276   1.27600e-01   1.33774e-02   1.56289e+02   1.57600e+02
          1277   1.27700e-01   1.33725e-02   1.56390e+02   1.57700e+02
          1278   1.27800e-01   1.33677e-02   1.56490e+02   1.57800e+02
          1279   1.27900e-01   1.33634e-02   1.56590e+02   1.57900e+02
          1280   1.28000e-01   1.33590e-02   1.56691e+02   1.58000e+02
          1281   1.28100e-01   1.33541e-02   1.56792e+02   1.58100e+02
          1282   1.28200e-01   1.33498e-02   1.56888e+02   1.58200e+02
          1283   1.28300e-01   1.33466e-02   1.56989e+02   1.58300e+02
          1284   1.28400e-01   1.33434e-02   1.57090e+02   1.58400e+02
          1285   1.28500e-01   1.33405e-02   1.57186e+02   1.58500e+02
          1286   1.28600e-01   1.33392e-02   1.57289e+02   1.58600e+02
          1287   1.28700e-01   1.33391e-02   1.57390e+02   1.58700e+02
          1288   1.28800e-01   1.33407e-02   1.57488e+02   1.58800e+02
          1289   1.28900e-01   1.33437e-02   1.57586e+02   1.58900e+02
          1290   1.29000e-01   1.33476e-02   1.57693e+02   1.59000e+02
          1291   1.29100e-01   1.33520e-02   1.57792e+02   1.59100e+02
          1292   1.29200e-01   1.33578e-02   1.57890e+02   1.59200e+02
          1293   1.29300e-01   1.33647e-02   1.57992e+02   1.59300e+02
          1294   1.29400e-01   1.33725e-02   1.58087e+02   1.59400e+02
          1295   1.29500e-01   1.33807e-02   1.58188e+02   1.59500e+02
          1296   1.29600e-01   1.33891e-02   1.58290e+02   1.59600e+02
          1297   1.29700e-01   1.33968e-02   1.58390e+02   1.59700e+02
          1298   1.29800e-01   1.34042e-02   1.58487e+02   1.59800e+02
          1299   1.29900e-01   1.34107e-02   1.58588e+02   1.59900e+02
          1300   1.30000e-01   1.34154e-02   1.58690e+02   1.60000e+02
          1301   1.30100e-01   1.34187e-02   1.58789e+02   1.60100e+02
          1302   1.30200e-01   1.34214e-02   1.58889e+02   1.60200e+02
          1303   1.30300e-01   1.34237e-02   1.58987e+02   1.60300e+02
          1304   1.30400e-01   1.34250e-02   1.59084e+02   1.60400e+02
          1305   1.30500e-01   1.34258e-02   1.59191e+02   1.60500e+02
          1306   1.30600e-01   1.34263e-02   1.59291e+02   1.60600e+02
          1307   1.30700e-01   1.34263e-02   1.59388e+02   1.60700e+02
          1308   1.30800e-01   1.34251e-02   1.59487e+02   1.60800e+02
          1309   1.30900e-01   1.34231e-02   1.59587e+02   1.60900e+02
          1310   1.31000e-01   1.34204e-02   1.59689e+02   1.61000e+02
          1311   1.31100e-01   1.34181e-02   1.59789e+02   1.61100e+02
          1312   1.31200e-01   1.34155e-02   1.59886e+02   1.61200e+02
          1313   1.31300e-01   1.34123e-02   1.59987e+02   1.61300e+02
          1314   1.31400e-01   1.34090e-02   1.60087e+02   1.61400e+02
          1315   1.31500e-01   1.34066e-02   1.60190e+02   1.61500e+02
          1316   1.31600e-01   1.34051e-02   1.60289e+02   1.61600e+02
          1317   1.31700e-01   1.34048e-02   1.60387e+02   1.61700e+02
          1318   1.31800e-01   1.34059e-02   1.60488e+02   1.61800e+02
          1319   1.31900e-01   1.34081e-02   1.60588e+02   1.61900e+02
          1320   1.32000e-01   1.34117e-02   1.60687e+02   1.62000e+02
          1321   1.32100e-01   1.34158e-02   1.60790e+02   1.62100e+02
          1322   1.32200e-01   1.34211e-02   1.60886e+02   1.62200e+02
          1323   1.32300e-01   1.34275e-02   1.60986e+02   1.62300e+02
          1324   1.32400e-01   1.34342e-02   1.61086e+02   1.62400e+02
          1325   1.32500e-01   1.34404e-02   1.61188e+02   1.62500e+02
          1326   1.32600e-01   1.34454e-02   1.61287e+02   1.62600e+02
          1327   1.32700e-01   1.34493e-02   1.61389e+02   1.62700e+02
          1328   1.32800e-01   1.34517e-02   1.61486e+02   1.62800e+02
          1329   1.32900e-01   1.34530e-02   1.61586e+02   1.62900e+02
          1330   1.33000e-01   1.34529e-02   1.61689e+02   1.63000e+02
          1331   1.33100e-01   1.34520e-02   1.61788e+02   1.63100e+02
          1332   1.33200e-01   1.34512e-02   1.61889e+02   1.63200e+02
          1333   1.33300e-01   1.34502e-02   1.61987e+02   1.63300e+02
          1334   1.33400e-01   1.34501e-02   1.62086e+02   1.63400e+02
          1335   1.33500e-01   1.34498e-02   1.62190e+02   1.63500e+02
          1336   1.33600e-01   1.34504e-02   1.62288e+02   1.63600e+02
          1337   1.33700e-01   1.34516e-02   1.62387e+02   1.63700e+02
          1338   1.33800e-01   1.34527e-02   1.62489e+02   1.63800e+02
          1339   1.33900e-01   1.34536e-02   1.62590e+02   1.63900e+02
          1340   1.34000e-01   1.34544e-02   1.62690e+02   1.64000e+02
          1341   1.34100e-01   1.34554e-02   1.62789e+02   1.64100e+02
          1342   1.34200e-01   1.34569e-02   1.62888e+02   1.64200e+02
          1343   1.34300e-01   1.34593e-02   1.62987e+02   1.64300e+02
          1344   1.34400e-01   1.34621e-02   1.63086e+02   1.64400e+02
          1345   1.34500e-01   1.34649e-02   1.63190e+02   1.64500e+02
          1346   1.34600e-01   1.34686e-02   1.63287e+02   1.64600e+02
          1347   1.34700e-01   1.34729e-02   1.63387e+02   1.64700e+02
          1348   1.34800e-01   1.34784e-02   1.63485e+02   1.64800e+02
          1349   1.34900e-01   1.34834e-02   1.63586e+02   1.64900e+02
          1350   1.35000e-01   1.34873e-02   1.63688e+02   1.65000e+02
          1351   1.35100e-01   1.34902e-02   1.63787e+02   1.65100e+02
          1352   1.35200e-01   1.34927e-02   1.63887e+02   1.65200e+02
          1353   1.35300e-01   1.34936e-02   1.63988e+02   1.65300e+02
          1354   1.35400e-01   1.34930e-02   1.64085e+02   1.65400e+02
          1355   1.35500e-01   1.34912e-02   1.64187e+02   1.65500e+02
          1356   1.35600e-01   1.34897e-02   1.64289e+02   1.65600e+02
          1357   1.35700e-01   1.34884e-02   1.64385e+02   1.65700e+02
          1358   1.35800e-01   1.34870e-02   1.64487e+02   1.65800e+02
          1359   1.35900e-01   1.34847e-02   1.64586e+02   1.65900e+02
          1360   1.36000e-01   1.34812e-02   1.64689e+02   1.66000e+02
          1361   1.36100e-01   1.34771e-02   1.64786e+02   1.66100e+02
          1362   1.36200e-01   1.34734e-02   1.64882e+02   1.66200e+02
          1363   1.36300e-01   1.34696e-02   1.64986e+02   1.66300e+02
          1364   1.36400e-01   1.34661e-02   1.65086e+02   1.66400e+02
          1365   1.36500e-01   1.34637e-02   1.65186e+02   1.66500e+02
          1366   1.36600e-01   1.34630e-02   1.65287e+02   1.66600e+02
          1367   1.36700e-01   1.34637e-02   1.65385e+02   1.66700e+02
          1368   1.36800e-01   1.34653e-02   1.65485e+02   1.66800e+02
          1369   1.36900e-01   1.34687e-02   1.65588e+02   1.66900e+02
          1370   1.37000e-01   1.34739e-02   1.65686e+02   1.67000e+02
          1371   1.37100e-01   1.34803e-02   1.65786e+02   1.67100e+02
          1372   1.37200e-01   1.34865e-02   1.65883e+02   1.67200e+02
          1373   1.37300e-01   1.34921e-02   1.65984e+02   1.67300e+02
          1374   1.37400e-01   1.34968e-02   1.66086e+02   1.67400e+02
          1375   1.37500e-01   1.35018e-02   1.66187e+02   1.67500e+02
          1376   1.37600e-01   1.35071e-02   1.66285e+02   1.67600e+02
          1377   1.37700e-01   1.35125e-02   1.66386e+02   1.67700e+02
          1378   1.37800e-01   1.35179e-02   1.66485e+02   1.67800e+02
          1379   1.37900e-01   1.35230e-02   1.66587e+02   1.67900e+02
          1380   1.38000e-01   1.35278e-02   1.66685e+02   1.68000e+02
          1381   1.38100e-01   1.35327e-02   1.66788e+02   1.68100e+02
          1382   1.38200e-01   1.35369e-02   1.66884e+02   1.68200e+02
          1383   1.38300e-01   1.35398e-02   1.66985e+02   1.68300e+02
          1384   1.38400e-01   1.35410e-02   1.67086e+02   1.68400e+02
          1385   1.38500e-01   1.35421e-02   1.67184e+02   1.68500e+02
          1386   1.38600e-01   1.35422e-02   1.67286e+02   1.68600e+02
          1387   1.38700e-01   1.35424e-02   1.67384e+02   1.68700e+02
          1388   1.38800e-01   1.35414e-02   1.67486e+02   1.68800e+02
          1389   1.38900e-01   1.35401e-02   1.67586e+02   1.68900e+02
          1390   1.39000e-01   1.35382e-02   1.67689e+02   1.69000e+02
          1391   1.39100e-01   1.35360e-02   1.67786e+02   1.69100e+02
          1392   1.39200e-01   1.35336e-02   1.67885e+02   1.69200e+02
          1393   1.39300e-01   1.35314e-02   1.67986e+02   1.69300e+02
          1394   1.39400e-01   1.35297e-02   1.68087e+02   1.69400e+02
          1395   1.39500e-01   1.35284e-02   1.68183e+02   1.69500e+02
          1396   1.39600e-01   1.35281e-02   1.68285e+02   1.69600e+02
          1397   1.39700e-01   1.35279e-02   1.68386e+02   1.69700e+02
          1398   1.39800e-01   1.35287e-02   1.68484e+02   1.69800e+02
          1399   1.39900e-01   1.35305e-02   1.68585e+02   1.69900e+02
          1400   1.40000e-01   1.35327e-02   1.68684e+02   1.70000e+02
          1401   1.40100e-01   1.35355e-02   1.68785e+02   1.70100e+02
          1402   1.40200e-01   1.35388e-02   1.68887e+02   1.70200e+02
          1403   1.40300e-01   1.35428e-02   1.68985e+02   1.70300e+02
          1404   1.40400e-01   1.35465e-02   1.69083e+02   1.70400e+02
          1405   1.40500e-01   1.35496e-02   1.69185e+02   1.70500e+02
          1406   1.40600e-01   1.35519e-02   1.69285e+02   1.70600e+02
          1407   1.40700e-01   1.35535e-02   1.69385e+02   1.70700e+02
          1408   1.40800e-01   1.35545e-02   1.69482e+02   1.70800e+02
          1409   1.40900e-01   1.35564e-02   1.69584e+02   1.70900e+02
          1410   1.41000e-01   1.35591e-02   1.69685e+02   1.71000e+02
          1411   1.41100e-01   1.35625e-02   1.69784e+02   1.71100e+02
          1412   1.41200e-01   1.35664e-02   1.69884e+02   1.71200e+02
          1413   1.41300e-01   1.35699e-02   1.69986e+02   1.71300e+02
          1414   1.41400e-01   1.35738e-02   1.70084e+02   1.71400e+02
          1415   1.41500e-01   1.35769e-02   1.70186e+02   1.71500e+02
          1416   1.41600e-01   1.35788e-02   1.70284e+02   1.71600e+02
          1417   1.41700e-01   1.35801e-02   1.70382e+02   1.71700e+02
          1418   1.41800e-01   1.35806e-02   1.70484e+02   1.71800e+02
          1419   1.41900e-01   1.35807e-02   1.70581e+02   1.71900e+02
          1420   1.42000e-01   1.35801e-02   1.70683e+02   1.72000e+02
          1421   1.42100e-01   1.35794e-02   1.70781e+02   1.72100e+02
          1422   1.42200e-01   1.35789e-02   1.70881e+02   1.72200e+02
          1423   1.42300e-01   1.35778e-02   1.70984e+02   1.72300e+02
          1424   1.42400e-01   1.35756e-02   1.71087e+02   1.72400e+02
          1425   1.42500e-01   1.35735e-02   1.71183e+02   1.72500e+02
          1426   1.42600e-01   1.35711e-02   1.71282e+02   1.72600e+02
          1427   1.42700e-01   1.35694e-02   1.71385e+02   1.72700e+02
          1428   1.42800e-01   1.35687e-02   1.71483e+02   1.72800e+02
          1429   1.42900e-01   1.35683e-02   1.71584e+02   1.72900e+02
          1430   1.43000e-01   1.35692e-02   1.71683e+02   1.73000e+02
          1431   1.43100e-01   1.35711e-02   1.71780e+02   1.73100e+02
          1432   1.43200e-01   1.35740e-02   1.71880e+02   1.73200e+02
          1433   1.43300e-01   1.35783e-02   1.71985e+02   1.73300e+02
          1434   1.43400e-01   1.35844e-02   1.72084e+02   1.73400e+02
          1435   1.43500e-01   1.35916e-02   1.72178e+02   1.73500e+02
          1436   1.43600e-01   1.35983e-02   1.72280e+02   1.73600e+02
          1437   1.43700e-01   1.36040e-02   1.72380e+02   1.73700e+02
          1438   1.43800e-01   1.36092e-02   1.72484e+02   1.73800e+02
          1439   1.43900e-01   1.36138e-02   1.72585e+02   1.73900e+02
          1440   1.44000e-01   1.36182e-02   1.72683e+02   1.74000e+02
          1441   1.44100e-01   1.36226e-02   1.72780e+02   1.74100e+02
          1442   1.44200e-01   1.36264e-02   1.72885e+02   1.74200e+02
          1443   1.44300e-01   1.36296e-02   1.72983e+02   1.74300e+02
          1444   1.44400e-01   1.36331e-02   1.73081e+02   1.74400e+02
          1445   1.44500e-01   1.36366e-02   1.73180e+02   1.74500e+02
          1446   1.44600e-01   1.36404e-02   1.73282e+02   1.74600e+02
          1447   1.44700e-01   1.36433e-02   1.73380e+02   1.74700e+02
          1448   1.44800e-01   1.36451e-02   1.73484e+02   1.74800e+02
          1449   1.44900e-01   1.36458e-02   1.73583e+02   1.74900e+02
          1450   1.45000e-01   1.36450e-02   1.73685e+02   1.75000e+02
          1451   1.45100e-01   1.36424e-02   1.73782e+02   1.75100e+02
          1452   1.45200e-01   1.36379e-02   1.73884e+02   1.75200e+02
          1453   1.45300e-01   1.36318e-02   1.73984e+02   1.75300e+02
          1454   1.45400e-01   1.36245e-02   1.74084e+02   1.75400e+02
          1455   1.45500e-01   1.36163e-02   1.74182e+02   1.75500e+02
          1456   1.45600e-01   1.36073e-02   1.74281e+02   1.75600e+02
          1457   1.45700e-01   1.35983e-02   1.74384e+02   1.75700e+02
          1458   1.45800e-01   1.35899e-02   1.74484e+02   1.75800e+02
          1459   1.45900e-01   1.35822e-02   1.74583e+02   1.75900e+02
          1460   1.46000e-01   1.35747e-02   1.74680e+02   1.76000e+02
          1461   1.46100e-01   1.35669e-02   1.74781e+02   1.76100e+02
          1462   1.46200e-01   1.35583e-02   1.74881e+02   1.76200e+02
          1463   1.46300e-01   1.35498e-02   1.74981e+02   1.76300e+02
          1464   1.46400e-01   1.35419e-02   1.75084e+02   1.76400e+02
          1465   1.46500e-01   1.35353e-02   1.75180e+02   1.76500e+02
          1466   1.46600e-01   1.35296e-02   1.75279e+02   1.76600e+02
          1467   1.46700e-01   1.35241e-02   1.75381e+02   1.76700e+02
          1468   1.46800e-01   1.35188e-02   1.75481e+02   1.76800e+02
          1469   1.46900e-01   1.35138e-02   1.75582e+02   1.76900e+02
          1470   1.47000e-01   1.35091e-02   1.75681e+02   1.77000e+02
          1471   1.47100e-01   1.35053e-02   1.75783e+02   1.77100e+02
          1472   1.47200e-01   1.35019e-02   1.75883e+02   1.77200e+02
          1473   1.47300e-01   1.34987e-02   1.75981e+02   1.77300e+02
          1474   1.47400e-01   1.34964e-02   1.76081e+02   1.77400e+02
          1475   1.47500e-01   1.34964e-02   1.76180e+02   1.77500e+02
          1476   1.47600e-01   1.34998e-02   1.76281e+02   1.77600e+02
          1477   1.47700e-01   1.35056e-02   1.76379e+02   1.77700e+02
          1478   1.47800e-01   1.35130e-02   1.76482e+02   1.77800e+02
          1479   1.47900e-01   1.35220e-02   1.76579e+02   1.77900e+02
          1480   1.48000e-01   1.35326e-02   1.76680e+02   1.78000e+02
          1481   1.48100e-01   1.35442e-02   1.76781e+02   1.78100e+02
          1482   1.48200e-01   1.35566e-02   1.76880e+02   1.78200e+02
          1483   1.48300e-01   1.35697e-02   1.76980e+02   1.78300e+02
          1484   1.48400e-01   1.35832e-02   1.77079e+02   1.78400e+02
          1485   1.48500e-01   1.35973e-02   1.77180e+02   1.78500e+02
          1486   1.48600e-01   1.36111e-02   1.77279e+02   1.78600e+02
          1487   1.48700e-01   1.36240e-02   1.77380e+02   1.78700e+02
          1488   1.48800e-01   1.36349e-02   1.77482e+02   1.78800e+02
          1489   1.48900e-01   1.36447e-02   1.77579e+02   1.78900e+02
          1490   1.49000e-01   1.36528e-02   1.77681e+02   1.79000e+02
          1491   1.49100e-01   1.36598e-02   1.77780e+02   1.79100e+02
          1492   1.49200e-01   1.36657e-02   1.77881e+02   1.79200e+02
          1493   1.49300e-01   1.36710e-02   1.77981e+02   1.79300e+02
          1494   1.49400e-01   1.36755e-02   1.78080e+02   1.79400e+02
          1495   1.49500e-01   1.36797e-02   1.78177e+02   1.79500e+02
          1496   1.49600e-01   1.36832e-02   1.78280e+02   1.79600e+02
          1497   1.49700e-01   1.36865e-02   1.78381e+02   1.79700e+02
          1498   1.49800e-01   1.36893e-02   1.78480e+02   1.79800e+02
          1499   1.49900e-01   1.36922e-02   1.78579e+02   1.79900e+02
          1500   1.50000e-01   1.36950e-02   1.78679e+02   1.80000e+02
          1501   1.50100e-01   1.36982e-02   1.78781e+02   1.80100e+02
          1502   1.50200e-01   1.37003e-02   1.78882e+02   1.80200e+02
          1503   1.50300e-01   1.37014e-02   1.78981e+02   1.80300e+02
          1504   1.50400e-01   1.37016e-02   1.79078e+02   1.80400e+02
          1505   1.50500e-01   1.37016e-02   1.79182e+02   1.80500e+02
          1506   1.50600e-01   1.37021e-02   1.79282e+02   1.80600e+02
          1507   1.50700e-01   1.37022e-02   1.79380e+02   1.80700e+02
          1508   1.50800e-01   1.37031e-02   1.79479e+02   1.80800e+02
          1509   1.50900e-01   1.37047e-02   1.79578e+02   1.80900e+02
          1510   1.51000e-01   1.37075e-02   1.79678e+02   1.81000e+02
          1511   1.51100e-01   1.37106e-02   1.79775e+02   1.81100e+02
          1512   1.51200e-01   1.37144e-02   1.79876e+02   1.81200e+02
          1513   1.51300e-01   1.37180e-02   1.79978e+02   1.81300e+02
          1514   1.51400e-01   1.37216e-02   1.80079e+02   1.81400e+02
          1515   1.51500e-01   1.37241e-02   1.80177e+02   1.81500e+02
          1516   1.51600e-01   1.37267e-02   1.80278e+02   1.81600e+02
          1517   1.51700e-01   1.37278e-02   1.80378e+02   1.81700e+02
          1518   1.51800e-01   1.37278e-02   1.80479e+02   1.81800e+02
          1519   1.51900e-01   1.37269e-02   1.80579e+02   1.81900e+02
          1520   1.52000e-01   1.37249e-02   1.80678e+02   1.82000e+02
          1521   1.52100e-01   1.37223e-02   1.80778e+02   1.82100e+02
          1522   1.52200e-01   1.37191e-02   1.80880e+02   1.82200e+02
          1523   1.52300e-01   1.37149e-02   1.80977e+02   1.82300e+02
          1524   1.52400e-01   1.37103e-02   1.81077e+02   1.82400e+02
          1525   1.52500e-01   1.37045e-02   1.81179e+02   1.82500e+02
          1526   1.52600e-01   1.36982e-02   1.81278e+02   1.82600e+02
          1527   1.52700e-01   1.36913e-02   1.81379e+02   1.82700e+02
          1528   1.52800e-01   1.36849e-02   1.81477e+02   1.82800e+02
          1529   1.52900e-01   1.36793e-02   1.81578e+02   1.82900e+02
          1530   1.53000e-01   1.36751e-02   1.81679e+02   1.83000e+02
          1531   1.53100e-01   1.36715e-02   1.81778e+02   1.83100e+02
          1532   1.53200e-01   1.36687e-02   1.81877e+02   1.83200e+02
          1533   1.53300e-01   1.36667e-02   1.81974e+02   1.83300e+02
          1534   1.53400e-01   1.36657e-02   1.82077e+02   1.83400e+02
          1535   1.53500e-01   1.36658e-02   1.82179e+02   1.83500e+02
          1536   1.53600e-01   1.36658e-02   1.82281e+02   1.83600e+02
          1537   1.53700e-01   1.36652e-02   1.82382e+02   1.83700e+02
          1538   1.53800e-01   1.36647e-02   1.82477e+02   1.83800e+02
          1539   1.53900e-01   1.36652e-02   1.82580e+02   1.83900e+02
          1540   1.54000e-01   1.36669e-02   1.82678e+02   1.84000e+02
          1541   1.54100e-01   1.36685e-02   1.82778e+02   1.84100e+02
          1542   1.54200e-01   1.36702e-02   1.82877e+02   1.84200e+02
          1543   1.54300e-01   1.36720e-02   1.82976e+02   1.84300e+02
          1544   1.54400e-01   1.36740e-02   1.83079e+02   1.84400e+02
          1545   1.54500e-01   1.36766e-02   1.83177e+02   1.84500e+02
          1546   1.54600e-01   1.36789e-02   1.83278e+02   1.84600e+02
          1547   1.54700e-01   1.36818e-02   1.83378e+02   1.84700e+02
          1548   1.54800e-01   1.36848e-02   1.83475e+02   1.84800e+02
          1549   1.54900e-01   1.36878e-02   1.83578e+02   1.84900e+02
          1550   1.55000e-01   1.36899e-02   1.83678e+02   1.85000e+02
          1551   1.55100e-01   1.36899e-02   1.83777e+02   1.85100e+02
          1552   1.55200e-01   1.36887e-02   1.83877e+02   1.85200e+02
          1553   1.55300e-01   1.36863e-02   1.83976e+02   1.85300e+02
          1554   1.55400e-01   1.36828e-02   1.84077e+02   1.85400e+02
          1555   1.55500e-01   1.36784e-02   1.84179e+02   1.85500e+02
          1556   1.55600e-01   1.36722e-02   1.84273e+02   1.85600e+02
          1557   1.55700e-01   1.36661e-02   1.84376e+02   1.85700e+02
          1558   1.55800e-01   1.36609e-02   1.84476e+02   1.85800e+02
          1559   1.55900e-01   1.36567e-02   1.84576e+02   1.85900e+02
          1560   1.56000e-01   1.36540e-02   1.84677e+02   1.86000e+02
          1561   1.56100e-01   1.36527e-02   1.84777e+02   1.86100e+02
          1562   1.56200e-01   1.36525e-02   1.84874e+02   1.86200e+02
          1563   1.56300e-01   1.36545e-02   1.84977e+02   1.86300e+02
          1564   1.56400e-01   1.36590e-02   1.85079e+02   1.86400e+02
          1565   1.56500e-01   1.36649e-02   1.85176e+02   1.86500e+02
          1566   1.56600e-01   1.36720e-02   1.85276e+02   1.86600e+02
          1567   1.56700e-01   1.36799e-02   1.85374e+02   1.86700e+02
          1568   1.56800e-01   1.36888e-02   1.85473e+02   1.86800e+02
          1569   1.56900e-01   1.36980e-02   1.85576e+02   1.86900e+02
          1570   1.57000e-01   1.37071e-02   1.85676e+02   1.87000e+02
          1571   1.57100e-01   1.37155e-02   1.85775e+02   1.87100e+02
          1572   1.57200e-01   1.37249e-02   1.85874e+02   1.87200e+02
          1573   1.57300e-01   1.37355e-02   1.85973e+02   1.87300e+02
          1574   1.57400e-01   1.37473e-02   1.86078e+02   1.87400e+02
          1575   1.57500e-01   1.37592e-02   1.86178e+02   1.87500e+02
          1576   1.57600e-01   1.37709e-02   1.86274e+02   1.87600e+02
          1577   1.57700e-01   1.37821e-02   1.86375e+02   1.87700e+02
          1578   1.57800e-01   1.37922e-02   1.86475e+02   1.87800e+02
          1579   1.57900e-01   1.38013e-02   1.86577e+02   1.87900e+02
          1580   1.58000e-01   1.38090e-02   1.86676e+02   1.88000e+02
          1581   1.58100e-01   1.38152e-02   1.86778e+02   1.88100e+02
          1582   1.58200e-01   1.38206e-02   1.86872e+02   1.88200e+02
          1583   1.58300e-01   1.38260e-02   1.86980e+02   1.88300e+02
          1584   1.58400e-01   1.38318e-02   1.87074e+02   1.88400e+02
          1585   1.58500e-01   1.38373e-02   1.87176e+02   1.88500e+02
          1586   1.58600e-01   1.38423e-02   1.87273e+02   1.88600e+02
          1587   1.58700e-01   1.38471e-02   1.87377e+02   1.88700e+02
          1588   1.58800e-01   1.38518e-02   1.87477e+02   1.88800e+02
          1589   1.58900e-01   1.38562e-02   1.87574e+02   1.88900e+02
          1590   1.59000e-01   1.38612e-02   1.87676e+02   1.89000e+02
          1591   1.59100e-01   1.38682e-02   1.87774e+02   1.89100e+02
          1592   1.59200e-01   1.38770e-02   1.87877e+02   1.89200e+02
          1593   1.59300e-01   1.38866e-02   1.87977e+02   1.89300e+02
          1594   1.59400e-01   1.38953e-02   1.88074e+02   1.89400e+02
          1595   1.59500e-01   1.39025e-02   1.88174e+02   1.89500e+02
          1596   1.59600e-01   1.39075e-02   1.88274e+02   1.89600e+02
          1597   1.59700e-01   1.39120e-02   1.88375e+02   1.89700e+02
          1598   1.59800e-01   1.39155e-02   1.88475e+02   1.89800e+02
          1599   1.59900e-01   1.39185e-02   1.88575e+02   1.89900e+02
          1600   1.60000e-01   1.39219e-02   1.88676e+02   1.90000e+02
          1601   1.60100e-01   1.39252e-02   1.88770e+02   1.90100e+02
          1602   1.60200e-01   1.39283e-02   1.88874e+02   1.90200e+02
          1603   1.60300e-01   1.39316e-02   1.88975e+02   1.90300e+02
          1604   1.60400e-01   1.39352e-02   1.89074e+02   1.90400e+02
          1605   1.60500e-01   1.39385e-02   1.89173e+02   1.90500e+02
          1606   1.60600e-01   1.39421e-02   1.89274e+02   1.90600e+02
          1607   1.60700e-01   1.39458e-02   1.89374e+02   1.90700e+02
          1608   1.60800e-01   1.39491e-02   1.89473e+02   1.90800e+02
          1609   1.60900e-01   1.39509e-02   1.89573e+02   1.90900e+02
          1610   1.61000e-01   1.39511e-02   1.89673e+02   1.91000e+02
          1611   1.61100e-01   1.39513e-02   1.89774e+02   1.91100e+02
          1612   1.61200e-01   1.39507e-02   1.89873e+02   1.91200e+02
          1613   1.61300e-01   1.39508e-02   1.89974e+02   1.91300e+02
          1614   1.61400e-01   1.39502e-02   1.90073e+02   1.91400e+02
          1615   1.61500e-01   1.39501e-02   1.90174e+02   1.91500e+02
          1616   1.61600e-01   1.39503e-02   1.90272e+02   1.91600e+02
          1617   1.61700e-01   1.39507e-02   1.90374e+02   1.91700e+02
          1618   1.61800e-01   1.39521e-02   1.90474e+02   1.91800e+02
          1619   1.61900e-01   1.39528e-02   1.90573e+02   1.91900e+02
          1620   1.62000e-01   1.39542e-02   1.90675e+02   1.92000e+02
          1621   1.62100e-01   1.39560e-02   1.90775e+02   1.92100e+02
          1622   1.62200e-01   1.39577e-02   1.90873e+02   1.92200e+02
          1623   1.62300e-01   1.39597e-02   1.90974e+02   1.92300e+02
          1624   1.62400e-01   1.39622e-02   1.91073e+02   1.92400e+02
          1625   1.62500e-01   1.39652e-02   1.91172e+02   1.92500e+02
          1626   1.62600e-01   1.39694e-02   1.91273e+02   1.92600e+02
          1627   1.62700e-01   1.39735e-02   1.91374e+02   1.92700e+02
          1628   1.62800e-01   1.39758e-02   1.91476e+02   1.92800e+02
          1629   1.62900e-01   1.39762e-02   1.91573e+02   1.92900e+02
          1630   1.63000e-01   1.39748e-02   1.91674e+02   1.93000e+02
          1631   1.63100e-01   1.39724e-02   1.91775e+02   1.93100e+02
          1632   1.63200e-01   1.39688e-02   1.91874e+02   1.93200e+02
          1633   1.63300e-01   1.39633e-02   1.91972e+02   1.93300e+02
          1634   1.63400e-01   1.39561e-02   1.92073e+02   1.93400e+02
          1635   1.63500e-01   1.39479e-02   1.92173e+02   1.93500e+02
          1636   1.63600e-01   1.39397e-02   1.92276e+02   1.93600e+02
          1637   1.63700e-01   1.39325e-02   1.92374e+02   1.93700e+02
          1638   1.63800e-01   1.39264e-02   1.92470e+02   1.93800e+02
          1639   1.63900e-01   1.39213e-02   1.92573e+02   1.93900e+02
          1640   1.64000e-01   1.39165e-02   1.92676e+02   1.94000e+02
          1641   1.64100e-01   1.39112e-02   1.92774e+02   1.94100e+02
          1642   1.64200e-01   1.39062e-02   1.92875e+02   1.94200e+02
          1643   1.64300e-01   1.39024e-02   1.92974e+02   1.94300e+02
          1644   1.64400e-01   1.38991e-02   1.93072e+02   1.94400e+02
          1645   1.64500e-01   1.38967e-02   1.93170e+02   1.94500e+02
          1646   1.64600e-01   1.38948e-02   1.93276e+02   1.94600e+02
          1647   1.64700e-01   1.38935e-02   1.93372e+02   1.94700e+02
          1648   1.64800e-01   1.38925e-02   1.93470e+02   1.94800e+02
          1649   1.64900e-01   1.38923e-02   1.93572e+02   1.94900e+02
          1650   1.65000e-01   1.38930e-02   1.93674e+02   1.95000e+02
          1651   1.65100e-01   1.38948e-02   1.93773e+02   1.95100e+02
          1652   1.65200e-01   1.38970e-02   1.93875e+02   1.95200e+02
          1653   1.65300e-01   1.38994e-02   1.93972e+02   1.95300e+02
          1654   1.65400e-01   1.39028e-02   1.94069e+02   1.95400e+02
          1655   1.65500e-01   1.39066e-02   1.94172e+02   1.95500e+02
          1656   1.65600e-01   1.39111e-02   1.94273e+02   1.95600e+02
          1657   1.65700e-01   1.39145e-02   1.94373e+02   1.95700e+02
          1658   1.65800e-01   1.39166e-02   1.94472e+02   1.95800e+02
          1659   1.65900e-01   1.39168e-02   1.94575e+02   1.95900e+02
          1660   1.66000e-01   1.39165e-02   1.94672e+02   1.96000e+02
          1661   1.66100e-01   1.39160e-02   1.94773e+02   1.96100e+02
          1662   1.66200e-01   1.39155e-02   1.94871e+02   1.96200e+02
          1663   1.66300e-01   1.39155e-02   1.94973e+02   1.96300e+02
          1664   1.66400e-01   1.39162e-02   1.95072e+02   1.96400e+02
          1665   1.66500e-01   1.39177e-02   1.95172e+02   1.96500e+02
          1666   1.66600e-01   1.39207e-02   1.95272e+02   1.96600e+02
          1667   1.66700e-01   1.39253e-02   1.95372e+02   1.96700e+02
          1668   1.66800e-01   1.39320e-02   1.95470e+02   1.96800e+02
          1669   1.66900e-01   1.39413e-02   1.95572e+02   1.96900e+02
          1670   1.67000e-01   1.39520e-02   1.95674e+02   1.97000e+02
          1671   1.67100e-01   1.39641e-02   1.95771e+02   1.97100e+02
          1672   1.67200e-01   1.39774e-02   1.95870e+02   1.97200e+02
          1673   1.67300e-01   1.39915e-02   1.95971e+02   1.97300e+02
          1674   1.67400e-01   1.40068e-02   1.96072e+02   1.97400e+02
          1675   1.67500e-01   1.40214e-02   1.96175e+02   1.97500e+02
          1676   1.67600e-01   1.40352e-02   1.96270e+02   1.97600e+02
          1677   1.67700e-01   1.40473e-02   1.96370e+02   1.97700e+02
          1678   1.67800e-01   1.40583e-02   1.96473e+02   1.97800e+02
          1679   1.67900e-01   1.40674e-02   1.96573e+02   1.97900e+02
          1680   1.68000e-01   1.40741e-02   1.96669e+02   1.98000e+02
          1681   1.68100e-01   1.40797e-02   1.96770e+02   1.98100e+02
          1682   1.68200e-01   1.40845e-02   1.96868e+02   1.98200e+02
          1683   1.68300e-01   1.40889e-02   1.96973e+02   1.98300e+02
          1684   1.68400e-01   1.40931e-02   1.97071e+02   1.98400e+02
          1685   1.68500e-01   1.40963e-02   1.97173e+02   1.98500e+02
          1686   1.68600e-01   1.40987e-02   1.97274e+02   1.98600e+02
          1687   1.68700e-01   1.40994e-02   1.97368e+02   1.98700e+02
          1688   1.68800e-01   1.40998e-02   1.97474e+02   1.98800e+02
          1689   1.68900e-01   1.40998e-02   1.97573e+02   1.98900e+02
          1690   1.69000e-01   1.40997e-02   1.97670e+02   1.99000e+02
          1691   1.69100e-01   1.40987e-02   1.97773e+02   1.99100e+02
          1692   1.69200e-01   1.40967e-02   1.97870e+02   1.99200e+02
          1693   1.69300e-01   1.40932e-02   1.97971e+02   1.99300e+02
          1694   1.69400e-01   1.40878e-02   1.98070e+02   1.99400e+02
          1695   1.69500e-01   1.40807e-02   1.98171e+02   1.99500e+02
          1696   1.69600e-01   1.40728e-02   1.98269e+02   1.99600e+02
          1697   1.69700e-01   1.40650e-02   1.98369e+02   1.99700e+02
          1698   1.69800e-01   1.40570e-02   1.98474e+02   1.99800e+02
          1699   1.69900e-01   1.40485e-02   1.98569e+02   1.99900e+02
          1700   1.70000e-01   1.40395e-02   1.98673e+02   2.00000e+02
          1701   1.70100e-01   1.40295e-02   1.98769e+02   2.00100e+02
          1702   1.70200e-01   1.40194e-02   1.98869e+02   2.00200e+02
          1703   1.70300e-01   1.40093e-02   1.98971e+02   2.00300e+02
          1704   1.70400e-01   1.39993e-02   1.99070e+02   2.00400e+02
          1705   1.70500e-01   1.39895e-02   1.99169e+02   2.00500e+02
          1706   1.70600e-01   1.39796e-02   1.99269e+02   2.00600e+02
          1707   1.70700e-01   1.39707e-02   1.99369e+02   2.00700e+02
          1708   1.70800e-01   1.39627e-02   1.99472e+02   2.00800e+02
          1709   1.70900e-01   1.39556e-02   1.99570e+02   2.00900e+02
          1710   1.71000e-01   1.39481e-02   1.99669e+02   2.01000e+02
          1711   1.71100e-01   1.39414e-02   1.99768e+02   2.01100e+02
          1712   1.71200e-01   1.39356e-02   1.99870e+02   2.01200e+02
          1713   1.71300e-01   1.39323e-02   1.99969e+02   2.01300e+02
          1714   1.71400e-01   1.39312e-02   2.00067e+02   2.01400e+02
          1715   1.71500e-01   1.39315e-02   2.00172e+02   2.01500e+02
          1716   1.71600e-01   1.39322e-02   2.00271e+02   2.01600e+02
          1717   1.71700e-01   1.39340e-02   2.00368e+02   2.01700e+02
          1718   1.71800e-01   1.39353e-02   2.00470e+02   2.01800e+02
          1719   1.71900e-01   1.39365e-02   2.00568e+02   2.01900e+02
          1720   1.72000e-01   1.39369e-02   2.00669e+02   2.02000e+02
          1721   1.72100e-01   1.39371e-02   2.00771e+02   2.02100e+02
          1722   1.72200e-01   1.39360e-02   2.00870e+02   2.02200e+02
          1723   1.72300e-01   1.39339e-02   2.00971e+02   2.02300e+02
          1724   1.72400e-01   1.39307e-02   2.01068e+02   2.02400e+02
          1725   1.72500e-01   1.39278e-02   2.01164e+02   2.02500e+02
          1726   1.72600e-01   1.39253e-02   2.01269e+02   2.02600e+02
          1727   1.72700e-01   1.39233e-02   2.01370e+02   2.02700e+02
          1728   1.72800e-01   1.39220e-02   2.01469e+02   2.02800e+02
          1729   1.72900e-01   1.39215e-02   2.01569e+02   2.02900e+02
          1730   1.73000e-01   1.39214e-02   2.01667e+02   2.03000e+02
          1731   1.73100e-01   1.39222e-02   2.01767e+02   2.03100e+02
          1732   1.73200e-01   1.39232e-02   2.01872e+02   2.03200e+02
          1733   1.73300e-01   1.39245e-02   2.01969e+02   2.03300e+02
          1734   1.73400e-01   1.39256e-02   2.02068e+02   2.03400e+02
          1735   1.73500e-01   1.39271e-02   2.02167e+02   2.03500e+02
          1736   1.73600e-01   1.39305e-02   2.02267e+02   2.03600e+02
          1737   1.73700e-01   1.39358e-02   2.02370e+02   2.03700e+02
          1738   1.73800e-01   1.39437e-02   2.02465e+02   2.03800e+02
          1739   1.73900e-01   1.39529e-02   2.02565e+02   2.03900e+02
          1740   1.74000e-01   1.39623e-02   2.02669e+02   2.04000e+02
          1741   1.74100e-01   1.39714e-02   2.02768e+02   2.04100e+02
          1742   1.74200e-01   1.39799e-02   2.02871e+02   2.04200e+02
          1743   1.74300e-01   1.39883e-02   2.02968e+02   2.04300e+02
          1744   1.74400e-01   1.39965e-02   2.03068e+02   2.04400e+02
          1745   1.74500e-01   1.40040e-02   2.03167e+02   2.04500e+02
          1746   1.74600e-01   1.40112e-02   2.03264e+02   2.04600e+02
          1747   1.74700e-01   1.40181e-02   2.03369e+02   2.04700e+02
          1748   1.74800e-01   1.40247e-02   2.03468e+02   2.04800e+02
          1749   1.74900e-01   1.40305e-02   2.03563e+02   2.04900e+02
          1750   1.75000e-01   1.40363e-02   2.03668e+02   2.05000e+02
          1751   1.75100e-01   1.40431e-02   2.03767e+02   2.05100e+02
          1752   1.75200e-01   1.40503e-02   2.03867e+02   2.05200e+02
          1753   1.75300e-01   1.40581e-02   2.03968e+02   2.05300e+02
          1754   1.75400e-01   1.40667e-02   2.04066e+02   2.05400e+02
          1755   1.75500e-01   1.40772e-02   2.04169e+02   2.05500e+02
          1756   1.75600e-01   1.40898e-02   2.04268e+02   2.05600e+02
          1757   1.75700e-01   1.41040e-02   2.04368e+02   2.05700e+02
          1758   1.75800e-01   1.41188e-02   2.04465e+02   2.05800e+02
          1759   1.75900e-01   1.41347e-02   2.04567e+02   2.05900e+02
          1760   1.76000e-01   1.41509e-02   2.04669e+02   2.06000e+02
          1761   1.76100e-01   1.41662e-02   2.04766e+02   2.06100e+02
          1762   1.76200e-01   1.41804e-02   2.04865e+02   2.06200e+02
          1763   1.76300e-01   1.41930e-02   2.04964e+02   2.06300e+02
          1764   1.76400e-01   1.42041e-02   2.05066e+02   2.06400e+02
          1765   1.76500e-01   1.42134e-02   2.05168e+02   2.06500e+02
          1766   1.76600e-01   1.42205e-02   2.05269e+02   2.06600e+02
          1767   1.76700e-01   1.42252e-02   2.05368e+02   2.06700e+02
          1768   1.76800e-01   1.42276e-02   2.05467e+02   2.06800e+02
          1769   1.76900e-01   1.42277e-02   2.05566e+02   2.06900e+02
          1770   1.77000e-01   1.42260e-02   2.05667e+02   2.07000e+02
          1771   1.77100e-01   1.42236e-02   2.05765e+02   2.07100e+02
          1772   1.77200e-01   1.42205e-02   2.05865e+02   2.07200e+02
          1773   1.77300e-01   1.42169e-02   2.05965e+02   2.07300e+02
          1774   1.77400e-01   1.42136e-02   2.06068e+02   2.07400e+02
          1775   1.77500e-01   1.42106e-02   2.06168e+02   2.07500e+02
          1776   1.77600e-01   1.42080e-02   2.06268e+02   2.07600e+02
          1777   1.77700e-01   1.42052e-02   2.06365e+02   2.07700e+02
          1778   1.77800e-01   1.42029e-02   2.06469e+02   2.07800e+02
          1779   1.77900e-01   1.42006e-02   2.06568e+02   2.07900e+02
          1780   1.78000e-01   1.41988e-02   2.06668e+02   2.08000e+02
          1781   1.78100e-01   1.41976e-02   2.06769e+02   2.08100e+02
          1782   1.78200e-01   1.41970e-02   2.06865e+02   2.08200e+02
          1783   1.78300e-01   1.41970e-02   2.06965e+02   2.08300e+02
          1784   1.78400e-01   1.41976e-02   2.07068e+02   2.08400e+02
          1785   1.78500e-01   1.41982e-02   2.07168e+02   2.08500e+02
          1786   1.78600e-01   1.41994e-02   2.07266e+02   2.08600e+02
          1787   1.78700e-01   1.42013e-02   2.07363e+02   2.08700e+02
          1788   1.78800e-01   1.42041e-02   2.07467e+02   2.08800e+02
          1789   1.78900e-01   1.42077e-02   2.07567e+02   2.08900e+02
          1790   1.79000e-01   1.42120e-02   2.07667e+02   2.09000e+02
          1791   1.79100e-01   1.42154e-02   2.07764e+02   2.09100e+02
          1792   1.79200e-01   1.42184e-02   2.07865e+02   2.09200e+02
          1793   1.79300e-01   1.42208e-02   2.07969e+02   2.09300e+02
          1794   1.79400e-01   1.42231e-02   2.08068e+02   2.09400e+02
          1795   1.79500e-01   1.42259e-02   2.08166e+02   2.09500e+02
          1796   1.79600e-01   1.42295e-02   2.08264e+02   2.09600e+02
          1797   1.79700e-01   1.42328e-02   2.08366e+02   2.09700e+02
          1798   1.79800e-01   1.42360e-02   2.08467e+02   2.09800e+02
          1799   1.79900e-01   1.42383e-02   2.08564e+02   2.09900e+02
          1800   1.80000e-01   1.42392e-02   2.08665e+02   2.10000e+02
          1801   1.80100e-01   1.42387e-02   2.08765e+02   2.10100e+02
          1802   1.80200e-01   1.42379e-02   2.08866e+02   2.10200e+02
          1803   1.80300e-01   1.42359e-02   2.08964e+02   2.10300e+02
          1804   1.80400e-01   1.42336e-02   2.09064e+02   2.10400e+02
          1805   1.80500e-01   1.42323e-02   2.09164e+02   2.10500e+02
          1806   1.80600e-01   1.42317e-02   2.09264e+02   2.10600e+02
          1807   1.80700e-01   1.42316e-02   2.09366e+02   2.10700e+02
          1808   1.80800e-01   1.42315e-02   2.09467e+02   2.10800e+02
          1809   1.80900e-01   1.42316e-02   2.09566e+02   2.10900e+02
          1810   1.81000e-01   1.42324e-02   2.09666e+02   2.11000e+02
          1811   1.81100e-01   1.42316e-02   2.09765e+02   2.11100e+02
          1812   1.81200e-01   1.42301e-02   2.09867e+02   2.11200e+02
          1813   1.81300e-01   1.42266e-02   2.09965e+02   2.11300e+02
          1814   1.81400e-01   1.42210e-02   2.10064e+02   2.11400e+02
          1815   1.81500e-01   1.42145e-02   2.10166e+02   2.11500e+02
          1816   1.81600e-01   1.42064e-02   2.10266e+02   2.11600e+02
          1817   1.81700e-01   1.41974e-02   2.10368e+02   2.11700e+02
          1818   1.81800e-01   1.41879e-02   2.10465e+02   2.11800e+02
          1819   1.81900e-01   1.41799e-02   2.10563e+02   2.11900e+02
          1820   1.82000e-01   1.41729e-02   2.10666e+02   2.12000e+02
          1821   1.82100e-01   1.41674e-02   2.10770e+02   2.12100e+02
          1822   1.82200e-01   1.41632e-02   2.10869e+02   2.12200e+02
          1823   1.82300e-01   1.41609e-02   2.10963e+02   2.12300e+02
          1824   1.82400e-01   1.41604e-02   2.11065e+02   2.12400e+02
          1825   1.82500e-01   1.41606e-02   2.11162e+02   2.12500e+02
          1826   1.82600e-01   1.41603e-02   2.11264e+02   2.12600e+02
          1827   1.82700e-01   1.41591e-02   2.11366e+02   2.12700e+02
          1828   1.82800e-01   1.41582e-02   2.11464e+02   2.12800e+02
          1829   1.82900e-01   1.41577e-02   2.11563e+02   2.12900e+02
          1830   1.83000e-01   1.41570e-02   2.11665e+02   2.13000e+02
          1831   1.83100e-01   1.41558e-02   2.11765e+02   2.13100e+02
          1832   1.83200e-01   1.41550e-02   2.11866e+02   2.13200e+02
          1833   1.83300e-01   1.41552e-02   2.11964e+02   2.13300e+02
          1834   1.83400e-01   1.41567e-02   2.12067e+02   2.13400e+02
          1835   1.83500e-01   1.41594e-02   2.12164e+02   2.13500e+02
          1836   1.83600e-01   1.41630e-02   2.12266e+02   2.13600e+02
          1837   1.83700e-01   1.41667e-02   2.12366e+02   2.13700e+02
          1838   1.83800e-01   1.41696e-02   2.12464e+02   2.13800e+02
          1839   1.83900e-01   1.41716e-02   2.12562e+02   2.13900e+02
          1840   1.84000e-01   1.41722e-02   2.12665e+02   2.14000e+02
          1841   1.84100e-01   1.41727e-02   2.12766e+02   2.14100e+02
          1842   1.84200e-01   1.41727e-02   2.12867e+02   2.14200e+02
          1843   1.84300e-01   1.41716e-02   2.12965e+02   2.14300e+02
          1844   1.84400e-01   1.41695e-02   2.13066e+02   2.14400e+02
          1845   1.84500e-01   1.41664e-02   2.13163e+02   2.14500e+02
          1846   1.84600e-01   1.41626e-02   2.13263e+02   2.14600e+02
          1847   1.84700e-01   1.41589e-02   2.13368e+02   2.14700e+02
          1848   1.84800e-01   1.41558e-02   2.13462e+02   2.14800e+02
          1849   1.84900e-01   1.41533e-02   2.13566e+02   2.14900e+02
          1850   1.85000e-01   1.41505e-02   2.13663e+02   2.15000e+02
          1851   1.85100e-01   1.41476e-02   2.13764e+02   2.15100e+02
          1852   1.85200e-01   1.41444e-02   2.13862e+02   2.15200e+02
          1853   1.85300e-01   1.41411e-02   2.13963e+02   2.15300e+02
          1854   1.85400e-01   1.41370e-02   2.14063e+02   2.15400e+02
          1855   1.85500e-01   1.41329e-02   2.14168e+02   2.15500e+02
          1856   1.85600e-01   1.41291e-02   2.14266e+02   2.15600e+02
          1857   1.85700e-01   1.41261e-02   2.14364e+02   2.15700e+02
          1858   1.85800e-01   1.41232e-02   2.14463e+02   2.15800e+02
          1859   1.85900e-01   1.41216e-02   2.14564e+02   2.15900e+02
          1860   1.86000e-01   1.41214e-02   2.14662e+02   2.16000e+02
          1861   1.86100e-01   1.41225e-02   2.14766e+02   2.16100e+02
          1862   1.86200e-01   1.41246e-02   2.14863e+02   2.16200e+02
          1863   1.86300e-01   1.41281e-02   2.14965e+02   2.16300e+02
          1864   1.86400e-01   1.41316e-02   2.15066e+02   2.16400e+02
          1865   1.86500e-01   1.41350e-02   2.15164e+02   2.16500e+02
          1866   1.86600e-01   1.41384e-02   2.15263e+02   2.16600e+02
          1867   1.86700e-01   1.41415e-02   2.15363e+02   2.16700e+02
          1868   1.86800e-01   1.41432e-02   2.15462e+02   2.16800e+02
          1869   1.86900e-01   1.41443e-02   2.15564e+02   2.16900e+02
          1870   1.87000e-01   1.41451e-02   2.15664e+02   2.17000e+02
          1871   1.87100e-01   1.41463e-02   2.15764e+02   2.17100e+02
          1872   1.87200e-01   1.41477e-02   2.15863e+02   2.17200e+02
          1873   1.87300e-01   1.41492e-02   2.15965e+02   2.17300e+02
          1874   1.87400e-01   1.41501e-02   2.16062e+02   2.17400e+02
          1875   1.87500e-01   1.41505e-02   2.16163e+02   2.17500e+02
          1876   1.87600e-01   1.41500e-02   2.16263e+02   2.17600e+02
          1877   1.87700e-01   1.41493e-02   2.16362e+02   2.17700e+02
          1878   1.87800e-01   1.41487e-02   2.16462e+02   2.17800e+02
          1879   1.87900e-01   1.41490e-02   2.16561e+02   2.17900e+02
          1880   1.88000e-01   1.41498e-02   2.16662e+02   2.18000e+02
          1881   1.88100e-01   1.41509e-02   2.16761e+02   2.18100e+02
          1882   1.88200e-01   1.41513e-02   2.16863e+02   2.18200e+02
          1883   1.88300e-01   1.41501e-02   2.16963e+02   2.18300e+02
          1884   1.88400e-01   1.41475e-02   2.17063e+02   2.18400e+02
          1885   1.88500e-01   1.41447e-02   2.17162e+02   2.18500e+02
          1886   1.88600e-01   1.41415e-02   2.17262e+02   2.18600e+02
          1887   1.88700e-01   1.41381e-02   2.17364e+02   2.18700e+02
          1888   1.88800e-01   1.41342e-02   2.17463e+02   2.18800e+02
          1889   1.88900e-01   1.41309e-02   2.17563e+02   2.18900e+02
          1890   1.89000e-01   1.41269e-02   2.17659e+02   2.19000e+02
          1891   1.89100e-01   1.41234e-02   2.17760e+02   2.19100e+02
          1892   1.89200e-01   1.41208e-02   2.17861e+02   2.19200e+02
          1893   1.89300e-01   1.41197e-02   2.17962e+02   2.19300e+02
          1894   1.89400e-01   1.41205e-02   2.18062e+02   2.19400e+02
          1895   1.89500e-01   1.41217e-02   2.18162e+02   2.19500e+02
          1896   1.89600e-01   1.41222e-02   2.18262e+02   2.19600e+02
          1897   1.89700e-01   1.41200e-02   2.18364e+02   2.19700e+02
          1898   1.89800e-01   1.41167e-02   2.18462e+02   2.19800e+02
          1899   1.89900e-01   1.41133e-02   2.18562e+02   2.19900e+02
          1900   1.90000e-01   1.41113e-02   2.18664e+02   2.20000e+02
          1901   1.90100e-01   1.41108e-02   2.18763e+02   2.20100e+02
          1902   1.90200e-01   1.41119e-02   2.18865e+02   2.20200e+02
          1903   1.90300e-01   1.41141e-02   2.18961e+02   2.20300e+02
          1904   1.90400e-01   1.41181e-02   2.19060e+02   2.20400e+02
          1905   1.90500e-01   1.41231e-02   2.19162e+02   2.20500e+02
          1906   1.90600e-01   1.41290e-02   2.19260e+02   2.20600e+02
          1907   1.90700e-01   1.41363e-02   2.19364e+02   2.20700e+02
          1908   1.90800e-01   1.41449e-02   2.19463e+02   2.20800e+02
          1909   1.90900e-01   1.41543e-02   2.19561e+02   2.20900e+02
          1910   1.91000e-01   1.41645e-02   2.19662e+02   2.21000e+02
          1911   1.91100e-01   1.41740e-02   2.19765e+02   2.21100e+02
          1912   1.91200e-01   1.41829e-02   2.19863e+02   2.21200e+02
          1913   1.91300e-01   1.41902e-02   2.19961e+02   2.21300e+02
          1914   1.91400e-01   1.41955e-02   2.20061e+02   2.21400e+02
          1915   1.91500e-01   1.41998e-02   2.20160e+02   2.21500e+02
          1916   1.91600e-01   1.42027e-02   2.20262e+02   2.21600e+02
          1917   1.91700e-01   1.42036e-02   2.20364e+02   2.21700e+02
          1918   1.91800e-01   1.42036e-02   2.20462e+02   2.21800e+02
          1919   1.91900e-01   1.42028e-02   2.20562e+02   2.21900e+02
          1920   1.92000e-01   1.42009e-02   2.20663e+02   2.22000e+02
          1921   1.92100e-01   1.41985e-02   2.20765e+02   2.22100e+02
          1922   1.92200e-01   1.41958e-02   2.20862e+02   2.22200e+02
          1923   1.92300e-01   1.41935e-02   2.20960e+02   2.22300e+02
          1924   1.92400e-01   1.41916e-02   2.21064e+02   2.22400e+02
          1925   1.92500e-01   1.41906e-02   2.21164e+02   2.22500e+02
          1926   1.92600e-01   1.41900e-02   2.21263e+02   2.22600e+02
          1927   1.92700e-01   1.41913e-02   2.21361e+02   2.22700e+02
          1928   1.92800e-01   1.41944e-02   2.21457e+02   2.22800e+02
          1929   1.92900e-01   1.41994e-02   2.21560e+02   2.22900e+02
          1930   1.93000e-01   1.42066e-02   2.21661e+02   2.23000e+02
          1931   1.93100e-01   1.42151e-02   2.21761e+02   2.23100e+02
          1932   1.93200e-01   1.42245e-02   2.21860e+02   2.23200e+02
          1933   1.93300e-01   1.42354e-02   2.21961e+02   2.23300e+02
          1934   1.93400e-01   1.42469e-02   2.22059e+02   2.23400e+02
          1935   1.93500e-01   1.42581e-02   2.22162e+02   2.23500e+02
          1936   1.93600e-01   1.42678e-02   2.22259e+02   2.23600e+02
          1937   1.93700e-01   1.42770e-02   2.22363e+02   2.23700e+02
          1938   1.93800e-01   1.42844e-02   2.22458e+02   2.23800e+02
          1939   1.93900e-01   1.42906e-02   2.22563e+02   2.23900e+02
          1940   1.94000e-01   1.42955e-02   2.22661e+02   2.24000e+02
          1941   1.94100e-01   1.43005e-02   2.22760e+02   2.24100e+02
          1942   1.94200e-01   1.43054e-02   2.22861e+02   2.24200e+02
          1943   1.94300e-01   1.43098e-02   2.22961e+02   2.24300e+02
          1944   1.94400e-01   1.43138e-02   2.23060e+02   2.24400e+02
          1945   1.94500e-01   1.43170e-02   2.23161e+02   2.24500e+02
          1946   1.94600e-01   1.43191e-02   2.23259e+02   2.24600e+02
          1947   1.94700e-01   1.43204e-02   2.23361e+02   2.24700e+02
          1948   1.94800e-01   1.43199e-02   2.23461e+02   2.24800e+02
          1949   1.94900e-01   1.43190e-02   2.23561e+02   2.24900e+02
          1950   1.95000e-01   1.43177e-02   2.23658e+02   2.25000e+02
          1951   1.95100e-01   1.43156e-02   2.23758e+02   2.25100e+02
          1952   1.95200e-01   1.43132e-02   2.23861e+02   2.25200e+02
          1953   1.95300e-01   1.43108e-02   2.23962e+02   2.25300e+02
          1954   1.95400e-01   1.43083e-02   2.24061e+02   2.25400e+02
          1955   1.95500e-01   1.43043e-02   2.24159e+02   2.25500e+02
          1956   1.95600e-01   1.42995e-02   2.24259e+02   2.25600e+02
          1957   1.95700e-01   1.42927e-02   2.24359e+02   2.25700e+02
          1958   1.95800e-01   1.42858e-02   2.24461e+02   2.25800e+02
          1959   1.95900e-01   1.42786e-02   2.24558e+02   2.25900e+02
          1960   1.96000e-01   1.42721e-02   2.24658e+02   2.26000e+02
          1961   1.96100e-01   1.42675e-02   2.24760e+02   2.26100e+02
          1962   1.96200e-01   1.42647e-02   2.24859e+02   2.26200e+02
          1963   1.96300e-01   1.42632e-02   2.24962e+02   2.26300e+02
          1964   1.96400e-01   1.42622e-02   2.25061e+02   2.26400e+02
          1965   1.96500e-01   1.42619e-02   2.25159e+02   2.26500e+02
          1966   1.96600e-01   1.42628e-02   2.25261e+02   2.26600e+02
          1967   1.96700e-01   1.42650e-02   2.25361e+02   2.26700e+02
          1968   1.96800e-01   1.42689e-02   2.25462e+02   2.26800e+02
          1969   1.96900e-01   1.42741e-02   2.25562e+02   2.26900e+02
          1970   1.97000e-01   1.42803e-02   2.25661e+02   2.27000e+02
          1971   1.97100e-01   1.42867e-02   2.25756e+02   2.27100e+02
          1972   1.97200e-01   1.42932e-02   2.25860e+02   2.27200e+02
          1973   1.97300e-01   1.43000e-02   2.25959e+02   2.27300e+02
          1974   1.97400e-01   1.43062e-02   2.26058e+02   2.27400e+02
          1975   1.97500e-01   1.43117e-02   2.26159e+02   2.27500e+02
          1976   1.97600e-01   1.43158e-02   2.26259e+02   2.27600e+02
          1977   1.97700e-01   1.43199e-02   2.26361e+02   2.27700e+02
          1978   1.97800e-01   1.43228e-02   2.26460e+02   2.27800e+02
          1979   1.97900e-01   1.43251e-02   2.26559e+02   2.27900e+02
          1980   1.98000e-01   1.43267e-02   2.26659e+02   2.28000e+02
          1981   1.98100e-01   1.43277e-02   2.26761e+02   2.28100e+02
          1982   1.98200e-01   1.43280e-02   2.26860e+02   2.28200e+02
          1983   1.98300e-01   1.43281e-02   2.26960e+02   2.28300e+02
          1984   1.98400e-01   1.43277e-02   2.27058e+02   2.28400e+02
          1985   1.98500e-01   1.43273e-02   2.27159e+02   2.28500e+02
          1986   1.98600e-01   1.43269e-02   2.27262e+02   2.28600e+02
          1987   1.98700e-01   1.43270e-02   2.27359e+02   2.28700e+02
          1988   1.98800e-01   1.43270e-02   2.27461e+02   2.28800e+02
          1989   1.98900e-01   1.43271e-02   2.27558e+02   2.28900e+02
          1990   1.99000e-01   1.43270e-02   2.27658e+02   2.29000e+02
          1991   1.99100e-01   1.43279e-02   2.27759e+02   2.29100e+02
          1992   1.99200e-01   1.43292e-02   2.27858e+02   2.29200e+02
          1993   1.99300e-01   1.43310e-02   2.27960e+02   2.29300e+02
          1994   1.99400e-01   1.43339e-02   2.28059e+02   2.29400e+02
          1995   1.99500e-01   1.43379e-02   2.28157e+02   2.29500e+02
          1996   1.99600e-01   1.43424e-02   2.28261e+02   2.29600e+02
          1997   1.99700e-01   1.43477e-02   2.28359e+02   2.29700e+02
          1998   1.99800e-01   1.43535e-02   2.28458e+02   2.29800e+02
          1999   1.99900e-01   1.43593e-02   2.28561e+02   2.29900e+02
          2000   2.00000e-01   1.43649e-02   2.28660e+02   2.30000e+02
          2001   2.00100e-01   1.43708e-02   2.28758e+02   2.30100e+02
          2002   2.00200e-01   1.43763e-02   2.28859e+02   2.30200e+02
          2003   2.00300e-01   1.43825e-02   2.28958e+02   2.30300e+02
          2004   2.00400e-01   1.43897e-02   2.29058e+02   2.30400e+02
          2005   2.00500e-01   1.43960e-02   2.29161e+02   2.30500e+02
          2006   2.00600e-01   1.44017e-02   2.29259e+02   2.30600e+02
          2007   2.00700e-01   1.44062e-02   2.29354e+02   2.30700e+02
          2008   2.00800e-01   1.44100e-02   2.29461e+02   2.30800e+02
          2009   2.00900e-01   1.44131e-02   2.29562e+02   2.30900e+02
          2010   2.01000e-01   1.44155e-02   2.29660e+02   2.31000e+02
          2011   2.01100e-01   1.44181e-02   2.29759e+02   2.31100e+02
          2012   2.01200e-01   1.44205e-02   2.29858e+02   2.31200e+02
          2013   2.01300e-01   1.44238e-02   2.29958e+02   2.31300e+02
          2014   2.01400e-01   1.44281e-02   2.30062e+02   2.31400e+02
          2015   2.01500e-01   1.44323e-02   2.30162e+02   2.31500e+02
          2016   2.01600e-01   1.44379e-02   2.30259e+02   2.31600e+02
          2017   2.01700e-01   1.44451e-02   2.30359e+02   2.31700e+02
          2018   2.01800e-01   1.44526e-02   2.30458e+02   2.31800e+02
          2019   2.01900e-01   1.44601e-02   2.30559e+02   2.31900e+02
          2020   2.02000e-01   1.44669e-02   2.30660e+02   2.32000e+02
          2021   2.02100e-01   1.44730e-02   2.30756e+02   2.32100e+02
          2022   2.02200e-01   1.44783e-02   2.30857e+02   2.32200e+02
          2023   2.02300e-01   1.44820e-02   2.30960e+02   2.32300e+02
          2024   2.02400e-01   1.44836e-02   2.31059e+02   2.32400e+02
          2025   2.02500e-01   1.44842e-02   2.31159e+02   2.32500e+02
          2026   2.02600e-01   1.44855e-02   2.31257e+02   2.32600e+02
          2027   2.02700e-01   1.44875e-02   2.31361e+02   2.32700e+02
          2028   2.02800e-01   1.44898e-02   2.31461e+02   2.32800e+02
          2029   2.02900e-01   1.44923e-02   2.31559e+02   2.32900e+02
          2030   2.03000e-01   1.44953e-02   2.31661e+02   2.33000e+02
          2031   2.03100e-01   1.44990e-02   2.31758e+02   2.33100e+02
          2032   2.03200e-01   1.45034e-02   2.31857e+02   2.33200e+02
          2033   2.03300e-01   1.45083e-02   2.31959e+02   2.33300e+02
          2034   2.03400e-01   1.45118e-02   2.32059e+02   2.33400e+02
          2035   2.03500e-01   1.45140e-02   2.32159e+02   2.33500e+02
          2036   2.03600e-01   1.45143e-02   2.32259e+02   2.33600e+02
          2037   2.03700e-01   1.45139e-02   2.32359e+02   2.33700e+02
          2038   2.03800e-01   1.45131e-02   2.32458e+02   2.33800e+02
          2039   2.03900e-01   1.45133e-02   2.32559e+02   2.33900e+02
          2040   2.04000e-01   1.45150e-02   2.32657e+02   2.34000e+02
          2041   2.04100e-01   1.45177e-02   2.32759e+02   2.34100e+02
          2042   2.04200e-01   1.45207e-02   2.32858e+02   2.34200e+02
          2043   2.04300e-01   1.45241e-02   2.32959e+02   2.34300e+02
          2044   2.04400e-01   1.45276e-02   2.33059e+02   2.34400e+02
          2045   2.04500e-01   1.45318e-02   2.33157e+02   2.34500e+02
          2046   2.04600e-01   1.45358e-02   2.33257e+02   2.34600e+02
          2047   2.04700e-01   1.45396e-02   2.33361e+02   2.34700e+02
          2048   2.04800e-01   1.45435e-02   2.33460e+02   2.34800e+02
          2049   2.04900e-01   1.45471e-02   2.33555e+02   2.34900e+02
          2050   2.05000e-01   1.45512e-02   2.33657e+02   2.35000e+02
          2051   2.05100e-01   1.45559e-02   2.33758e+02   2.35100e+02
          2052   2.05200e-01   1.45607e-02   2.33860e+02   2.35200e+02
          2053   2.05300e-01   1.45660e-02   2.33959e+02   2.35300e+02
          2054   2.05400e-01   1.45709e-02   2.34057e+02   2.35400e+02
          2055   2.05500e-01   1.45759e-02   2.34156e+02   2.35500e+02
          2056   2.05600e-01   1.45799e-02   2.34261e+02   2.35600e+02
          2057   2.05700e-01   1.45841e-02   2.34360e+02   2.35700e+02
          2058   2.05800e-01   1.45891e-02   2.34457e+02   2.35800e+02
          2059   2.05900e-01   1.45954e-02   2.34559e+02   2.35900e+02
          2060   2.06000e-01   1.46020e-02   2.34657e+02   2.36000e+02
          2061   2.06100e-01   1.46088e-02   2.34761e+02   2.36100e+02
          2062   2.06200e-01   1.46158e-02   2.34860e+02   2.36200e+02
          2063   2.06300e-01   1.46225e-02   2.34959e+02   2.36300e+02
          2064   2.06400e-01   1.46295e-02   2.35056e+02   2.36400e+02
          2065   2.06500e-01   1.46364e-02   2.35157e+02   2.36500e+02
          2066   2.06600e-01   1.46430e-02   2.35259e+02   2.36600e+02
          2067   2.06700e-01   1.46494e-02   2.35356e+02   2.36700e+02
          2068   2.06800e-01   1.46559e-02   2.35454e+02   2.36800e+02
          2069   2.06900e-01   1.46623e-02   2.35559e+02   2.36900e+02
          2070   2.07000e-01   1.46686e-02   2.35658e+02   2.37000e+02
          2071   2.07100e-01   1.46737e-02   2.35760e+02   2.37100e+02
          2072   2.07200e-01   1.46785e-02   2.35854e+02   2.37200e+02
          2073   2.07300e-01   1.46826e-02   2.35958e+02   2.37300e+02
          2074   2.07400e-01   1.46863e-02   2.36059e+02   2.37400e+02
          2075   2.07500e-01   1.46892e-02   2.36158e+02   2.37500e+02
          2076   2.07600e-01   1.46908e-02   2.36258e+02   2.37600e+02
          2077   2.07700e-01   1.46922e-02   2.36355e+02   2.37700e+02
          2078   2.07800e-01   1.46930e-02   2.36457e+02   2.37800e+02
          2079   2.07900e-01   1.46934e-02   2.36558e+02   2.37900e+02
          2080   2.08000e-01   1.46946e-02   2.36657e+02   2.38000e+02
          2081   2.08100e-01   1.46961e-02   2.36757e+02   2.38100e+02
          2082   2.08200e-01   1.46980e-02   2.36857e+02   2.38200e+02
          2083   2.08300e-01   1.47011e-02   2.36958e+02   2.38300e+02
          2084   2.08400e-01   1.47051e-02   2.37057e+02   2.38400e+02
          2085   2.08500e-01   1.47091e-02   2.37158e+02   2.38500e+02
          2086   2.08600e-01   1.47132e-02   2.37258e+02   2.38600e+02
          2087   2.08700e-01   1.47178e-02   2.37356e+02   2.38700e+02
          2088   2.08800e-01   1.47224e-02   2.37460e+02   2.38800e+02
          2089   2.08900e-01   1.47260e-02   2.37559e+02   2.38900e+02
          2090   2.09000e-01   1.47296e-02   2.37657e+02   2.39000e+02
          2091   2.09100e-01   1.47316e-02   2.37756e+02   2.39100e+02
          2092   2.09200e-01   1.47314e-02   2.37856e+02   2.39200e+02
          2093   2.09300e-01   1.47287e-02   2.37958e+02   2.39300e+02
          2094   2.09400e-01   1.47236e-02   2.38057e+02   2.39400e+02
          2095   2.09500e-01   1.47185e-02   2.38158e+02   2.39500e+02
          2096   2.09600e-01   1.47154e-02   2.38256e+02   2.39600e+02
          2097   2.09700e-01   1.47157e-02   2.38359e+02   2.39700e+02
          2098   2.09800e-01   1.47195e-02   2.38458e+02   2.39800e+02
          2099   2.09900e-01   1.47258e-02   2.38555e+02   2.39900e+02
          2100   2.10000e-01   1.47332e-02   2.38657e+02   2.40000e+02
          2101   2.10100e-01   1.47416e-02   2.38757e+02   2.40100e+02
          2102   2.10200e-01   1.47504e-02   2.38860e+02   2.40200e+02
          2103   2.10300e-01   1.47601e-02   2.38955e+02   2.40300e+02
          2104   2.10400e-01   1.47701e-02   2.39058e+02   2.40400e+02
          2105   2.10500e-01   1.47802e-02   2.39157e+02   2.40500e+02
          2106   2.10600e-01   1.47900e-02   2.39255e+02   2.40600e+02
          2107   2.10700e-01   1.47988e-02   2.39356e+02   2.40700e+02
          2108   2.10800e-01   1.48055e-02   2.39458e+02   2.40800e+02
          2109   2.10900e-01   1.48095e-02   2.39555e+02   2.40900e+02
          2110   2.11000e-01   1.48108e-02   2.39657e+02   2.41000e+02
          2111   2.11100e-01   1.48098e-02   2.39758e+02   2.41100e+02
          2112   2.11200e-01   1.48075e-02   2.39857e+02   2.41200e+02
          2113   2.11300e-01   1.48044e-02   2.39957e+02   2.41300e+02
          2114   2.11400e-01   1.48013e-02   2.40055e+02   2.41400e+02
          2115   2.11500e-01   1.47983e-02   2.40157e+02   2.41500e+02
          2116   2.11600e-01   1.47961e-02   2.40257e+02   2.41600e+02
          2117   2.11700e-01   1.47957e-02   2.40357e+02   2.41700e+02
          2118   2.11800e-01   1.47962e-02   2.40457e+02   2.41800e+02
          2119   2.11900e-01   1.47974e-02   2.40559e+02   2.41900e+02
          2120   2.12000e-01   1.47989e-02   2.40658e+02   2.42000e+02
          2121   2.12100e-01   1.47998e-02   2.40758e+02   2.42100e+02
          2122   2.12200e-01   1.48007e-02   2.40856e+02   2.42200e+02
          2123   2.12300e-01   1.48021e-02   2.40955e+02   2.42300e+02
          2124   2.12400e-01   1.48038e-02   2.41056e+02   2.42400e+02
          2125   2.12500e-01   1.48055e-02   2.41157e+02   2.42500e+02
          2126   2.12600e-01   1.48084e-02   2.41259e+02   2.42600e+02
          2127   2.12700e-01   1.48110e-02   2.41358e+02   2.42700e+02
          2128   2.12800e-01   1.48134e-02   2.41457e+02   2.42800e+02
          2129   2.12900e-01   1.48155e-02   2.41556e+02   2.42900e+02
          2130   2.13000e-01   1.48170e-02   2.41658e+02   2.43000e+02
          2131   2.13100e-01   1.48185e-02   2.41758e+02   2.43100e+02
          2132   2.13200e-01   1.48203e-02   2.41856e+02   2.43200e+02
          2133   2.13300e-01   1.48230e-02   2.41955e+02   2.43300e+02
          2134   2.13400e-01   1.48270e-02   2.42057e+02   2.43400e+02
          2135   2.13500e-01   1.48317e-02   2.42160e+02   2.43500e+02
          2136   2.13600e-01   1.48370e-02   2.42257e+02   2.43600e+02
          2137   2.13700e-01   1.48410e-02   2.42355e+02   2.43700e+02
          2138   2.13800e-01   1.48443e-02   2.42458e+02   2.43800e+02
          2139   2.13900e-01   1.48466e-02   2.42557e+02   2.43900e+02
          2140   2.14000e-01   1.48479e-02   2.42658e+02   2.44000e+02
          2141   2.14100e-01   1.48480e-02   2.42755e+02   2.44100e+02
          2142   2.14200e-01   1.48473e-02   2.42855e+02   2.44200e+02
          2143   2.14300e-01   1.48466e-02   2.42956e+02   2.44300e+02
          2144   2.14400e-01   1.48456e-02   2.43058e+02   2.44400e+02
          2145   2.14500e-01   1.48441e-02   2.43155e+02   2.44500e+02
          2146   2.14600e-01   1.48417e-02   2.43256e+02   2.44600e+02
          2147   2.14700e-01   1.48380e-02   2.43358e+02   2.44700e+02
          2148   2.14800e-01   1.48345e-02   2.43458e+02   2.44800e+02
          2149   2.14900e-01   1.48309e-02   2.43556e+02   2.44900e+02
          2150   2.15000e-01   1.48285e-02   2.43658e+02   2.45000e+02
          2151   2.15100e-01   1.48270e-02   2.43755e+02   2.45100e+02
          2152   2.15200e-01   1.48262e-02   2.43853e+02   2.45200e+02
          2153   2.15300e-01   1.48260e-02   2.43956e+02   2.45300e+02
          2154   2.15400e-01   1.48263e-02   2.44059e+02   2.45400e+02
          2155   2.15500e-01   1.48275e-02   2.44159e+02   2.45500e+02
          2156   2.15600e-01   1.48293e-02   2.44258e+02   2.45600e+02
          2157   2.15700e-01   1.48333e-02   2.44357e+02   2.45700e+02
          2158   2.15800e-01   1.48384e-02   2.44458e+02   2.45800e+02
          2159   2.15900e-01   1.48448e-02   2.44558e+02   2.45900e+02
          2160   2.16000e-01   1.48511e-02   2.44659e+02   2.46000e+02
          2161   2.16100e-01   1.48566e-02   2.44756e+02   2.46100e+02
          2162   2.16200e-01   1.48615e-02   2.44856e+02   2.46200e+02
          2163   2.16300e-01   1.48656e-02   2.44954e+02   2.46300e+02
          2164   2.16400e-01   1.48687e-02   2.45057e+02   2.46400e+02
          2165   2.16500e-01   1.48708e-02   2.45153e+02   2.46500e+02
          2166   2.16600e-01   1.48726e-02   2.45253e+02   2.46600e+02
          2167   2.16700e-01   1.48743e-02   2.45357e+02   2.46700e+02
          2168   2.16800e-01   1.48754e-02   2.45457e+02   2.46800e+02
          2169   2.16900e-01   1.48771e-02   2.45555e+02   2.46900e+02
          2170   2.17000e-01   1.48792e-02   2.45655e+02   2.47000e+02
          2171   2.17100e-01   1.48826e-02   2.45756e+02   2.47100e+02
          2172   2.17200e-01   1.48870e-02   2.45856e+02   2.47200e+02
          2173   2.17300e-01   1.48918e-02   2.45954e+02   2.47300e+02
          2174   2.17400e-01   1.48969e-02   2.46057e+02   2.47400e+02
          2175   2.17500e-01   1.49019e-02   2.46157e+02   2.47500e+02
          2176   2.17600e-01   1.49072e-02   2.46256e+02   2.47600e+02
          2177   2.17700e-01   1.49122e-02   2.46356e+02   2.47700e+02
          2178   2.17800e-01   1.49183e-02   2.46456e+02   2.47800e+02
          2179   2.17900e-01   1.49246e-02   2.46557e+02   2.47900e+02
          2180   2.18000e-01   1.49316e-02   2.46657e+02   2.48000e+02
          2181   2.18100e-01   1.49398e-02   2.46756e+02   2.48100e+02
          2182   2.18200e-01   1.49479e-02   2.46858e+02   2.48200e+02
          2183   2.18300e-01   1.49560e-02   2.46956e+02   2.48300e+02
          2184   2.18400e-01   1.49642e-02   2.47056e+02   2.48400e+02
          2185   2.18500e-01   1.49738e-02   2.47155e+02   2.48500e+02
          2186   2.18600e-01   1.49838e-02   2.47257e+02   2.48600e+02
          2187   2.18700e-01   1.49935e-02   2.47356e+02   2.48700e+02
          2188   2.18800e-01   1.50038e-02   2.47452e+02   2.48800e+02
          2189   2.18900e-01   1.50146e-02   2.47558e+02   2.48900e+02
          2190   2.19000e-01   1.50248e-02   2.47658e+02   2.49000e+02
          2191   2.19100e-01   1.50340e-02   2.47756e+02   2.49100e+02
          2192   2.19200e-01   1.50421e-02   2.47856e+02   2.49200e+02
          2193   2.19300e-01   1.50494e-02   2.47954e+02   2.49300e+02
          2194   2.19400e-01   1.50560e-02   2.48057e+02   2.49400e+02
          2195   2.19500e-01   1.50610e-02   2.48159e+02   2.49500e+02
          2196   2.19600e-01   1.50651e-02   2.48256e+02   2.49600e+02
          2197   2.19700e-01   1.50677e-02   2.48356e+02   2.49700e+02
          2198   2.19800e-01   1.50696e-02   2.48457e+02   2.49800e+02
          2199   2.19900e-01   1.50720e-02   2.48558e+02   2.49900e+02
          2200   2.20000e-01   1.50746e-02   2.48655e+02   2.50000e+02
          2201   2.20100e-01   1.50766e-02   2.48755e+02   2.50100e+02
          2202   2.20200e-01   1.50786e-02   2.48854e+02   2.50200e+02
          2203   2.20300e-01   1.50795e-02   2.48955e+02   2.50300e+02
          2204   2.20400e-01   1.50790e-02   2.49057e+02   2.50400e+02
          2205   2.20500e-01   1.50782e-02   2.49155e+02   2.50500e+02
          2206   2.20600e-01   1.50775e-02   2.49256e+02   2.50600e+02
          2207   2.20700e-01   1.50776e-02   2.49355e+02   2.50700e+02
          2208   2.20800e-01   1.50782e-02   2.49458e+02   2.50800e+02
          2209   2.20900e-01   1.50790e-02   2.49559e+02   2.50900e+02
          2210   2.21000e-01   1.50793e-02   2.49654e+02   2.51000e+02
          2211   2.21100e-01   1.50789e-02   2.49755e+02   2.51100e+02
          2212   2.21200e-01   1.50794e-02   2.49856e+02   2.51200e+02
          2213   2.21300e-01   1.50803e-02   2.49957e+02   2.51300e+02
          2214   2.21400e-01   1.50813e-02   2.50056e+02   2.51400e+02
          2215   2.21500e-01   1.50835e-02   2.50154e+02   2.51500e+02
          2216   2.21600e-01   1.50857e-02   2.50258e+02   2.51600e+02
          2217   2.21700e-01   1.50880e-02   2.50358e+02   2.51700e+02
          2218   2.21800e-01   1.50904e-02   2.50457e+02   2.51800e+02
          2219   2.21900e-01   1.50926e-02   2.50555e+02   2.51900e+02
          2220   2.22000e-01   1.50944e-02   2.50655e+02   2.52000e+02
          2221   2.22100e-01   1.50954e-02   2.50755e+02   2.52100e+02
          2222   2.22200e-01   1.50964e-02   2.50854e+02   2.52200e+02
          2223   2.22300e-01   1.50963e-02   2.50956e+02   2.52300e+02
          2224   2.22400e-01   1.50963e-02   2.51054e+02   2.52400e+02
          2225   2.22500e-01   1.50952e-02   2.51156e+02   2.52500e+02
          2226   2.22600e-01   1.50922e-02   2.51256e+02   2.52600e+02
          2227   2.22700e-01   1.50879e-02   2.51357e+02   2.52700e+02
          2228   2.22800e-01   1.50840e-02   2.51456e+02   2.52800e+02
          2229   2.22900e-01   1.50802e-02   2.51557e+02   2.52900e+02
          2230   2.23000e-01   1.50776e-02   2.51652e+02   2.53000e+02
          2231   2.23100e-01   1.50756e-02   2.51756e+02   2.53100e+02
          2232   2.23200e-01   1.50736e-02   2.51855e+02   2.53200e+02
          2233   2.23300e-01   1.50710e-02   2.51955e+02   2.53300e+02
          2234   2.23400e-01   1.50690e-02   2.52055e+02   2.53400e+02
          2235   2.23500e-01   1.50672e-02   2.52154e+02   2.53500e+02
          2236   2.23600e-01   1.50667e-02   2.52257e+02   2.53600e+02
          2237   2.23700e-01   1.50665e-02   2.52356e+02   2.53700e+02
          2238   2.23800e-01   1.50669e-02   2.52453e+02   2.53800e+02
          2239   2.23900e-01   1.50673e-02   2.52556e+02   2.53900e+02
          2240   2.24000e-01   1.50679e-02   2.52653e+02   2.54000e+02
          2241   2.24100e-01   1.50681e-02   2.52755e+02   2.54100e+02
          2242   2.24200e-01   1.50676e-02   2.52853e+02   2.54200e+02
          2243   2.24300e-01   1.50656e-02   2.52954e+02   2.54300e+02
          2244   2.24400e-01   1.50634e-02   2.53053e+02   2.54400e+02
          2245   2.24500e-01   1.50614e-02   2.53156e+02   2.54500e+02
          2246   2.24600e-01   1.50605e-02   2.53256e+02   2.54600e+02
          2247   2.24700e-01   1.50601e-02   2.53353e+02   2.54700e+02
          2248   2.24800e-01   1.50608e-02   2.53454e+02   2.54800e+02
          2249   2.24900e-01   1.50614e-02   2.53554e+02   2.54900e+02
          2250   2.25000e-01   1.50615e-02   2.53658e+02   2.55000e+02
          2251   2.25100e-01   1.50611e-02   2.53753e+02   2.55100e+02
          2252   2.25200e-01   1.50610e-02   2.53851e+02   2.55200e+02
          2253   2.25300e-01   1.50611e-02   2.53955e+02   2.55300e+02
          2254   2.25400e-01   1.50623e-02   2.54054e+02   2.55400e+02
          2255   2.25500e-01   1.50642e-02   2.54156e+02   2.55500e+02
          2256   2.25600e-01   1.50669e-02   2.54253e+02   2.55600e+02
          2257   2.25700e-01   1.50693e-02   2.54353e+02   2.55700e+02
          2258   2.25800e-01   1.50710e-02   2.54455e+02   2.55800e+02
          2259   2.25900e-01   1.50707e-02   2.54553e+02   2.55900e+02
          2260   2.26000e-01   1.50691e-02   2.54650e+02   2.56000e+02
          2261   2.26100e-01   1.50667e-02   2.54753e+02   2.56100e+02
          2262   2.26200e-01   1.50640e-02   2.54851e+02   2.56200e+02
          2263   2.26300e-01   1.50609e-02   2.54955e+02   2.56300e+02
          2264   2.26400e-01   1.50570e-02   2.55051e+02   2.56400e+02
          2265   2.26500e-01   1.50530e-02   2.55152e+02   2.56500e+02
          2266   2.26600e-01   1.50494e-02   2.55250e+02   2.56600e+02
          2267   2.26700e-01   1.50463e-02   2.55353e+02   2.56700e+02
          2268   2.26800e-01   1.50445e-02   2.55455e+02   2.56800e+02
          2269   2.26900e-01   1.50428e-02   2.55553e+02   2.56900e+02
          2270   2.27000e-01   1.50413e-02   2.55649e+02   2.57000e+02
          2271   2.27100e-01   1.50408e-02   2.55752e+02   2.57100e+02
          2272   2.27200e-01   1.50417e-02   2.55854e+02   2.57200e+02
          2273   2.27300e-01   1.50439e-02   2.55951e+02   2.57300e+02
          2274   2.27400e-01   1.50466e-02   2.56053e+02   2.57400e+02
          2275   2.27500e-01   1.50509e-02   2.56150e+02   2.57500e+02
          2276   2.27600e-01   1.50567e-02   2.56250e+02   2.57600e+02
          2277   2.27700e-01   1.50626e-02   2.56351e+02   2.57700e+02
          2278   2.27800e-01   1.50681e-02   2.56451e+02   2.57800e+02
          2279   2.27900e-01   1.50727e-02   2.56549e+02   2.57900e+02
          2280   2.28000e-01   1.50765e-02   2.56651e+02   2.58000e+02
          2281   2.28100e-01   1.50793e-02   2.56747e+02   2.58100e+02
          2282   2.28200e-01   1.50805e-02   2.56853e+02   2.58200e+02
          2283   2.28300e-01   1.50801e-02   2.56953e+02   2.58300e+02
          2284   2.28400e-01   1.50788e-02   2.57050e+02   2.58400e+02
          2285   2.28500e-01   1.50775e-02   2.57151e+02   2.58500e+02
          2286   2.28600e-01   1.50763e-02   2.57251e+02   2.58600e+02
          2287   2.28700e-01   1.50749e-02   2.57350e+02   2.58700e+02
          2288   2.28800e-01   1.50746e-02   2.57451e+02   2.58800e+02
          2289   2.28900e-01   1.50757e-02   2.57548e+02   2.58900e+02
          2290   2.29000e-01   1.50777e-02   2.57651e+02   2.59000e+02
          2291   2.29100e-01   1.50812e-02   2.57751e+02   2.59100e+02
          2292   2.29200e-01   1.50863e-02   2.57850e+02   2.59200e+02
          2293   2.29300e-01   1.50940e-02   2.57949e+02   2.59300e+02
          2294   2.29400e-01   1.51040e-02   2.58049e+02   2.59400e+02
          2295   2.29500e-01   1.51147e-02   2.58150e+02   2.59500e+02
          2296   2.29600e-01   1.51254e-02   2.58249e+02   2.59600e+02
          2297   2.29700e-01   1.51352e-02   2.58347e+02   2.59700e+02
          2298   2.29800e-01   1.51435e-02   2.58447e+02   2.59800e+02
          2299   2.29900e-01   1.51508e-02   2.58548e+02   2.59900e+02
          2300   2.30000e-01   1.51571e-02   2.58648e+02   2.60000e+02
          2301   2.30100e-01   1.51619e-02   2.58751e+02   2.60100e+02
          2302   2.30200e-01   1.51653e-02   2.58847e+02   2.60200e+02
          2303   2.30300e-01   1.51667e-02   2.58949e+02   2.60300e+02
          2304   2.30400e-01   1.51662e-02   2.59050e+02   2.60400e+02
          2305   2.30500e-01   1.51642e-02   2.59150e+02   2.60500e+02
          2306   2.30600e-01   1.51611e-02   2.59247e+02   2.60600e+02
          2307   2.30700e-01   1.51573e-02   2.59346e+02   2.60700e+02
          2308   2.30800e-01   1.51538e-02   2.59447e+02   2.60800e+02
          2309   2.30900e-01   1.51513e-02   2.59547e+02   2.60900e+02
          2310   2.31000e-01   1.51496e-02   2.59650e+02   2.61000e+02
          2311   2.31100e-01   1.51497e-02   2.59746e+02   2.61100e+02
          2312   2.31200e-01   1.51497e-02   2.59844e+02   2.61200e+02
          2313   2.31300e-01   1.51496e-02   2.59946e+02   2.61300e+02
          2314   2.31400e-01   1.51494e-02   2.60049e+02   2.61400e+02
          2315   2.31500e-01   1.51493e-02   2.60145e+02   2.61500e+02
          2316   2.31600e-01   1.51494e-02   2.60243e+02   2.61600e+02
          2317   2.31700e-01   1.51498e-02   2.60345e+02   2.61700e+02
          2318   2.31800e-01   1.51508e-02   2.60443e+02   2.61800e+02
          2319   2.31900e-01   1.51523e-02   2.60548e+02   2.61900e+02
          2320   2.32000e-01   1.51553e-02   2.60649e+02   2.62000e+02
          2321   2.32100e-01   1.51590e-02   2.60742e+02   2.62100e+02
          2322   2.32200e-01   1.51634e-02   2.60846e+02   2.62200e+02
          2323   2.32300e-01   1.51691e-02   2.60946e+02   2.62300e+02
          2324   2.32400e-01   1.51764e-02   2.61044e+02   2.62400e+02
          2325   2.32500e-01   1.51853e-02   2.61146e+02   2.62500e+02
          2326   2.32600e-01   1.51954e-02   2.61245e+02   2.62600e+02
          2327   2.32700e-01   1.52063e-02   2.61347e+02   2.62700e+02
          2328   2.32800e-01   1.52178e-02   2.61448e+02   2.62800e+02
          2329   2.32900e-01   1.52288e-02   2.61543e+02   2.62900e+02
          2330   2.33000e-01   1.52399e-02   2.61645e+02   2.63000e+02
          2331   2.33100e-01   1.52503e-02   2.61744e+02   2.63100e+02
          2332   2.33200e-01   1.52607e-02   2.61843e+02   2.63200e+02
          2333   2.33300e-01   1.52703e-02   2.61945e+02   2.63300e+02
          2334   2.33400e-01   1.52787e-02   2.62044e+02   2.63400e+02
          2335   2.33500e-01   1.52870e-02   2.62141e+02   2.63500e+02
          2336   2.33600e-01   1.52956e-02   2.62245e+02   2.63600e+02
          2337   2.33700e-01   1.53047e-02   2.62345e+02   2.63700e+02
          2338   2.33800e-01   1.53140e-02   2.62444e+02   2.63800e+02
          2339   2.33900e-01   1.53235e-02   2.62544e+02   2.63900e+02
          2340   2.34000e-01   1.53329e-02   2.62643e+02   2.64000e+02
          2341   2.34100e-01   1.53418e-02   2.62743e+02   2.64100e+02
          2342   2.34200e-01   1.53506e-02   2.62843e+02   2.64200e+02
          2343   2.34300e-01   1.53584e-02   2.62942e+02   2.64300e+02
          2344   2.34400e-01   1.53659e-02   2.63043e+02   2.64400e+02
          2345   2.34500e-01   1.53740e-02   2.63141e+02   2.64500e+02
          2346   2.34600e-01   1.53836e-02   2.63240e+02   2.64600e+02
          2347   2.34700e-01   1.53947e-02   2.63342e+02   2.64700e+02
          2348   2.34800e-01   1.54064e-02   2.63439e+02   2.64800e+02
          2349   2.34900e-01   1.54184e-02   2.63542e+02   2.64900e+02
          2350   2.35000e-01   1.54294e-02   2.63644e+02   2.65000e+02
          2351   2.35100e-01   1.54403e-02   2.63742e+02   2.65100e+02
          2352   2.35200e-01   1.54521e-02   2.63844e+02   2.65200e+02
          2353   2.35300e-01   1.54640e-02   2.63943e+02   2.65300e+02
          2354   2.35400e-01   1.54764e-02   2.64040e+02   2.65400e+02
          2355   2.35500e-01   1.54893e-02   2.64143e+02   2.65500e+02
          2356   2.35600e-01   1.55032e-02   2.64242e+02   2.65600e+02
          2357   2.35700e-01   1.55171e-02   2.64342e+02   2.65700e+02
          2358   2.35800e-01   1.55301e-02   2.64443e+02   2.65800e+02
          2359   2.35900e-01   1.55415e-02   2.64540e+02   2.65900e+02
          2360   2.36000e-01   1.55520e-02   2.64644e+02   2.66000e+02
          2361   2.36100e-01   1.55624e-02   2.64741e+02   2.66100e+02
          2362   2.36200e-01   1.55721e-02   2.64840e+02   2.66200e+02
          2363   2.36300e-01   1.55815e-02   2.64941e+02   2.66300e+02
          2364   2.36400e-01   1.55910e-02   2.65043e+02   2.66400e+02
          2365   2.36500e-01   1.55995e-02   2.65143e+02   2.66500e+02
          2366   2.36600e-01   1.56066e-02   2.65241e+02   2.66600e+02
          2367   2.36700e-01   1.56128e-02   2.65341e+02   2.66700e+02
          2368   2.36800e-01   1.56179e-02   2.65442e+02   2.66800e+02
          2369   2.36900e-01   1.56221e-02   2.65540e+02   2.66900e+02
          2370   2.37000e-01   1.56260e-02   2.65638e+02   2.67000e+02
          2371   2.37100e-01   1.56291e-02   2.65740e+02   2.67100e+02
          2372   2.37200e-01   1.56315e-02   2.65837e+02   2.67200e+02
          2373   2.37300e-01   1.56329e-02   2.65941e+02   2.67300e+02
          2374   2.37400e-01   1.56336e-02   2.66040e+02   2.67400e+02
          2375   2.37500e-01   1.56348e-02   2.66139e+02   2.67500e+02
          2376   2.37600e-01   1.56366e-02   2.66238e+02   2.67600e+02
          2377   2.37700e-01   1.56386e-02   2.66340e+02   2.67700e+02
          2378   2.37800e-01   1.56411e-02   2.66438e+02   2.67800e+02
          2379   2.37900e-01   1.56446e-02   2.66540e+02   2.67900e+02
          2380   2.38000e-01   1.56490e-02   2.66637e+02   2.68000e+02
          2381   2.38100e-01   1.56536e-02   2.66737e+02   2.68100e+02
          2382   2.38200e-01   1.56592e-02   2.66840e+02   2.68200e+02
          2383   2.38300e-01   1.56652e-02   2.66940e+02   2.68300e+02
          2384   2.38400e-01   1.56712e-02   2.67037e+02   2.68400e+02
          2385   2.38500e-01   1.56763e-02   2.67137e+02   2.68500e+02
          2386   2.38600e-01   1.56815e-02   2.67237e+02   2.68600e+02
          2387   2.38700e-01   1.56871e-02   2.67342e+02   2.68700e+02
          2388   2.38800e-01   1.56932e-02   2.67438e+02   2.68800e+02
          2389   2.38900e-01   1.56999e-02   2.67535e+02   2.68900e+02
          2390   2.39000e-01   1.57076e-02   2.67636e+02   2.69000e+02
          2391   2.39100e-01   1.57153e-02   2.67737e+02   2.69100e+02
          2392   2.39200e-01   1.57229e-02   2.67838e+02   2.69200e+02
          2393   2.39300e-01   1.57310e-02   2.67935e+02   2.69300e+02
          2394   2.39400e-01   1.57394e-02   2.68036e+02   2.69400e+02
          2395   2.39500e-01   1.57481e-02   2.68136e+02   2.69500e+02
          2396   2.39600e-01   1.57573e-02   2.68239e+02   2.69600e+02
          2397   2.39700e-01   1.57664e-02   2.68336e+02   2.69700e+02
          2398   2.39800e-01   1.57745e-02   2.68437e+02   2.69800e+02
          2399   2.39900e-01   1.57809e-02   2.68535e+02   2.69900e+02
          2400   2.40000e-01   1.57852e-02   2.68637e+02   2.70000e+02
          2401   2.40100e-01   1.57887e-02   2.68737e+02   2.70100e+02
          2402   2.40200e-01   1.57914e-02   2.68837e+02   2.70200e+02
          2403   2.40300e-01   1.57934e-02   2.68934e+02   2.70300e+02
          2404   2.40400e-01   1.57952e-02   2.69036e+02   2.70400e+02
          2405   2.40500e-01   1.57973e-02   2.69137e+02   2.70500e+02
          2406   2.40600e-01   1.57996e-02   2.69235e+02   2.70600e+02
          2407   2.40700e-01   1.58026e-02   2.69334e+02   2.70700e+02
          2408   2.40800e-01   1.58060e-02   2.69433e+02   2.70800e+02
          2409   2.40900e-01   1.58089e-02   2.69537e+02   2.70900e+02
          2410   2.41000e-01   1.58117e-02   2.69632e+02   2.71000e+02
          2411   2.41100e-01   1.58139e-02   2.69735e+02   2.71100e+02
          2412   2.41200e-01   1.58153e-02   2.69832e+02   2.71200e+02
          2413   2.41300e-01   1.58162e-02   2.69934e+02   2.71300e+02
          2414   2.41400e-01   1.58170e-02   2.70035e+02   2.71400e+02
          2415   2.41500e-01   1.58167e-02   2.70136e+02   2.71500e+02
          2416   2.41600e-01   1.58157e-02   2.70230e+02   2.71600e+02
          2417   2.41700e-01   1.58133e-02   2.70332e+02   2.71700e+02
          2418   2.41800e-01   1.58091e-02   2.70434e+02   2.71800e+02
          2419   2.41900e-01   1.58035e-02   2.70533e+02   2.71900e+02
          2420   2.42000e-01   1.57973e-02   2.70632e+02   2.72000e+02
          2421   2.42100e-01   1.57908e-02   2.70732e+02   2.72100e+02
          2422   2.42200e-01   1.57839e-02   2.70834e+02   2.72200e+02
          2423   2.42300e-01   1.57775e-02   2.70935e+02   2.72300e+02
          2424   2.42400e-01   1.57718e-02   2.71034e+02   2.72400e+02
          2425   2.42500e-01   1.57666e-02   2.71133e+02   2.72500e+02
          2426   2.42600e-01   1.57621e-02   2.71231e+02   2.72600e+02
          2427   2.42700e-01   1.57592e-02   2.71334e+02   2.72700e+02
          2428   2.42800e-01   1.57565e-02   2.71432e+02   2.72800e+02
          2429   2.42900e-01   1.57542e-02   2.71530e+02   2.72900e+02
          2430   2.43000e-01   1.57520e-02   2.71627e+02   2.73000e+02
          2431   2.43100e-01   1.57503e-02   2.71732e+02   2.73100e+02
          2432   2.43200e-01   1.57496e-02   2.71832e+02   2.73200e+02
          2433   2.43300e-01   1.57501e-02   2.71930e+02   2.73300e+02
          2434   2.43400e-01   1.57520e-02   2.72030e+02   2.73400e+02
          2435   2.43500e-01   1.57546e-02   2.72130e+02   2.73500e+02
          2436   2.43600e-01   1.57581e-02   2.72229e+02   2.73600e+02
          2437   2.43700e-01   1.57622e-02   2.72330e+02   2.73700e+02
          2438   2.43800e-01   1.57662e-02   2.72428e+02   2.73800e+02
          2439   2.43900e-01   1.57696e-02   2.72530e+02   2.73900e+02
          2440   2.44000e-01   1.57724e-02   2.72631e+02   2.74000e+02
          2441   2.44100e-01   1.57751e-02   2.72732e+02   2.74100e+02
          2442   2.44200e-01   1.57790e-02   2.72831e+02   2.74200e+02
          2443   2.44300e-01   1.57843e-02   2.72931e+02   2.74300e+02
          2444   2.44400e-01   1.57906e-02   2.73028e+02   2.74400e+02
          2445   2.44500e-01   1.57963e-02   2.73129e+02   2.74500e+02
          2446   2.44600e-01   1.58013e-02   2.73230e+02   2.74600e+02
          2447   2.44700e-01   1.58062e-02   2.73330e+02   2.74700e+02
          2448   2.44800e-01   1.58101e-02   2.73428e+02   2.74800e+02
          2449   2.44900e-01   1.58134e-02   2.73527e+02   2.74900e+02
          2450   2.45000e-01   1.58154e-02   2.73632e+02   2.75000e+02
          2451   2.45100e-01   1.58153e-02   2.73728e+02   2.75100e+02
          2452   2.45200e-01   1.58133e-02   2.73827e+02   2.75200e+02
          2453   2.45300e-01   1.58089e-02   2.73930e+02   2.75300e+02
          2454   2.45400e-01   1.58033e-02   2.74029e+02   2.75400e+02
          2455   2.45500e-01   1.57967e-02   2.74128e+02   2.75500e+02
          2456   2.45600e-01   1.57897e-02   2.74229e+02   2.75600e+02
          2457   2.45700e-01   1.57820e-02   2.74326e+02   2.75700e+02
          2458   2.45800e-01   1.57743e-02   2.74425e+02   2.75800e+02
          2459   2.45900e-01   1.57669e-02   2.74527e+02   2.75900e+02
          2460   2.46000e-01   1.57606e-02   2.74630e+02   2.76000e+02
          2461   2.46100e-01   1.57549e-02   2.74726e+02   2.76100e+02
          2462   2.46200e-01   1.57499e-02   2.74827e+02   2.76200e+02
          2463   2.46300e-01   1.57455e-02   2.74926e+02   2.76300e+02
          2464   2.46400e-01   1.57418e-02   2.75026e+02   2.76400e+02
          2465   2.46500e-01   1.57400e-02   2.75129e+02   2.76500e+02
          2466   2.46600e-01   1.57399e-02   2.75225e+02   2.76600e+02
          2467   2.46700e-01   1.57407e-02   2.75327e+02   2.76700e+02
          2468   2.46800e-01   1.57416e-02   2.75425e+02   2.76800e+02
          2469   2.46900e-01   1.57434e-02   2.75528e+02   2.76900e+02
          2470   2.47000e-01   1.57456e-02   2.75626e+02   2.77000e+02
          2471   2.47100e-01   1.57481e-02   2.75725e+02   2.77100e+02
          2472   2.47200e-01   1.57495e-02   2.75828e+02   2.77200e+02
          2473   2.47300e-01   1.57507e-02   2.75928e+02   2.77300e+02
          2474   2.47400e-01   1.57520e-02   2.76026e+02   2.77400e+02
          2475   2.47500e-01   1.57534e-02   2.76125e+02   2.77500e+02
          2476   2.47600e-01   1.57551e-02   2.76226e+02   2.77600e+02
          2477   2.47700e-01   1.57577e-02   2.76328e+02   2.77700e+02
          2478   2.47800e-01   1.57606e-02   2.76427e+02   2.77800e+02
          2479   2.47900e-01   1.57635e-02   2.76526e+02   2.77900e+02
          2480   2.48000e-01   1.57661e-02   2.76623e+02   2.78000e+02
          2481   2.48100e-01   1.57686e-02   2.76725e+02   2.78100e+02
          2482   2.48200e-01   1.57718e-02   2.76823e+02   2.78200e+02
          2483   2.48300e-01   1.57757e-02   2.76925e+02   2.78300e+02
          2484   2.48400e-01   1.57797e-02   2.77022e+02   2.78400e+02
          2485   2.48500e-01   1.57827e-02   2.77125e+02   2.78500e+02
          2486   2.48600e-01   1.57844e-02   2.77225e+02   2.78600e+02
          2487   2.48700e-01   1.57860e-02   2.77325e+02   2.78700e+02
          2488   2.48800e-01   1.57869e-02   2.77426e+02   2.78800e+02
          2489   2.48900e-01   1.57874e-02   2.77522e+02   2.78900e+02
          2490   2.49000e-01   1.57875e-02   2.77623e+02   2.79000e+02
          2491   2.49100e-01   1.57876e-02   2.77726e+02   2.79100e+02
          2492   2.49200e-01   1.57873e-02   2.77824e+02   2.79200e+02
          2493   2.49300e-01   1.57858e-02   2.77922e+02   2.79300e+02
          2494   2.49400e-01   1.57827e-02   2.78021e+02   2.79400e+02
          2495   2.49500e-01   1.57791e-02   2.78124e+02   2.79500e+02
          2496   2.49600e-01   1.57750e-02   2.78222e+02   2.79600e+02
          2497   2.49700e-01   1.57711e-02   2.78324e+02   2.79700e+02
          2498   2.49800e-01   1.57680e-02   2.78420e+02   2.79800e+02
          2499   2.49900e-01   1.57651e-02   2.78522e+02   2.79900e+02
          2500   2.50000e-01   1.57636e-02   2.78624e+02   2.80000e+02
          2501   2.50100e-01   1.57638e-02   2.78721e+02   2.80100e+02
          2502   2.50200e-01   1.57655e-02   2.78820e+02   2.80200e+02
          2503   2.50300e-01   1.57683e-02   2.78920e+02   2.80300e+02
          2504   2.50400e-01   1.57728e-02   2.79023e+02   2.80400e+02
          2505   2.50500e-01   1.57787e-02   2.79123e+02   2.80500e+02
          2506   2.50600e-01   1.57858e-02   2.79221e+02   2.80600e+02
          2507   2.50700e-01   1.57937e-02   2.79324e+02   2.80700e+02
          2508   2.50800e-01   1.58022e-02   2.79421e+02   2.80800e+02
          2509   2.50900e-01   1.58119e-02   2.79521e+02   2.80900e+02
          2510   2.51000e-01   1.58223e-02   2.79621e+02   2.81000e+02
          2511   2.51100e-01   1.58325e-02   2.79720e+02   2.81100e+02
          2512   2.51200e-01   1.58439e-02   2.79818e+02   2.81200e+02
          2513   2.51300e-01   1.58550e-02   2.79920e+02   2.81300e+02
          2514   2.51400e-01   1.58651e-02   2.80023e+02   2.81400e+02
          2515   2.51500e-01   1.58742e-02   2.80118e+02   2.81500e+02
          2516   2.51600e-01   1.58821e-02   2.80219e+02   2.81600e+02
          2517   2.51700e-01   1.58885e-02   2.80320e+02   2.81700e+02
          2518   2.51800e-01   1.58948e-02   2.80420e+02   2.81800e+02
          2519   2.51900e-01   1.59012e-02   2.80517e+02   2.81900e+02
          2520   2.52000e-01   1.59075e-02   2.80618e+02   2.82000e+02
          2521   2.52100e-01   1.59141e-02   2.80721e+02   2.82100e+02
          2522   2.52200e-01   1.59214e-02   2.80819e+02   2.82200e+02
          2523   2.52300e-01   1.59276e-02   2.80921e+02   2.82300e+02
          2524   2.52400e-01   1.59332e-02   2.81019e+02   2.82400e+02
          2525   2.52500e-01   1.59387e-02   2.81116e+02   2.82500e+02
          2526   2.52600e-01   1.59435e-02   2.81219e+02   2.82600e+02
          2527   2.52700e-01   1.59482e-02   2.81320e+02   2.82700e+02
          2528   2.52800e-01   1.59526e-02   2.81418e+02   2.82800e+02
          2529   2.52900e-01   1.59578e-02   2.81518e+02   2.82900e+02
          2530   2.53000e-01   1.59632e-02   2.81616e+02   2.83000e+02
          2531   2.53100e-01   1.59698e-02   2.81716e+02   2.83100e+02
          2532   2.53200e-01   1.59773e-02   2.81816e+02   2.83200e+02
          2533   2.53300e-01   1.59859e-02   2.81919e+02   2.83300e+02
          2534   2.53400e-01   1.59948e-02   2.82019e+02   2.83400e+02
          2535   2.53500e-01   1.60028e-02   2.82119e+02   2.83500e+02
          2536   2.53600e-01   1.60092e-02   2.82220e+02   2.83600e+02
          2537   2.53700e-01   1.60142e-02   2.82319e+02   2.83700e+02
          2538   2.53800e-01   1.60186e-02   2.82415e+02   2.83800e+02
          2539   2.53900e-01   1.60206e-02   2.82518e+02   2.83900e+02
          2540   2.54000e-01   1.60216e-02   2.82617e+02   2.84000e+02
          2541   2.54100e-01   1.60221e-02   2.82719e+02   2.84100e+02
          2542   2.54200e-01   1.60224e-02   2.82816e+02   2.84200e+02
          2543   2.54300e-01   1.60221e-02   2.82917e+02   2.84300e+02
          2544   2.54400e-01   1.60208e-02   2.83017e+02   2.84400e+02
          2545   2.54500e-01   1.60195e-02   2.83119e+02   2.84500e+02
          2546   2.54600e-01   1.60183e-02   2.83217e+02   2.84600e+02
          2547   2.54700e-01   1.60168e-02   2.83315e+02   2.84700e+02
          2548   2.54800e-01   1.60155e-02   2.83416e+02   2.84800e+02
          2549   2.54900e-01   1.60145e-02   2.83517e+02   2.84900e+02
          2550   2.55000e-01   1.60141e-02   2.83616e+02   2.85000e+02
          2551   2.55100e-01   1.60136e-02   2.83715e+02   2.85100e+02
          2552   2.55200e-01   1.60132e-02   2.83812e+02   2.85200e+02
          2553   2.55300e-01   1.60125e-02   2.83915e+02   2.85300e+02
          2554   2.55400e-01   1.60119e-02   2.84015e+02   2.85400e+02
          2555   2.55500e-01   1.60118e-02   2.84114e+02   2.85500e+02
          2556   2.55600e-01   1.60119e-02   2.84217e+02   2.85600e+02
          2557   2.55700e-01   1.60116e-02   2.84312e+02   2.85700e+02
          2558   2.55800e-01   1.60118e-02   2.84413e+02   2.85800e+02
          2559   2.55900e-01   1.60131e-02   2.84516e+02   2.85900e+02
          2560   2.56000e-01   1.60146e-02   2.84615e+02   2.86000e+02
          2561   2.56100e-01   1.60167e-02   2.84714e+02   2.86100e+02
          2562   2.56200e-01   1.60190e-02   2.84816e+02   2.86200e+02
          2563   2.56300e-01   1.60218e-02   2.84915e+02   2.86300e+02
          2564   2.56400e-01   1.60264e-02   2.85014e+02   2.86400e+02
          2565   2.56500e-01   1.60322e-02   2.85114e+02   2.86500e+02
          2566   2.56600e-01   1.60389e-02   2.85214e+02   2.86600e+02
          2567   2.56700e-01   1.60460e-02   2.85316e+02   2.86700e+02
          2568   2.56800e-01   1.60536e-02   2.85413e+02   2.86800e+02
          2569   2.56900e-01   1.60604e-02   2.85514e+02   2.86900e+02
          2570   2.57000e-01   1.60671e-02   2.85612e+02   2.87000e+02
          2571   2.57100e-01   1.60733e-02   2.85713e+02   2.87100e+02
          2572   2.57200e-01   1.60796e-02   2.85815e+02   2.87200e+02
          2573   2.57300e-01   1.60854e-02   2.85914e+02   2.87300e+02
          2574   2.57400e-01   1.60907e-02   2.86012e+02   2.87400e+02
          2575   2.57500e-01   1.60950e-02   2.86111e+02   2.87500e+02
          2576   2.57600e-01   1.60986e-02   2.86212e+02   2.87600e+02
          2577   2.57700e-01   1.61024e-02   2.86311e+02   2.87700e+02
          2578   2.57800e-01   1.61062e-02   2.86411e+02   2.87800e+02
          2579   2.57900e-01   1.61109e-02   2.86511e+02   2.87900e+02
          2580   2.58000e-01   1.61162e-02   2.86613e+02   2.88000e+02
          2581   2.58100e-01   1.61218e-02   2.86713e+02   2.88100e+02
          2582   2.58200e-01   1.61281e-02   2.86811e+02   2.88200e+02
          2583   2.58300e-01   1.61344e-02   2.86911e+02   2.88300e+02
          2584   2.58400e-01   1.61410e-02   2.87009e+02   2.88400e+02
          2585   2.58500e-01   1.61475e-02   2.87112e+02   2.88500e+02
          2586   2.58600e-01   1.61545e-02   2.87213e+02   2.88600e+02
          2587   2.58700e-01   1.61621e-02   2.87313e+02   2.88700e+02
          2588   2.58800e-01   1.61698e-02   2.87411e+02   2.88800e+02
          2589   2.58900e-01   1.61773e-02   2.87512e+02   2.88900e+02
          2590   2.59000e-01   1.61855e-02   2.87610e+02   2.89000e+02
          2591   2.59100e-01   1.61949e-02   2.87711e+02   2.89100e+02
          2592   2.59200e-01   1.62046e-02   2.87810e+02   2.89200e+02
          2593   2.59300e-01   1.62140e-02   2.87910e+02   2.89300e+02
          2594   2.59400e-01   1.62229e-02   2.88011e+02   2.89400e+02
          2595   2.59500e-01   1.62315e-02   2.88111e+02   2.89500e+02
          2596   2.59600e-01   1.62386e-02   2.88206e+02   2.89600e+02
          2597   2.59700e-01   1.62444e-02   2.88309e+02   2.89700e+02
          2598   2.59800e-01   1.62494e-02   2.88411e+02   2.89800e+02
          2599   2.59900e-01   1.62548e-02   2.88508e+02   2.89900e+02
          2600   2.60000e-01   1.62614e-02   2.88609e+02   2.90000e+02
          2601   2.60100e-01   1.62686e-02   2.88708e+02   2.90100e+02
          2602   2.60200e-01   1.62757e-02   2.88811e+02   2.90200e+02
          2603   2.60300e-01   1.62828e-02   2.88908e+02   2.90300e+02
          2604   2.60400e-01   1.62893e-02   2.89009e+02   2.90400e+02
          2605   2.60500e-01   1.62946e-02   2.89107e+02   2.90500e+02
          2606   2.60600e-01   1.62983e-02   2.89206e+02   2.90600e+02
          2607   2.60700e-01   1.63001e-02   2.89308e+02   2.90700e+02
          2608   2.60800e-01   1.63009e-02   2.89411e+02   2.90800e+02
          2609   2.60900e-01   1.63016e-02   2.89507e+02   2.90900e+02
          2610   2.61000e-01   1.63030e-02   2.89606e+02   2.91000e+02
          2611   2.61100e-01   1.63047e-02   2.89705e+02   2.91100e+02
          2612   2.61200e-01   1.63068e-02   2.89806e+02   2.91200e+02
          2613   2.61300e-01   1.63094e-02   2.89908e+02   2.91300e+02
          2614   2.61400e-01   1.63119e-02   2.90007e+02   2.91400e+02
          2615   2.61500e-01   1.63169e-02   2.90104e+02   2.91500e+02
          2616   2.61600e-01   1.63244e-02   2.90207e+02   2.91600e+02
          2617   2.61700e-01   1.63338e-02   2.90306e+02   2.91700e+02
          2618   2.61800e-01   1.63452e-02   2.90406e+02   2.91800e+02
          2619   2.61900e-01   1.63574e-02   2.90506e+02   2.91900e+02
          2620   2.62000e-01   1.63697e-02   2.90605e+02   2.92000e+02
          2621   2.62100e-01   1.63821e-02   2.90703e+02   2.92100e+02
          2622   2.62200e-01   1.63950e-02   2.90805e+02   2.92200e+02
          2623   2.62300e-01   1.64087e-02   2.90905e+02   2.92300e+02
          2624   2.62400e-01   1.64217e-02   2.91005e+02   2.92400e+02
          2625   2.62500e-01   1.64346e-02   2.91106e+02   2.92500e+02
          2626   2.62600e-01   1.64476e-02   2.91205e+02   2.92600e+02
          2627   2.62700e-01   1.64594e-02   2.91305e+02   2.92700e+02
          2628   2.62800e-01   1.64703e-02   2.91405e+02   2.92800e+02
          2629   2.62900e-01   1.64800e-02   2.91502e+02   2.92900e+02
          2630   2.63000e-01   1.64888e-02   2.91605e+02   2.93000e+02
          2631   2.63100e-01   1.64962e-02   2.91706e+02   2.93100e+02
          2632   2.63200e-01   1.65016e-02   2.91802e+02   2.93200e+02
          2633   2.63300e-01   1.65044e-02   2.91904e+02   2.93300e+02
          2634   2.63400e-01   1.65049e-02   2.92004e+02   2.93400e+02
          2635   2.63500e-01   1.65039e-02   2.92105e+02   2.93500e+02
          2636   2.63600e-01   1.65014e-02   2.92202e+02   2.93600e+02
          2637   2.63700e-01   1.64977e-02   2.92303e+02   2.93700e+02
          2638   2.63800e-01   1.64936e-02   2.92404e+02   2.93800e+02
          2639   2.63900e-01   1.64905e-02   2.92504e+02   2.93900e+02
          2640   2.64000e-01   1.64882e-02   2.92605e+02   2.94000e+02
          2641   2.64100e-01   1.64878e-02   2.92706e+02   2.94100e+02
          2642   2.64200e-01   1.64873e-02   2.92803e+02   2.94200e+02
          2643   2.64300e-01   1.64873e-02   2.92904e+02   2.94300e+02
          2644   2.64400e-01   1.64866e-02   2.93004e+02   2.94400e+02
          2645   2.64500e-01   1.64856e-02   2.93105e+02   2.94500e+02
          2646   2.64600e-01   1.64857e-02   2.93200e+02   2.94600e+02
          2647   2.64700e-01   1.64845e-02   2.93299e+02   2.94700e+02
          2648   2.64800e-01   1.64828e-02   2.93403e+02   2.94800e+02
          2649   2.64900e-01   1.64805e-02   2.93502e+02   2.94900e+02
          2650   2.65000e-01   1.64787e-02   2.93603e+02   2.95000e+02
          2651   2.65100e-01   1.64786e-02   2.93701e+02   2.95100e+02
          2652   2.65200e-01   1.64812e-02   2.93804e+02   2.95200e+02
          2653   2.65300e-01   1.64858e-02   2.93903e+02   2.95300e+02
          2654   2.65400e-01   1.64917e-02   2.94002e+02   2.95400e+02
          2655   2.65500e-01   1.64999e-02   2.94102e+02   2.95500e+02
          2656   2.65600e-01   1.65097e-02   2.94201e+02   2.95600e+02
          2657   2.65700e-01   1.65221e-02   2.94302e+02   2.95700e+02
          2658   2.65800e-01   1.65359e-02   2.94402e+02   2.95800e+02
          2659   2.65900e-01   1.65502e-02   2.94500e+02   2.95900e+02
          2660   2.66000e-01   1.65640e-02   2.94598e+02   2.96000e+02
          2661   2.66100e-01   1.65777e-02   2.94698e+02   2.96100e+02
          2662   2.66200e-01   1.65923e-02   2.94801e+02   2.96200e+02
          2663   2.66300e-01   1.66074e-02   2.94898e+02   2.96300e+02
          2664   2.66400e-01   1.66224e-02   2.95002e+02   2.96400e+02
          2665   2.66500e-01   1.66358e-02   2.95100e+02   2.96500e+02
          2666   2.66600e-01   1.66468e-02   2.95200e+02   2.96600e+02
          2667   2.66700e-01   1.66565e-02   2.95302e+02   2.96700e+02
          2668   2.66800e-01   1.66649e-02   2.95399e+02   2.96800e+02
          2669   2.66900e-01   1.66711e-02   2.95498e+02   2.96900e+02
          2670   2.67000e-01   1.66757e-02   2.95600e+02   2.97000e+02
          2671   2.67100e-01   1.66782e-02   2.95698e+02   2.97100e+02
          2672   2.67200e-01   1.66804e-02   2.95799e+02   2.97200e+02
          2673   2.67300e-01   1.66820e-02   2.95896e+02   2.97300e+02
          2674   2.67400e-01   1.66833e-02   2.95999e+02   2.97400e+02
          2675   2.67500e-01   1.66843e-02   2.96100e+02   2.97500e+02
          2676   2.67600e-01   1.66853e-02   2.96199e+02   2.97600e+02
          2677   2.67700e-01   1.66859e-02   2.96298e+02   2.97700e+02
          2678   2.67800e-01   1.66864e-02   2.96395e+02   2.97800e+02
          2679   2.67900e-01   1.66876e-02   2.96498e+02   2.97900e+02
          2680   2.68000e-01   1.66909e-02   2.96599e+02   2.98000e+02
          2681   2.68100e-01   1.66967e-02   2.96699e+02   2.98100e+02
          2682   2.68200e-01   1.67040e-02   2.96798e+02   2.98200e+02
          2683   2.68300e-01   1.67127e-02   2.96897e+02   2.98300e+02
          2684   2.68400e-01   1.67222e-02   2.96997e+02   2.98400e+02
          2685   2.68500e-01   1.67345e-02   2.97100e+02   2.98500e+02
          2686   2.68600e-01   1.67486e-02   2.97196e+02   2.98600e+02
          2687   2.68700e-01   1.67636e-02   2.97297e+02   2.98700e+02
          2688   2.68800e-01   1.67785e-02   2.97396e+02   2.98800e+02
          2689   2.68900e-01   1.67914e-02   2.97497e+02   2.98900e+02
          2690   2.69000e-01   1.68027e-02   2.97595e+02   2.99000e+02
          2691   2.69100e-01   1.68125e-02   2.97695e+02   2.99100e+02
          2692   2.69200e-01   1.68213e-02   2.97797e+02   2.99200e+02
          2693   2.69300e-01   1.68301e-02   2.97896e+02   2.99300e+02
          2694   2.69400e-01   1.68396e-02   2.97996e+02   2.99400e+02
          2695   2.69500e-01   1.68491e-02   2.98097e+02   2.99500e+02
          2696   2.69600e-01   1.68579e-02   2.98194e+02   2.99600e+02
          2697   2.69700e-01   1.68653e-02   2.98295e+02   2.99700e+02
          2698   2.69800e-01   1.68725e-02   2.98396e+02   2.99800e+02
          2699   2.69900e-01   1.68794e-02   2.98494e+02   2.99900e+02
          2700   2.70000e-01   1.68858e-02   2.98595e+02   3.00000e+02
          2701   2.70100e-01   1.68921e-02   2.98697e+02   3.00100e+02
          2702   2.70200e-01   1.68982e-02   2.98796e+02   3.00200e+02
          2703   2.70300e-01   1.69042e-02   2.98894e+02   3.00300e+02
          2704   2.70400e-01   1.69096e-02   2.98996e+02   3.00400e+02
          2705   2.70500e-01   1.69150e-02   2.99092e+02   3.00500e+02
          2706   2.70600e-01   1.69204e-02   2.99195e+02   3.00600e+02
          2707   2.70700e-01   1.69261e-02   2.99295e+02   3.00700e+02
          2708   2.70800e-01   1.69316e-02   2.99394e+02   3.00800e+02
          2709   2.70900e-01   1.69358e-02   2.99496e+02   3.00900e+02
          2710   2.71000e-01   1.69386e-02   2.99591e+02   3.01000e+02
          2711   2.71100e-01   1.69396e-02   2.99695e+02   3.01100e+02
          2712   2.71200e-01   1.69395e-02   2.99795e+02   3.01200e+02
          2713   2.71300e-01   1.69399e-02   2.99892e+02   3.01300e+02
          2714   2.71400e-01   1.69414e-02   2.99991e+02   3.01400e+02
          2715   2.71500e-01   1.69444e-02   3.00093e+02   3.01500e+02
          2716   2.71600e-01   1.69480e-02   3.00194e+02   3.01600e+02
          2717   2.71700e-01   1.69520e-02   3.00292e+02   3.01700e+02
          2718   2.71800e-01   1.69551e-02   3.00391e+02   3.01800e+02
          2719   2.71900e-01   1.69582e-02   3.00495e+02   3.01900e+02
          2720   2.72000e-01   1.69622e-02   3.00594e+02   3.02000e+02
          2721   2.72100e-01   1.69685e-02   3.00694e+02   3.02100e+02
          2722   2.72200e-01   1.69758e-02   3.00793e+02   3.02200e+02
          2723   2.72300e-01   1.69847e-02   3.00892e+02   3.02300e+02
          2724   2.72400e-01   1.69943e-02   3.00993e+02   3.02400e+02
          2725   2.72500e-01   1.70030e-02   3.01092e+02   3.02500e+02
          2726   2.72600e-01   1.70104e-02   3.01191e+02   3.02600e+02
          2727   2.72700e-01   1.70168e-02   3.01291e+02   3.02700e+02
          2728   2.72800e-01   1.70231e-02   3.01392e+02   3.02800e+02
          2729   2.72900e-01   1.70300e-02   3.01492e+02   3.02900e+02
          2730   2.73000e-01   1.70382e-02   3.01591e+02   3.03000e+02
          2731   2.73100e-01   1.70469e-02   3.01692e+02   3.03100e+02
          2732   2.73200e-01   1.70544e-02   3.01791e+02   3.03200e+02
          2733   2.73300e-01   1.70598e-02   3.01891e+02   3.03300e+02
          2734   2.73400e-01   1.70633e-02   3.01990e+02   3.03400e+02
          2735   2.73500e-01   1.70655e-02   3.02090e+02   3.03500e+02
          2736   2.73600e-01   1.70678e-02   3.02191e+02   3.03600e+02
          2737   2.73700e-01   1.70707e-02   3.02290e+02   3.03700e+02
          2738   2.73800e-01   1.70746e-02   3.02394e+02   3.03800e+02
          2739   2.73900e-01   1.70813e-02   3.02491e+02   3.03900e+02
          2740   2.74000e-01   1.70895e-02   3.02590e+02   3.04000e+02
          2741   2.74100e-01   1.70979e-02   3.02691e+02   3.04100e+02
          2742   2.74200e-01   1.71061e-02   3.02790e+02   3.04200e+02
          2743   2.74300e-01   1.71132e-02   3.02892e+02   3.04300e+02
          2744   2.74400e-01   1.71204e-02   3.02990e+02   3.04400e+02
          2745   2.74500e-01   1.71259e-02   3.03090e+02   3.04500e+02
          2746   2.74600e-01   1.71297e-02   3.03191e+02   3.04600e+02
          2747   2.74700e-01   1.71326e-02   3.03290e+02   3.04700e+02
          2748   2.74800e-01   1.71347e-02   3.03390e+02   3.04800e+02
          2749   2.74900e-01   1.71358e-02   3.03489e+02   3.04900e+02
          2750   2.75000e-01   1.71354e-02   3.03588e+02   3.05000e+02
          2751   2.75100e-01   1.71335e-02   3.03691e+02   3.05100e+02
          2752   2.75200e-01   1.71308e-02   3.03791e+02   3.05200e+02
          2753   2.75300e-01   1.71290e-02   3.03889e+02   3.05300e+02
          2754   2.75400e-01   1.71276e-02   3.03986e+02   3.05400e+02
          2755   2.75500e-01   1.71261e-02   3.04089e+02   3.05500e+02
          2756   2.75600e-01   1.71250e-02   3.04187e+02   3.05600e+02
          2757   2.75700e-01   1.71249e-02   3.04288e+02   3.05700e+02
          2758   2.75800e-01   1.71257e-02   3.04387e+02   3.05800e+02
          2759   2.75900e-01   1.71273e-02   3.04487e+02   3.05900e+02
          2760   2.76000e-01   1.71300e-02   3.04589e+02   3.06000e+02
          2761   2.76100e-01   1.71340e-02   3.04689e+02   3.06100e+02
          2762   2.76200e-01   1.71388e-02   3.04786e+02   3.06200e+02
          2763   2.76300e-01   1.71440e-02   3.04887e+02   3.06300e+02
          2764   2.76400e-01   1.71481e-02   3.04987e+02   3.06400e+02
          2765   2.76500e-01   1.71529e-02   3.05089e+02   3.06500e+02
          2766   2.76600e-01   1.71584e-02   3.05188e+02   3.06600e+02
          2767   2.76700e-01   1.71643e-02   3.05286e+02   3.06700e+02
          2768   2.76800e-01   1.71704e-02   3.05387e+02   3.06800e+02
          2769   2.76900e-01   1.71774e-02   3.05486e+02   3.06900e+02
          2770   2.77000e-01   1.71846e-02   3.05587e+02   3.07000e+02
          2771   2.77100e-01   1.71923e-02   3.05687e+02   3.07100e+02
          2772   2.77200e-01   1.72007e-02   3.05785e+02   3.07200e+02
          2773   2.77300e-01   1.72096e-02   3.05885e+02   3.07300e+02
          2774   2.77400e-01   1.72194e-02   3.05988e+02   3.07400e+02
          2775   2.77500e-01   1.72306e-02   3.06086e+02   3.07500e+02
          2776   2.77600e-01   1.72418e-02   3.06187e+02   3.07600e+02
          2777   2.77700e-01   1.72532e-02   3.06284e+02   3.07700e+02
          2778   2.77800e-01   1.72647e-02   3.06385e+02   3.07800e+02
          2779   2.77900e-01   1.72755e-02   3.06486e+02   3.07900e+02
          2780   2.78000e-01   1.72856e-02   3.06586e+02   3.08000e+02
          2781   2.78100e-01   1.72960e-02   3.06685e+02   3.08100e+02
          2782   2.78200e-01   1.73056e-02   3.06785e+02   3.08200e+02
          2783   2.78300e-01   1.73147e-02   3.06885e+02   3.08300e+02
          2784   2.78400e-01   1.73237e-02   3.06982e+02   3.08400e+02
          2785   2.78500e-01   1.73319e-02   3.07084e+02   3.08500e+02
          2786   2.78600e-01   1.73397e-02   3.07185e+02   3.08600e+02
          2787   2.78700e-01   1.73476e-02   3.07284e+02   3.08700e+02
          2788   2.78800e-01   1.73558e-02   3.07387e+02   3.08800e+02
          2789   2.78900e-01   1.73637e-02   3.07484e+02   3.08900e+02
          2790   2.79000e-01   1.73702e-02   3.07582e+02   3.09000e+02
          2791   2.79100e-01   1.73742e-02   3.07684e+02   3.09100e+02
          2792   2.79200e-01   1.73770e-02   3.07783e+02   3.09200e+02
          2793   2.79300e-01   1.73788e-02   3.07886e+02   3.09300e+02
          2794   2.79400e-01   1.73799e-02   3.07982e+02   3.09400e+02
          2795   2.79500e-01   1.73814e-02   3.08083e+02   3.09500e+02
          2796   2.79600e-01   1.73838e-02   3.08184e+02   3.09600e+02
          2797   2.79700e-01   1.73883e-02   3.08284e+02   3.09700e+02
          2798   2.79800e-01   1.73953e-02   3.08381e+02   3.09800e+02
          2799   2.79900e-01   1.74023e-02   3.08482e+02   3.09900e+02
          2800   2.80000e-01   1.74091e-02   3.08583e+02   3.10000e+02
          2801   2.80100e-01   1.74154e-02   3.08682e+02   3.10100e+02
          2802   2.80200e-01   1.74223e-02   3.08786e+02   3.10200e+02
          2803   2.80300e-01   1.74299e-02   3.08884e+02   3.10300e+02
          2804   2.80400e-01   1.74375e-02   3.08981e+02   3.10400e+02
          2805   2.80500e-01   1.74470e-02   3.09085e+02   3.10500e+02
          2806   2.80600e-01   1.74583e-02   3.09181e+02   3.10600e+02
          2807   2.80700e-01   1.74715e-02   3.09282e+02   3.10700e+02
          2808   2.80800e-01   1.74854e-02   3.09381e+02   3.10800e+02
          2809   2.80900e-01   1.74999e-02   3.09480e+02   3.10900e+02
          2810   2.81000e-01   1.75140e-02   3.09583e+02   3.11000e+02
          2811   2.81100e-01   1.75282e-02   3.09684e+02   3.11100e+02
          2812   2.81200e-01   1.75413e-02   3.09779e+02   3.11200e+02
          2813   2.81300e-01   1.75527e-02   3.09881e+02   3.11300e+02
          2814   2.81400e-01   1.75635e-02   3.09981e+02   3.11400e+02
          2815   2.81500e-01   1.75720e-02   3.10083e+02   3.11500e+02
          2816   2.81600e-01   1.75773e-02   3.10183e+02   3.11600e+02
          2817   2.81700e-01   1.75803e-02   3.10283e+02   3.11700e+02
          2818   2.81800e-01   1.75798e-02   3.10382e+02   3.11800e+02
          2819   2.81900e-01   1.75779e-02   3.10479e+02   3.11900e+02
          2820   2.82000e-01   1.75762e-02   3.10580e+02   3.12000e+02
          2821   2.82100e-01   1.75740e-02   3.10678e+02   3.12100e+02
          2822   2.82200e-01   1.75718e-02   3.10779e+02   3.12200e+02
          2823   2.82300e-01   1.75690e-02   3.10878e+02   3.12300e+02
          2824   2.82400e-01   1.75678e-02   3.10983e+02   3.12400e+02
          2825   2.82500e-01   1.75671e-02   3.11081e+02   3.12500e+02
          2826   2.82600e-01   1.75661e-02   3.11179e+02   3.12600e+02
          2827   2.82700e-01   1.75647e-02   3.11280e+02   3.12700e+02
          2828   2.82800e-01   1.75639e-02   3.11384e+02   3.12800e+02
          2829   2.82900e-01   1.75634e-02   3.11480e+02   3.12900e+02
          2830   2.83000e-01   1.75630e-02   3.11578e+02   3.13000e+02
          2831   2.83100e-01   1.75635e-02   3.11679e+02   3.13100e+02
          2832   2.83200e-01   1.75647e-02   3.11780e+02   3.13200e+02
          2833   2.83300e-01   1.75667e-02   3.11883e+02   3.13300e+02
          2834   2.83400e-01   1.75699e-02   3.11981e+02   3.13400e+02
          2835   2.83500e-01   1.75739e-02   3.12077e+02   3.13500e+02
          2836   2.83600e-01   1.75790e-02   3.12178e+02   3.13600e+02
          2837   2.83700e-01   1.75860e-02   3.12279e+02   3.13700e+02
          2838   2.83800e-01   1.75949e-02   3.12377e+02   3.13800e+02
          2839   2.83900e-01   1.76041e-02   3.12479e+02   3.13900e+02
          2840   2.84000e-01   1.76134e-02   3.12576e+02   3.14000e+02
          2841   2.84100e-01   1.76218e-02   3.12677e+02   3.14100e+02
          2842   2.84200e-01   1.76303e-02   3.12781e+02   3.14200e+02
          2843   2.84300e-01   1.76388e-02   3.12879e+02   3.14300e+02
          2844   2.84400e-01   1.76477e-02   3.12977e+02   3.14400e+02
          2845   2.84500e-01   1.76573e-02   3.13077e+02   3.14500e+02
          2846   2.84600e-01   1.76661e-02   3.13178e+02   3.14600e+02
          2847   2.84700e-01   1.76750e-02   3.13276e+02   3.14700e+02
          2848   2.84800e-01   1.76838e-02   3.13375e+02   3.14800e+02
          2849   2.84900e-01   1.76928e-02   3.13477e+02   3.14900e+02
          2850   2.85000e-01   1.77012e-02   3.13576e+02   3.15000e+02
          2851   2.85100e-01   1.77087e-02   3.13678e+02   3.15100e+02
          2852   2.85200e-01   1.77159e-02   3.13775e+02   3.15200e+02
          2853   2.85300e-01   1.77234e-02   3.13878e+02   3.15300e+02
          2854   2.85400e-01   1.77317e-02   3.13977e+02   3.15400e+02
          2855   2.85500e-01   1.77397e-02   3.14076e+02   3.15500e+02
          2856   2.85600e-01   1.77478e-02   3.14175e+02   3.15600e+02
          2857   2.85700e-01   1.77542e-02   3.14276e+02   3.15700e+02
          2858   2.85800e-01   1.77594e-02   3.14372e+02   3.15800e+02
          2859   2.85900e-01   1.77645e-02   3.14475e+02   3.15900e+02
          2860   2.86000e-01   1.77690e-02   3.14575e+02   3.16000e+02
          2861   2.86100e-01   1.77735e-02   3.14675e+02   3.16100e+02
          2862   2.86200e-01   1.77767e-02   3.14777e+02   3.16200e+02
          2863   2.86300e-01   1.77788e-02   3.14874e+02   3.16300e+02
          2864   2.86400e-01   1.77802e-02   3.14974e+02   3.16400e+02
          2865   2.86500e-01   1.77821e-02   3.15076e+02   3.16500e+02
          2866   2.86600e-01   1.77843e-02   3.15178e+02   3.16600e+02
          2867   2.86700e-01   1.77869e-02   3.15276e+02   3.16700e+02
          2868   2.86800e-01   1.77897e-02   3.15377e+02   3.16800e+02
          2869   2.86900e-01   1.77941e-02   3.15474e+02   3.16900e+02
          2870   2.87000e-01   1.77994e-02   3.15574e+02   3.17000e+02
          2871   2.87100e-01   1.78054e-02   3.15672e+02   3.17100e+02
          2872   2.87200e-01   1.78118e-02   3.15774e+02   3.17200e+02
          2873   2.87300e-01   1.78187e-02   3.15874e+02   3.17300e+02
          2874   2.87400e-01   1.78257e-02   3.15975e+02   3.17400e+02
          2875   2.87500e-01   1.78313e-02   3.16072e+02   3.17500e+02
          2876   2.87600e-01   1.78365e-02   3.16173e+02   3.17600e+02
          2877   2.87700e-01   1.78420e-02   3.16276e+02   3.17700e+02
          2878   2.87800e-01   1.78488e-02   3.16374e+02   3.17800e+02
          2879   2.87900e-01   1.78568e-02   3.16474e+02   3.17900e+02
          2880   2.88000e-01   1.78650e-02   3.16574e+02   3.18000e+02
          2881   2.88100e-01   1.78719e-02   3.16674e+02   3.18100e+02
          2882   2.88200e-01   1.78781e-02   3.16773e+02   3.18200e+02
          2883   2.88300e-01   1.78832e-02   3.16875e+02   3.18300e+02
          2884   2.88400e-01   1.78878e-02   3.16972e+02   3.18400e+02
          2885   2.88500e-01   1.78909e-02   3.17071e+02   3.18500e+02
          2886   2.88600e-01   1.78941e-02   3.17173e+02   3.18600e+02
          2887   2.88700e-01   1.78969e-02   3.17273e+02   3.18700e+02
          2888   2.88800e-01   1.78995e-02   3.17375e+02   3.18800e+02
          2889   2.88900e-01   1.79022e-02   3.17472e+02   3.18900e+02
          2890   2.89000e-01   1.79039e-02   3.17572e+02   3.19000e+02
          2891   2.89100e-01   1.79054e-02   3.17672e+02   3.19100e+02
          2892   2.89200e-01   1.79072e-02   3.17775e+02   3.19200e+02
          2893   2.89300e-01   1.79089e-02   3.17871e+02   3.19300e+02
          2894   2.89400e-01   1.79113e-02   3.17971e+02   3.19400e+02
          2895   2.89500e-01   1.79144e-02   3.18074e+02   3.19500e+02
          2896   2.89600e-01   1.79191e-02   3.18172e+02   3.19600e+02
          2897   2.89700e-01   1.79246e-02   3.18272e+02   3.19700e+02
          2898   2.89800e-01   1.79292e-02   3.18373e+02   3.19800e+02
          2899   2.89900e-01   1.79319e-02   3.18473e+02   3.19900e+02
          2900   2.90000e-01   1.79327e-02   3.18575e+02   3.20000e+02
          2901   2.90100e-01   1.79319e-02   3.18671e+02   3.20100e+02
          2902   2.90200e-01   1.79298e-02   3.18772e+02   3.20200e+02
          2903   2.90300e-01   1.79272e-02   3.18871e+02   3.20300e+02
          2904   2.90400e-01   1.79242e-02   3.18973e+02   3.20400e+02
          2905   2.90500e-01   1.79217e-02   3.19069e+02   3.20500e+02
          2906   2.90600e-01   1.79189e-02   3.19170e+02   3.20600e+02
          2907   2.90700e-01   1.79159e-02   3.19268e+02   3.20700e+02
          2908   2.90800e-01   1.79133e-02   3.19369e+02   3.20800e+02
          2909   2.90900e-01   1.79105e-02   3.19470e+02   3.20900e+02
          2910   2.91000e-01   1.79093e-02   3.19572e+02   3.21000e+02
          2911   2.91100e-01   1.79110e-02   3.19669e+02   3.21100e+02
          2912   2.91200e-01   1.79149e-02   3.19766e+02   3.21200e+02
          2913   2.91300e-01   1.79208e-02   3.19868e+02   3.21300e+02
          2914   2.91400e-01   1.79288e-02   3.19971e+02   3.21400e+02
          2915   2.91500e-01   1.79378e-02   3.20066e+02   3.21500e+02
          2916   2.91600e-01   1.79470e-02   3.20170e+02   3.21600e+02
          2917   2.91700e-01   1.79565e-02   3.20269e+02   3.21700e+02
          2918   2.91800e-01   1.79666e-02   3.20370e+02   3.21800e+02
          2919   2.91900e-01   1.79756e-02   3.20467e+02   3.21900e+02
          2920   2.92000e-01   1.79824e-02   3.20569e+02   3.22000e+02
          2921   2.92100e-01   1.79864e-02   3.20670e+02   3.22100e+02
          2922   2.92200e-01   1.79887e-02   3.20770e+02   3.22200e+02
          2923   2.92300e-01   1.79902e-02   3.20870e+02   3.22300e+02
          2924   2.92400e-01   1.79905e-02   3.20968e+02   3.22400e+02
          2925   2.92500e-01   1.79907e-02   3.21068e+02   3.22500e+02
          2926   2.92600e-01   1.79914e-02   3.21170e+02   3.22600e+02
          2927   2.92700e-01   1.79935e-02   3.21267e+02   3.22700e+02
          2928   2.92800e-01   1.79961e-02   3.21368e+02   3.22800e+02
          2929   2.92900e-01   1.79980e-02   3.21470e+02   3.22900e+02
          2930   2.93000e-01   1.79971e-02   3.21567e+02   3.23000e+02
          2931   2.93100e-01   1.79944e-02   3.21669e+02   3.23100e+02
          2932   2.93200e-01   1.79924e-02   3.21770e+02   3.23200e+02
          2933   2.93300e-01   1.79920e-02   3.21869e+02   3.23300e+02
          2934   2.93400e-01   1.79927e-02   3.21967e+02   3.23400e+02
          2935   2.93500e-01   1.79938e-02   3.22069e+02   3.23500e+02
          2936   2.93600e-01   1.79936e-02   3.22171e+02   3.23600e+02
          2937   2.93700e-01   1.79918e-02   3.22268e+02   3.23700e+02
          2938   2.93800e-01   1.79876e-02   3.22366e+02   3.23800e+02
          2939   2.93900e-01   1.79810e-02   3.22469e+02   3.23900e+02
          2940   2.94000e-01   1.79740e-02   3.22569e+02   3.24000e+02
          2941   2.94100e-01   1.79677e-02   3.22670e+02   3.24100e+02
          2942   2.94200e-01   1.79624e-02   3.22768e+02   3.24200e+02
          2943   2.94300e-01   1.79594e-02   3.22871e+02   3.24300e+02
          2944   2.94400e-01   1.79567e-02   3.22968e+02   3.24400e+02
          2945   2.94500e-01   1.79561e-02   3.23068e+02   3.24500e+02
          2946   2.94600e-01   1.79561e-02   3.23167e+02   3.24600e+02
          2947   2.94700e-01   1.79559e-02   3.23269e+02   3.24700e+02
          2948   2.94800e-01   1.79566e-02   3.23368e+02   3.24800e+02
          2949   2.94900e-01   1.79583e-02   3.23469e+02   3.24900e+02
          2950   2.95000e-01   1.79622e-02   3.23569e+02   3.25000e+02
          2951   2.95100e-01   1.79687e-02   3.23666e+02   3.25100e+02
          2952   2.95200e-01   1.79772e-02   3.23768e+02   3.25200e+02
          2953   2.95300e-01   1.79867e-02   3.23869e+02   3.25300e+02
          2954   2.95400e-01   1.79981e-02   3.23968e+02   3.25400e+02
          2955   2.95500e-01   1.80103e-02   3.24067e+02   3.25500e+02
          2956   2.95600e-01   1.80225e-02   3.24165e+02   3.25600e+02
          2957   2.95700e-01   1.80340e-02   3.24267e+02   3.25700e+02
          2958   2.95800e-01   1.80455e-02   3.24369e+02   3.25800e+02
          2959   2.95900e-01   1.80573e-02   3.24468e+02   3.25900e+02
          2960   2.96000e-01   1.80693e-02   3.24567e+02   3.26000e+02
          2961   2.96100e-01   1.80808e-02   3.24666e+02   3.26100e+02
          2962   2.96200e-01   1.80919e-02   3.24768e+02   3.26200e+02
          2963   2.96300e-01   1.81035e-02   3.24868e+02   3.26300e+02
          2964   2.96400e-01   1.81151e-02   3.24967e+02   3.26400e+02
          2965   2.96500e-01   1.81251e-02   3.25065e+02   3.26500e+02
          2966   2.96600e-01   1.81333e-02   3.25164e+02   3.26600e+02
          2967   2.96700e-01   1.81401e-02   3.25267e+02   3.26700e+02
          2968   2.96800e-01   1.81450e-02   3.25366e+02   3.26800e+02
          2969   2.96900e-01   1.81488e-02   3.25465e+02   3.26900e+02
          2970   2.97000e-01   1.81541e-02   3.25565e+02   3.27000e+02
          2971   2.97100e-01   1.81607e-02   3.25666e+02   3.27100e+02
          2972   2.97200e-01   1.81682e-02   3.25763e+02   3.27200e+02
          2973   2.97300e-01   1.81758e-02   3.25865e+02   3.27300e+02
          2974   2.97400e-01   1.81828e-02   3.25963e+02   3.27400e+02
          2975   2.97500e-01   1.81883e-02   3.26064e+02   3.27500e+02
          2976   2.97600e-01   1.81941e-02   3.26163e+02   3.27600e+02
          2977   2.97700e-01   1.82002e-02   3.26264e+02   3.27700e+02
          2978   2.97800e-01   1.82071e-02   3.26359e+02   3.27800e+02
          2979   2.97900e-01   1.82155e-02   3.26461e+02   3.27900e+02
          2980   2.98000e-01   1.82247e-02   3.26562e+02   3.28000e+02
          2981   2.98100e-01   1.82340e-02   3.26661e+02   3.28100e+02
          2982   2.98200e-01   1.82437e-02   3.26763e+02   3.28200e+02
          2983   2.98300e-01   1.82540e-02   3.26858e+02   3.28300e+02
          2984   2.98400e-01   1.82639e-02   3.26962e+02   3.28400e+02
          2985   2.98500e-01   1.82754e-02   3.27062e+02   3.28500e+02
          2986   2.98600e-01   1.82883e-02   3.27160e+02   3.28600e+02
          2987   2.98700e-01   1.83030e-02   3.27261e+02   3.28700e+02
          2988   2.98800e-01   1.83187e-02   3.27361e+02   3.28800e+02
          2989   2.98900e-01   1.83352e-02   3.27463e+02   3.28900e+02
          2990   2.99000e-01   1.83529e-02   3.27564e+02   3.29000e+02
          2991   2.99100e-01   1.83720e-02   3.27661e+02   3.29100e+02
          2992   2.99200e-01   1.83921e-02   3.27762e+02   3.29200e+02
          2993   2.99300e-01   1.84140e-02   3.27862e+02   3.29300e+02
          2994   2.99400e-01   1.84376e-02   3.27962e+02   3.29400e+02
          2995   2.99500e-01   1.84621e-02   3.28060e+02   3.29500e+02
          2996   2.99600e-01   1.84863e-02   3.28160e+02   3.29600e+02
          2997   2.99700e-01   1.85075e-02   3.28263e+02   3.29700e+02
          2998   2.99800e-01   1.85257e-02   3.28362e+02   3.29800e+02
          2999   2.99900e-01   1.85416e-02   3.28461e+02   3.29900e+02
          3000   3.00000e-01   1.85564e-02   3.28561e+02   3.30000e+02
          3001   3.00100e-01   1.85705e-02   3.28659e+02   3.30100e+02
          3002   3.00200e-01   1.85839e-02   3.28759e+02   3.30200e+02
          3003   3.00300e-01   1.85959e-02   3.28859e+02   3.30300e+02
          3004   3.00400e-01   1.86071e-02   3.28957e+02   3.30400e+02
          3005   3.00500e-01   1.86171e-02   3.29058e+02   3.30500e+02
          3006   3.00600e-01   1.86262e-02   3.29159e+02   3.30600e+02
          3007   3.00700e-01   1.86353e-02   3.29259e+02   3.30700e+02
          3008   3.00800e-01   1.86450e-02   3.29361e+02   3.30800e+02
          3009   3.00900e-01   1.86557e-02   3.29460e+02   3.30900e+02
          3010   3.01000e-01   1.86677e-02   3.29558e+02   3.31000e+02
          3011   3.01100e-01   1.86799e-02   3.29660e+02   3.31100e+02
          3012   3.01200e-01   1.86930e-02   3.29760e+02   3.31200e+02
          3013   3.01300e-01   1.87076e-02   3.29856e+02   3.31300e+02
          3014   3.01400e-01   1.87239e-02   3.29956e+02   3.31400e+02
          3015   3.01500e-01   1.87412e-02   3.30056e+02   3.31500e+02
          3016   3.01600e-01   1.87598e-02   3.30157e+02   3.31600e+02
          3017   3.01700e-01   1.87789e-02   3.30260e+02   3.31700e+02
          3018   3.01800e-01   1.87992e-02   3.30357e+02   3.31800e+02
          3019   3.01900e-01   1.88203e-02   3.30457e+02   3.31900e+02
          3020   3.02000e-01   1.88412e-02   3.30555e+02   3.32000e+02
          3021   3.02100e-01   1.88625e-02   3.30658e+02   3.32100e+02
          3022   3.02200e-01   1.88833e-02   3.30756e+02   3.32200e+02
          3023   3.02300e-01   1.89033e-02   3.30857e+02   3.32300e+02
          3024   3.02400e-01   1.89211e-02   3.30957e+02   3.32400e+02
          3025   3.02500e-01   1.89384e-02   3.31059e+02   3.32500e+02
          3026   3.02600e-01   1.89554e-02   3.31158e+02   3.32600e+02
          3027   3.02700e-01   1.89723e-02   3.31256e+02   3.32700e+02
          3028   3.02800e-01   1.89876e-02   3.31355e+02   3.32800e+02
          3029   3.02900e-01   1.90028e-02   3.31454e+02   3.32900e+02
          3030   3.03000e-01   1.90186e-02   3.31556e+02   3.33000e+02
          3031   3.03100e-01   1.90353e-02   3.31655e+02   3.33100e+02
          3032   3.03200e-01   1.90537e-02   3.31754e+02   3.33200e+02
          3033   3.03300e-01   1.90734e-02   3.31855e+02   3.33300e+02
          3034   3.03400e-01   1.90930e-02   3.31954e+02   3.33400e+02
          3035   3.03500e-01   1.91129e-02   3.32056e+02   3.33500e+02
          3036   3.03600e-01   1.91330e-02   3.32157e+02   3.33600e+02
          3037   3.03700e-01   1.91517e-02   3.32254e+02   3.33700e+02
          3038   3.03800e-01   1.91684e-02   3.32357e+02   3.33800e+02
          3039   3.03900e-01   1.91839e-02   3.32454e+02   3.33900e+02
          3040   3.04000e-01   1.91989e-02   3.32556e+02   3.34000e+02
          3041   3.04100e-01   1.92144e-02   3.32652e+02   3.34100e+02
          3042   3.04200e-01   1.92288e-02   3.32752e+02   3.34200e+02
          3043   3.04300e-01   1.92413e-02   3.32854e+02   3.34300e+02
          3044   3.04400e-01   1.92535e-02   3.32954e+02   3.34400e+02
          3045   3.04500e-01   1.92651e-02   3.33054e+02   3.34500e+02
          3046   3.04600e-01   1.92764e-02   3.33153e+02   3.34600e+02
          3047   3.04700e-01   1.92879e-02   3.33254e+02   3.34700e+02
          3048   3.04800e-01   1.93001e-02   3.33356e+02   3.34800e+02
          3049   3.04900e-01   1.93126e-02   3.33455e+02   3.34900e+02
          3050   3.05000e-01   1.93259e-02   3.33553e+02   3.35000e+02
          3051   3.05100e-01   1.93398e-02   3.33654e+02   3.35100e+02
          3052   3.05200e-01   1.93539e-02   3.33756e+02   3.35200e+02
          3053   3.05300e-01   1.93686e-02   3.33853e+02   3.35300e+02
          3054   3.05400e-01   1.93831e-02   3.33954e+02   3.35400e+02
          3055   3.05500e-01   1.93966e-02   3.34050e+02   3.35500e+02
          3056   3.05600e-01   1.94089e-02   3.34153e+02   3.35600e+02
          3057   3.05700e-01   1.94215e-02   3.34257e+02   3.35700e+02
          3058   3.05800e-01   1.94348e-02   3.34355e+02   3.35800e+02
          3059   3.05900e-01   1.94484e-02   3.34455e+02   3.35900e+02
          3060   3.06000e-01   1.94629e-02   3.34553e+02   3.36000e+02
          3061   3.06100e-01   1.94776e-02   3.34652e+02   3.36100e+02
          3062   3.06200e-01   1.94922e-02   3.34752e+02   3.36200e+02
          3063   3.06300e-01   1.95060e-02   3.34852e+02   3.36300e+02
          3064   3.06400e-01   1.95193e-02   3.34952e+02   3.36400e+02
          3065   3.06500e-01   1.95310e-02   3.35053e+02   3.36500e+02
          3066   3.06600e-01   1.95418e-02   3.35152e+02   3.36600e+02
          3067   3.06700e-01   1.95517e-02   3.35254e+02   3.36700e+02
          3068   3.06800e-01   1.95611e-02   3.35352e+02   3.36800e+02
          3069   3.06900e-01   1.95694e-02   3.35452e+02   3.36900e+02
          3070   3.07000e-01   1.95795e-02   3.35553e+02   3.37000e+02
          3071   3.07100e-01   1.95917e-02   3.35651e+02   3.37100e+02
          3072   3.07200e-01   1.96050e-02   3.35753e+02   3.37200e+02
          3073   3.07300e-01   1.96188e-02   3.35852e+02   3.37300e+02
          3074   3.07400e-01   1.96330e-02   3.35955e+02   3.37400e+02
          3075   3.07500e-01   1.96489e-02   3.36054e+02   3.37500e+02
          3076   3.07600e-01   1.96657e-02   3.36153e+02   3.37600e+02
          3077   3.07700e-01   1.96813e-02   3.36252e+02   3.37700e+02
          3078   3.07800e-01   1.96970e-02   3.36349e+02   3.37800e+02
          3079   3.07900e-01   1.97108e-02   3.36454e+02   3.37900e+02
          3080   3.08000e-01   1.97230e-02   3.36553e+02   3.38000e+02
          3081   3.08100e-01   1.97334e-02   3.36652e+02   3.38100e+02
          3082   3.08200e-01   1.97425e-02   3.36751e+02   3.38200e+02
          3083   3.08300e-01   1.97508e-02   3.36852e+02   3.38300e+02
          3084   3.08400e-01   1.97580e-02   3.36952e+02   3.38400e+02
          3085   3.08500e-01   1.97644e-02   3.37051e+02   3.38500e+02
          3086   3.08600e-01   1.97700e-02   3.37148e+02   3.38600e+02
          3087   3.08700e-01   1.97758e-02   3.37250e+02   3.38700e+02
          3088   3.08800e-01   1.97820e-02   3.37354e+02   3.38800e+02
          3089   3.08900e-01   1.97892e-02   3.37450e+02   3.38900e+02
          3090   3.09000e-01   1.97992e-02   3.37551e+02   3.39000e+02
          3091   3.09100e-01   1.98102e-02   3.37649e+02   3.39100e+02
          3092   3.09200e-01   1.98211e-02   3.37751e+02   3.39200e+02
          3093   3.09300e-01   1.98309e-02   3.37848e+02   3.39300e+02
          3094   3.09400e-01   1.98397e-02   3.37947e+02   3.39400e+02
          3095   3.09500e-01   1.98476e-02   3.38050e+02   3.39500e+02
          3096   3.09600e-01   1.98558e-02   3.38149e+02   3.39600e+02
          3097   3.09700e-01   1.98654e-02   3.38251e+02   3.39700e+02
          3098   3.09800e-01   1.98775e-02   3.38351e+02   3.39800e+02
          3099   3.09900e-01   1.98930e-02   3.38450e+02   3.39900e+02
          3100   3.10000e-01   1.99110e-02   3.38549e+02   3.40000e+02
          3101   3.10100e-01   1.99299e-02   3.38648e+02   3.40100e+02
          3102   3.10200e-01   1.99496e-02   3.38751e+02   3.40200e+02
          3103   3.10300e-01   1.99697e-02   3.38847e+02   3.40300e+02
          3104   3.10400e-01   1.99911e-02   3.38946e+02   3.40400e+02
          3105   3.10500e-01   2.00121e-02   3.39049e+02   3.40500e+02
          3106   3.10600e-01   2.00328e-02   3.39149e+02   3.40600e+02
          3107   3.10700e-01   2.00526e-02   3.39247e+02   3.40700e+02
          3108   3.10800e-01   2.00711e-02   3.39346e+02   3.40800e+02
          3109   3.10900e-01   2.00902e-02   3.39448e+02   3.40900e+02
          3110   3.11000e-01   2.01083e-02   3.39548e+02   3.41000e+02
          3111   3.11100e-01   2.01255e-02   3.39646e+02   3.41100e+02
          3112   3.11200e-01   2.01418e-02   3.39748e+02   3.41200e+02
          3113   3.11300e-01   2.01561e-02   3.39845e+02   3.41300e+02
          3114   3.11400e-01   2.01679e-02   3.39944e+02   3.41400e+02
          3115   3.11500e-01   2.01762e-02   3.40047e+02   3.41500e+02
          3116   3.11600e-01   2.01832e-02   3.40146e+02   3.41600e+02
          3117   3.11700e-01   2.01888e-02   3.40249e+02   3.41700e+02
          3118   3.11800e-01   2.01938e-02   3.40345e+02   3.41800e+02
          3119   3.11900e-01   2.01998e-02   3.40446e+02   3.41900e+02
          3120   3.12000e-01   2.02069e-02   3.40547e+02   3.42000e+02
          3121   3.12100e-01   2.02146e-02   3.40647e+02   3.42100e+02
          3122   3.12200e-01   2.02233e-02   3.40745e+02   3.42200e+02
          3123   3.12300e-01   2.02321e-02   3.40846e+02   3.42300e+02
          3124   3.12400e-01   2.02418e-02   3.40945e+02   3.42400e+02
          3125   3.12500e-01   2.02527e-02   3.41047e+02   3.42500e+02
          3126   3.12600e-01   2.02649e-02   3.41145e+02   3.42600e+02
          3127   3.12700e-01   2.02764e-02   3.41246e+02   3.42700e+02
          3128   3.12800e-01   2.02871e-02   3.41347e+02   3.42800e+02
          3129   3.12900e-01   2.02978e-02   3.41448e+02   3.42900e+02
          3130   3.13000e-01   2.03098e-02   3.41544e+02   3.43000e+02
          3131   3.13100e-01   2.03235e-02   3.41645e+02   3.43100e+02
          3132   3.13200e-01   2.03376e-02   3.41746e+02   3.43200e+02
          3133   3.13300e-01   2.03513e-02   3.41846e+02   3.43300e+02
          3134   3.13400e-01   2.03648e-02   3.41946e+02   3.43400e+02
          3135   3.13500e-01   2.03786e-02   3.42046e+02   3.43500e+02
          3136   3.13600e-01   2.03933e-02   3.42147e+02   3.43600e+02
          3137   3.13700e-01   2.04090e-02   3.42245e+02   3.43700e+02
          3138   3.13800e-01   2.04250e-02   3.42347e+02   3.43800e+02
          3139   3.13900e-01   2.04420e-02   3.42446e+02   3.43900e+02
          3140   3.14000e-01   2.04586e-02   3.42541e+02   3.44000e+02
          3141   3.14100e-01   2.04738e-02   3.42645e+02   3.44100e+02
          3142   3.14200e-01   2.04872e-02   3.42744e+02   3.44200e+02
          3143   3.14300e-01   2.04989e-02   3.42845e+02   3.44300e+02
          3144   3.14400e-01   2.05097e-02   3.42945e+02   3.44400e+02
          3145   3.14500e-01   2.05199e-02   3.43042e+02   3.44500e+02
          3146   3.14600e-01   2.05299e-02   3.43145e+02   3.44600e+02
          3147   3.14700e-01   2.05411e-02   3.43243e+02   3.44700e+02
          3148   3.14800e-01   2.05531e-02   3.43345e+02   3.44800e+02
          3149   3.14900e-01   2.05668e-02   3.43444e+02   3.44900e+02
          3150   3.15000e-01   2.05809e-02   3.43543e+02   3.45000e+02
          3151   3.15100e-01   2.05939e-02   3.43648e+02   3.45100e+02
          3152   3.15200e-01   2.06047e-02   3.43744e+02   3.45200e+02
          3153   3.15300e-01   2.06133e-02   3.43842e+02   3.45300e+02
          3154   3.15400e-01   2.06200e-02   3.43944e+02   3.45400e+02
          3155   3.15500e-01   2.06268e-02   3.44043e+02   3.45500e+02
          3156   3.15600e-01   2.06355e-02   3.44146e+02   3.45600e+02
          3157   3.15700e-01   2.06462e-02   3.44243e+02   3.45700e+02
          3158   3.15800e-01   2.06592e-02   3.44342e+02   3.45800e+02
          3159   3.15900e-01   2.06719e-02   3.44444e+02   3.45900e+02
          3160   3.16000e-01   2.06825e-02   3.44543e+02   3.46000e+02
          3161   3.16100e-01   2.06911e-02   3.44646e+02   3.46100e+02
          3162   3.16200e-01   2.06984e-02   3.44741e+02   3.46200e+02
          3163   3.16300e-01   2.07042e-02   3.44840e+02   3.46300e+02
          3164   3.16400e-01   2.07095e-02   3.44943e+02   3.46400e+02
          3165   3.16500e-01   2.07149e-02   3.45044e+02   3.46500e+02
          3166   3.16600e-01   2.07219e-02   3.45143e+02   3.46600e+02
          3167   3.16700e-01   2.07320e-02   3.45243e+02   3.46700e+02
          3168   3.16800e-01   2.07452e-02   3.45343e+02   3.46800e+02
          3169   3.16900e-01   2.07614e-02   3.45443e+02   3.46900e+02
          3170   3.17000e-01   2.07784e-02   3.45544e+02   3.47000e+02
          3171   3.17100e-01   2.07954e-02   3.45642e+02   3.47100e+02
          3172   3.17200e-01   2.08144e-02   3.45739e+02   3.47200e+02
          3173   3.17300e-01   2.08353e-02   3.45843e+02   3.47300e+02
          3174   3.17400e-01   2.08576e-02   3.45943e+02   3.47400e+02
          3175   3.17500e-01   2.08825e-02   3.46043e+02   3.47500e+02
          3176   3.17600e-01   2.09096e-02   3.46141e+02   3.47600e+02
          3177   3.17700e-01   2.09381e-02   3.46242e+02   3.47700e+02
          3178   3.17800e-01   2.09663e-02   3.46342e+02   3.47800e+02
          3179   3.17900e-01   2.09935e-02   3.46443e+02   3.47900e+02
          3180   3.18000e-01   2.10197e-02   3.46541e+02   3.48000e+02
          3181   3.18100e-01   2.10462e-02   3.46638e+02   3.48100e+02
          3182   3.18200e-01   2.10712e-02   3.46739e+02   3.48200e+02
          3183   3.18300e-01   2.10957e-02   3.46841e+02   3.48300e+02
          3184   3.18400e-01   2.11205e-02   3.46941e+02   3.48400e+02
          3185   3.18500e-01   2.11447e-02   3.47040e+02   3.48500e+02
          3186   3.18600e-01   2.11674e-02   3.47139e+02   3.48600e+02
          3187   3.18700e-01   2.11871e-02   3.47241e+02   3.48700e+02
          3188   3.18800e-01   2.12043e-02   3.47343e+02   3.48800e+02
          3189   3.18900e-01   2.12187e-02   3.47442e+02   3.48900e+02
          3190   3.19000e-01   2.12318e-02   3.47538e+02   3.49000e+02
          3191   3.19100e-01   2.12442e-02   3.47640e+02   3.49100e+02
          3192   3.19200e-01   2.12569e-02   3.47740e+02   3.49200e+02
          3193   3.19300e-01   2.12695e-02   3.47839e+02   3.49300e+02
          3194   3.19400e-01   2.12822e-02   3.47941e+02   3.49400e+02
          3195   3.19500e-01   2.12944e-02   3.48038e+02   3.49500e+02
          3196   3.19600e-01   2.13080e-02   3.48139e+02   3.49600e+02
          3197   3.19700e-01   2.13232e-02   3.48239e+02   3.49700e+02
          3198   3.19800e-01   2.13394e-02   3.48341e+02   3.49800e+02
          3199   3.19900e-01   2.13574e-02   3.48438e+02   3.49900e+02
          3200   3.20000e-01   2.13760e-02   3.48539e+02   3.50000e+02
          3201   3.20100e-01   2.13946e-02   3.48640e+02   3.50100e+02
          3202   3.20200e-01   2.14134e-02   3.48740e+02   3.50200e+02
          3203   3.20300e-01   2.14332e-02   3.48838e+02   3.50300e+02
          3204   3.20400e-01   2.14549e-02   3.48936e+02   3.50400e+02
          3205   3.20500e-01   2.14765e-02   3.49039e+02   3.50500e+02
          3206   3.20600e-01   2.14976e-02   3.49142e+02   3.50600e+02
          3207   3.20700e-01   2.15178e-02   3.49239e+02   3.50700e+02
          3208   3.20800e-01   2.15364e-02   3.49338e+02   3.50800e+02
          3209   3.20900e-01   2.15536e-02   3.49438e+02   3.50900e+02
          3210   3.21000e-01   2.15692e-02   3.49537e+02   3.51000e+02
          3211   3.21100e-01   2.15842e-02   3.49638e+02   3.51100e+02
          3212   3.21200e-01   2.15996e-02   3.49738e+02   3.51200e+02
          3213   3.21300e-01   2.16152e-02   3.49838e+02   3.51300e+02
          3214   3.21400e-01   2.16304e-02   3.49936e+02   3.51400e+02
          3215   3.21500e-01   2.16458e-02   3.50039e+02   3.51500e+02
          3216   3.21600e-01   2.16610e-02   3.50139e+02   3.51600e+02
          3217   3.21700e-01   2.16762e-02   3.50235e+02   3.51700e+02
          3218   3.21800e-01   2.16925e-02   3.50337e+02   3.51800e+02
          3219   3.21900e-01   2.17080e-02   3.50438e+02   3.51900e+02
          3220   3.22000e-01   2.17230e-02   3.50539e+02   3.52000e+02
          3221   3.22100e-01   2.17384e-02   3.50637e+02   3.52100e+02
          3222   3.22200e-01   2.17549e-02   3.50737e+02   3.52200e+02
          3223   3.22300e-01   2.17727e-02   3.50836e+02   3.52300e+02
          3224   3.22400e-01   2.17915e-02   3.50938e+02   3.52400e+02
          3225   3.22500e-01   2.18100e-02   3.51039e+02   3.52500e+02
          3226   3.22600e-01   2.18287e-02   3.51138e+02   3.52600e+02
          3227   3.22700e-01   2.18477e-02   3.51237e+02   3.52700e+02
          3228   3.22800e-01   2.18678e-02   3.51336e+02   3.52800e+02
          3229   3.22900e-01   2.18874e-02   3.51436e+02   3.52900e+02
          3230   3.23000e-01   2.19068e-02   3.51537e+02   3.53000e+02
          3231   3.23100e-01   2.19251e-02   3.51633e+02   3.53100e+02
          3232   3.23200e-01   2.19423e-02   3.51738e+02   3.53200e+02
          3233   3.23300e-01   2.19578e-02   3.51836e+02   3.53300e+02
          3234   3.23400e-01   2.19715e-02   3.51938e+02   3.53400e+02
          3235   3.23500e-01   2.19838e-02   3.52037e+02   3.53500e+02
          3236   3.23600e-01   2.19942e-02   3.52136e+02   3.53600e+02
          3237   3.23700e-01   2.20042e-02   3.52237e+02   3.53700e+02
          3238   3.23800e-01   2.20140e-02   3.52336e+02   3.53800e+02
          3239   3.23900e-01   2.20244e-02   3.52434e+02   3.53900e+02
          3240   3.24000e-01   2.20357e-02   3.52537e+02   3.54000e+02
          3241   3.24100e-01   2.20462e-02   3.52635e+02   3.54100e+02
          3242   3.24200e-01   2.20580e-02   3.52737e+02   3.54200e+02
          3243   3.24300e-01   2.20714e-02   3.52836e+02   3.54300e+02
          3244   3.24400e-01   2.20859e-02   3.52935e+02   3.54400e+02
          3245   3.24500e-01   2.21020e-02   3.53036e+02   3.54500e+02
          3246   3.24600e-01   2.21199e-02   3.53137e+02   3.54600e+02
          3247   3.24700e-01   2.21399e-02   3.53236e+02   3.54700e+02
          3248   3.24800e-01   2.21612e-02   3.53334e+02   3.54800e+02
          3249   3.24900e-01   2.21847e-02   3.53436e+02   3.54900e+02
          3250   3.25000e-01   2.22104e-02   3.53534e+02   3.55000e+02
          3251   3.25100e-01   2.22391e-02   3.53636e+02   3.55100e+02
          3252   3.25200e-01   2.22684e-02   3.53738e+02   3.55200e+02
          3253   3.25300e-01   2.22980e-02   3.53834e+02   3.55300e+02
          3254   3.25400e-01   2.23278e-02   3.53934e+02   3.55400e+02
          3255   3.25500e-01   2.23567e-02   3.54034e+02   3.55500e+02
          3256   3.25600e-01   2.23860e-02   3.54134e+02   3.55600e+02
          3257   3.25700e-01   2.24128e-02   3.54231e+02   3.55700e+02
          3258   3.25800e-01   2.24390e-02   3.54331e+02   3.55800e+02
          3259   3.25900e-01   2.24639e-02   3.54435e+02   3.55900e+02
          3260   3.26000e-01   2.24885e-02   3.54533e+02   3.56000e+02
          3261   3.26100e-01   2.25116e-02   3.54634e+02   3.56100e+02
          3262   3.26200e-01   2.25339e-02   3.54733e+02   3.56200e+02
          3263   3.26300e-01   2.25573e-02   3.54832e+02   3.56300e+02
          3264   3.26400e-01   2.25816e-02   3.54937e+02   3.56400e+02
          3265   3.26500e-01   2.26067e-02   3.55036e+02   3.56500e+02
          3266   3.26600e-01   2.26332e-02   3.55132e+02   3.56600e+02
          3267   3.26700e-01   2.26612e-02   3.55232e+02   3.56700e+02
          3268   3.26800e-01   2.26928e-02   3.55330e+02   3.56800e+02
          3269   3.26900e-01   2.27274e-02   3.55433e+02   3.56900e+02
          3270   3.27000e-01   2.27627e-02   3.55532e+02   3.57000e+02
          3271   3.27100e-01   2.27982e-02   3.55633e+02   3.57100e+02
          3272   3.27200e-01   2.28341e-02   3.55731e+02   3.57200e+02
          3273   3.27300e-01   2.28701e-02   3.55831e+02   3.57300e+02
          3274   3.27400e-01   2.29048e-02   3.55933e+02   3.57400e+02
          3275   3.27500e-01   2.29373e-02   3.56034e+02   3.57500e+02
          3276   3.27600e-01   2.29683e-02   3.56131e+02   3.57600e+02
          3277   3.27700e-01   2.30017e-02   3.56231e+02   3.57700e+02
          3278   3.27800e-01   2.30361e-02   3.56333e+02   3.57800e+02
          3279   3.27900e-01   2.30722e-02   3.56435e+02   3.57900e+02
          3280   3.28000e-01   2.31093e-02   3.56531e+02   3.58000e+02
          3281   3.28100e-01   2.31469e-02   3.56630e+02   3.58100e+02
          3282   3.28200e-01   2.31842e-02   3.56730e+02   3.58200e+02
          3283   3.28300e-01   2.32215e-02   3.56831e+02   3.58300e+02
          3284   3.28400e-01   2.32589e-02   3.56932e+02   3.58400e+02
          3285   3.28500e-01   2.32985e-02   3.57031e+02   3.58500e+02
          3286   3.28600e-01   2.33380e-02   3.57132e+02   3.58600e+02
          3287   3.28700e-01   2.33781e-02   3.57232e+02   3.58700e+02
          3288   3.28800e-01   2.34183e-02   3.57332e+02   3.58800e+02
          3289   3.28900e-01   2.34582e-02   3.57433e+02   3.58900e+02
          3290   3.29000e-01   2.34973e-02   3.57529e+02   3.59000e+02
          3291   3.29100e-01   2.35361e-02   3.57632e+02   3.59100e+02
          3292   3.29200e-01   2.35748e-02   3.57730e+02   3.59200e+02
          3293   3.29300e-01   2.36152e-02   3.57834e+02   3.59300e+02
          3294   3.29400e-01   2.36566e-02   3.57931e+02   3.59400e+02
          3295   3.29500e-01   2.36993e-02   3.58027e+02   3.59500e+02
          3296   3.29600e-01   2.37415e-02   3.58129e+02   3.59600e+02
          3297   3.29700e-01   2.37828e-02   3.58230e+02   3.59700e+02
          3298   3.29800e-01   2.38219e-02   3.58331e+02   3.59800e+02
          3299   3.29900e-01   2.38595e-02   3.58429e+02   3.59900e+02
          3300   3.30000e-01   2.38967e-02   3.58529e+02   3.60000e+02
          3301   3.30100e-01   2.39338e-02   3.58630e+02   3.60100e+02
          3302   3.30200e-01   2.39708e-02   3.58731e+02   3.60200e+02
          3303   3.30300e-01   2.40078e-02   3.58827e+02   3.60300e+02
          3304   3.30400e-01   2.40444e-02   3.58927e+02   3.60400e+02
          3305   3.30500e-01   2.40810e-02   3.59028e+02   3.60500e+02
          3306   3.30600e-01   2.41183e-02   3.59129e+02   3.60600e+02
          3307   3.30700e-01   2.41557e-02   3.59230e+02   3.60700e+02
          3308   3.30800e-01   2.41932e-02   3.59325e+02   3.60800e+02
          3309   3.30900e-01   2.42300e-02   3.59427e+02   3.60900e+02
          3310   3.31000e-01   2.42685e-02   3.59528e+02   3.61000e+02
          3311   3.31100e-01   2.43068e-02   3.59629e+02   3.61100e+02
          3312   3.31200e-01   2.43435e-02   3.59727e+02   3.61200e+02
          3313   3.31300e-01   2.43793e-02   3.59826e+02   3.61300e+02
          3314   3.31400e-01   2.44145e-02   3.59927e+02   3.61400e+02
          3315   3.31500e-01   2.44508e-02   3.60028e+02   3.61500e+02
          3316   3.31600e-01   2.44869e-02   3.60127e+02   3.61600e+02
          3317   3.31700e-01   2.45240e-02   3.60227e+02   3.61700e+02
          3318   3.31800e-01   2.45620e-02   3.60328e+02   3.61800e+02
          3319   3.31900e-01   2.46006e-02   3.60427e+02   3.61900e+02
          3320   3.32000e-01   2.46395e-02   3.60526e+02   3.62000e+02
          3321   3.32100e-01   2.46788e-02   3.60629e+02   3.62100e+02
          3322   3.32200e-01   2.47185e-02   3.60727e+02   3.62200e+02
          3323   3.32300e-01   2.47594e-02   3.60826e+02   3.62300e+02
          3324   3.32400e-01   2.48008e-02   3.60929e+02   3.62400e+02
          3325   3.32500e-01   2.48435e-02   3.61028e+02   3.62500e+02
          3326   3.32600e-01   2.48884e-02   3.61127e+02   3.62600e+02
          3327   3.32700e-01   2.49358e-02   3.61226e+02   3.62700e+02
          3328   3.32800e-01   2.49870e-02   3.61325e+02   3.62800e+02
          3329   3.32900e-01   2.50410e-02   3.61427e+02   3.62900e+02
          3330   3.33000e-01   2.50957e-02   3.61525e+02   3.63000e+02
          3331   3.33100e-01   2.51507e-02   3.61627e+02   3.63100e+02
          3332   3.33200e-01   2.52053e-02   3.61726e+02   3.63200e+02
          3333   3.33300e-01   2.52579e-02   3.61826e+02   3.63300e+02
          3334   3.33400e-01   2.53087e-02   3.61926e+02   3.63400e+02
          3335   3.33500e-01   2.53577e-02   3.62027e+02   3.63500e+02
          3336   3.33600e-01   2.54056e-02   3.62124e+02   3.63600e+02
          3337   3.33700e-01   2.54533e-02   3.62223e+02   3.63700e+02
          3338   3.33800e-01   2.55011e-02   3.62326e+02   3.63800e+02
          3339   3.33900e-01   2.55473e-02   3.62428e+02   3.63900e+02
          3340   3.34000e-01   2.55923e-02   3.62524e+02   3.64000e+02
          3341   3.34100e-01   2.56367e-02   3.62623e+02   3.64100e+02
          3342   3.34200e-01   2.56802e-02   3.62724e+02   3.64200e+02
          3343   3.34300e-01   2.57237e-02   3.62826e+02   3.64300e+02
          3344   3.34400e-01   2.57668e-02   3.62924e+02   3.64400e+02
          3345   3.34500e-01   2.58101e-02   3.63024e+02   3.64500e+02
          3346   3.34600e-01   2.58553e-02   3.63124e+02   3.64600e+02
          3347   3.34700e-01   2.59006e-02   3.63224e+02   3.64700e+02
          3348   3.34800e-01   2.59463e-02   3.63324e+02   3.64800e+02
          3349   3.34900e-01   2.59912e-02   3.63422e+02   3.64900e+02
          3350   3.35000e-01   2.60361e-02   3.63523e+02   3.65000e+02
          3351   3.35100e-01   2.60834e-02   3.63623e+02   3.65100e+02
          3352   3.35200e-01   2.61335e-02   3.63725e+02   3.65200e+02
          3353   3.35300e-01   2.61863e-02   3.63822e+02   3.65300e+02
          3354   3.35400e-01   2.62417e-02   3.63923e+02   3.65400e+02
          3355   3.35500e-01   2.62987e-02   3.64021e+02   3.65500e+02
          3356   3.35600e-01   2.63553e-02   3.64124e+02   3.65600e+02
          3357   3.35700e-01   2.64114e-02   3.64223e+02   3.65700e+02
          3358   3.35800e-01   2.64652e-02   3.64324e+02   3.65800e+02
          3359   3.35900e-01   2.65183e-02   3.64421e+02   3.65900e+02
          3360   3.36000e-01   2.65726e-02   3.64522e+02   3.66000e+02
          3361   3.36100e-01   2.66288e-02   3.64625e+02   3.66100e+02
          3362   3.36200e-01   2.66864e-02   3.64724e+02   3.66200e+02
          3363   3.36300e-01   2.67435e-02   3.64822e+02   3.66300e+02
          3364   3.36400e-01   2.68014e-02   3.64922e+02   3.66400e+02
          3365   3.36500e-01   2.68613e-02   3.65023e+02   3.66500e+02
          3366   3.36600e-01   2.69216e-02   3.65124e+02   3.66600e+02
          3367   3.36700e-01   2.69814e-02   3.65222e+02   3.66700e+02
          3368   3.36800e-01   2.70405e-02   3.65321e+02   3.66800e+02
          3369   3.36900e-01   2.70986e-02   3.65421e+02   3.66900e+02
          3370   3.37000e-01   2.71556e-02   3.65521e+02   3.67000e+02
          3371   3.37100e-01   2.72098e-02   3.65623e+02   3.67100e+02
          3372   3.37200e-01   2.72605e-02   3.65721e+02   3.67200e+02
          3373   3.37300e-01   2.73084e-02   3.65821e+02   3.67300e+02
          3374   3.37400e-01   2.73555e-02   3.65922e+02   3.67400e+02
          3375   3.37500e-01   2.74017e-02   3.66023e+02   3.67500e+02
          3376   3.37600e-01   2.74461e-02   3.66122e+02   3.67600e+02
          3377   3.37700e-01   2.74884e-02   3.66221e+02   3.67700e+02
          3378   3.37800e-01   2.75297e-02   3.66321e+02   3.67800e+02
          3379   3.37900e-01   2.75705e-02   3.66423e+02   3.67900e+02
          3380   3.38000e-01   2.76107e-02   3.66524e+02   3.68000e+02
          3381   3.38100e-01   2.76491e-02   3.66621e+02   3.68100e+02
          3382   3.38200e-01   2.76874e-02   3.66720e+02   3.68200e+02
          3383   3.38300e-01   2.77263e-02   3.66820e+02   3.68300e+02
          3384   3.38400e-01   2.77672e-02   3.66921e+02   3.68400e+02
          3385   3.38500e-01   2.78105e-02   3.67022e+02   3.68500e+02
          3386   3.38600e-01   2.78555e-02   3.67118e+02   3.68600e+02
          3387   3.38700e-01   2.79036e-02   3.67217e+02   3.68700e+02
          3388   3.38800e-01   2.79540e-02   3.67321e+02   3.68800e+02
          3389   3.38900e-01   2.80084e-02   3.67421e+02   3.68900e+02
          3390   3.39000e-01   2.80648e-02   3.67521e+02   3.69000e+02
          3391   3.39100e-01   2.81234e-02   3.67619e+02   3.69100e+02
          3392   3.39200e-01   2.81823e-02   3.67718e+02   3.69200e+02
          3393   3.39300e-01   2.82405e-02   3.67822e+02   3.69300e+02
          3394   3.39400e-01   2.82973e-02   3.67918e+02   3.69400e+02
          3395   3.39500e-01   2.83526e-02   3.68018e+02   3.69500e+02
          3396   3.39600e-01   2.84054e-02   3.68118e+02   3.69600e+02
          3397   3.39700e-01   2.84584e-02   3.68217e+02   3.69700e+02
          3398   3.39800e-01   2.85131e-02   3.68319e+02   3.69800e+02
          3399   3.39900e-01   2.85682e-02   3.68421e+02   3.69900e+02
          3400   3.40000e-01   2.86233e-02   3.68520e+02   3.70000e+02
          3401   3.40100e-01   2.86776e-02   3.68618e+02   3.70100e+02
          3402   3.40200e-01   2.87311e-02   3.68719e+02   3.70200e+02
          3403   3.40300e-01   2.87843e-02   3.68819e+02   3.70300e+02
          3404   3.40400e-01   2.88371e-02   3.68919e+02   3.70400e+02
          3405   3.40500e-01   2.88903e-02   3.69018e+02   3.70500e+02
          3406   3.40600e-01   2.89445e-02   3.69120e+02   3.70600e+02
          3407   3.40700e-01   2.89997e-02   3.69220e+02   3.70700e+02
          3408   3.40800e-01   2.90563e-02   3.69321e+02   3.70800e+02
          3409   3.40900e-01   2.91132e-02   3.69419e+02   3.70900e+02
          3410   3.41000e-01   2.91710e-02   3.69517e+02   3.71000e+02
          3411   3.41100e-01   2.92293e-02   3.69617e+02   3.71100e+02
          3412   3.41200e-01   2.92876e-02   3.69719e+02   3.71200e+02
          3413   3.41300e-01   2.93453e-02   3.69820e+02   3.71300e+02
          3414   3.41400e-01   2.94022e-02   3.69917e+02   3.71400e+02
          3415   3.41500e-01   2.94577e-02   3.70017e+02   3.71500e+02
          3416   3.41600e-01   2.95134e-02   3.70119e+02   3.71600e+02
          3417   3.41700e-01   2.95695e-02   3.70220e+02   3.71700e+02
          3418   3.41800e-01   2.96254e-02   3.70316e+02   3.71800e+02
          3419   3.41900e-01   2.96804e-02   3.70415e+02   3.71900e+02
          3420   3.42000e-01   2.97357e-02   3.70517e+02   3.72000e+02
          3421   3.42100e-01   2.97901e-02   3.70618e+02   3.72100e+02
          3422   3.42200e-01   2.98429e-02   3.70718e+02   3.72200e+02
          3423   3.42300e-01   2.98934e-02   3.70817e+02   3.72300e+02
          3424   3.42400e-01   2.99420e-02   3.70916e+02   3.72400e+02
          3425   3.42500e-01   2.99900e-02   3.71019e+02   3.72500e+02
          3426   3.42600e-01   3.00376e-02   3.71117e+02   3.72600e+02
          3427   3.42700e-01   3.00853e-02   3.71216e+02   3.72700e+02
          3428   3.42800e-01   3.01333e-02   3.71316e+02   3.72800e+02
          3429   3.42900e-01   3.01814e-02   3.71417e+02   3.72900e+02
          3430   3.43000e-01   3.02300e-02   3.71519e+02   3.73000e+02
          3431   3.43100e-01   3.02795e-02   3.71619e+02   3.73100e+02
          3432   3.43200e-01   3.03283e-02   3.71715e+02   3.73200e+02
          3433   3.43300e-01   3.03777e-02   3.71816e+02   3.73300e+02
          3434   3.43400e-01   3.04285e-02   3.71916e+02   3.73400e+02
          3435   3.43500e-01   3.04811e-02   3.72016e+02   3.73500e+02
          3436   3.43600e-01   3.05358e-02   3.72115e+02   3.73600e+02
          3437   3.43700e-01   3.05918e-02   3.72216e+02   3.73700e+02
          3438   3.43800e-01   3.06486e-02   3.72314e+02   3.73800e+02
          3439   3.43900e-01   3.07065e-02   3.72417e+02   3.73900e+02
          3440   3.44000e-01   3.07648e-02   3.72518e+02   3.74000e+02
          3441   3.44100e-01   3.08234e-02   3.72612e+02   3.74100e+02
          3442   3.44200e-01   3.08822e-02   3.72712e+02   3.74200e+02
          3443   3.44300e-01   3.09415e-02   3.72813e+02   3.74300e+02
          3444   3.44400e-01   3.10011e-02   3.72912e+02   3.74400e+02
          3445   3.44500e-01   3.10611e-02   3.73015e+02   3.74500e+02
          3446   3.44600e-01   3.11213e-02   3.73116e+02   3.74600e+02
          3447   3.44700e-01   3.11801e-02   3.73214e+02   3.74700e+02
          3448   3.44800e-01   3.12393e-02   3.73314e+02   3.74800e+02
          3449   3.44900e-01   3.12982e-02   3.73414e+02   3.74900e+02
          3450   3.45000e-01   3.13568e-02   3.73516e+02   3.75000e+02
          3451   3.45100e-01   3.14157e-02   3.73612e+02   3.75100e+02
          3452   3.45200e-01   3.14758e-02   3.73714e+02   3.75200e+02
          3453   3.45300e-01   3.15355e-02   3.73813e+02   3.75300e+02
          3454   3.45400e-01   3.15958e-02   3.73916e+02   3.75400e+02
          3455   3.45500e-01   3.16567e-02   3.74012e+02   3.75500e+02
          3456   3.45600e-01   3.17175e-02   3.74112e+02   3.75600e+02
          3457   3.45700e-01   3.17788e-02   3.74215e+02   3.75700e+02
          3458   3.45800e-01   3.18401e-02   3.74314e+02   3.75800e+02
          3459   3.45900e-01   3.19011e-02   3.74413e+02   3.75900e+02
          3460   3.46000e-01   3.19626e-02   3.74516e+02   3.76000e+02
          3461   3.46100e-01   3.20239e-02   3.74612e+02   3.76100e+02
          3462   3.46200e-01   3.20852e-02   3.74712e+02   3.76200e+02
          3463   3.46300e-01   3.21472e-02   3.74815e+02   3.76300e+02
          3464   3.46400e-01   3.22092e-02   3.74914e+02   3.76400e+02
          3465   3.46500e-01   3.22719e-02   3.75014e+02   3.76500e+02
          3466   3.46600e-01   3.23341e-02   3.75113e+02   3.76600e+02
          3467   3.46700e-01   3.23944e-02   3.75211e+02   3.76700e+02
          3468   3.46800e-01   3.24540e-02   3.75314e+02   3.76800e+02
          3469   3.46900e-01   3.25108e-02   3.75415e+02   3.76900e+02
          3470   3.47000e-01   3.25649e-02   3.75511e+02   3.77000e+02
          3471   3.47100e-01   3.26171e-02   3.75615e+02   3.77100e+02
          3472   3.47200e-01   3.26674e-02   3.75713e+02   3.77200e+02
          3473   3.47300e-01   3.27148e-02   3.75815e+02   3.77300e+02
          3474   3.47400e-01   3.27616e-02   3.75914e+02   3.77400e+02
          3475   3.47500e-01   3.28083e-02   3.76010e+02   3.77500e+02
          3476   3.47600e-01   3.28536e-02   3.76112e+02   3.77600e+02
          3477   3.47700e-01   3.28989e-02   3.76213e+02   3.77700e+02
          3478   3.47800e-01   3.29416e-02   3.76310e+02   3.77800e+02
          3479   3.47900e-01   3.29833e-02   3.76412e+02   3.77900e+02
          3480   3.48000e-01   3.30238e-02   3.76514e+02   3.78000e+02
          3481   3.48100e-01   3.30634e-02   3.76613e+02   3.78100e+02
          3482   3.48200e-01   3.31030e-02   3.76713e+02   3.78200e+02
          3483   3.48300e-01   3.31421e-02   3.76810e+02   3.78300e+02
          3484   3.48400e-01   3.31798e-02   3.76911e+02   3.78400e+02
          3485   3.48500e-01   3.32170e-02   3.77013e+02   3.78500e+02
          3486   3.48600e-01   3.32508e-02   3.77112e+02   3.78600e+02
          3487   3.48700e-01   3.32847e-02   3.77211e+02   3.78700e+02
          3488   3.48800e-01   3.33180e-02   3.77313e+02   3.78800e+02
          3489   3.48900e-01   3.33509e-02   3.77411e+02   3.78900e+02
          3490   3.49000e-01   3.33853e-02   3.77513e+02   3.79000e+02
          3491   3.49100e-01   3.34206e-02   3.77612e+02   3.79100e+02
          3492   3.49200e-01   3.34568e-02   3.77711e+02   3.79200e+02
          3493   3.49300e-01   3.34940e-02   3.77812e+02   3.79300e+02
          3494   3.49400e-01   3.35293e-02   3.77912e+02   3.79400e+02
          3495   3.49500e-01   3.35636e-02   3.78012e+02   3.79500e+02
          3496   3.49600e-01   3.35956e-02   3.78113e+02   3.79600e+02
          3497   3.49700e-01   3.36294e-02   3.78213e+02   3.79700e+02
          3498   3.49800e-01   3.36628e-02   3.78309e+02   3.79800e+02
          3499   3.49900e-01   3.36962e-02   3.78409e+02   3.79900e+02
          3500   3.50000e-01   3.37267e-02   3.78508e+02   3.80000e+02
          3501   3.50100e-01   3.37582e-02   3.78611e+02   3.80100e+02
          3502   3.50200e-01   3.37877e-02   3.78708e+02   3.80200e+02
          3503   3.50300e-01   3.38159e-02   3.78810e+02   3.80300e+02
          3504   3.50400e-01   3.38430e-02   3.78910e+02   3.80400e+02
          3505   3.50500e-01   3.38664e-02   3.79010e+02   3.80500e+02
          3506   3.50600e-01   3.38898e-02   3.79108e+02   3.80600e+02
          3507   3.50700e-01   3.39131e-02   3.79207e+02   3.80700e+02
          3508   3.50800e-01   3.39365e-02   3.79308e+02   3.80800e+02
          3509   3.50900e-01   3.39584e-02   3.79408e+02   3.80900e+02
          3510   3.51000e-01   3.39799e-02   3.79508e+02   3.81000e+02
          3511   3.51100e-01   3.40028e-02   3.79608e+02   3.81100e+02
          3512   3.51200e-01   3.40257e-02   3.79709e+02   3.81200e+02
          3513   3.51300e-01   3.40509e-02   3.79807e+02   3.81300e+02
          3514   3.51400e-01   3.40791e-02   3.79908e+02   3.81400e+02
          3515   3.51500e-01   3.41077e-02   3.80008e+02   3.81500e+02
          3516   3.51600e-01   3.41377e-02   3.80108e+02   3.81600e+02
          3517   3.51700e-01   3.41673e-02   3.80205e+02   3.81700e+02
          3518   3.51800e-01   3.41949e-02   3.80308e+02   3.81800e+02
          3519   3.51900e-01   3.42207e-02   3.80408e+02   3.81900e+02
          3520   3.52000e-01   3.42445e-02   3.80509e+02   3.82000e+02
          3521   3.52100e-01   3.42684e-02   3.80608e+02   3.82100e+02
          3522   3.52200e-01   3.42941e-02   3.80708e+02   3.82200e+02
          3523   3.52300e-01   3.43137e-02   3.80805e+02   3.82300e+02
          3524   3.52400e-01   3.43347e-02   3.80910e+02   3.82400e+02
          3525   3.52500e-01   3.43528e-02   3.81008e+02   3.82500e+02
          3526   3.52600e-01   3.43695e-02   3.81106e+02   3.82600e+02
          3527   3.52700e-01   3.43819e-02   3.81207e+02   3.82700e+02
          3528   3.52800e-01   3.43914e-02   3.81308e+02   3.82800e+02
          3529   3.52900e-01   3.43966e-02   3.81411e+02   3.82900e+02
          3530   3.53000e-01   3.44000e-02   3.81506e+02   3.83000e+02
          3531   3.53100e-01   3.44014e-02   3.81605e+02   3.83100e+02
          3532   3.53200e-01   3.43990e-02   3.81708e+02   3.83200e+02
          3533   3.53300e-01   3.43966e-02   3.81807e+02   3.83300e+02
          3534   3.53400e-01   3.43919e-02   3.81908e+02   3.83400e+02
          3535   3.53500e-01   3.43890e-02   3.82009e+02   3.83500e+02
          3536   3.53600e-01   3.43828e-02   3.82108e+02   3.83600e+02
          3537   3.53700e-01   3.43728e-02   3.82208e+02   3.83700e+02
          3538   3.53800e-01   3.43599e-02   3.82309e+02   3.83800e+02
          3539   3.53900e-01   3.43485e-02   3.82405e+02   3.83900e+02
          3540   3.54000e-01   3.43366e-02   3.82505e+02   3.84000e+02
          3541   3.54100e-01   3.43232e-02   3.82605e+02   3.84100e+02
          3542   3.54200e-01   3.43094e-02   3.82706e+02   3.84200e+02
          3543   3.54300e-01   3.42956e-02   3.82806e+02   3.84300e+02
          3544   3.54400e-01   3.42813e-02   3.82906e+02   3.84400e+02
          3545   3.54500e-01   3.42684e-02   3.83003e+02   3.84500e+02
          3546   3.54600e-01   3.42536e-02   3.83106e+02   3.84600e+02
          3547   3.54700e-01   3.42393e-02   3.83207e+02   3.84700e+02
          3548   3.54800e-01   3.42245e-02   3.83307e+02   3.84800e+02
          3549   3.54900e-01   3.42121e-02   3.83405e+02   3.84900e+02
          3550   3.55000e-01   3.41988e-02   3.83504e+02   3.85000e+02
          3551   3.55100e-01   3.41864e-02   3.83605e+02   3.85100e+02
          3552   3.55200e-01   3.41725e-02   3.83708e+02   3.85200e+02
          3553   3.55300e-01   3.41611e-02   3.83806e+02   3.85300e+02
          3554   3.55400e-01   3.41473e-02   3.83903e+02   3.85400e+02
          3555   3.55500e-01   3.41325e-02   3.84005e+02   3.85500e+02
          3556   3.55600e-01   3.41134e-02   3.84105e+02   3.85600e+02
          3557   3.55700e-01   3.40934e-02   3.84204e+02   3.85700e+02
          3558   3.55800e-01   3.40691e-02   3.84305e+02   3.85800e+02
          3559   3.55900e-01   3.40419e-02   3.84405e+02   3.85900e+02
          3560   3.56000e-01   3.40133e-02   3.84505e+02   3.86000e+02
          3561   3.56100e-01   3.39813e-02   3.84604e+02   3.86100e+02
          3562   3.56200e-01   3.39475e-02   3.84704e+02   3.86200e+02
          3563   3.56300e-01   3.39122e-02   3.84804e+02   3.86300e+02
          3564   3.56400e-01   3.38769e-02   3.84903e+02   3.86400e+02
          3565   3.56500e-01   3.38392e-02   3.85003e+02   3.86500e+02
          3566   3.56600e-01   3.37982e-02   3.85103e+02   3.86600e+02
          3567   3.56700e-01   3.37558e-02   3.85206e+02   3.86700e+02
          3568   3.56800e-01   3.37119e-02   3.85302e+02   3.86800e+02
          3569   3.56900e-01   3.36671e-02   3.85403e+02   3.86900e+02
          3570   3.57000e-01   3.36227e-02   3.85505e+02   3.87000e+02
          3571   3.57100e-01   3.35765e-02   3.85604e+02   3.87100e+02
          3572   3.57200e-01   3.35317e-02   3.85705e+02   3.87200e+02
          3573   3.57300e-01   3.34845e-02   3.85803e+02   3.87300e+02
          3574   3.57400e-01   3.34373e-02   3.85904e+02   3.87400e+02
          3575   3.57500e-01   3.33877e-02   3.86004e+02   3.87500e+02
          3576   3.57600e-01   3.33405e-02   3.86102e+02   3.87600e+02
          3577   3.57700e-01   3.32918e-02   3.86203e+02   3.87700e+02
          3578   3.57800e-01   3.32470e-02   3.86304e+02   3.87800e+02
          3579   3.57900e-01   3.31998e-02   3.86403e+02   3.87900e+02
          3580   3.58000e-01   3.31511e-02   3.86505e+02   3.88000e+02
          3581   3.58100e-01   3.31039e-02   3.86604e+02   3.88100e+02
          3582   3.58200e-01   3.30572e-02   3.86701e+02   3.88200e+02
          3583   3.58300e-01   3.30105e-02   3.86804e+02   3.88300e+02
          3584   3.58400e-01   3.29623e-02   3.86904e+02   3.88400e+02
          3585   3.58500e-01   3.29123e-02   3.87003e+02   3.88500e+02
          3586   3.58600e-01   3.28617e-02   3.87103e+02   3.88600e+02
          3587   3.58700e-01   3.28059e-02   3.87199e+02   3.88700e+02
          3588   3.58800e-01   3.27477e-02   3.87302e+02   3.88800e+02
          3589   3.58900e-01   3.26853e-02   3.87401e+02   3.88900e+02
          3590   3.59000e-01   3.26190e-02   3.87502e+02   3.89000e+02
          3591   3.59100e-01   3.25494e-02   3.87602e+02   3.89100e+02
          3592   3.59200e-01   3.24764e-02   3.87700e+02   3.89200e+02
          3593   3.59300e-01   3.24020e-02   3.87801e+02   3.89300e+02
          3594   3.59400e-01   3.23267e-02   3.87903e+02   3.89400e+02
          3595   3.59500e-01   3.22504e-02   3.88000e+02   3.89500e+02
          3596   3.59600e-01   3.21732e-02   3.88103e+02   3.89600e+02
          3597   3.59700e-01   3.20954e-02   3.88198e+02   3.89700e+02
          3598   3.59800e-01   3.20148e-02   3.88300e+02   3.89800e+02
          3599   3.59900e-01   3.19362e-02   3.88401e+02   3.89900e+02
          3600   3.60000e-01   3.18542e-02   3.88499e+02   3.90000e+02
          3601   3.60100e-01   3.17750e-02   3.88598e+02   3.90100e+02
          3602   3.60200e-01   3.16944e-02   3.88700e+02   3.90200e+02
          3603   3.60300e-01   3.16162e-02   3.88801e+02   3.90300e+02
          3604   3.60400e-01   3.15361e-02   3.88903e+02   3.90400e+02
          3605   3.60500e-01   3.14579e-02   3.89001e+02   3.90500e+02
          3606   3.60600e-01   3.13783e-02   3.89099e+02   3.90600e+02
          3607   3.60700e-01   3.12972e-02   3.89201e+02   3.90700e+02
          3608   3.60800e-01   3.12152e-02   3.89302e+02   3.90800e+02
          3609   3.60900e-01   3.11303e-02   3.89399e+02   3.90900e+02
          3610   3.61000e-01   3.10445e-02   3.89499e+02   3.91000e+02
          3611   3.61100e-01   3.09591e-02   3.89598e+02   3.91100e+02
          3612   3.61200e-01   3.08723e-02   3.89699e+02   3.91200e+02
          3613   3.61300e-01   3.07860e-02   3.89798e+02   3.91300e+02
          3614   3.61400e-01   3.07016e-02   3.89900e+02   3.91400e+02
          3615   3.61500e-01   3.06158e-02   3.89997e+02   3.91500e+02
          3616   3.61600e-01   3.05309e-02   3.90096e+02   3.91600e+02
          3617   3.61700e-01   3.04441e-02   3.90199e+02   3.91700e+02
          3618   3.61800e-01   3.03569e-02   3.90299e+02   3.91800e+02
          3619   3.61900e-01   3.02696e-02   3.90399e+02   3.91900e+02
          3620   3.62000e-01   3.01819e-02   3.90498e+02   3.92000e+02
          3621   3.62100e-01   3.00913e-02   3.90598e+02   3.92100e+02
          3622   3.62200e-01   2.99993e-02   3.90699e+02   3.92200e+02
          3623   3.62300e-01   2.99082e-02   3.90801e+02   3.92300e+02
          3624   3.62400e-01   2.98171e-02   3.90899e+02   3.92400e+02
          3625   3.62500e-01   2.97256e-02   3.90998e+02   3.92500e+02
          3626   3.62600e-01   2.96350e-02   3.91096e+02   3.92600e+02
          3627   3.62700e-01   2.95439e-02   3.91200e+02   3.92700e+02
          3628   3.62800e-01   2.94514e-02   3.91299e+02   3.92800e+02
          3629   3.62900e-01   2.93589e-02   3.91399e+02   3.92900e+02
          3630   3.63000e-01   2.92654e-02   3.91497e+02   3.93000e+02
          3631   3.63100e-01   2.91696e-02   3.91597e+02   3.93100e+02
          3632   3.63200e-01   2.90728e-02   3.91699e+02   3.93200e+02
          3633   3.63300e-01   2.89731e-02   3.91796e+02   3.93300e+02
          3634   3.63400e-01   2.88715e-02   3.91895e+02   3.93400e+02
          3635   3.63500e-01   2.87676e-02   3.91994e+02   3.93500e+02
          3636   3.63600e-01   2.86627e-02   3.92098e+02   3.93600e+02
          3637   3.63700e-01   2.85549e-02   3.92196e+02   3.93700e+02
          3638   3.63800e-01   2.84486e-02   3.92297e+02   3.93800e+02
          3639   3.63900e-01   2.83427e-02   3.92396e+02   3.93900e+02
          3640   3.64000e-01   2.82369e-02   3.92496e+02   3.94000e+02
          3641   3.64100e-01   2.81308e-02   3.92597e+02   3.94100e+02
          3642   3.64200e-01   2.80259e-02   3.92698e+02   3.94200e+02
          3643   3.64300e-01   2.79195e-02   3.92795e+02   3.94300e+02
          3644   3.64400e-01   2.78130e-02   3.92895e+02   3.94400e+02
          3645   3.64500e-01   2.77052e-02   3.92996e+02   3.94500e+02
          3646   3.64600e-01   2.75974e-02   3.93095e+02   3.94600e+02
          3647   3.64700e-01   2.74911e-02   3.93198e+02   3.94700e+02
          3648   3.64800e-01   2.73840e-02   3.93296e+02   3.94800e+02
          3649   3.64900e-01   2.72760e-02   3.93395e+02   3.94900e+02
          3650   3.65000e-01   2.71668e-02   3.93497e+02   3.95000e+02
          3651   3.65100e-01   2.70574e-02   3.93595e+02   3.95100e+02
          3652   3.65200e-01   2.69477e-02   3.93698e+02   3.95200e+02
          3653   3.65300e-01   2.68369e-02   3.93794e+02   3.95300e+02
          3654   3.65400e-01   2.67258e-02   3.93894e+02   3.95400e+02
          3655   3.65500e-01   2.66156e-02   3.93996e+02   3.95500e+02
          3656   3.65600e-01   2.65048e-02   3.94096e+02   3.95600e+02
          3657   3.65700e-01   2.63934e-02   3.94195e+02   3.95700e+02
          3658   3.65800e-01   2.62804e-02   3.94296e+02   3.95800e+02
          3659   3.65900e-01   2.61655e-02   3.94394e+02   3.95900e+02
          3660   3.66000e-01   2.60500e-02   3.94495e+02   3.96000e+02
          3661   3.66100e-01   2.59331e-02   3.94596e+02   3.96100e+02
          3662   3.66200e-01   2.58148e-02   3.94697e+02   3.96200e+02
          3663   3.66300e-01   2.56932e-02   3.94794e+02   3.96300e+02
          3664   3.66400e-01   2.55690e-02   3.94895e+02   3.96400e+02
          3665   3.66500e-01   2.54443e-02   3.94995e+02   3.96500e+02
          3666   3.66600e-01   2.53194e-02   3.95095e+02   3.96600e+02
          3667   3.66700e-01   2.51939e-02   3.95196e+02   3.96700e+02
          3668   3.66800e-01   2.50696e-02   3.95294e+02   3.96800e+02
          3669   3.66900e-01   2.49465e-02   3.95393e+02   3.96900e+02
          3670   3.67000e-01   2.48247e-02   3.95493e+02   3.97000e+02
          3671   3.67100e-01   2.47034e-02   3.95591e+02   3.97100e+02
          3672   3.67200e-01   2.45836e-02   3.95695e+02   3.97200e+02
          3673   3.67300e-01   2.44661e-02   3.95791e+02   3.97300e+02
          3674   3.67400e-01   2.43522e-02   3.95892e+02   3.97400e+02
          3675   3.67500e-01   2.42426e-02   3.95993e+02   3.97500e+02
          3676   3.67600e-01   2.41366e-02   3.96095e+02   3.97600e+02
          3677   3.67700e-01   2.40322e-02   3.96192e+02   3.97700e+02
          3678   3.67800e-01   2.39288e-02   3.96294e+02   3.97800e+02
          3679   3.67900e-01   2.38272e-02   3.96392e+02   3.97900e+02
          3680   3.68000e-01   2.37259e-02   3.96493e+02   3.98000e+02
          3681   3.68100e-01   2.36256e-02   3.96593e+02   3.98100e+02
          3682   3.68200e-01   2.35247e-02   3.96690e+02   3.98200e+02
          3683   3.68300e-01   2.34236e-02   3.96790e+02   3.98300e+02
          3684   3.68400e-01   2.33227e-02   3.96893e+02   3.98400e+02
          3685   3.68500e-01   2.32227e-02   3.96994e+02   3.98500e+02
          3686   3.68600e-01   2.31236e-02   3.97093e+02   3.98600e+02
          3687   3.68700e-01   2.30240e-02   3.97193e+02   3.98700e+02
          3688   3.68800e-01   2.29237e-02   3.97292e+02   3.98800e+02
          3689   3.68900e-01   2.28212e-02   3.97392e+02   3.98900e+02
          3690   3.69000e-01   2.27174e-02   3.97493e+02   3.99000e+02
          3691   3.69100e-01   2.26105e-02   3.97590e+02   3.99100e+02
          3692   3.69200e-01   2.25011e-02   3.97692e+02   3.99200e+02
          3693   3.69300e-01   2.23894e-02   3.97789e+02   3.99300e+02
          3694   3.69400e-01   2.22766e-02   3.97891e+02   3.99400e+02
          3695   3.69500e-01   2.21637e-02   3.97993e+02   3.99500e+02
          3696   3.69600e-01   2.20503e-02   3.98092e+02   3.99600e+02
          3697   3.69700e-01   2.19379e-02   3.98190e+02   3.99700e+02
          3698   3.69800e-01   2.18267e-02   3.98293e+02   3.99800e+02
          3699   3.69900e-01   2.17168e-02   3.98392e+02   3.99900e+02
          3700   3.70000e-01   2.16087e-02   3.98493e+02   4.00000e+02
          3701   3.70100e-01   2.15014e-02   3.98593e+02   4.00100e+02
          3702   3.70200e-01   2.13953e-02   3.98690e+02   4.00200e+02
          3703   3.70300e-01   2.12905e-02   3.98792e+02   4.00300e+02
          3704   3.70400e-01   2.11878e-02   3.98891e+02   4.00400e+02
          3705   3.70500e-01   2.10868e-02   3.98992e+02   4.00500e+02
          3706   3.70600e-01   2.09864e-02   3.99090e+02   4.00600e+02
          3707   3.70700e-01   2.08866e-02   3.99187e+02   4.00700e+02
          3708   3.70800e-01   2.07884e-02   3.99291e+02   4.00800e+02
          3709   3.70900e-01   2.06916e-02   3.99392e+02   4.00900e+02
          3710   3.71000e-01   2.05958e-02   3.99491e+02   4.01000e+02
          3711   3.71100e-01   2.04997e-02   3.99589e+02   4.01100e+02
          3712   3.71200e-01   2.04037e-02   3.99690e+02   4.01200e+02
          3713   3.71300e-01   2.03055e-02   3.99790e+02   4.01300e+02
          3714   3.71400e-01   2.02059e-02   3.99890e+02   4.01400e+02
          3715   3.71500e-01   2.01040e-02   3.99991e+02   4.01500e+02
          3716   3.71600e-01   2.00003e-02   4.00090e+02   4.01600e+02
          3717   3.71700e-01   1.98948e-02   4.00188e+02   4.01700e+02
          3718   3.71800e-01   1.97899e-02   4.00290e+02   4.01800e+02
          3719   3.71900e-01   1.96851e-02   4.00392e+02   4.01900e+02
          3720   3.72000e-01   1.95800e-02   4.00490e+02   4.02000e+02
          3721   3.72100e-01   1.94737e-02   4.00589e+02   4.02100e+02
          3722   3.72200e-01   1.93672e-02   4.00688e+02   4.02200e+02
          3723   3.72300e-01   1.92614e-02   4.00788e+02   4.02300e+02
          3724   3.72400e-01   1.91569e-02   4.00891e+02   4.02400e+02
          3725   3.72500e-01   1.90523e-02   4.00990e+02   4.02500e+02
          3726   3.72600e-01   1.89468e-02   4.01087e+02   4.02600e+02
          3727   3.72700e-01   1.88406e-02   4.01189e+02   4.02700e+02
          3728   3.72800e-01   1.87340e-02   4.01290e+02   4.02800e+02
          3729   3.72900e-01   1.86279e-02   4.01391e+02   4.02900e+02
          3730   3.73000e-01   1.85229e-02   4.01489e+02   4.03000e+02
          3731   3.73100e-01   1.84195e-02   4.01588e+02   4.03100e+02
          3732   3.73200e-01   1.83174e-02   4.01687e+02   4.03200e+02
          3733   3.73300e-01   1.82168e-02   4.01790e+02   4.03300e+02
          3734   3.73400e-01   1.81163e-02   4.01889e+02   4.03400e+02
          3735   3.73500e-01   1.80160e-02   4.01989e+02   4.03500e+02
          3736   3.73600e-01   1.79165e-02   4.02085e+02   4.03600e+02
          3737   3.73700e-01   1.78192e-02   4.02187e+02   4.03700e+02
          3738   3.73800e-01   1.77233e-02   4.02291e+02   4.03800e+02
          3739   3.73900e-01   1.76278e-02   4.02386e+02   4.03900e+02
          3740   3.74000e-01   1.75334e-02   4.02486e+02   4.04000e+02
          3741   3.74100e-01   1.74398e-02   4.02588e+02   4.04100e+02
          3742   3.74200e-01   1.73477e-02   4.02687e+02   4.04200e+02
          3743   3.74300e-01   1.72564e-02   4.02788e+02   4.04300e+02
          3744   3.74400e-01   1.71657e-02   4.02888e+02   4.04400e+02
          3745   3.74500e-01   1.70746e-02   4.02989e+02   4.04500e+02
          3746   3.74600e-01   1.69830e-02   4.03088e+02   4.04600e+02
          3747   3.74700e-01   1.68917e-02   4.03188e+02   4.04700e+02
          3748   3.74800e-01   1.67994e-02   4.03286e+02   4.04800e+02
          3749   3.74900e-01   1.67069e-02   4.03385e+02   4.04900e+02
          3750   3.75000e-01   1.66129e-02   4.03487e+02   4.05000e+02
          3751   3.75100e-01   1.65173e-02   4.03586e+02   4.05100e+02
          3752   3.75200e-01   1.64204e-02   4.03688e+02   4.05200e+02
          3753   3.75300e-01   1.63226e-02   4.03788e+02   4.05300e+02
          3754   3.75400e-01   1.62245e-02   4.03887e+02   4.05400e+02
          3755   3.75500e-01   1.61270e-02   4.03986e+02   4.05500e+02
          3756   3.75600e-01   1.60315e-02   4.04085e+02   4.05600e+02
          3757   3.75700e-01   1.59384e-02   4.04186e+02   4.05700e+02
          3758   3.75800e-01   1.58485e-02   4.04285e+02   4.05800e+02
          3759   3.75900e-01   1.57609e-02   4.04387e+02   4.05900e+02
          3760   3.76000e-01   1.56746e-02   4.04487e+02   4.06000e+02
          3761   3.76100e-01   1.55861e-02   4.04585e+02   4.06100e+02
          3762   3.76200e-01   1.54984e-02   4.04686e+02   4.06200e+02
          3763   3.76300e-01   1.54097e-02   4.04787e+02   4.06300e+02
          3764   3.76400e-01   1.53213e-02   4.04886e+02   4.06400e+02
          3765   3.76500e-01   1.52318e-02   4.04984e+02   4.06500e+02
          3766   3.76600e-01   1.51436e-02   4.05085e+02   4.06600e+02
          3767   3.76700e-01   1.50576e-02   4.05187e+02   4.06700e+02
          3768   3.76800e-01   1.49713e-02   4.05287e+02   4.06800e+02
          3769   3.76900e-01   1.48849e-02   4.05384e+02   4.06900e+02
          3770   3.77000e-01   1.47977e-02   4.05485e+02   4.07000e+02
          3771   3.77100e-01   1.47095e-02   4.05584e+02   4.07100e+02
          3772   3.77200e-01   1.46189e-02   4.05685e+02   4.07200e+02
          3773   3.77300e-01   1.45278e-02   4.05785e+02   4.07300e+02
          3774   3.77400e-01   1.44358e-02   4.05883e+02   4.07400e+02
          3775   3.77500e-01   1.43423e-02   4.05984e+02   4.07500e+02
          3776   3.77600e-01   1.42479e-02   4.06084e+02   4.07600e+02
          3777   3.77700e-01   1.41544e-02   4.06186e+02   4.07700e+02
          3778   3.77800e-01   1.40567e-02   4.06284e+02   4.07800e+02
          3779   3.77900e-01   1.39594e-02   4.06385e+02   4.07900e+02
          3780   3.78000e-01   1.38621e-02   4.06484e+02   4.08000e+02
          3781   3.78100e-01   1.37610e-02   4.06584e+02   4.08100e+02
          3782   3.78200e-01   1.36609e-02   4.06683e+02   4.08200e+02
          3783   3.78300e-01   1.35603e-02   4.06784e+02   4.08300e+02
          3784   3.78400e-01   1.34597e-02   4.06883e+02   4.08400e+02
          3785   3.78500e-01   1.33581e-02   4.06983e+02   4.08500e+02
          3786   3.78600e-01   1.32546e-02   4.07082e+02   4.08600e+02
          3787   3.78700e-01   1.31526e-02   4.07186e+02   4.08700e+02
          3788   3.78800e-01   1.30520e-02   4.07285e+02   4.08800e+02
          3789   3.78900e-01   1.29499e-02   4.07384e+02   4.08900e+02
          3790   3.79000e-01   1.28517e-02   4.07482e+02   4.09000e+02
          3791   3.79100e-01   1.27535e-02   4.07584e+02   4.09100e+02
          3792   3.79200e-01   1.26524e-02   4.07682e+02   4.09200e+02
          3793   3.79300e-01   1.25542e-02   4.07782e+02   4.09300e+02
          3794   3.79400e-01   1.24588e-02   4.07881e+02   4.09400e+02
          3795   3.79500e-01   1.23577e-02   4.07982e+02   4.09500e+02
          3796   3.79600e-01   1.22585e-02   4.08084e+02   4.09600e+02
          3797   3.79700e-01   1.21555e-02   4.08184e+02   4.09700e+02
          3798   3.79800e-01   1.20506e-02   4.08282e+02   4.09800e+02
          3799   3.79900e-01   1.19457e-02   4.08379e+02   4.09900e+02
          3800   3.80000e-01   1.18361e-02   4.08481e+02   4.10000e+02
          3801   3.80100e-01   1.17283e-02   4.08583e+02   4.10100e+02
          3802   3.80200e-01   1.16177e-02   4.08682e+02   4.10200e+02
          3803   3.80300e-01   1.15042e-02   4.08782e+02   4.10300e+02
          3804   3.80400e-01   1.13926e-02   4.08880e+02   4.10400e+02
          3805   3.80500e-01   1.12782e-02   4.08979e+02   4.10500e+02
          3806   3.80600e-01   1.11637e-02   4.09081e+02   4.10600e+02
          3807   3.80700e-01   1.10474e-02   4.09184e+02   4.10700e+02
          3808   3.80800e-01   1.09291e-02   4.09280e+02   4.10800e+02
          3809   3.80900e-01   1.08156e-02   4.09382e+02   4.10900e+02
          3810   3.81000e-01   1.06983e-02   4.09479e+02   4.11000e+02
          3811   3.81100e-01   1.05762e-02   4.09582e+02   4.11100e+02
          3812   3.81200e-01   1.04599e-02   4.09684e+02   4.11200e+02
          3813   3.81300e-01   1.03340e-02   4.09781e+02   4.11300e+02
          3814   3.81400e-01   1.02081e-02   4.09880e+02   4.11400e+02
          3815   3.81500e-01   1.00842e-02   4.09982e+02   4.11500e+02
          3816   3.81600e-01   9.95445e-03   4.10080e+02   4.11600e+02
          3817   3.81700e-01   9.82857e-03   4.10181e+02   4.11700e+02
          3818   3.81800e-01   9.69887e-03   4.10281e+02   4.11800e+02
          3819   3.81900e-01   9.57108e-03   4.10381e+02   4.11900e+02
          3820   3.82000e-01   9.43947e-03   4.10481e+02   4.12000e+02
          3821   3.82100e-01   9.30595e-03   4.10581e+02   4.12100e+02
          3822   3.82200e-01   9.17625e-03   4.10681e+02   4.12200e+02
          3823   3.82300e-01   9.04274e-03   4.10778e+02   4.12300e+02
          3824   3.82400e-01   8.91113e-03   4.10878e+02   4.12400e+02
          3825   3.82500e-01   8.77762e-03   4.10977e+02   4.12500e+02
          3826   3.82600e-01   8.63457e-03   4.11080e+02   4.12600e+02
          3827   3.82700e-01   8.48770e-03   4.11178e+02   4.12700e+02
          3828   3.82800e-01   8.34274e-03   4.11280e+02   4.12800e+02
          3829   3.82900e-01   8.18825e-03   4.11377e+02   4.12900e+02
          3830   3.83000e-01   8.03757e-03   4.11478e+02   4.13000e+02
          3831   3.83100e-01   7.89070e-03   4.11579e+02   4.13100e+02
          3832   3.83200e-01   7.73430e-03   4.11680e+02   4.13200e+02
          3833   3.83300e-01   7.57408e-03   4.11777e+02   4.13300e+02
          3834   3.83400e-01   7.41959e-03   4.11879e+02   4.13400e+02
          3835   3.83500e-01   7.27081e-03   4.11980e+02   4.13500e+02
          3836   3.83600e-01   7.11250e-03   4.12078e+02   4.13600e+02
          3837   3.83700e-01   6.95992e-03   4.12180e+02   4.13700e+02
          3838   3.83800e-01   6.80351e-03   4.12277e+02   4.13800e+02
          3839   3.83900e-01   6.64139e-03   4.12377e+02   4.13900e+02
          3840   3.84000e-01   6.46973e-03   4.12479e+02   4.14000e+02
          3841   3.84100e-01   6.29425e-03   4.12580e+02   4.14100e+02
          3842   3.84200e-01   6.12259e-03   4.12679e+02   4.14200e+02
          3843   3.84300e-01   5.94711e-03   4.12778e+02   4.14300e+02
          3844   3.84400e-01   5.76401e-03   4.12878e+02   4.14400e+02
          3845   3.84500e-01   5.58090e-03   4.12976e+02   4.14500e+02
          3846   3.84600e-01   5.39780e-03   4.13078e+02   4.14600e+02
          3847   3.84700e-01   5.21851e-03   4.13178e+02   4.14700e+02
          3848   3.84800e-01   5.02396e-03   4.13276e+02   4.14800e+02
          3849   3.84900e-01   4.82559e-03   4.13377e+02   4.14900e+02
          3850   3.85000e-01   4.61960e-03   4.13479e+02   4.15000e+02
          3851   3.85100e-01   4.40979e-03   4.13578e+02   4.15100e+02
          3852   3.85200e-01   4.19617e-03   4.13676e+02   4.15200e+02
          3853   3.85300e-01   3.97491e-03   4.13777e+02   4.15300e+02
          3854   3.85400e-01   3.74603e-03   4.13875e+02   4.15400e+02
          3855   3.85500e-01   3.51715e-03   4.13976e+02   4.15500e+02
          3856   3.85600e-01   3.26920e-03   4.14076e+02   4.15600e+02
          3857   3.85700e-01   3.02887e-03   4.14176e+02   4.15700e+02
          3858   3.85800e-01   2.78091e-03   4.14277e+02   4.15800e+02
          3859   3.85900e-01   2.51770e-03   4.14375e+02   4.15900e+02
          3860   3.86000e-01   2.26593e-03   4.14478e+02   4.16000e+02
          3861   3.86100e-01   1.99890e-03   4.14577e+02   4.16100e+02
          3862   3.86200e-01   1.74713e-03   4.14678e+02   4.16200e+02
          3863   3.86300e-01   1.48392e-03   4.14776e+02   4.16300e+02
          3864   3.86400e-01   1.22070e-03   4.14876e+02   4.16400e+02
          3865   3.86500e-01   9.49860e-04   4.14977e+02   4.16500e+02
          3866   3.86600e-01   6.63757e-04   4.15077e+02   4.16600e+02
          3867   3.86700e-01   3.81470e-04   4.15177e+02   4.16700e+02
          3868   3.86800e-01   9.91821e-05   4.15277e+02   4.16800e+02
          3869   3.86900e-01  -1.98364e-04   4.15375e+02   4.16900e+02
          3870   3.87000e-01  -5.03540e-04   4.15476e+02   4.17000e+02
          3871   3.87100e-01  -8.08716e-04   4.15576e+02   4.17100e+02
          3872   3.87200e-01  -1.13678e-03   4.15676e+02   4.17200e+02
          3873   3.87300e-01  -1.46484e-03   4.15775e+02   4.17300e+02
          3874   3.87400e-01  -1.80817e-03   4.15874e+02   4.17400e+02
          3875   3.87500e-01  -2.15149e-03   4.15973e+02   4.17500e+02
          3876   3.87600e-01  -2.50244e-03   4.16077e+02   4.17600e+02
          3877   3.87700e-01  -2.86102e-03   4.16174e+02   4.17700e+02
          3878   3.87800e-01  -3.24249e-03   4.16275e+02   4.17800e+02
          3879   3.87900e-01  -3.62396e-03   4.16374e+02   4.17900e+02
          3880   3.88000e-01  -4.02832e-03   4.16475e+02   4.18000e+02
          3881   3.88100e-01  -4.43268e-03   4.16577e+02   4.18100e+02
          3882   3.88200e-01  -4.82941e-03   4.16676e+02   4.18200e+02
          3883   3.88300e-01  -5.24139e-03   4.16773e+02   4.18300e+02
          3884   3.88400e-01  -5.65338e-03   4.16874e+02   4.18400e+02
          3885   3.88500e-01  -6.08063e-03   4.16975e+02   4.18500e+02
          3886   3.88600e-01  -6.50024e-03   4.17075e+02   4.18600e+02
          3887   3.88700e-01  -6.94275e-03   4.17174e+02   4.18700e+02
          3888   3.88800e-01  -7.37000e-03   4.17275e+02   4.18800e+02
          3889   3.88900e-01  -7.82013e-03   4.17374e+02   4.18900e+02
          3890   3.89000e-01  -8.27789e-03   4.17474e+02   4.19000e+02
          3891   3.89100e-01  -8.74329e-03   4.17575e+02   4.19100e+02
          3892   3.89200e-01  -9.20105e-03   4.17673e+02   4.19200e+02
          3893   3.89300e-01  -9.67407e-03   4.17772e+02   4.19300e+02
          3894   3.89400e-01  -1.01395e-02   4.17872e+02   4.19400e+02
          3895   3.89500e-01  -1.06277e-02   4.17973e+02   4.19500e+02
          3896   3.89600e-01  -1.11084e-02   4.18074e+02   4.19600e+02
          3897   3.89700e-01  -1.16272e-02   4.18175e+02   4.19700e+02
          3898   3.89800e-01  -1.21078e-02   4.18274e+02   4.19800e+02
          3899   3.89900e-01  -1.26266e-02   4.18374e+02   4.19900e+02
          3900   3.90000e-01  -1.31378e-02   4.18477e+02   4.20000e+02
          3901   3.90100e-01  -1.36719e-02   4.18576e+02   4.20100e+02
          3902   3.90200e-01  -1.42212e-02   4.18674e+02   4.20200e+02
          3903   3.90300e-01  -1.47781e-02   4.18773e+02   4.20300e+02
          3904   3.90400e-01  -1.53427e-02   4.18874e+02   4.20400e+02
          3905   3.90500e-01  -1.59073e-02   4.18974e+02   4.20500e+02
          3906   3.90600e-01  -1.64719e-02   4.19073e+02   4.20600e+02
          3907   3.90700e-01  -1.70975e-02   4.19173e+02   4.20700e+02
          3908   3.90800e-01  -1.77078e-02   4.19274e+02   4.20800e+02
          3909   3.90900e-01  -1.83105e-02   4.19374e+02   4.20900e+02
          3910   3.91000e-01  -1.89438e-02   4.19475e+02   4.21000e+02
          3911   3.91100e-01  -1.95923e-02   4.19576e+02   4.21100e+02
          3912   3.91200e-01  -2.02484e-02   4.19673e+02   4.21200e+02
          3913   3.91300e-01  -2.09351e-02   4.19773e+02   4.21300e+02
          3914   3.91400e-01  -2.16064e-02   4.19871e+02   4.21400e+02
          3915   3.91500e-01  -2.22931e-02   4.19970e+02   4.21500e+02
          3916   3.91600e-01  -2.29797e-02   4.20073e+02   4.21600e+02
          3917   3.91700e-01  -2.37122e-02   4.20171e+02   4.21700e+02
          3918   3.91800e-01  -2.44293e-02   4.20271e+02   4.21800e+02
          3919   3.91900e-01  -2.51770e-02   4.20371e+02   4.21900e+02
          3920   3.92000e-01  -2.59399e-02   4.20471e+02   4.22000e+02
          3921   3.92100e-01  -2.67029e-02   4.20572e+02   4.22100e+02
          3922   3.92200e-01  -2.74811e-02   4.20672e+02   4.22200e+02
          3923   3.92300e-01  -2.83051e-02   4.20772e+02   4.22300e+02
          3924   3.92400e-01  -2.91138e-02   4.20871e+02   4.22400e+02
          3925   3.92500e-01  -2.99225e-02   4.20972e+02   4.22500e+02
          3926   3.92600e-01  -3.07922e-02   4.21071e+02   4.22600e+02
          3927   3.92700e-01  -3.16620e-02   4.21173e+02   4.22700e+02
          3928   3.92800e-01  -3.25775e-02   4.21271e+02   4.22800e+02
          3929   3.92900e-01  -3.34625e-02   4.21369e+02   4.22900e+02
          3930   3.93000e-01  -3.43933e-02   4.21473e+02   4.23000e+02
          3931   3.93100e-01  -3.53394e-02   4.21571e+02   4.23100e+02
          3932   3.93200e-01  -3.63007e-02   4.21671e+02   4.23200e+02
          3933   3.93300e-01  -3.73230e-02   4.21772e+02   4.23300e+02
          3934   3.93400e-01  -3.83453e-02   4.21869e+02   4.23400e+02
          3935   3.93500e-01  -3.93829e-02   4.21970e+02   4.23500e+02
          3936   3.93600e-01  -4.04663e-02   4.22070e+02   4.23600e+02
          3937   3.93700e-01  -4.15344e-02   4.22170e+02   4.23700e+02
          3938   3.93800e-01  -4.26788e-02   4.22270e+02   4.23800e+02
          3939   3.93900e-01  -4.38385e-02   4.22369e+02   4.23900e+02
          3940   3.94000e-01  -4.49677e-02   4.22469e+02   4.24000e+02
          3941   3.94100e-01  -4.62189e-02   4.22573e+02   4.24100e+02
          3942   3.94200e-01  -4.74701e-02   4.22672e+02   4.24200e+02
          3943   3.94300e-01  -4.87061e-02   4.22769e+02   4.24300e+02
          3944   3.94400e-01  -5.00031e-02   4.22869e+02   4.24400e+02
          3945   3.94500e-01  -5.13611e-02   4.22969e+02   4.24500e+02
          3946   3.94600e-01  -5.27344e-02   4.23070e+02   4.24600e+02
          3947   3.94700e-01  -5.41077e-02   4.23168e+02   4.24700e+02
          3948   3.94800e-01  -5.55267e-02   4.23266e+02   4.24800e+02
          3949   3.94900e-01  -5.69611e-02   4.23370e+02   4.24900e+02
          3950   3.95000e-01  -5.84106e-02   4.23470e+02   4.25000e+02
          3951   3.95100e-01  -5.98755e-02   4.23570e+02   4.25100e+02
          3952   3.95200e-01  -6.13861e-02   4.23669e+02   4.25200e+02
          3953   3.95300e-01  -6.28662e-02   4.23769e+02   4.25300e+02
          3954   3.95400e-01  -6.43768e-02   4.23869e+02   4.25400e+02
          3955   3.95500e-01  -6.59637e-02   4.23967e+02   4.25500e+02
          3956   3.95600e-01  -6.74744e-02   4.24069e+02   4.25600e+02
          3957   3.95700e-01  -6.90613e-02   4.24168e+02   4.25700e+02
          3958   3.95800e-01  -7.06482e-02   4.24268e+02   4.25800e+02
          3959   3.95900e-01  -7.22198e-02   4.24369e+02   4.25900e+02
          3960   3.96000e-01  -7.38220e-02   4.24467e+02   4.26000e+02
          3961   3.96100e-01  -7.54089e-02   4.24571e+02   4.26100e+02
          3962   3.96200e-01  -7.70264e-02   4.24670e+02   4.26200e+02
          3963   3.96300e-01  -7.86591e-02   4.24769e+02   4.26300e+02
          3964   3.96400e-01  -8.03070e-02   4.24869e+02   4.26400e+02
          3965   3.96500e-01  -8.19855e-02   4.24969e+02   4.26500e+02
          3966   3.96600e-01  -8.37250e-02   4.25068e+02   4.26600e+02
          3967   3.96700e-01  -8.53882e-02   4.25171e+02   4.26700e+02
          3968   3.96800e-01  -8.71429e-02   4.25269e+02   4.26800e+02
          3969   3.96900e-01  -8.89130e-02   4.25365e+02   4.26900e+02
          3970   3.97000e-01  -9.07288e-02   4.25468e+02   4.27000e+02
          3971   3.97100e-01  -9.26514e-02   4.25571e+02   4.27100e+02
          3972   3.97200e-01  -9.44519e-02   4.25667e+02   4.27200e+02
          3973   3.97300e-01  -9.64661e-02   4.25767e+02   4.27300e+02
          3974   3.97400e-01  -9.84802e-02   4.25868e+02   4.27400e+02
          3975   3.97500e-01  -1.00525e-01   4.25965e+02   4.27500e+02
          3976   3.97600e-01  -1.02631e-01   4.26068e+02   4.27600e+02
          3977   3.97700e-01  -1.04889e-01   4.26169e+02   4.27700e+02
          3978   3.97800e-01  -1.07025e-01   4.26268e+02   4.27800e+02
          3979   3.97900e-01  -1.09344e-01   4.26367e+02   4.27900e+02
          3980   3.98000e-01  -1.11725e-01   4.26466e+02   4.28000e+02
          3981   3.98100e-01  -1.14166e-01   4.26566e+02   4.28100e+02
          3982   3.98200e-01  -1.16669e-01   4.26667e+02   4.28200e+02
          3983   3.98300e-01  -1.19232e-01   4.26767e+02   4.28300e+02
          3984   3.98400e-01  -1.21887e-01   4.26865e+02   4.28400e+02
          3985   3.98500e-01  -1.24634e-01   4.26965e+02   4.28500e+02
          3986   3.98600e-01  -1.27350e-01   4.27065e+02   4.28600e+02
          3987   3.98700e-01  -1.30219e-01   4.27166e+02   4.28700e+02
          3988   3.98800e-01  -1.33118e-01   4.27266e+02   4.28800e+02
          3989   3.98900e-01  -1.36108e-01   4.27366e+02   4.28900e+02
          3990   3.99000e-01  -1.39160e-01   4.27466e+02   4.29000e+02
          3991   3.99100e-01  -1.42242e-01   4.27566e+02   4.29100e+02
          3992   3.99200e-01  -1.45401e-01   4.27665e+02   4.29200e+02
          3993   3.99300e-01  -1.48575e-01   4.27767e+02   4.29300e+02
          3994   3.99400e-01  -1.51886e-01   4.27864e+02   4.29400e+02
          3995   3.99500e-01  -1.55212e-01   4.27964e+02   4.29500e+02
          3996   3.99600e-01  -1.58569e-01   4.28065e+02   4.29600e+02
          3997   3.99700e-01  -1.61987e-01   4.28165e+02   4.29700e+02
          3998   3.99800e-01  -1.65421e-01   4.28267e+02   4.29800e+02
          3999   3.99900e-01  -1.68930e-01   4.28365e+02   4.29900e+02
          4000   4.00000e-01  -1.72440e-01   4.28465e+02   4.30000e+02
          4001   4.00100e-01  -1.76025e-01   4.28563e+02   4.30100e+02
          4002   4.00200e-01  -1.79657e-01   4.28666e+02   4.30200e+02
          4003   4.00300e-01  -1.83319e-01   4.28766e+02   4.30300e+02
          4004   4.00400e-01  -1.87012e-01   4.28866e+02   4.30400e+02
          4005   4.00500e-01  -1.90704e-01   4.28963e+02   4.30500e+02
          4006   4.00600e-01  -1.94473e-01   4.29063e+02   4.30600e+02
          4007   4.00700e-01  -1.98227e-01   4.29165e+02   4.30700e+02
          4008   4.00800e-01  -2.01981e-01   4.29263e+02   4.30800e+02
          4009   4.00900e-01  -2.05811e-01   4.29365e+02   4.30900e+02
          4010   4.01000e-01  -2.09641e-01   4.29464e+02   4.31000e+02
          4011   4.01100e-01  -2.13501e-01   4.29563e+02   4.31100e+02
          4012   4.01200e-01  -2.17361e-01   4.29664e+02   4.31200e+02
          4013   4.01300e-01  -2.21237e-01   4.29765e+02   4.31300e+02
          4014   4.01400e-01  -2.25121e-01   4.29864e+02   4.31400e+02
          4015   4.01500e-01  -2.29012e-01   4.29964e+02   4.31500e+02
          4016   4.01600e-01  -2.32914e-01   4.30065e+02   4.31600e+02
          4017   4.01700e-01  -2.36816e-01   4.30163e+02   4.31700e+02
          4018   4.01800e-01  -2.40734e-01   4.30264e+02   4.31800e+02
          4019   4.01900e-01  -2.44654e-01   4.30365e+02   4.31900e+02
          4020   4.02000e-01  -2.48575e-01   4.30467e+02   4.32000e+02
          4021   4.02100e-01  -2.52500e-01   4.30565e+02   4.32100e+02
          4022   4.02200e-01  -2.56421e-01   4.30663e+02   4.32200e+02
          4023   4.02300e-01  -2.60343e-01   4.30765e+02   4.32300e+02
          4024   4.02400e-01  -2.64261e-01   4.30865e+02   4.32400e+02
          4025   4.02500e-01  -2.68158e-01   4.30963e+02   4.32500e+02
          4026   4.02600e-01  -2.72064e-01   4.31062e+02   4.32600e+02
          4027   4.02700e-01  -2.75940e-01   4.31164e+02   4.32700e+02
          4028   4.02800e-01  -2.79816e-01   4.31264e+02   4.32800e+02
          4029   4.02900e-01  -2.83669e-01   4.31365e+02   4.32900e+02
          4030   4.03000e-01  -2.87506e-01   4.31464e+02   4.33000e+02
          4031   4.03100e-01  -2.91336e-01   4.31564e+02   4.33100e+02
          4032   4.03200e-01  -2.95135e-01   4.31661e+02   4.33200e+02
          4033   4.03300e-01  -2.98897e-01   4.31762e+02   4.33300e+02
          4034   4.03400e-01  -3.02658e-01   4.31864e+02   4.33400e+02
          4035   4.03500e-01  -3.06381e-01   4.31964e+02   4.33500e+02
          4036   4.03600e-01  -3.10104e-01   4.32067e+02   4.33600e+02
          4037   4.03700e-01  -3.13782e-01   4.32165e+02   4.33700e+02
          4038   4.03800e-01  -3.17413e-01   4.32265e+02   4.33800e+02
          4039   4.03900e-01  -3.21030e-01   4.32363e+02   4.33900e+02
          4040   4.04000e-01  -3.24570e-01   4.32464e+02   4.34000e+02
          4041   4.04100e-01  -3.28125e-01   4.32565e+02   4.34100e+02
          4042   4.04200e-01  -3.31619e-01   4.32665e+02   4.34200e+02
          4043   4.04300e-01  -3.35083e-01   4.32764e+02   4.34300e+02
          4044   4.04400e-01  -3.38486e-01   4.32865e+02   4.34400e+02
          4045   4.04500e-01  -3.41858e-01   4.32964e+02   4.34500e+02
          4046   4.04600e-01  -3.45184e-01   4.33067e+02   4.34600e+02
          4047   4.04700e-01  -3.48511e-01   4.33165e+02   4.34700e+02
          4048   4.04800e-01  -3.51715e-01   4.33265e+02   4.34800e+02
          4049   4.04900e-01  -3.54858e-01   4.33364e+02   4.34900e+02
          4050   4.05000e-01  -3.58002e-01   4.33465e+02   4.35000e+02
          4051   4.05100e-01  -3.61115e-01   4.33566e+02   4.35100e+02
          4052   4.05200e-01  -3.64166e-01   4.33665e+02   4.35200e+02
          4053   4.05300e-01  -3.67096e-01   4.33762e+02   4.35300e+02
          4054   4.05400e-01  -3.69965e-01   4.33864e+02   4.35400e+02
          4055   4.05500e-01  -3.72833e-01   4.33964e+02   4.35500e+02
          4056   4.05600e-01  -3.75671e-01   4.34064e+02   4.35600e+02
          4057   4.05700e-01  -3.78357e-01   4.34166e+02   4.35700e+02
          4058   4.05800e-01  -3.81042e-01   4.34266e+02   4.35800e+02
          4059   4.05900e-01  -3.83606e-01   4.34366e+02   4.35900e+02
          4060   4.06000e-01  -3.86139e-01   4.34463e+02   4.36000e+02
          4061   4.06100e-01  -3.88580e-01   4.34564e+02   4.36100e+02
          4062   4.06200e-01  -3.90961e-01   4.34664e+02   4.36200e+02
          4063   4.06300e-01  -3.93280e-01   4.34766e+02   4.36300e+02
          4064   4.06400e-01  -3.95508e-01   4.34866e+02   4.36400e+02
          4065   4.06500e-01  -3.97644e-01   4.34964e+02   4.36500e+02
          4066   4.06600e-01  -3.99719e-01   4.35063e+02   4.36600e+02
          4067   4.06700e-01  -4.01733e-01   4.35164e+02   4.36700e+02
          4068   4.06800e-01  -4.03595e-01   4.35265e+02   4.36800e+02
          4069   4.06900e-01  -4.05426e-01   4.35365e+02   4.36900e+02
          4070   4.07000e-01  -4.07104e-01   4.35463e+02   4.37000e+02
          4071   4.07100e-01  -4.08722e-01   4.35564e+02   4.37100e+02
          4072   4.07200e-01  -4.10126e-01   4.35663e+02   4.37200e+02
          4073   4.07300e-01  -4.11530e-01   4.35763e+02   4.37300e+02
          4074   4.07400e-01  -4.12689e-01   4.35864e+02   4.37400e+02
          4075   4.07500e-01  -4.13788e-01   4.35961e+02   4.37500e+02
          4076   4.07600e-01  -4.14703e-01   4.36061e+02   4.37600e+02
          4077   4.07700e-01  -4.15436e-01   4.36160e+02   4.37700e+02
          4078   4.07800e-01  -4.16107e-01   4.36263e+02   4.37800e+02
          4079   4.07900e-01  -4.16595e-01   4.36363e+02   4.37900e+02
          4080   4.08000e-01  -4.16916e-01   4.36464e+02   4.38000e+02
          4081   4.08100e-01  -4.17130e-01   4.36559e+02   4.38100e+02
          4082   4.08200e-01  -4.17267e-01   4.36661e+02   4.38200e+02
          4083   4.08300e-01  -4.17313e-01   4.36760e+02   4.38300e+02
          4084   4.08400e-01  -4.17267e-01   4.36860e+02   4.38400e+02
          4085   4.08500e-01  -4.17206e-01   4.36961e+02   4.38500e+02
          4086   4.08600e-01  -4.17137e-01   4.37060e+02   4.38600e+02
          4087   4.08700e-01  -4.17076e-01   4.37159e+02   4.38700e+02
          4088   4.08800e-01  -4.17068e-01   4.37259e+02   4.38800e+02
          4089   4.08900e-01  -4.17149e-01   4.37360e+02   4.38900e+02
          4090   4.09000e-01  -4.17301e-01   4.37461e+02   4.39000e+02
          4091   4.09100e-01  -4.17564e-01   4.37559e+02   4.39100e+02
          4092   4.09200e-01  -4.17950e-01   4.37657e+02   4.39200e+02
          4093   4.09300e-01  -4.18473e-01   4.37758e+02   4.39300e+02
          4094   4.09400e-01  -4.19147e-01   4.37859e+02   4.39400e+02
          4095   4.09500e-01  -4.19956e-01   4.37959e+02   4.39500e+02
          4096   4.09600e-01  -4.20929e-01   4.38059e+02   4.39600e+02
          4097   4.09700e-01  -4.22043e-01   4.38157e+02   4.39700e+02
          4098   4.09800e-01  -4.23332e-01   4.38256e+02   4.39800e+02
          4099   4.09900e-01  -4.24744e-01   4.38360e+02   4.39900e+02
          4100   4.10000e-01  -4.26300e-01   4.38459e+02   4.40000e+02
          4101   4.10100e-01  -4.28009e-01   4.38557e+02   4.40100e+02
          4102   4.10200e-01  -4.29817e-01   4.38655e+02   4.40200e+02
          4103   4.10300e-01  -4.31740e-01   4.38756e+02   4.40300e+02
          4104   4.10400e-01  -4.33792e-01   4.38858e+02   4.40400e+02
          4105   4.10500e-01  -4.35928e-01   4.38959e+02   4.40500e+02
          4106   4.10600e-01  -4.38141e-01   4.39058e+02   4.40600e+02
          4107   4.10700e-01  -4.40468e-01   4.39156e+02   4.40700e+02
          4108   4.10800e-01  -4.42863e-01   4.39256e+02   4.40800e+02
          4109   4.10900e-01  -4.45305e-01   4.39355e+02   4.40900e+02
          4110   4.11000e-01  -4.47838e-01   4.39457e+02   4.41000e+02
          4111   4.11100e-01  -4.50424e-01   4.39556e+02   4.41100e+02
          4112   4.11200e-01  -4.53049e-01   4.39658e+02   4.41200e+02
          4113   4.11300e-01  -4.55719e-01   4.39755e+02   4.41300e+02
          4114   4.11400e-01  -4.58466e-01   4.39857e+02   4.41400e+02
          4115   4.11500e-01  -4.61227e-01   4.39957e+02   4.41500e+02
          4116   4.11600e-01  -4.64012e-01   4.40056e+02   4.41600e+02
          4117   4.11700e-01  -4.66812e-01   4.40156e+02   4.41700e+02
          4118   4.11800e-01  -4.69666e-01   4.40255e+02   4.41800e+02
          4119   4.11900e-01  -4.72534e-01   4.40356e+02   4.41900e+02
          4120   4.12000e-01  -4.75399e-01   4.40457e+02   4.42000e+02
          4121   4.12100e-01  -4.78287e-01   4.40557e+02   4.42100e+02
          4122   4.12200e-01  -4.81171e-01   4.40656e+02   4.42200e+02
          4123   4.12300e-01  -4.84072e-01   4.40755e+02   4.42300e+02
          4124   4.12400e-01  -4.86963e-01   4.40854e+02   4.42400e+02
          4125   4.12500e-01  -4.89853e-01   4.40955e+02   4.42500e+02
          4126   4.12600e-01  -4.92741e-01   4.41055e+02   4.42600e+02
          4127   4.12700e-01  -4.95621e-01   4.41158e+02   4.42700e+02
          4128   4.12800e-01  -4.98489e-01   4.41254e+02   4.42800e+02
          4129   4.12900e-01  -5.01341e-01   4.41352e+02   4.42900e+02
          4130   4.13000e-01  -5.04177e-01   4.41453e+02   4.43000e+02
          4131   4.13100e-01  -5.06992e-01   4.41555e+02   4.43100e+02
          4132   4.13200e-01  -5.09781e-01   4.41653e+02   4.43200e+02
          4133   4.13300e-01  -5.12543e-01   4.41754e+02   4.43300e+02
          4134   4.13400e-01  -5.15282e-01   4.41854e+02   4.43400e+02
          4135   4.13500e-01  -5.17967e-01   4.41952e+02   4.43500e+02
          4136   4.13600e-01  -5.20630e-01   4.42054e+02   4.43600e+02
          4137   4.13700e-01  -5.23270e-01   4.42155e+02   4.43700e+02
          4138   4.13800e-01  -5.25833e-01   4.42253e+02   4.43800e+02
          4139   4.13900e-01  -5.28351e-01   4.42351e+02   4.43900e+02
          4140   4.14000e-01  -5.30823e-01   4.42451e+02   4.44000e+02
          4141   4.14100e-01  -5.33203e-01   4.42553e+02   4.44100e+02
          4142   4.14200e-01  -5.35522e-01   4.42654e+02   4.44200e+02
          4143   4.14300e-01  -5.37796e-01   4.42755e+02   4.44300e+02
          4144   4.14400e-01  -5.39993e-01   4.42854e+02   4.44400e+02
          4145   4.14500e-01  -5.42130e-01   4.42952e+02   4.44500e+02
          4146   4.14600e-01  -5.44174e-01   4.43053e+02   4.44600e+02
          4147   4.14700e-01  -5.46173e-01   4.43153e+02   4.44700e+02
          4148   4.14800e-01  -5.48096e-01   4.43256e+02   4.44800e+02
          4149   4.14900e-01  -5.49957e-01   4.43353e+02   4.44900e+02
          4150   4.15000e-01  -5.51788e-01   4.43454e+02   4.45000e+02
          4151   4.15100e-01  -5.53528e-01   4.43552e+02   4.45100e+02
          4152   4.15200e-01  -5.55298e-01   4.43655e+02   4.45200e+02
          4153   4.15300e-01  -5.56946e-01   4.43753e+02   4.45300e+02
          4154   4.15400e-01  -5.58563e-01   4.43855e+02   4.45400e+02
          4155   4.15500e-01  -5.60272e-01   4.43955e+02   4.45500e+02
          4156   4.15600e-01  -5.61890e-01   4.44054e+02   4.45600e+02
          4157   4.15700e-01  -5.63354e-01   4.44155e+02   4.45700e+02
          4158   4.15800e-01  -5.64941e-01   4.44257e+02   4.45800e+02
          4159   4.15900e-01  -5.66498e-01   4.44356e+02   4.45900e+02
          4160   4.16000e-01  -5.67963e-01   4.44456e+02   4.46000e+02
          4161   4.16100e-01  -5.69519e-01   4.44556e+02   4.46100e+02
          4162   4.16200e-01  -5.70953e-01   4.44655e+02   4.46200e+02
          4163   4.16300e-01  -5.72510e-01   4.44757e+02   4.46300e+02
          4164   4.16400e-01  -5.73944e-01   4.44855e+02   4.46400e+02
          4165   4.16500e-01  -5.75470e-01   4.44958e+02   4.46500e+02
          4166   4.16600e-01  -5.76904e-01   4.45059e+02   4.46600e+02
          4167   4.16700e-01  -5.78339e-01   4.45159e+02   4.46700e+02
          4168   4.16800e-01  -5.79712e-01   4.45258e+02   4.46800e+02
          4169   4.16900e-01  -5.81177e-01   4.45360e+02   4.46900e+02
          4170   4.17000e-01  -5.82520e-01   4.45464e+02   4.47000e+02
          4171   4.17100e-01  -5.83679e-01   4.45561e+02   4.47100e+02
          4172   4.17200e-01  -5.85083e-01   4.45664e+02   4.47200e+02
          4173   4.17300e-01  -5.86304e-01   4.45763e+02   4.47300e+02
          4174   4.17400e-01  -5.87402e-01   4.45864e+02   4.47400e+02
          4175   4.17500e-01  -5.88562e-01   4.45968e+02   4.47500e+02
          4176   4.17600e-01  -5.89722e-01   4.46067e+02   4.47600e+02
          4177   4.17700e-01  -5.90820e-01   4.46165e+02   4.47700e+02
          4178   4.17800e-01  -5.91675e-01   4.46266e+02   4.47800e+02
          4179   4.17900e-01  -5.92407e-01   4.46365e+02   4.47900e+02
          4180   4.18000e-01  -5.93262e-01   4.46468e+02   4.48000e+02
          4181   4.18100e-01  -5.93933e-01   4.46567e+02   4.48100e+02
          4182   4.18200e-01  -5.94666e-01   4.46665e+02   4.48200e+02
          4183   4.18300e-01  -5.95093e-01   4.46767e+02   4.48300e+02
          4184   4.18400e-01  -5.95520e-01   4.46865e+02   4.48400e+02
          4185   4.18500e-01  -5.95825e-01   4.46964e+02   4.48500e+02
          4186   4.18600e-01  -5.96008e-01   4.47063e+02   4.48600e+02
          4187   4.18700e-01  -5.96069e-01   4.47164e+02   4.48700e+02
          4188   4.18800e-01  -5.96130e-01   4.47262e+02   4.48800e+02
          4189   4.18900e-01  -5.95947e-01   4.47361e+02   4.48900e+02
          4190   4.19000e-01  -5.95764e-01   4.47463e+02   4.49000e+02
          4191   4.19100e-01  -5.95398e-01   4.47563e+02   4.49100e+02
          4192   4.19200e-01  -5.94971e-01   4.47662e+02   4.49200e+02
          4193   4.19300e-01  -5.94360e-01   4.47758e+02   4.49300e+02
          4194   4.19400e-01  -5.93872e-01   4.47859e+02   4.49400e+02
          4195   4.19500e-01  -5.93018e-01   4.47958e+02   4.49500e+02
          4196   4.19600e-01  -5.92102e-01   4.48059e+02   4.49600e+02
          4197   4.19700e-01  -5.91125e-01   4.48159e+02   4.49700e+02
          4198   4.19800e-01  -5.89905e-01   4.48255e+02   4.49800e+02
          4199   4.19900e-01  -5.88745e-01   4.48356e+02   4.49900e+02
          4200   4.20000e-01  -5.87402e-01   4.48457e+02   4.50000e+02
          4201   4.20100e-01  -5.85815e-01   4.48555e+02   4.50100e+02
          4202   4.20200e-01  -5.84473e-01   4.48655e+02   4.50200e+02
          4203   4.20300e-01  -5.82825e-01   4.48752e+02   4.50300e+02
          4204   4.20400e-01  -5.80688e-01   4.48852e+02   4.50400e+02
          4205   4.20500e-01  -5.78796e-01   4.48949e+02   4.50500e+02
          4206   4.20600e-01  -5.76843e-01   4.49053e+02   4.50600e+02
          4207   4.20700e-01  -5.74707e-01   4.49154e+02   4.50700e+02
          4208   4.20800e-01  -5.72327e-01   4.49249e+02   4.50800e+02
          4209   4.20900e-01  -5.70007e-01   4.49348e+02   4.50900e+02
          4210   4.21000e-01  -5.67383e-01   4.49450e+02   4.51000e+02
          4211   4.21100e-01  -5.64819e-01   4.49549e+02   4.51100e+02
          4212   4.21200e-01  -5.61951e-01   4.49648e+02   4.51200e+02
          4213   4.21300e-01  -5.59143e-01   4.49748e+02   4.51300e+02
          4214   4.21400e-01  -5.56152e-01   4.49846e+02   4.51400e+02
          4215   4.21500e-01  -5.53162e-01   4.49947e+02   4.51500e+02
          4216   4.21600e-01  -5.49805e-01   4.50045e+02   4.51600e+02
          4217   4.21700e-01  -5.46570e-01   4.50146e+02   4.51700e+02
          4218   4.21800e-01  -5.43091e-01   4.50247e+02   4.51800e+02
          4219   4.21900e-01  -5.39612e-01   4.50345e+02   4.51900e+02
          4220   4.22000e-01  -5.35889e-01   4.50443e+02   4.52000e+02
          4221   4.22100e-01  -5.32043e-01   4.50542e+02   4.52100e+02
          4222   4.22200e-01  -5.28259e-01   4.50644e+02   4.52200e+02
          4223   4.22300e-01  -5.24292e-01   4.50741e+02   4.52300e+02
          4224   4.22400e-01  -5.20081e-01   4.50842e+02   4.52400e+02
          4225   4.22500e-01  -5.15869e-01   4.50942e+02   4.52500e+02
          4226   4.22600e-01  -5.11475e-01   4.51041e+02   4.52600e+02
          4227   4.22700e-01  -5.07080e-01   4.51141e+02   4.52700e+02
          4228   4.22800e-01  -5.02563e-01   4.51241e+02   4.52800e+02
          4229   4.22900e-01  -4.97742e-01   4.51340e+02   4.52900e+02
          4230   4.23000e-01  -4.93042e-01   4.51438e+02   4.53000e+02
          4231   4.23100e-01  -4.88159e-01   4.51536e+02   4.53100e+02
          4232   4.23200e-01  -4.83215e-01   4.51639e+02   4.53200e+02
          4233   4.23300e-01  -4.78088e-01   4.51739e+02   4.53300e+02
          4234   4.23400e-01  -4.72900e-01   4.51840e+02   4.53400e+02
          4235   4.23500e-01  -4.67651e-01   4.51937e+02   4.53500e+02
          4236   4.23600e-01  -4.62158e-01   4.52036e+02   4.53600e+02
          4237   4.23700e-01  -4.56726e-01   4.52135e+02   4.53700e+02
          4238   4.23800e-01  -4.51111e-01   4.52238e+02   4.53800e+02
          4239   4.23900e-01  -4.45496e-01   4.52338e+02   4.53900e+02
          4240   4.24000e-01  -4.39697e-01   4.52437e+02   4.54000e+02
          4241   4.24100e-01  -4.33868e-01   4.52539e+02   4.54100e+02
          4242   4.24200e-01  -4.27887e-01   4.52634e+02   4.54200e+02
          4243   4.24300e-01  -4.21906e-01   4.52734e+02   4.54300e+02
          4244   4.24400e-01  -4.15771e-01   4.52836e+02   4.54400e+02
          4245   4.24500e-01  -4.09515e-01   4.52934e+02   4.54500e+02
          4246   4.24600e-01  -4.03290e-01   4.53037e+02   4.54600e+02
          4247   4.24700e-01  -3.96957e-01   4.53136e+02   4.54700e+02
          4248   4.24800e-01  -3.90579e-01   4.53233e+02   4.54800e+02
          4249   4.24900e-01  -3.84079e-01   4.53335e+02   4.54900e+02
          4250   4.25000e-01  -3.77518e-01   4.53435e+02   4.55000e+02
          4251   4.25100e-01  -3.70918e-01   4.53537e+02   4.55100e+02
          4252   4.25200e-01  -3.64265e-01   4.53637e+02   4.55200e+02
          4253   4.25300e-01  -3.57521e-01   4.53737e+02   4.55300e+02
          4254   4.25400e-01  -3.50742e-01   4.53835e+02   4.55400e+02
          4255   4.25500e-01  -3.43912e-01   4.53936e+02   4.55500e+02
          4256   4.25600e-01  -3.37044e-01   4.54034e+02   4.55600e+02
          4257   4.25700e-01  -3.30124e-01   4.54136e+02   4.55700e+02
          4258   4.25800e-01  -3.23166e-01   4.54237e+02   4.55800e+02
          4259   4.25900e-01  -3.16193e-01   4.54337e+02   4.55900e+02
          4260   4.26000e-01  -3.09204e-01   4.54435e+02   4.56000e+02
          4261   4.26100e-01  -3.02185e-01   4.54535e+02   4.56100e+02
          4262   4.26200e-01  -2.95135e-01   4.54636e+02   4.56200e+02
          4263   4.26300e-01  -2.88101e-01   4.54737e+02   4.56300e+02
          4264   4.26400e-01  -2.81036e-01   4.54838e+02   4.56400e+02
          4265   4.26500e-01  -2.74078e-01   4.54936e+02   4.56500e+02
          4266   4.26600e-01  -2.67029e-01   4.55036e+02   4.56600e+02
          4267   4.26700e-01  -2.60101e-01   4.55137e+02   4.56700e+02
          4268   4.26800e-01  -2.53143e-01   4.55238e+02   4.56800e+02
          4269   4.26900e-01  -2.46277e-01   4.55335e+02   4.56900e+02
          4270   4.27000e-01  -2.39441e-01   4.55440e+02   4.57000e+02
          4271   4.27100e-01  -2.32819e-01   4.55538e+02   4.57100e+02
          4272   4.27200e-01  -2.26074e-01   4.55635e+02   4.57200e+02
          4273   4.27300e-01  -2.19666e-01   4.55737e+02   4.57300e+02
          4274   4.27400e-01  -2.13257e-01   4.55839e+02   4.57400e+02
          4275   4.27500e-01  -2.07275e-01   4.55938e+02   4.57500e+02
          4276   4.27600e-01  -2.01172e-01   4.56037e+02   4.57600e+02
          4277   4.27700e-01  -1.95374e-01   4.56137e+02   4.57700e+02
          4278   4.27800e-01  -1.89880e-01   4.56240e+02   4.57800e+02
          4279   4.27900e-01  -1.84692e-01   4.56338e+02   4.57900e+02
          4280   4.28000e-01  -1.79626e-01   4.56438e+02   4.58000e+02
          4281   4.28100e-01  -1.74866e-01   4.56539e+02   4.58100e+02
          4282   4.28200e-01  -1.70471e-01   4.56636e+02   4.58200e+02
          4283   4.28300e-01  -1.66260e-01   4.56737e+02   4.58300e+02
          4284   4.28400e-01  -1.62292e-01   4.56838e+02   4.58400e+02
          4285   4.28500e-01  -1.58386e-01   4.56937e+02   4.58500e+02
          4286   4.28600e-01  -1.55029e-01   4.57039e+02   4.58600e+02
          4287   4.28700e-01  -1.51672e-01   4.57135e+02   4.58700e+02
          4288   4.28800e-01  -1.48499e-01   4.57237e+02   4.58800e+02
          4289   4.28900e-01  -1.45813e-01   4.57335e+02   4.58900e+02
          4290   4.29000e-01  -1.42883e-01   4.57439e+02   4.59000e+02
          4291   4.29100e-01  -1.40198e-01   4.57537e+02   4.59100e+02
          4292   4.29200e-01  -1.37756e-01   4.57637e+02   4.59200e+02
          4293   4.29300e-01  -1.35254e-01   4.57736e+02   4.59300e+02
          4294   4.29400e-01  -1.32996e-01   4.57837e+02   4.59400e+02
          4295   4.29500e-01  -1.30615e-01   4.57938e+02   4.59500e+02
          4296   4.29600e-01  -1.28296e-01   4.58037e+02   4.59600e+02
          4297   4.29700e-01  -1.26099e-01   4.58136e+02   4.59700e+02
          4298   4.29800e-01  -1.23901e-01   4.58236e+02   4.59800e+02
          4299   4.29900e-01  -1.21765e-01   4.58337e+02   4.59900e+02
          4300   4.30000e-01  -1.19629e-01   4.58434e+02   4.60000e+02
          4301   4.30100e-01  -1.17615e-01   4.58538e+02   4.60100e+02
          4302   4.30200e-01  -1.15662e-01   4.58639e+02   4.60200e+02
          4303   4.30300e-01  -1.13647e-01   4.58736e+02   4.60300e+02
          4304   4.30400e-01  -1.11755e-01   4.58835e+02   4.60400e+02
          4305   4.30500e-01  -1.09741e-01   4.58935e+02   4.60500e+02
          4306   4.30600e-01  -1.07910e-01   4.59036e+02   4.60600e+02
          4307   4.30700e-01  -1.06018e-01   4.59137e+02   4.60700e+02
          4308   4.30800e-01  -1.04187e-01   4.59238e+02   4.60800e+02
          4309   4.30900e-01  -1.02356e-01   4.59335e+02   4.60900e+02
          4310   4.31000e-01  -1.00647e-01   4.59433e+02   4.61000e+02
          4311   4.31100e-01  -9.89990e-02   4.59533e+02   4.61100e+02
          4312   4.31200e-01  -9.73206e-02   4.59637e+02   4.61200e+02
          4313   4.31300e-01  -9.57031e-02   4.59734e+02   4.61300e+02
          4314   4.31400e-01  -9.40857e-02   4.59839e+02   4.61400e+02
          4315   4.31500e-01  -9.25903e-02   4.59936e+02   4.61500e+02
          4316   4.31600e-01  -9.10339e-02   4.60034e+02   4.61600e+02
          4317   4.31700e-01  -8.96912e-02   4.60136e+02   4.61700e+02
          4318   4.31800e-01  -8.81958e-02   4.60237e+02   4.61800e+02
          4319   4.31900e-01  -8.68835e-02   4.60337e+02   4.61900e+02
          4320   4.32000e-01  -8.54797e-02   4.60434e+02   4.62000e+02
          4321   4.32100e-01  -8.41370e-02   4.60534e+02   4.62100e+02
          4322   4.32200e-01  -8.28552e-02   4.60634e+02   4.62200e+02
          4323   4.32300e-01  -8.16345e-02   4.60734e+02   4.62300e+02
          4324   4.32400e-01  -8.04138e-02   4.60837e+02   4.62400e+02
          4325   4.32500e-01  -7.92542e-02   4.60935e+02   4.62500e+02
          4326   4.32600e-01  -7.81250e-02   4.61034e+02   4.62600e+02
          4327   4.32700e-01  -7.69653e-02   4.61135e+02   4.62700e+02
          4328   4.32800e-01  -7.59277e-02   4.61234e+02   4.62800e+02
          4329   4.32900e-01  -7.48901e-02   4.61336e+02   4.62900e+02
          4330   4.33000e-01  -7.38831e-02   4.61436e+02   4.63000e+02
          4331   4.33100e-01  -7.29370e-02   4.61534e+02   4.63100e+02
          4332   4.33200e-01  -7.19910e-02   4.61632e+02   4.63200e+02
          4333   4.33300e-01  -7.10449e-02   4.61734e+02   4.63300e+02
          4334   4.33400e-01  -7.01599e-02   4.61834e+02   4.63400e+02
          4335   4.33500e-01  -6.93665e-02   4.61934e+02   4.63500e+02
          4336   4.33600e-01  -6.85120e-02   4.62037e+02   4.63600e+02
          4337   4.33700e-01  -6.76880e-02   4.62135e+02   4.63700e+02
          4338   4.33800e-01  -6.68640e-02   4.62234e+02   4.63800e+02
          4339   4.33900e-01  -6.61316e-02   4.62330e+02   4.63900e+02
          4340   4.34000e-01  -6.55212e-02   4.62436e+02   4.64000e+02
          4341   4.34100e-01  -6.48804e-02   4.62537e+02   4.64100e+02
          4342   4.34200e-01  -6.42395e-02   4.62635e+02   4.64200e+02
          4343   4.34300e-01  -6.37512e-02   4.62734e+02   4.64300e+02
          4344   4.34400e-01  -6.32019e-02   4.62835e+02   4.64400e+02
          4345   4.34500e-01  -6.27441e-02   4.62932e+02   4.64500e+02
          4346   4.34600e-01  -6.22864e-02   4.63034e+02   4.64600e+02
          4347   4.34700e-01  -6.19202e-02   4.63134e+02   4.64700e+02
          4348   4.34800e-01  -6.15845e-02   4.63235e+02   4.64800e+02
          4349   4.34900e-01  -6.12640e-02   4.63333e+02   4.64900e+02
          4350   4.35000e-01  -6.09741e-02   4.63432e+02   4.65000e+02
          4351   4.35100e-01  -6.07452e-02   4.63533e+02   4.65100e+02
          4352   4.35200e-01  -6.05164e-02   4.63634e+02   4.65200e+02
          4353   4.35300e-01  -6.03638e-02   4.63735e+02   4.65300e+02
          4354   4.35400e-01  -6.01959e-02   4.63834e+02   4.65400e+02
          4355   4.35500e-01  -6.01044e-02   4.63932e+02   4.65500e+02
          4356   4.35600e-01  -5.99823e-02   4.64034e+02   4.65600e+02
          4357   4.35700e-01  -5.98755e-02   4.64134e+02   4.65700e+02
          4358   4.35800e-01  -5.97687e-02   4.64235e+02   4.65800e+02
          4359   4.35900e-01  -5.96771e-02   4.64332e+02   4.65900e+02
          4360   4.36000e-01  -5.96161e-02   4.64433e+02   4.66000e+02
          4361   4.36100e-01  -5.95245e-02   4.64534e+02   4.66100e+02
          4362   4.36200e-01  -5.94635e-02   4.64633e+02   4.66200e+02
          4363   4.36300e-01  -5.93719e-02   4.64735e+02   4.66300e+02
          4364   4.36400e-01  -5.92804e-02   4.64833e+02   4.66400e+02
          4365   4.36500e-01  -5.91888e-02   4.64933e+02   4.66500e+02
          4366   4.36600e-01  -5.90820e-02   4.65032e+02   4.66600e+02
          4367   4.36700e-01  -5.90057e-02   4.65132e+02   4.66700e+02
          4368   4.36800e-01  -5.89142e-02   4.65236e+02   4.66800e+02
          4369   4.36900e-01  -5.87997e-02   4.65335e+02   4.66900e+02
          4370   4.37000e-01  -5.87006e-02   4.65433e+02   4.67000e+02
          4371   4.37100e-01  -5.85785e-02   4.65535e+02   4.67100e+02
          4372   4.37200e-01  -5.84564e-02   4.65629e+02   4.67200e+02
          4373   4.37300e-01  -5.83191e-02   4.65732e+02   4.67300e+02
          4374   4.37400e-01  -5.81741e-02   4.65834e+02   4.67400e+02
          4375   4.37500e-01  -5.80368e-02   4.65933e+02   4.67500e+02
          4376   4.37600e-01  -5.78766e-02   4.66030e+02   4.67600e+02
          4377   4.37700e-01  -5.77164e-02   4.66132e+02   4.67700e+02
          4378   4.37800e-01  -5.75714e-02   4.66232e+02   4.67800e+02
          4379   4.37900e-01  -5.74036e-02   4.66333e+02   4.67900e+02
          4380   4.38000e-01  -5.72433e-02   4.66434e+02   4.68000e+02
          4381   4.38100e-01  -5.70679e-02   4.66533e+02   4.68100e+02
          4382   4.38200e-01  -5.69000e-02   4.66632e+02   4.68200e+02
          4383   4.38300e-01  -5.67169e-02   4.66731e+02   4.68300e+02
          4384   4.38400e-01  -5.65643e-02   4.66832e+02   4.68400e+02
          4385   4.38500e-01  -5.63660e-02   4.66933e+02   4.68500e+02
          4386   4.38600e-01  -5.62019e-02   4.67034e+02   4.68600e+02
          4387   4.38700e-01  -5.60341e-02   4.67133e+02   4.68700e+02
          4388   4.38800e-01  -5.58472e-02   4.67230e+02   4.68800e+02
          4389   4.38900e-01  -5.56755e-02   4.67331e+02   4.68900e+02
          4390   4.39000e-01  -5.54924e-02   4.67429e+02   4.69000e+02
          4391   4.39100e-01  -5.53169e-02   4.67532e+02   4.69100e+02
          4392   4.39200e-01  -5.51300e-02   4.67634e+02   4.69200e+02
          4393   4.39300e-01  -5.49507e-02   4.67732e+02   4.69300e+02
          4394   4.39400e-01  -5.47676e-02   4.67832e+02   4.69400e+02
          4395   4.39500e-01  -5.45845e-02   4.67931e+02   4.69500e+02
          4396   4.39600e-01  -5.44052e-02   4.68031e+02   4.69600e+02
          4397   4.39700e-01  -5.42259e-02   4.68130e+02   4.69700e+02
          4398   4.39800e-01  -5.40543e-02   4.68231e+02   4.69800e+02
          4399   4.39900e-01  -5.38712e-02   4.68331e+02   4.69900e+02
          4400   4.40000e-01  -5.36995e-02   4.68431e+02   4.70000e+02
          4401   4.40100e-01  -5.35316e-02   4.68531e+02   4.70100e+02
          4402   4.40200e-01  -5.33676e-02   4.68633e+02   4.70200e+02
          4403   4.40300e-01  -5.31998e-02   4.68730e+02   4.70300e+02
          4404   4.40400e-01  -5.30319e-02   4.68829e+02   4.70400e+02
          4405   4.40500e-01  -5.28793e-02   4.68929e+02   4.70500e+02
          4406   4.40600e-01  -5.27115e-02   4.69031e+02   4.70600e+02
          4407   4.40700e-01  -5.25627e-02   4.69130e+02   4.70700e+02
          4408   4.40800e-01  -5.24101e-02   4.69231e+02   4.70800e+02
          4409   4.40900e-01  -5.22423e-02   4.69332e+02   4.70900e+02
          4410   4.41000e-01  -5.20878e-02   4.69429e+02   4.71000e+02
          4411   4.41100e-01  -5.19295e-02   4.69530e+02   4.71100e+02
          4412   4.41200e-01  -5.17788e-02   4.69628e+02   4.71200e+02
          4413   4.41300e-01  -5.16167e-02   4.69731e+02   4.71300e+02
          4414   4.41400e-01  -5.14641e-02   4.69829e+02   4.71400e+02
          4415   4.41500e-01  -5.13000e-02   4.69929e+02   4.71500e+02
          4416   4.41600e-01  -5.11360e-02   4.70031e+02   4.71600e+02
          4417   4.41700e-01  -5.09720e-02   4.70129e+02   4.71700e+02
          4418   4.41800e-01  -5.08060e-02   4.70230e+02   4.71800e+02
          4419   4.41900e-01  -5.06382e-02   4.70328e+02   4.71900e+02
          4420   4.42000e-01  -5.04761e-02   4.70429e+02   4.72000e+02
          4421   4.42100e-01  -5.03120e-02   4.70527e+02   4.72100e+02
          4422   4.42200e-01  -5.01461e-02   4.70628e+02   4.72200e+02
          4423   4.42300e-01  -4.99859e-02   4.70727e+02   4.72300e+02
          4424   4.42400e-01  -4.98199e-02   4.70829e+02   4.72400e+02
          4425   4.42500e-01  -4.96521e-02   4.70928e+02   4.72500e+02
          4426   4.42600e-01  -4.94804e-02   4.71030e+02   4.72600e+02
          4427   4.42700e-01  -4.93164e-02   4.71128e+02   4.72700e+02
          4428   4.42800e-01  -4.91505e-02   4.71228e+02   4.72800e+02
          4429   4.42900e-01  -4.89902e-02   4.71328e+02   4.72900e+02
          4430   4.43000e-01  -4.88300e-02   4.71429e+02   4.73000e+02
          4431   4.43100e-01  -4.86660e-02   4.71530e+02   4.73100e+02
          4432   4.43200e-01  -4.85020e-02   4.71630e+02   4.73200e+02
          4433   4.43300e-01  -4.83418e-02   4.71726e+02   4.73300e+02
          4434   4.43400e-01  -4.81758e-02   4.71829e+02   4.73400e+02
          4435   4.43500e-01  -4.80156e-02   4.71929e+02   4.73500e+02
          4436   4.43600e-01  -4.78477e-02   4.72027e+02   4.73600e+02
          4437   4.43700e-01  -4.76847e-02   4.72129e+02   4.73700e+02
          4438   4.43800e-01  -4.75197e-02   4.72227e+02   4.73800e+02
          4439   4.43900e-01  -4.73557e-02   4.72325e+02   4.73900e+02
          4440   4.44000e-01  -4.71926e-02   4.72426e+02   4.74000e+02
          4441   4.44100e-01  -4.70343e-02   4.72528e+02   4.74100e+02
          4442   4.44200e-01  -4.68769e-02   4.72624e+02   4.74200e+02
          4443   4.44300e-01  -4.67186e-02   4.72728e+02   4.74300e+02
          4444   4.44400e-01  -4.65603e-02   4.72829e+02   4.74400e+02
          4445   4.44500e-01  -4.64039e-02   4.72926e+02   4.74500e+02
          4446   4.44600e-01  -4.62494e-02   4.73028e+02   4.74600e+02
          4447   4.44700e-01  -4.60930e-02   4.73125e+02   4.74700e+02
          4448   4.44800e-01  -4.59394e-02   4.73228e+02   4.74800e+02
          4449   4.44900e-01  -4.57821e-02   4.73326e+02   4.74900e+02
          4450   4.45000e-01  -4.56285e-02   4.73426e+02   4.75000e+02
          4451   4.45100e-01  -4.54741e-02   4.73526e+02   4.75100e+02
          4452   4.45200e-01  -4.53196e-02   4.73625e+02   4.75200e+02
          4453   4.45300e-01  -4.51660e-02   4.73724e+02   4.75300e+02
          4454   4.45400e-01  -4.50115e-02   4.73828e+02   4.75400e+02
          4455   4.45500e-01  -4.48551e-02   4.73925e+02   4.75500e+02
          4456   4.45600e-01  -4.46987e-02   4.74027e+02   4.75600e+02
          4457   4.45700e-01  -4.45471e-02   4.74123e+02   4.75700e+02
          4458   4.45800e-01  -4.43945e-02   4.74226e+02   4.75800e+02
          4459   4.45900e-01  -4.42429e-02   4.74325e+02   4.75900e+02
          4460   4.46000e-01  -4.40941e-02   4.74429e+02   4.76000e+02
          4461   4.46100e-01  -4.39444e-02   4.74527e+02   4.76100e+02
          4462   4.46200e-01  -4.37908e-02   4.74624e+02   4.76200e+02
          4463   4.46300e-01  -4.36335e-02   4.74724e+02   4.76300e+02
          4464   4.46400e-01  -4.34785e-02   4.74823e+02   4.76400e+02
          4465   4.46500e-01  -4.33235e-02   4.74926e+02   4.76500e+02
          4466   4.46600e-01  -4.31671e-02   4.75027e+02   4.76600e+02
          4467   4.46700e-01  -4.30131e-02   4.75125e+02   4.76700e+02
          4468   4.46800e-01  -4.28581e-02   4.75225e+02   4.76800e+02
          4469   4.46900e-01  -4.27051e-02   4.75323e+02   4.76900e+02
          4470   4.47000e-01  -4.25506e-02   4.75426e+02   4.77000e+02
          4471   4.47100e-01  -4.23980e-02   4.75525e+02   4.77100e+02
          4472   4.47200e-01  -4.22444e-02   4.75625e+02   4.77200e+02
          4473   4.47300e-01  -4.20885e-02   4.75727e+02   4.77300e+02
          4474   4.47400e-01  -4.19335e-02   4.75825e+02   4.77400e+02
          4475   4.47500e-01  -4.17781e-02   4.75924e+02   4.77500e+02
          4476   4.47600e-01  -4.16260e-02   4.76025e+02   4.77600e+02
          4477   4.47700e-01  -4.14724e-02   4.76124e+02   4.77700e+02
          4478   4.47800e-01  -4.13198e-02   4.76226e+02   4.77800e+02
          4479   4.47900e-01  -4.11663e-02   4.76324e+02   4.77900e+02
          4480   4.48000e-01  -4.10166e-02   4.76423e+02   4.78000e+02
          4481   4.48100e-01  -4.08678e-02   4.76524e+02   4.78100e+02
          4482   4.48200e-01  -4.07214e-02   4.76625e+02   4.78200e+02
          4483   4.48300e-01  -4.05760e-02   4.76726e+02   4.78300e+02
          4484   4.48400e-01  -4.04315e-02   4.76825e+02   4.78400e+02
          4485   4.48500e-01  -4.02865e-02   4.76925e+02   4.78500e+02
          4486   4.48600e-01  -4.01421e-02   4.77023e+02   4.78600e+02
          4487   4.48700e-01  -3.99985e-02   4.77124e+02   4.78700e+02
          4488   4.48800e-01  -3.98583e-02   4.77225e+02   4.78800e+02
          4489   4.48900e-01  -3.97201e-02   4.77325e+02   4.78900e+02
          4490   4.49000e-01  -3.95818e-02   4.77424e+02   4.79000e+02
          4491   4.49100e-01  -3.94416e-02   4.77522e+02   4.79100e+02
          4492   4.49200e-01  -3.92995e-02   4.77622e+02   4.79200e+02
          4493   4.49300e-01  -3.91569e-02   4.77724e+02   4.79300e+02
          4494   4.49400e-01  -3.90177e-02   4.77823e+02   4.79400e+02
          4495   4.49500e-01  -3.88803e-02   4.77924e+02   4.79500e+02
          4496   4.49600e-01  -3.87444e-02   4.78024e+02   4.79600e+02
          4497   4.49700e-01  -3.86100e-02   4.78123e+02   4.79700e+02
          4498   4.49800e-01  -3.84750e-02   4.78221e+02   4.79800e+02
          4499   4.49900e-01  -3.83387e-02   4.78323e+02   4.79900e+02
          4500   4.50000e-01  -3.82023e-02   4.78425e+02   4.80000e+02
          4501   4.50100e-01  -3.80673e-02   4.78521e+02   4.80100e+02
          4502   4.50200e-01  -3.79343e-02   4.78623e+02   4.80200e+02
          4503   4.50300e-01  -3.77998e-02   4.78723e+02   4.80300e+02
          4504   4.50400e-01  -3.76639e-02   4.78821e+02   4.80400e+02
          4505   4.50500e-01  -3.75290e-02   4.78922e+02   4.80500e+02
          4506   4.50600e-01  -3.73931e-02   4.79025e+02   4.80600e+02
          4507   4.50700e-01  -3.72591e-02   4.79123e+02   4.80700e+02
          4508   4.50800e-01  -3.71251e-02   4.79222e+02   4.80800e+02
          4509   4.50900e-01  -3.69925e-02   4.79321e+02   4.80900e+02
          4510   4.51000e-01  -3.68590e-02   4.79424e+02   4.81000e+02
          4511   4.51100e-01  -3.67250e-02   4.79522e+02   4.81100e+02
          4512   4.51200e-01  -3.65915e-02   4.79621e+02   4.81200e+02
          4513   4.51300e-01  -3.64556e-02   4.79726e+02   4.81300e+02
          4514   4.51400e-01  -3.63216e-02   4.79823e+02   4.81400e+02
          4515   4.51500e-01  -3.61881e-02   4.79920e+02   4.81500e+02
          4516   4.51600e-01  -3.60570e-02   4.80021e+02   4.81600e+02
          4517   4.51700e-01  -3.59278e-02   4.80120e+02   4.81700e+02
          4518   4.51800e-01  -3.57971e-02   4.80219e+02   4.81800e+02
          4519   4.51900e-01  -3.56636e-02   4.80322e+02   4.81900e+02
          4520   4.52000e-01  -3.55282e-02   4.80421e+02   4.82000e+02
          4521   4.52100e-01  -3.53928e-02   4.80522e+02   4.82100e+02
          4522   4.52200e-01  -3.52588e-02   4.80621e+02   4.82200e+02
          4523   4.52300e-01  -3.51281e-02   4.80724e+02   4.82300e+02
          4524   4.52400e-01  -3.49984e-02   4.80819e+02   4.82400e+02
          4525   4.52500e-01  -3.48697e-02   4.80921e+02   4.82500e+02
          4526   4.52600e-01  -3.47395e-02   4.81020e+02   4.82600e+02
          4527   4.52700e-01  -3.46069e-02   4.81121e+02   4.82700e+02
          4528   4.52800e-01  -3.44729e-02   4.81221e+02   4.82800e+02
          4529   4.52900e-01  -3.43404e-02   4.81319e+02   4.82900e+02
          4530   4.53000e-01  -3.42088e-02   4.81421e+02   4.83000e+02
          4531   4.53100e-01  -3.40776e-02   4.81521e+02   4.83100e+02
          4532   4.53200e-01  -3.39484e-02   4.81619e+02   4.83200e+02
          4533   4.53300e-01  -3.38173e-02   4.81721e+02   4.83300e+02
          4534   4.53400e-01  -3.36843e-02   4.81821e+02   4.83400e+02
          4535   4.53500e-01  -3.35522e-02   4.81924e+02   4.83500e+02
          4536   4.53600e-01  -3.34201e-02   4.82018e+02   4.83600e+02
          4537   4.53700e-01  -3.32923e-02   4.82120e+02   4.83700e+02
          4538   4.53800e-01  -3.31659e-02   4.82220e+02   4.83800e+02
          4539   4.53900e-01  -3.30434e-02   4.82316e+02   4.83900e+02
          4540   4.54000e-01  -3.29227e-02   4.82418e+02   4.84000e+02
          4541   4.54100e-01  -3.28035e-02   4.82521e+02   4.84100e+02
          4542   4.54200e-01  -3.26853e-02   4.82621e+02   4.84200e+02
          4543   4.54300e-01  -3.25704e-02   4.82721e+02   4.84300e+02
          4544   4.54400e-01  -3.24588e-02   4.82819e+02   4.84400e+02
          4545   4.54500e-01  -3.23510e-02   4.82919e+02   4.84500e+02
          4546   4.54600e-01  -3.22471e-02   4.83017e+02   4.84600e+02
          4547   4.54700e-01  -3.21441e-02   4.83120e+02   4.84700e+02
          4548   4.54800e-01  -3.20415e-02   4.83219e+02   4.84800e+02
          4549   4.54900e-01  -3.19381e-02   4.83320e+02   4.84900e+02
          4550   4.55000e-01  -3.18356e-02   4.83418e+02   4.85000e+02
          4551   4.55100e-01  -3.17311e-02   4.83519e+02   4.85100e+02
          4552   4.55200e-01  -3.16257e-02   4.83619e+02   4.85200e+02
          4553   4.55300e-01  -3.15199e-02   4.83719e+02   4.85300e+02
          4554   4.55400e-01  -3.14140e-02   4.83819e+02   4.85400e+02
          4555   4.55500e-01  -3.13072e-02   4.83916e+02   4.85500e+02
          4556   4.55600e-01  -3.11966e-02   4.84018e+02   4.85600e+02
          4557   4.55700e-01  -3.10869e-02   4.84118e+02   4.85700e+02
          4558   4.55800e-01  -3.09749e-02   4.84219e+02   4.85800e+02
          4559   4.55900e-01  -3.08657e-02   4.84320e+02   4.85900e+02
          4560   4.56000e-01  -3.07589e-02   4.84420e+02   4.86000e+02
          4561   4.56100e-01  -3.06511e-02   4.84518e+02   4.86100e+02
          4562   4.56200e-01  -3.05405e-02   4.84618e+02   4.86200e+02
          4563   4.56300e-01  -3.04284e-02   4.84719e+02   4.86300e+02
          4564   4.56400e-01  -3.03149e-02   4.84819e+02   4.86400e+02
          4565   4.56500e-01  -3.02005e-02   4.84920e+02   4.86500e+02
          4566   4.56600e-01  -3.00870e-02   4.85019e+02   4.86600e+02
          4567   4.56700e-01  -2.99764e-02   4.85118e+02   4.86700e+02
          4568   4.56800e-01  -2.98672e-02   4.85216e+02   4.86800e+02
          4569   4.56900e-01  -2.97546e-02   4.85317e+02   4.86900e+02
          4570   4.57000e-01  -2.96412e-02   4.85417e+02   4.87000e+02
          4571   4.57100e-01  -2.95272e-02   4.85519e+02   4.87100e+02
          4572   4.57200e-01  -2.94132e-02   4.85616e+02   4.87200e+02
          4573   4.57300e-01  -2.93007e-02   4.85717e+02   4.87300e+02
          4574   4.57400e-01  -2.91924e-02   4.85816e+02   4.87400e+02
          4575   4.57500e-01  -2.90866e-02   4.85917e+02   4.87500e+02
          4576   4.57600e-01  -2.89822e-02   4.86018e+02   4.87600e+02
          4577   4.57700e-01  -2.88787e-02   4.86118e+02   4.87700e+02
          4578   4.57800e-01  -2.87766e-02   4.86215e+02   4.87800e+02
          4579   4.57900e-01  -2.86794e-02   4.86314e+02   4.87900e+02
          4580   4.58000e-01  -2.85869e-02   4.86416e+02   4.88000e+02
          4581   4.58100e-01  -2.84986e-02   4.86517e+02   4.88100e+02
          4582   4.58200e-01  -2.84123e-02   4.86617e+02   4.88200e+02
          4583   4.58300e-01  -2.83260e-02   4.86716e+02   4.88300e+02
          4584   4.58400e-01  -2.82402e-02   4.86818e+02   4.88400e+02
          4585   4.58500e-01  -2.81553e-02   4.86917e+02   4.88500e+02
          4586   4.58600e-01  -2.80704e-02   4.87016e+02   4.88600e+02
          4587   4.58700e-01  -2.79875e-02   4.87118e+02   4.88700e+02
          4588   4.58800e-01  -2.79059e-02   4.87217e+02   4.88800e+02
          4589   4.58900e-01  -2.78244e-02   4.87316e+02   4.88900e+02
          4590   4.59000e-01  -2.77443e-02   4.87414e+02   4.89000e+02
          4591   4.59100e-01  -2.76651e-02   4.87515e+02   4.89100e+02
          4592   4.59200e-01  -2.75846e-02   4.87616e+02   4.89200e+02
          4593   4.59300e-01  -2.75044e-02   4.87715e+02   4.89300e+02
          4594   4.59400e-01  -2.74253e-02   4.87817e+02   4.89400e+02
          4595   4.59500e-01  -2.73490e-02   4.87915e+02   4.89500e+02
          4596   4.59600e-01  -2.72746e-02   4.88015e+02   4.89600e+02
          4597   4.59700e-01  -2.72014e-02   4.88118e+02   4.89700e+02
          4598   4.59800e-01  -2.71063e-02   4.88216e+02   4.89800e+02
          4599   4.59900e-01  -2.70114e-02   4.88317e+02   4.89900e+02
          4600   4.60000e-01  -2.69170e-02   4.88417e+02   4.90000e+02
          4601   4.60100e-01  -2.68228e-02   4.88514e+02   4.90100e+02
          4602   4.60200e-01  -2.67289e-02   4.88613e+02   4.90200e+02
          4603   4.60300e-01  -2.66354e-02   4.88712e+02   4.90300e+02
          4604   4.60400e-01  -2.65422e-02   4.88812e+02   4.90400e+02
          4605   4.60500e-01  -2.64490e-02   4.88916e+02   4.90500e+02
          4606   4.60600e-01  -2.63562e-02   4.89015e+02   4.90600e+02
          4607   4.60700e-01  -2.62637e-02   4.89115e+02   4.90700e+02
          4608   4.60800e-01  -2.61714e-02   4.89213e+02   4.90800e+02
          4609   4.60900e-01  -2.60794e-02   4.89313e+02   4.90900e+02
          4610   4.61000e-01  -2.59879e-02   4.89414e+02   4.91000e+02
          4611   4.61100e-01  -2.58965e-02   4.89514e+02   4.91100e+02
          4612   4.61200e-01  -2.58055e-02   4.89615e+02   4.91200e+02
          4613   4.61300e-01  -2.57146e-02   4.89714e+02   4.91300e+02
          4614   4.61400e-01  -2.56240e-02   4.89814e+02   4.91400e+02
          4615   4.61500e-01  -2.55339e-02   4.89914e+02   4.91500e+02
          4616   4.61600e-01  -2.54440e-02   4.90013e+02   4.91600e+02
          4617   4.61700e-01  -2.53544e-02   4.90114e+02   4.91700e+02
          4618   4.61800e-01  -2.52650e-02   4.90213e+02   4.91800e+02
          4619   4.61900e-01  -2.51758e-02   4.90312e+02   4.91900e+02
          4620   4.62000e-01  -2.50871e-02   4.90413e+02   4.92000e+02
          4621   4.62100e-01  -2.49984e-02   4.90513e+02   4.92100e+02
          4622   4.62200e-01  -2.49102e-02   4.90616e+02   4.92200e+02
          4623   4.62300e-01  -2.48222e-02   4.90715e+02   4.92300e+02
          4624   4.62400e-01  -2.47340e-02   4.90812e+02   4.92400e+02
          4625   4.62500e-01  -2.46465e-02   4.90911e+02   4.92500e+02
          4626   4.62600e-01  -2.45595e-02   4.91011e+02   4.92600e+02
          4627   4.62700e-01  -2.44725e-02   4.91111e+02   4.92700e+02
          4628   4.62800e-01  -2.43859e-02   4.91213e+02   4.92800e+02
          4629   4.62900e-01  -2.42999e-02   4.91315e+02   4.92900e+02
          4630   4.63000e-01  -2.42138e-02   4.91415e+02   4.93000e+02
          4631   4.63100e-01  -2.41280e-02   4.91513e+02   4.93100e+02
          4632   4.63200e-01  -2.40426e-02   4.91612e+02   4.93200e+02
          4633   4.63300e-01  -2.39573e-02   4.91711e+02   4.93300e+02
          4634   4.63400e-01  -2.38724e-02   4.91811e+02   4.93400e+02
          4635   4.63500e-01  -2.37880e-02   4.91913e+02   4.93500e+02
          4636   4.63600e-01  -2.37036e-02   4.92011e+02   4.93600e+02
          4637   4.63700e-01  -2.36197e-02   4.92111e+02   4.93700e+02
          4638   4.63800e-01  -2.35357e-02   4.92213e+02   4.93800e+02
          4639   4.63900e-01  -2.34523e-02   4.92311e+02   4.93900e+02
          4640   4.64000e-01  -2.33691e-02   4.92410e+02   4.94000e+02
          4641   4.64100e-01  -2.32861e-02   4.92513e+02   4.94100e+02
          4642   4.64200e-01  -2.32036e-02   4.92611e+02   4.94200e+02
          4643   4.64300e-01  -2.31214e-02   4.92712e+02   4.94300e+02
          4644   4.64400e-01  -2.30393e-02   4.92812e+02   4.94400e+02
          4645   4.64500e-01  -2.29573e-02   4.92914e+02   4.94500e+02
          4646   4.64600e-01  -2.28760e-02   4.93009e+02   4.94600e+02
          4647   4.64700e-01  -2.27947e-02   4.93110e+02   4.94700e+02
          4648   4.64800e-01  -2.27137e-02   4.93210e+02   4.94800e+02
          4649   4.64900e-01  -2.26331e-02   4.93311e+02   4.94900e+02
          4650   4.65000e-01  -2.25527e-02   4.93410e+02   4.95000e+02
          4651   4.65100e-01  -2.24726e-02   4.93513e+02   4.95100e+02
          4652   4.65200e-01  -2.23927e-02   4.93613e+02   4.95200e+02
          4653   4.65300e-01  -2.23131e-02   4.93711e+02   4.95300e+02
          4654   4.65400e-01  -2.22335e-02   4.93812e+02   4.95400e+02
          4655   4.65500e-01  -2.21546e-02   4.93911e+02   4.95500e+02
          4656   4.65600e-01  -2.20757e-02   4.94012e+02   4.95600e+02
          4657   4.65700e-01  -2.19975e-02   4.94112e+02   4.95700e+02
          4658   4.65800e-01  -2.19193e-02   4.94213e+02   4.95800e+02
          4659   4.65900e-01  -2.18413e-02   4.94312e+02   4.95900e+02
          4660   4.66000e-01  -2.17638e-02   4.94413e+02   4.96000e+02
          4661   4.66100e-01  -2.16866e-02   4.94510e+02   4.96100e+02
          4662   4.66200e-01  -2.16095e-02   4.94609e+02   4.96200e+02
          4663   4.66300e-01  -2.15328e-02   4.94708e+02   4.96300e+02
          4664   4.66400e-01  -2.14565e-02   4.94808e+02   4.96400e+02
          4665   4.66500e-01  -2.13802e-02   4.94910e+02   4.96500e+02
          4666   4.66600e-01  -2.13044e-02   4.95013e+02   4.96600e+02
          4667   4.66700e-01  -2.12288e-02   4.95113e+02   4.96700e+02
          4668   4.66800e-01  -2.11537e-02   4.95210e+02   4.96800e+02
          4669   4.66900e-01  -2.10786e-02   4.95310e+02   4.96900e+02
          4670   4.67000e-01  -2.10037e-02   4.95406e+02   4.97000e+02
          4671   4.67100e-01  -2.09293e-02   4.95511e+02   4.97100e+02
          4672   4.67200e-01  -2.08552e-02   4.95611e+02   4.97200e+02
          4673   4.67300e-01  -2.07813e-02   4.95712e+02   4.97300e+02
          4674   4.67400e-01  -2.07076e-02   4.95811e+02   4.97400e+02
          4675   4.67500e-01  -2.06342e-02   4.95910e+02   4.97500e+02
          4676   4.67600e-01  -2.05612e-02   4.96010e+02   4.97600e+02
          4677   4.67700e-01  -2.04883e-02   4.96109e+02   4.97700e+02
          4678   4.67800e-01  -2.04160e-02   4.96209e+02   4.97800e+02
          4679   4.67900e-01  -2.03438e-02   4.96310e+02   4.97900e+02
          4680   4.68000e-01  -2.02718e-02   4.96408e+02   4.98000e+02
          4681   4.68100e-01  -2.02000e-02   4.96509e+02   4.98100e+02
          4682   4.68200e-01  -2.01287e-02   4.96607e+02   4.98200e+02
          4683   4.68300e-01  -2.00572e-02   4.96708e+02   4.98300e+02
          4684   4.68400e-01  -1.99866e-02   4.96807e+02   4.98400e+02
          4685   4.68500e-01  -1.99158e-02   4.96908e+02   4.98500e+02
          4686   4.68600e-01  -1.98457e-02   4.97007e+02   4.98600e+02
          4687   4.68700e-01  -1.97756e-02   4.97110e+02   4.98700e+02
          4688   4.68800e-01  -1.97060e-02   4.97207e+02   4.98800e+02
          4689   4.68900e-01  -1.96366e-02   4.97306e+02   4.98900e+02
          4690   4.69000e-01  -1.95675e-02   4.97406e+02   4.99000e+02
          4691   4.69100e-01  -1.94986e-02   4.97508e+02   4.99100e+02
          4692   4.69200e-01  -1.94302e-02   4.97608e+02   4.99200e+02
          4693   4.69300e-01  -1.93620e-02   4.97706e+02   4.99300e+02
          4694   4.69400e-01  -1.92940e-02   4.97808e+02   4.99400e+02
          4695   4.69500e-01  -1.92261e-02   4.97908e+02   4.99500e+02
          4696   4.69600e-01  -1.91588e-02   4.98005e+02   4.99600e+02
          4697   4.69700e-01  -1.90916e-02   4.98107e+02   4.99700e+02
=]6[&XENG21 80441 UFS30..250H2000.600s.30..500H1000C1000x4 ACMC05_110-221#1-3�]1. 25.05.2023 15:18:19
