# Supplementary material for: Dehydration-Driven Glass Formation in Aqueous Carbonates
Source: J Phys Chem Lett. 2025 May 7;16(19):4773–9. doi: 10.1021/acs.jpclett.5c00551 (PMC12086832; doi:10.1021/acs.jpclett.5c00551)
Supplement: Supplementary file 2 — jz5c00551_si_002.zip [file jz5c00551_si_002.zip › XENG21 80441 UFS30..250H2000,600s,30..500H1500C1500x4 ACMC05_110-220#1.txt]

         Index             t      Heatflow            Ts            Tr
           [#]             [s]             [mW]          [�C]          [�C]
             0   0.00000e+00  -6.46251e-03   3.18270e+01   3.00000e+01
             1   1.00000e-04  -6.31470e-03   3.18102e+01   3.01500e+01
             2   2.00000e-04  -6.16750e-03   3.18087e+01   3.03000e+01
             3   3.00000e-04  -6.02089e-03   3.18057e+01   3.04500e+01
             4   4.00000e-04  -5.87489e-03   3.18013e+01   3.06000e+01
             5   5.00000e-04  -5.72949e-03   3.17953e+01   3.07500e+01
             6   6.00000e-04  -5.58468e-03   3.18013e+01   3.09000e+01
             7   7.00000e-04  -5.44048e-03   3.17924e+01   3.10500e+01
             8   8.00000e-04  -5.29688e-03   3.17909e+01   3.12000e+01
             9   9.00000e-04  -5.15388e-03   3.17879e+01   3.13500e+01
            10   1.00000e-03  -5.01147e-03   3.17864e+01   3.15000e+01
            11   1.10000e-03  -4.86967e-03   3.17790e+01   3.16500e+01
            12   1.20000e-03  -4.72847e-03   3.17805e+01   3.18000e+01
            13   1.30000e-03  -4.58787e-03   3.17820e+01   3.19500e+01
            14   1.40000e-03  -4.44787e-03   3.17820e+01   3.21000e+01
            15   1.50000e-03  -4.30847e-03   3.17805e+01   3.22500e+01
            16   1.60000e-03  -4.16968e-03   3.17864e+01   3.24000e+01
            17   1.70000e-03  -4.03148e-03   3.17894e+01   3.25500e+01
            18   1.80000e-03  -3.89388e-03   3.17953e+01   3.27000e+01
            19   1.90000e-03  -3.75688e-03   3.18087e+01   3.28500e+01
            20   2.00000e-03  -3.62048e-03   3.18161e+01   3.30000e+01
            21   2.10000e-03  -3.48469e-03   3.18265e+01   3.31500e+01
            22   2.20000e-03  -3.34949e-03   3.18516e+01   3.33000e+01
            23   2.30000e-03  -3.21490e-03   3.18754e+01   3.34500e+01
            24   2.40000e-03  -3.08090e-03   3.19124e+01   3.36000e+01
            25   2.50000e-03  -2.94750e-03   3.19568e+01   3.37500e+01
            26   2.60000e-03  -2.81471e-03   3.20102e+01   3.39000e+01
            27   2.70000e-03  -2.68252e-03   3.20665e+01   3.40500e+01
            28   2.80000e-03  -2.55093e-03   3.21331e+01   3.42000e+01
            29   2.90000e-03  -2.41993e-03   3.22072e+01   3.43500e+01
            30   3.00000e-03  -2.28954e-03   3.22930e+01   3.45000e+01
            31   3.10000e-03  -2.15975e-03   3.23833e+01   3.46500e+01
            32   3.20000e-03  -2.03056e-03   3.24781e+01   3.48000e+01
            33   3.30000e-03  -1.90197e-03   3.25772e+01   3.49500e+01
            34   3.40000e-03  -1.77397e-03   3.26808e+01   3.51000e+01
            35   3.50000e-03  -1.64658e-03   3.27947e+01   3.52500e+01
            36   3.60000e-03  -1.51980e-03   3.29085e+01   3.54000e+01
            37   3.70000e-03  -1.39361e-03   3.30357e+01   3.55500e+01
            38   3.80000e-03  -1.26802e-03   3.31524e+01   3.57000e+01
            39   3.90000e-03  -1.14303e-03   3.32824e+01   3.58500e+01
            40   4.00000e-03  -1.01864e-03   3.34036e+01   3.60000e+01
            41   4.10000e-03  -8.94852e-04   3.35321e+01   3.61500e+01
            42   4.20000e-03  -7.71668e-04   3.36738e+01   3.63000e+01
            43   4.30000e-03  -6.49082e-04   3.38096e+01   3.64500e+01
            44   4.40000e-03  -5.27099e-04   3.39453e+01   3.66000e+01
            45   4.50000e-03  -4.05705e-04   3.40840e+01   3.67500e+01
            46   4.60000e-03  -2.84920e-04   3.42241e+01   3.69000e+01
            47   4.70000e-03  -1.64738e-04   3.43686e+01   3.70500e+01
            48   4.80000e-03  -4.51542e-05   3.45101e+01   3.72000e+01
            49   4.90000e-03   7.38259e-05   3.46544e+01   3.73500e+01
            50   5.00000e-03   1.92210e-04   3.48062e+01   3.75000e+01
            51   5.10000e-03   3.10000e-04   3.49475e+01   3.76500e+01
            52   5.20000e-03   4.27179e-04   3.50991e+01   3.78000e+01
            53   5.30000e-03   5.43762e-04   3.52463e+01   3.79500e+01
            54   5.40000e-03   6.59740e-04   3.53963e+01   3.81000e+01
            55   5.50000e-03   7.75121e-04   3.55463e+01   3.82500e+01
            56   5.60000e-03   8.89901e-04   3.56978e+01   3.84000e+01
            57   5.70000e-03   1.00408e-03   3.58433e+01   3.85500e+01
            58   5.80000e-03   1.11767e-03   3.59961e+01   3.87000e+01
            59   5.90000e-03   1.23064e-03   3.61503e+01   3.88500e+01
            60   6.00000e-03   1.34302e-03   3.63001e+01   3.90000e+01
            61   6.10000e-03   1.45480e-03   3.64542e+01   3.91500e+01
            62   6.20000e-03   1.56597e-03   3.66083e+01   3.93000e+01
            63   6.30000e-03   1.67656e-03   3.67594e+01   3.94500e+01
            64   6.40000e-03   1.78653e-03   3.69134e+01   3.96000e+01
            65   6.50000e-03   1.89591e-03   3.70658e+01   3.97500e+01
            66   6.60000e-03   2.00468e-03   3.72212e+01   3.99000e+01
            67   6.70000e-03   2.11286e-03   3.73750e+01   4.00500e+01
            68   6.80000e-03   2.22043e-03   3.75303e+01   4.02000e+01
            69   6.90000e-03   2.32741e-03   3.76811e+01   4.03500e+01
            70   7.00000e-03   2.43378e-03   3.78347e+01   4.05000e+01
            71   7.10000e-03   2.53956e-03   3.79898e+01   4.06500e+01
            72   7.20000e-03   2.64473e-03   3.81434e+01   4.08000e+01
            73   7.30000e-03   2.74930e-03   3.82970e+01   4.09500e+01
            74   7.40000e-03   2.85327e-03   3.84519e+01   4.11000e+01
            75   7.50000e-03   2.95665e-03   3.86068e+01   4.12500e+01
            76   7.60000e-03   3.05942e-03   3.87602e+01   4.14000e+01
            77   7.70000e-03   3.16159e-03   3.89136e+01   4.15500e+01
            78   7.80000e-03   3.26316e-03   3.90684e+01   4.17000e+01
            79   7.90000e-03   3.36413e-03   3.92231e+01   4.18500e+01
            80   8.00000e-03   3.46450e-03   3.93777e+01   4.20000e+01
            81   8.10000e-03   3.56427e-03   3.95280e+01   4.21500e+01
            82   8.20000e-03   3.66344e-03   3.96855e+01   4.23000e+01
            83   8.30000e-03   3.76201e-03   3.98400e+01   4.24500e+01
            84   8.40000e-03   3.85997e-03   3.99959e+01   4.26000e+01
            85   8.50000e-03   3.95734e-03   4.01445e+01   4.27500e+01
            86   8.60000e-03   4.05410e-03   4.03032e+01   4.29000e+01
            87   8.70000e-03   4.15028e-03   4.04517e+01   4.30500e+01
            88   8.80000e-03   4.24584e-03   4.06075e+01   4.32000e+01
            89   8.90000e-03   4.34081e-03   4.07661e+01   4.33500e+01
            90   9.00000e-03   4.43517e-03   4.09217e+01   4.35000e+01
            91   9.10000e-03   4.52893e-03   4.10773e+01   4.36500e+01
            92   9.20000e-03   4.62210e-03   4.12285e+01   4.38000e+01
            93   9.30000e-03   4.71467e-03   4.13810e+01   4.39500e+01
            94   9.40000e-03   4.80663e-03   4.15350e+01   4.41000e+01
            95   9.50000e-03   4.89799e-03   4.16904e+01   4.42500e+01
            96   9.60000e-03   4.98875e-03   4.18458e+01   4.44000e+01
            97   9.70000e-03   5.07891e-03   4.20011e+01   4.45500e+01
            98   9.80000e-03   5.16847e-03   4.21549e+01   4.47000e+01
            99   9.90000e-03   5.25744e-03   4.23071e+01   4.48500e+01
           100   1.00000e-02   5.34580e-03   4.24637e+01   4.50000e+01
           101   1.01000e-02   5.48022e-03   4.26174e+01   4.51500e+01
           102   1.02000e-02   5.61479e-03   4.27681e+01   4.53000e+01
           103   1.03000e-02   5.74918e-03   4.29275e+01   4.54500e+01
           104   1.04000e-02   5.88360e-03   4.30824e+01   4.56000e+01
           105   1.05000e-02   6.01796e-03   4.32315e+01   4.57500e+01
           106   1.06000e-02   6.15195e-03   4.33850e+01   4.59000e+01
           107   1.07000e-02   6.28548e-03   4.35441e+01   4.60500e+01
           108   1.08000e-02   6.41783e-03   4.36946e+01   4.62000e+01
           109   1.09000e-02   6.54937e-03   4.38551e+01   4.63500e+01
           110   1.10000e-02   6.67977e-03   4.40083e+01   4.65000e+01
           111   1.11000e-02   6.80937e-03   4.41586e+01   4.66500e+01
           112   1.12000e-02   6.93789e-03   4.43160e+01   4.68000e+01
           113   1.13000e-02   7.06638e-03   4.44691e+01   4.69500e+01
           114   1.14000e-02   7.19710e-03   4.46222e+01   4.71000e+01
           115   1.15000e-02   7.33000e-03   4.47781e+01   4.72500e+01
           116   1.16000e-02   7.46500e-03   4.49310e+01   4.74000e+01
           117   1.17000e-02   7.60095e-03   4.50839e+01   4.75500e+01
           118   1.18000e-02   7.73676e-03   4.52368e+01   4.77000e+01
           119   1.19000e-02   7.87095e-03   4.53910e+01   4.78500e+01
           120   1.20000e-02   8.00202e-03   4.55481e+01   4.80000e+01
           121   1.21000e-02   8.12925e-03   4.56979e+01   4.81500e+01
           122   1.22000e-02   8.25239e-03   4.58549e+01   4.83000e+01
           123   1.23000e-02   8.37118e-03   4.60047e+01   4.84500e+01
           124   1.24000e-02   8.48492e-03   4.61616e+01   4.86000e+01
           125   1.25000e-02   8.59392e-03   4.63141e+01   4.87500e+01
           126   1.26000e-02   8.69834e-03   4.64695e+01   4.89000e+01
           127   1.27000e-02   8.79879e-03   4.66205e+01   4.90500e+01
           128   1.28000e-02   8.89602e-03   4.67772e+01   4.92000e+01
           129   1.29000e-02   8.99005e-03   4.69252e+01   4.93500e+01
           130   1.30000e-02   9.08040e-03   4.70818e+01   4.95000e+01
           131   1.31000e-02   9.16695e-03   4.72398e+01   4.96500e+01
           132   1.32000e-02   9.24904e-03   4.73906e+01   4.98000e+01
           133   1.33000e-02   9.32655e-03   4.75428e+01   4.99500e+01
           134   1.34000e-02   9.39920e-03   4.76992e+01   5.01000e+01
           135   1.35000e-02   9.46625e-03   4.78498e+01   5.02500e+01
           136   1.36000e-02   9.52718e-03   4.80033e+01   5.04000e+01
           137   1.37000e-02   9.58179e-03   4.81596e+01   5.05500e+01
           138   1.38000e-02   9.62991e-03   4.83115e+01   5.07000e+01
           139   1.39000e-02   9.67171e-03   4.84648e+01   5.08500e+01
           140   1.40000e-02   9.70710e-03   4.86195e+01   5.10000e+01
           141   1.41000e-02   9.73675e-03   4.87713e+01   5.11500e+01
           142   1.42000e-02   9.76027e-03   4.89231e+01   5.13000e+01
           143   1.43000e-02   9.77720e-03   4.90834e+01   5.14500e+01
           144   1.44000e-02   9.78865e-03   4.92322e+01   5.16000e+01
           145   1.45000e-02   9.79481e-03   4.93838e+01   5.17500e+01
           146   1.46000e-02   9.79604e-03   4.95368e+01   5.19000e+01
           147   1.47000e-02   9.79270e-03   4.96912e+01   5.20500e+01
           148   1.48000e-02   9.78558e-03   4.98470e+01   5.22000e+01
           149   1.49000e-02   9.77492e-03   5.00013e+01   5.23500e+01
           150   1.50000e-02   9.76206e-03   5.01541e+01   5.25000e+01
           151   1.51000e-02   9.74692e-03   5.03026e+01   5.26500e+01
           152   1.52000e-02   9.73099e-03   5.04568e+01   5.28000e+01
           153   1.53000e-02   9.71520e-03   5.06123e+01   5.29500e+01
           154   1.54000e-02   9.70021e-03   5.07636e+01   5.31000e+01
           155   1.55000e-02   9.68638e-03   5.09204e+01   5.32500e+01
           156   1.56000e-02   9.67399e-03   5.10701e+01   5.34000e+01
           157   1.57000e-02   9.66269e-03   5.12212e+01   5.35500e+01
           158   1.58000e-02   9.65307e-03   5.13766e+01   5.37000e+01
           159   1.59000e-02   9.64540e-03   5.15332e+01   5.38500e+01
           160   1.60000e-02   9.63937e-03   5.16828e+01   5.40000e+01
           161   1.61000e-02   9.63489e-03   5.18365e+01   5.41500e+01
           162   1.62000e-02   9.63204e-03   5.19902e+01   5.43000e+01
           163   1.63000e-02   9.63124e-03   5.21411e+01   5.44500e+01
           164   1.64000e-02   9.63285e-03   5.22933e+01   5.46000e+01
           165   1.65000e-02   9.63667e-03   5.24469e+01   5.47500e+01
           166   1.66000e-02   9.64225e-03   5.26032e+01   5.49000e+01
           167   1.67000e-02   9.64984e-03   5.27553e+01   5.50500e+01
           168   1.68000e-02   9.65848e-03   5.29073e+01   5.52000e+01
           169   1.69000e-02   9.66846e-03   5.30565e+01   5.53500e+01
           170   1.70000e-02   9.67931e-03   5.32112e+01   5.55000e+01
           171   1.71000e-02   9.69118e-03   5.33646e+01   5.56500e+01
           172   1.72000e-02   9.70365e-03   5.35178e+01   5.58000e+01
           173   1.73000e-02   9.71660e-03   5.36668e+01   5.59500e+01
           174   1.74000e-02   9.73029e-03   5.38256e+01   5.61000e+01
           175   1.75000e-02   9.74534e-03   5.39717e+01   5.62500e+01
           176   1.76000e-02   9.76101e-03   5.41276e+01   5.64000e+01
           177   1.77000e-02   9.77775e-03   5.42792e+01   5.65500e+01
           178   1.78000e-02   9.79442e-03   5.44337e+01   5.67000e+01
           179   1.79000e-02   9.81081e-03   5.45852e+01   5.68500e+01
           180   1.80000e-02   9.82751e-03   5.47367e+01   5.70000e+01
           181   1.81000e-02   9.84390e-03   5.48868e+01   5.71500e+01
           182   1.82000e-02   9.85961e-03   5.50452e+01   5.73000e+01
           183   1.83000e-02   9.87467e-03   5.51994e+01   5.74500e+01
           184   1.84000e-02   9.88944e-03   5.53494e+01   5.76000e+01
           185   1.85000e-02   9.90291e-03   5.55035e+01   5.77500e+01
           186   1.86000e-02   9.91514e-03   5.56533e+01   5.79000e+01
           187   1.87000e-02   9.92545e-03   5.58045e+01   5.80500e+01
           188   1.88000e-02   9.93365e-03   5.59571e+01   5.82000e+01
           189   1.89000e-02   9.94019e-03   5.61110e+01   5.83500e+01
           190   1.90000e-02   9.94533e-03   5.62663e+01   5.85000e+01
           191   1.91000e-02   9.94962e-03   5.64145e+01   5.86500e+01
           192   1.92000e-02   9.95269e-03   5.65683e+01   5.88000e+01
           193   1.93000e-02   9.95492e-03   5.67164e+01   5.89500e+01
           194   1.94000e-02   9.95741e-03   5.68744e+01   5.91000e+01
           195   1.95000e-02   9.96028e-03   5.70252e+01   5.92500e+01
           196   1.96000e-02   9.96391e-03   5.71746e+01   5.94000e+01
           197   1.97000e-02   9.96793e-03   5.73339e+01   5.95500e+01
           198   1.98000e-02   9.97249e-03   5.74818e+01   5.97000e+01
           199   1.99000e-02   9.97845e-03   5.76296e+01   5.98500e+01
           200   2.00000e-02   9.98684e-03   5.77845e+01   6.00000e+01
           201   2.01000e-02   9.99732e-03   5.79393e+01   6.01500e+01
           202   2.02000e-02   1.00098e-02   5.80871e+01   6.03000e+01
           203   2.03000e-02   1.00236e-02   5.82418e+01   6.04500e+01
           204   2.04000e-02   1.00382e-02   5.83923e+01   6.06000e+01
           205   2.05000e-02   1.00536e-02   5.85441e+01   6.07500e+01
           206   2.06000e-02   1.00694e-02   5.86987e+01   6.09000e+01
           207   2.07000e-02   1.00850e-02   5.88547e+01   6.10500e+01
           208   2.08000e-02   1.00999e-02   5.90036e+01   6.12000e+01
           209   2.09000e-02   1.01128e-02   5.91553e+01   6.13500e+01
           210   2.10000e-02   1.01256e-02   5.93041e+01   6.15000e+01
           211   2.11000e-02   1.01386e-02   5.94543e+01   6.16500e+01
           212   2.12000e-02   1.01518e-02   5.96142e+01   6.18000e+01
           213   2.13000e-02   1.01652e-02   5.97615e+01   6.19500e+01
           214   2.14000e-02   1.01777e-02   5.99130e+01   6.21000e+01
           215   2.15000e-02   1.01899e-02   6.00672e+01   6.22500e+01
           216   2.16000e-02   1.02019e-02   6.02144e+01   6.24000e+01
           217   2.17000e-02   1.02138e-02   6.03685e+01   6.25500e+01
           218   2.18000e-02   1.02256e-02   6.05212e+01   6.27000e+01
           219   2.19000e-02   1.02381e-02   6.06710e+01   6.28500e+01
           220   2.20000e-02   1.02508e-02   6.08222e+01   6.30000e+01
           221   2.21000e-02   1.02634e-02   6.09748e+01   6.31500e+01
           222   2.22000e-02   1.02761e-02   6.11287e+01   6.33000e+01
           223   2.23000e-02   1.02897e-02   6.12798e+01   6.34500e+01
           224   2.24000e-02   1.03030e-02   6.14322e+01   6.36000e+01
           225   2.25000e-02   1.03158e-02   6.15860e+01   6.37500e+01
           226   2.26000e-02   1.03272e-02   6.17328e+01   6.39000e+01
           227   2.27000e-02   1.03364e-02   6.18851e+01   6.40500e+01
           228   2.28000e-02   1.03449e-02   6.20402e+01   6.42000e+01
           229   2.29000e-02   1.03526e-02   6.21910e+01   6.43500e+01
           230   2.30000e-02   1.03586e-02   6.23474e+01   6.45000e+01
           231   2.31000e-02   1.03639e-02   6.24953e+01   6.46500e+01
           232   2.32000e-02   1.03680e-02   6.26460e+01   6.48000e+01
           233   2.33000e-02   1.03714e-02   6.27967e+01   6.49500e+01
           234   2.34000e-02   1.03734e-02   6.29501e+01   6.51000e+01
           235   2.35000e-02   1.03743e-02   6.31035e+01   6.52500e+01
           236   2.36000e-02   1.03739e-02   6.32582e+01   6.54000e+01
           237   2.37000e-02   1.03729e-02   6.34018e+01   6.55500e+01
           238   2.38000e-02   1.03715e-02   6.35578e+01   6.57000e+01
           239   2.39000e-02   1.03694e-02   6.37082e+01   6.58500e+01
           240   2.40000e-02   1.03671e-02   6.38586e+01   6.60000e+01
           241   2.41000e-02   1.03654e-02   6.40103e+01   6.61500e+01
           242   2.42000e-02   1.03645e-02   6.41606e+01   6.63000e+01
           243   2.43000e-02   1.03639e-02   6.43137e+01   6.64500e+01
           244   2.44000e-02   1.03642e-02   6.44695e+01   6.66000e+01
           245   2.45000e-02   1.03647e-02   6.46155e+01   6.67500e+01
           246   2.46000e-02   1.03652e-02   6.47711e+01   6.69000e+01
           247   2.47000e-02   1.03661e-02   6.49240e+01   6.70500e+01
           248   2.48000e-02   1.03676e-02   6.50727e+01   6.72000e+01
           249   2.49000e-02   1.03693e-02   6.52255e+01   6.73500e+01
           250   2.50000e-02   1.03712e-02   6.53755e+01   6.75000e+01
           251   2.51000e-02   1.03722e-02   6.55282e+01   6.76500e+01
           252   2.52000e-02   1.03723e-02   6.56794e+01   6.78000e+01
           253   2.53000e-02   1.03721e-02   6.58321e+01   6.79500e+01
           254   2.54000e-02   1.03717e-02   6.59805e+01   6.81000e+01
           255   2.55000e-02   1.03715e-02   6.61358e+01   6.82500e+01
           256   2.56000e-02   1.03708e-02   6.62842e+01   6.84000e+01
           257   2.57000e-02   1.03714e-02   6.64352e+01   6.85500e+01
           258   2.58000e-02   1.03729e-02   6.65891e+01   6.87000e+01
           259   2.59000e-02   1.03754e-02   6.67401e+01   6.88500e+01
           260   2.60000e-02   1.03795e-02   6.68896e+01   6.90000e+01
           261   2.61000e-02   1.03842e-02   6.70405e+01   6.91500e+01
           262   2.62000e-02   1.03893e-02   6.71900e+01   6.93000e+01
           263   2.63000e-02   1.03948e-02   6.73423e+01   6.94500e+01
           264   2.64000e-02   1.04000e-02   6.74972e+01   6.96000e+01
           265   2.65000e-02   1.04054e-02   6.76452e+01   6.97500e+01
           266   2.66000e-02   1.04109e-02   6.77973e+01   6.99000e+01
           267   2.67000e-02   1.04174e-02   6.79480e+01   7.00500e+01
           268   2.68000e-02   1.04241e-02   6.80986e+01   7.02000e+01
           269   2.69000e-02   1.04308e-02   6.82506e+01   7.03500e+01
           270   2.70000e-02   1.04363e-02   6.84053e+01   7.05000e+01
           271   2.71000e-02   1.04406e-02   6.85572e+01   7.06500e+01
           272   2.72000e-02   1.04450e-02   6.87049e+01   7.08000e+01
           273   2.73000e-02   1.04493e-02   6.88553e+01   7.09500e+01
           274   2.74000e-02   1.04540e-02   6.90071e+01   7.11000e+01
           275   2.75000e-02   1.04590e-02   6.91575e+01   7.12500e+01
           276   2.76000e-02   1.04635e-02   6.93133e+01   7.14000e+01
           277   2.77000e-02   1.04670e-02   6.94622e+01   7.15500e+01
           278   2.78000e-02   1.04704e-02   6.96111e+01   7.17000e+01
           279   2.79000e-02   1.04748e-02   6.97613e+01   7.18500e+01
           280   2.80000e-02   1.04795e-02   6.99142e+01   7.20000e+01
           281   2.81000e-02   1.04842e-02   7.00671e+01   7.21500e+01
           282   2.82000e-02   1.04889e-02   7.02199e+01   7.23000e+01
           283   2.83000e-02   1.04925e-02   7.03672e+01   7.24500e+01
           284   2.84000e-02   1.04958e-02   7.05200e+01   7.26000e+01
           285   2.85000e-02   1.04989e-02   7.06713e+01   7.27500e+01
           286   2.86000e-02   1.05019e-02   7.08212e+01   7.29000e+01
           287   2.87000e-02   1.05039e-02   7.09725e+01   7.30500e+01
           288   2.88000e-02   1.05051e-02   7.11278e+01   7.32000e+01
           289   2.89000e-02   1.05051e-02   7.12735e+01   7.33500e+01
           290   2.90000e-02   1.05039e-02   7.14260e+01   7.35000e+01
           291   2.91000e-02   1.05013e-02   7.15771e+01   7.36500e+01
           292   2.92000e-02   1.04983e-02   7.17282e+01   7.38000e+01
           293   2.93000e-02   1.04945e-02   7.18792e+01   7.39500e+01
           294   2.94000e-02   1.04902e-02   7.20316e+01   7.41000e+01
           295   2.95000e-02   1.04850e-02   7.21825e+01   7.42500e+01
           296   2.96000e-02   1.04805e-02   7.23348e+01   7.44000e+01
           297   2.97000e-02   1.04771e-02   7.24802e+01   7.45500e+01
           298   2.98000e-02   1.04747e-02   7.26310e+01   7.47000e+01
           299   2.99000e-02   1.04729e-02   7.27832e+01   7.48500e+01
           300   3.00000e-02   1.04716e-02   7.29353e+01   7.50000e+01
           301   3.01000e-02   1.04707e-02   7.30888e+01   7.51500e+01
           302   3.02000e-02   1.04693e-02   7.32367e+01   7.53000e+01
           303   3.03000e-02   1.04680e-02   7.33887e+01   7.54500e+01
           304   3.04000e-02   1.04668e-02   7.35393e+01   7.56000e+01
           305   3.05000e-02   1.04652e-02   7.36940e+01   7.57500e+01
           306   3.06000e-02   1.04639e-02   7.38417e+01   7.59000e+01
           307   3.07000e-02   1.04630e-02   7.39909e+01   7.60500e+01
           308   3.08000e-02   1.04631e-02   7.41427e+01   7.62000e+01
           309   3.09000e-02   1.04640e-02   7.42944e+01   7.63500e+01
           310   3.10000e-02   1.04664e-02   7.44462e+01   7.65000e+01
           311   3.11000e-02   1.04687e-02   7.45979e+01   7.66500e+01
           312   3.12000e-02   1.04714e-02   7.47468e+01   7.68000e+01
           313   3.13000e-02   1.04746e-02   7.48957e+01   7.69500e+01
           314   3.14000e-02   1.04777e-02   7.50445e+01   7.71000e+01
           315   3.15000e-02   1.04811e-02   7.51988e+01   7.72500e+01
           316   3.16000e-02   1.04845e-02   7.53503e+01   7.74000e+01
           317   3.17000e-02   1.04878e-02   7.55031e+01   7.75500e+01
           318   3.18000e-02   1.04913e-02   7.56559e+01   7.77000e+01
           319   3.19000e-02   1.04952e-02   7.58046e+01   7.78500e+01
           320   3.20000e-02   1.05003e-02   7.59518e+01   7.80000e+01
           321   3.21000e-02   1.05058e-02   7.61031e+01   7.81500e+01
           322   3.22000e-02   1.05114e-02   7.62571e+01   7.83000e+01
           323   3.23000e-02   1.05165e-02   7.64056e+01   7.84500e+01
           324   3.24000e-02   1.05215e-02   7.65595e+01   7.86000e+01
           325   3.25000e-02   1.05260e-02   7.67093e+01   7.87500e+01
           326   3.26000e-02   1.05296e-02   7.68577e+01   7.89000e+01
           327   3.27000e-02   1.05324e-02   7.70033e+01   7.90500e+01
           328   3.28000e-02   1.05334e-02   7.71612e+01   7.92000e+01
           329   3.29000e-02   1.05332e-02   7.73095e+01   7.93500e+01
           330   3.30000e-02   1.05319e-02   7.74632e+01   7.95000e+01
           331   3.31000e-02   1.05299e-02   7.76114e+01   7.96500e+01
           332   3.32000e-02   1.05270e-02   7.77595e+01   7.98000e+01
           333   3.33000e-02   1.05234e-02   7.79158e+01   7.99500e+01
           334   3.34000e-02   1.05196e-02   7.80680e+01   8.01000e+01
           335   3.35000e-02   1.05157e-02   7.82133e+01   8.02500e+01
           336   3.36000e-02   1.05122e-02   7.83654e+01   8.04000e+01
           337   3.37000e-02   1.05090e-02   7.85148e+01   8.05500e+01
           338   3.38000e-02   1.05065e-02   7.86681e+01   8.07000e+01
           339   3.39000e-02   1.05040e-02   7.88201e+01   8.08500e+01
           340   3.40000e-02   1.05008e-02   7.89693e+01   8.10000e+01
           341   3.41000e-02   1.04968e-02   7.91226e+01   8.11500e+01
           342   3.42000e-02   1.04919e-02   7.92690e+01   8.13000e+01
           343   3.43000e-02   1.04870e-02   7.94182e+01   8.14500e+01
           344   3.44000e-02   1.04814e-02   7.95700e+01   8.16000e+01
           345   3.45000e-02   1.04753e-02   7.97231e+01   8.17500e+01
           346   3.46000e-02   1.04693e-02   7.98748e+01   8.19000e+01
           347   3.47000e-02   1.04640e-02   8.00237e+01   8.20500e+01
           348   3.48000e-02   1.04594e-02   8.01740e+01   8.22000e+01
           349   3.49000e-02   1.04558e-02   8.03243e+01   8.23500e+01
           350   3.50000e-02   1.04537e-02   8.04731e+01   8.25000e+01
           351   3.51000e-02   1.04533e-02   8.06260e+01   8.26500e+01
           352   3.52000e-02   1.04526e-02   8.07775e+01   8.28000e+01
           353   3.53000e-02   1.04516e-02   8.09290e+01   8.29500e+01
           354   3.54000e-02   1.04509e-02   8.10763e+01   8.31000e+01
           355   3.55000e-02   1.04509e-02   8.12277e+01   8.32500e+01
           356   3.56000e-02   1.04527e-02   8.13831e+01   8.34000e+01
           357   3.57000e-02   1.04563e-02   8.15303e+01   8.35500e+01
           358   3.58000e-02   1.04624e-02   8.16802e+01   8.37000e+01
           359   3.59000e-02   1.04707e-02   8.18315e+01   8.38500e+01
           360   3.60000e-02   1.04806e-02   8.19827e+01   8.40000e+01
           361   3.61000e-02   1.04919e-02   8.21298e+01   8.41500e+01
           362   3.62000e-02   1.05044e-02   8.22822e+01   8.43000e+01
           363   3.63000e-02   1.05174e-02   8.24360e+01   8.44500e+01
           364   3.64000e-02   1.05306e-02   8.25857e+01   8.46000e+01
           365   3.65000e-02   1.05431e-02   8.27313e+01   8.47500e+01
           366   3.66000e-02   1.05556e-02   8.28850e+01   8.49000e+01
           367   3.67000e-02   1.05675e-02   8.30346e+01   8.50500e+01
           368   3.68000e-02   1.05795e-02   8.31855e+01   8.52000e+01
           369   3.69000e-02   1.05905e-02   8.33377e+01   8.53500e+01
           370   3.70000e-02   1.06011e-02   8.34831e+01   8.55000e+01
           371   3.71000e-02   1.06110e-02   8.36339e+01   8.56500e+01
           372   3.72000e-02   1.06198e-02   8.37873e+01   8.58000e+01
           373   3.73000e-02   1.06272e-02   8.39407e+01   8.59500e+01
           374   3.74000e-02   1.06340e-02   8.40887e+01   8.61000e+01
           375   3.75000e-02   1.06396e-02   8.42420e+01   8.62500e+01
           376   3.76000e-02   1.06445e-02   8.43872e+01   8.64000e+01
           377   3.77000e-02   1.06488e-02   8.45405e+01   8.65500e+01
           378   3.78000e-02   1.06526e-02   8.46937e+01   8.67000e+01
           379   3.79000e-02   1.06557e-02   8.48442e+01   8.68500e+01
           380   3.80000e-02   1.06575e-02   8.49960e+01   8.70000e+01
           381   3.81000e-02   1.06592e-02   8.51451e+01   8.71500e+01
           382   3.82000e-02   1.06610e-02   8.52941e+01   8.73000e+01
           383   3.83000e-02   1.06626e-02   8.54431e+01   8.74500e+01
           384   3.84000e-02   1.06639e-02   8.55948e+01   8.76000e+01
           385   3.85000e-02   1.06669e-02   8.57437e+01   8.77500e+01
           386   3.86000e-02   1.06709e-02   8.59006e+01   8.79000e+01
           387   3.87000e-02   1.06769e-02   8.60481e+01   8.80500e+01
           388   3.88000e-02   1.06851e-02   8.61956e+01   8.82000e+01
           389   3.89000e-02   1.06948e-02   8.63498e+01   8.83500e+01
           390   3.90000e-02   1.07062e-02   8.64985e+01   8.85000e+01
           391   3.91000e-02   1.07174e-02   8.66472e+01   8.86500e+01
           392   3.92000e-02   1.07285e-02   8.67986e+01   8.88000e+01
           393   3.93000e-02   1.07393e-02   8.69486e+01   8.89500e+01
           394   3.94000e-02   1.07491e-02   8.70999e+01   8.91000e+01
           395   3.95000e-02   1.07581e-02   8.72498e+01   8.92500e+01
           396   3.96000e-02   1.07664e-02   8.74010e+01   8.94000e+01
           397   3.97000e-02   1.07745e-02   8.75508e+01   8.95500e+01
           398   3.98000e-02   1.07822e-02   8.77033e+01   8.97000e+01
           399   3.99000e-02   1.07889e-02   8.78517e+01   8.98500e+01
           400   4.00000e-02   1.07944e-02   8.80028e+01   9.00000e+01
           401   4.01000e-02   1.07994e-02   8.81498e+01   9.01500e+01
           402   4.02000e-02   1.08032e-02   8.83035e+01   9.03000e+01
           403   4.03000e-02   1.08064e-02   8.84531e+01   9.04500e+01
           404   4.04000e-02   1.08097e-02   8.86054e+01   9.06000e+01
           405   4.05000e-02   1.08138e-02   8.87496e+01   9.07500e+01
           406   4.06000e-02   1.08178e-02   8.89031e+01   9.09000e+01
           407   4.07000e-02   1.08225e-02   8.90539e+01   9.10500e+01
           408   4.08000e-02   1.08286e-02   8.92047e+01   9.12000e+01
           409   4.09000e-02   1.08372e-02   8.93568e+01   9.13500e+01
           410   4.10000e-02   1.08466e-02   8.95075e+01   9.15000e+01
           411   4.11000e-02   1.08558e-02   8.96542e+01   9.16500e+01
           412   4.12000e-02   1.08648e-02   8.98048e+01   9.18000e+01
           413   4.13000e-02   1.08731e-02   8.99567e+01   9.19500e+01
           414   4.14000e-02   1.08818e-02   9.01087e+01   9.21000e+01
           415   4.15000e-02   1.08904e-02   9.02565e+01   9.22500e+01
           416   4.16000e-02   1.08992e-02   9.04070e+01   9.24000e+01
           417   4.17000e-02   1.09081e-02   9.05575e+01   9.25500e+01
           418   4.18000e-02   1.09177e-02   9.07092e+01   9.27000e+01
           419   4.19000e-02   1.09277e-02   9.08596e+01   9.28500e+01
           420   4.20000e-02   1.09382e-02   9.10100e+01   9.30000e+01
           421   4.21000e-02   1.09488e-02   9.11616e+01   9.31500e+01
           422   4.22000e-02   1.09593e-02   9.13106e+01   9.33000e+01
           423   4.23000e-02   1.09690e-02   9.14622e+01   9.34500e+01
           424   4.24000e-02   1.09777e-02   9.16137e+01   9.36000e+01
           425   4.25000e-02   1.09855e-02   9.17586e+01   9.37500e+01
           426   4.26000e-02   1.09925e-02   9.19127e+01   9.39000e+01
           427   4.27000e-02   1.09989e-02   9.20588e+01   9.40500e+01
           428   4.28000e-02   1.10050e-02   9.22129e+01   9.42000e+01
           429   4.29000e-02   1.10120e-02   9.23616e+01   9.43500e+01
           430   4.30000e-02   1.10202e-02   9.25116e+01   9.45000e+01
           431   4.31000e-02   1.10288e-02   9.26629e+01   9.46500e+01
           432   4.32000e-02   1.10380e-02   9.28128e+01   9.48000e+01
           433   4.33000e-02   1.10480e-02   9.29640e+01   9.49500e+01
           434   4.34000e-02   1.10591e-02   9.31099e+01   9.51000e+01
           435   4.35000e-02   1.10708e-02   9.32624e+01   9.52500e+01
           436   4.36000e-02   1.10824e-02   9.34122e+01   9.54000e+01
           437   4.37000e-02   1.10940e-02   9.35646e+01   9.55500e+01
           438   4.38000e-02   1.11052e-02   9.37143e+01   9.57000e+01
           439   4.39000e-02   1.11170e-02   9.38600e+01   9.58500e+01
           440   4.40000e-02   1.11293e-02   9.40150e+01   9.60000e+01
           441   4.41000e-02   1.11424e-02   9.41633e+01   9.61500e+01
           442   4.42000e-02   1.11560e-02   9.43142e+01   9.63000e+01
           443   4.43000e-02   1.11687e-02   9.44690e+01   9.64500e+01
           444   4.44000e-02   1.11788e-02   9.46146e+01   9.66000e+01
           445   4.45000e-02   1.11867e-02   9.47667e+01   9.67500e+01
           446   4.46000e-02   1.11925e-02   9.49201e+01   9.69000e+01
           447   4.47000e-02   1.11966e-02   9.50656e+01   9.70500e+01
           448   4.48000e-02   1.11990e-02   9.52163e+01   9.72000e+01
           449   4.49000e-02   1.12007e-02   9.53683e+01   9.73500e+01
           450   4.50000e-02   1.12020e-02   9.55242e+01   9.75000e+01
           451   4.51000e-02   1.12041e-02   9.56721e+01   9.76500e+01
           452   4.52000e-02   1.12077e-02   9.58187e+01   9.78000e+01
           453   4.53000e-02   1.12136e-02   9.59693e+01   9.79500e+01
           454   4.54000e-02   1.12225e-02   9.61184e+01   9.81000e+01
           455   4.55000e-02   1.12334e-02   9.62676e+01   9.82500e+01
           456   4.56000e-02   1.12468e-02   9.64193e+01   9.84000e+01
           457   4.57000e-02   1.12619e-02   9.65697e+01   9.85500e+01
           458   4.58000e-02   1.12779e-02   9.67201e+01   9.87000e+01
           459   4.59000e-02   1.12946e-02   9.68704e+01   9.88500e+01
           460   4.60000e-02   1.13118e-02   9.70220e+01   9.90000e+01
           461   4.61000e-02   1.13296e-02   9.71683e+01   9.91500e+01
           462   4.62000e-02   1.13476e-02   9.73185e+01   9.93000e+01
           463   4.63000e-02   1.13652e-02   9.74674e+01   9.94500e+01
           464   4.64000e-02   1.13823e-02   9.76188e+01   9.96000e+01
           465   4.65000e-02   1.13988e-02   9.77716e+01   9.97500e+01
           466   4.66000e-02   1.14151e-02   9.79217e+01   9.99000e+01
           467   4.67000e-02   1.14299e-02   9.80717e+01   1.00050e+02
           468   4.68000e-02   1.14437e-02   9.82217e+01   1.00200e+02
           469   4.69000e-02   1.14567e-02   9.83678e+01   1.00350e+02
           470   4.70000e-02   1.14690e-02   9.85177e+01   1.00500e+02
           471   4.71000e-02   1.14811e-02   9.86716e+01   1.00650e+02
           472   4.72000e-02   1.14923e-02   9.88227e+01   1.00800e+02
           473   4.73000e-02   1.15028e-02   9.89713e+01   1.00950e+02
           474   4.74000e-02   1.15126e-02   9.91185e+01   1.01100e+02
           475   4.75000e-02   1.15212e-02   9.92722e+01   1.01250e+02
           476   4.76000e-02   1.15296e-02   9.94219e+01   1.01400e+02
           477   4.77000e-02   1.15394e-02   9.95729e+01   1.01550e+02
           478   4.78000e-02   1.15494e-02   9.97213e+01   1.01700e+02
           479   4.79000e-02   1.15584e-02   9.98709e+01   1.01850e+02
           480   4.80000e-02   1.15676e-02   1.00021e+02   1.02000e+02
           481   4.81000e-02   1.15768e-02   1.00174e+02   1.02150e+02
           482   4.82000e-02   1.15857e-02   1.00322e+02   1.02300e+02
           483   4.83000e-02   1.15942e-02   1.00474e+02   1.02450e+02
           484   4.84000e-02   1.16015e-02   1.00629e+02   1.02600e+02
           485   4.85000e-02   1.16075e-02   1.00773e+02   1.02750e+02
           486   4.86000e-02   1.16126e-02   1.00921e+02   1.02900e+02
           487   4.87000e-02   1.16175e-02   1.01071e+02   1.03050e+02
           488   4.88000e-02   1.16219e-02   1.01224e+02   1.03200e+02
           489   4.89000e-02   1.16264e-02   1.01381e+02   1.03350e+02
           490   4.90000e-02   1.16311e-02   1.01525e+02   1.03500e+02
           491   4.91000e-02   1.16377e-02   1.01677e+02   1.03650e+02
           492   4.92000e-02   1.16457e-02   1.01825e+02   1.03800e+02
           493   4.93000e-02   1.16565e-02   1.01978e+02   1.03950e+02
           494   4.94000e-02   1.16687e-02   1.02126e+02   1.04100e+02
           495   4.95000e-02   1.16821e-02   1.02275e+02   1.04250e+02
           496   4.96000e-02   1.16962e-02   1.02428e+02   1.04400e+02
           497   4.97000e-02   1.17107e-02   1.02574e+02   1.04550e+02
           498   4.98000e-02   1.17261e-02   1.02726e+02   1.04700e+02
           499   4.99000e-02   1.17416e-02   1.02878e+02   1.04850e+02
           500   5.00000e-02   1.17568e-02   1.03027e+02   1.05000e+02
           501   5.01000e-02   1.17720e-02   1.03177e+02   1.05150e+02
           502   5.02000e-02   1.17879e-02   1.03326e+02   1.05300e+02
           503   5.03000e-02   1.18045e-02   1.03478e+02   1.05450e+02
           504   5.04000e-02   1.18204e-02   1.03629e+02   1.05600e+02
           505   5.05000e-02   1.18359e-02   1.03775e+02   1.05750e+02
           506   5.06000e-02   1.18497e-02   1.03927e+02   1.05900e+02
           507   5.07000e-02   1.18620e-02   1.04077e+02   1.06050e+02
           508   5.08000e-02   1.18730e-02   1.04230e+02   1.06200e+02
           509   5.09000e-02   1.18826e-02   1.04375e+02   1.06350e+02
           510   5.10000e-02   1.18908e-02   1.04530e+02   1.06500e+02
           511   5.11000e-02   1.18987e-02   1.04677e+02   1.06650e+02
           512   5.12000e-02   1.19059e-02   1.04830e+02   1.06800e+02
           513   5.13000e-02   1.19135e-02   1.04977e+02   1.06950e+02
           514   5.14000e-02   1.19213e-02   1.05129e+02   1.07100e+02
           515   5.15000e-02   1.19289e-02   1.05274e+02   1.07250e+02
           516   5.16000e-02   1.19362e-02   1.05426e+02   1.07400e+02
           517   5.17000e-02   1.19438e-02   1.05582e+02   1.07550e+02
           518   5.18000e-02   1.19509e-02   1.05728e+02   1.07700e+02
           519   5.19000e-02   1.19580e-02   1.05884e+02   1.07850e+02
           520   5.20000e-02   1.19645e-02   1.06031e+02   1.08000e+02
           521   5.21000e-02   1.19714e-02   1.06178e+02   1.08150e+02
           522   5.22000e-02   1.19789e-02   1.06331e+02   1.08300e+02
           523   5.23000e-02   1.19870e-02   1.06481e+02   1.08450e+02
           524   5.24000e-02   1.19960e-02   1.06630e+02   1.08600e+02
           525   5.25000e-02   1.20053e-02   1.06777e+02   1.08750e+02
           526   5.26000e-02   1.20153e-02   1.06928e+02   1.08900e+02
           527   5.27000e-02   1.20257e-02   1.07079e+02   1.09050e+02
           528   5.28000e-02   1.20366e-02   1.07234e+02   1.09200e+02
           529   5.29000e-02   1.20482e-02   1.07382e+02   1.09350e+02
           530   5.30000e-02   1.20614e-02   1.07533e+02   1.09500e+02
           531   5.31000e-02   1.20766e-02   1.07682e+02   1.09650e+02
           532   5.32000e-02   1.20926e-02   1.07827e+02   1.09800e+02
           533   5.33000e-02   1.21091e-02   1.07982e+02   1.09950e+02
           534   5.34000e-02   1.21246e-02   1.08135e+02   1.10100e+02
           535   5.35000e-02   1.21396e-02   1.08280e+02   1.10250e+02
           536   5.36000e-02   1.21539e-02   1.08430e+02   1.10400e+02
           537   5.37000e-02   1.21676e-02   1.08579e+02   1.10550e+02
           538   5.38000e-02   1.21805e-02   1.08731e+02   1.10700e+02
           539   5.39000e-02   1.21932e-02   1.08881e+02   1.10850e+02
           540   5.40000e-02   1.22070e-02   1.09030e+02   1.11000e+02
           541   5.41000e-02   1.22216e-02   1.09183e+02   1.11150e+02
           542   5.42000e-02   1.22374e-02   1.09332e+02   1.11300e+02
           543   5.43000e-02   1.22539e-02   1.09478e+02   1.11450e+02
           544   5.44000e-02   1.22708e-02   1.09630e+02   1.11600e+02
           545   5.45000e-02   1.22878e-02   1.09782e+02   1.11750e+02
           546   5.46000e-02   1.23038e-02   1.09932e+02   1.11900e+02
           547   5.47000e-02   1.23193e-02   1.10082e+02   1.12050e+02
           548   5.48000e-02   1.23339e-02   1.10232e+02   1.12200e+02
           549   5.49000e-02   1.23486e-02   1.10380e+02   1.12350e+02
           550   5.50000e-02   1.23635e-02   1.10533e+02   1.12500e+02
           551   5.51000e-02   1.23785e-02   1.10682e+02   1.12650e+02
           552   5.52000e-02   1.23942e-02   1.10832e+02   1.12800e+02
           553   5.53000e-02   1.24109e-02   1.10980e+02   1.12950e+02
           554   5.54000e-02   1.24281e-02   1.11131e+02   1.13100e+02
           555   5.55000e-02   1.24444e-02   1.11281e+02   1.13250e+02
           556   5.56000e-02   1.24598e-02   1.11433e+02   1.13400e+02
           557   5.57000e-02   1.24744e-02   1.11584e+02   1.13550e+02
           558   5.58000e-02   1.24874e-02   1.11734e+02   1.13700e+02
           559   5.59000e-02   1.24990e-02   1.11884e+02   1.13850e+02
           560   5.60000e-02   1.25098e-02   1.12033e+02   1.14000e+02
           561   5.61000e-02   1.25193e-02   1.12185e+02   1.14150e+02
           562   5.62000e-02   1.25275e-02   1.12335e+02   1.14300e+02
           563   5.63000e-02   1.25342e-02   1.12486e+02   1.14450e+02
           564   5.64000e-02   1.25396e-02   1.12633e+02   1.14600e+02
           565   5.65000e-02   1.25445e-02   1.12783e+02   1.14750e+02
           566   5.66000e-02   1.25482e-02   1.12935e+02   1.14900e+02
           567   5.67000e-02   1.25512e-02   1.13082e+02   1.15050e+02
           568   5.68000e-02   1.25533e-02   1.13237e+02   1.15200e+02
           569   5.69000e-02   1.25552e-02   1.13385e+02   1.15350e+02
           570   5.70000e-02   1.25566e-02   1.13534e+02   1.15500e+02
           571   5.71000e-02   1.25582e-02   1.13686e+02   1.15650e+02
           572   5.72000e-02   1.25605e-02   1.13832e+02   1.15800e+02
           573   5.73000e-02   1.25636e-02   1.13987e+02   1.15950e+02
           574   5.74000e-02   1.25664e-02   1.14136e+02   1.16100e+02
           575   5.75000e-02   1.25697e-02   1.14285e+02   1.16250e+02
           576   5.76000e-02   1.25724e-02   1.14430e+02   1.16400e+02
           577   5.77000e-02   1.25754e-02   1.14579e+02   1.16550e+02
           578   5.78000e-02   1.25791e-02   1.14735e+02   1.16700e+02
           579   5.79000e-02   1.25841e-02   1.14885e+02   1.16850e+02
           580   5.80000e-02   1.25901e-02   1.15033e+02   1.17000e+02
           581   5.81000e-02   1.25969e-02   1.15184e+02   1.17150e+02
           582   5.82000e-02   1.26039e-02   1.15334e+02   1.17300e+02
           583   5.83000e-02   1.26122e-02   1.15483e+02   1.17450e+02
           584   5.84000e-02   1.26207e-02   1.15633e+02   1.17600e+02
           585   5.85000e-02   1.26282e-02   1.15786e+02   1.17750e+02
           586   5.86000e-02   1.26358e-02   1.15936e+02   1.17900e+02
           587   5.87000e-02   1.26439e-02   1.16083e+02   1.18050e+02
           588   5.88000e-02   1.26526e-02   1.16230e+02   1.18200e+02
           589   5.89000e-02   1.26623e-02   1.16383e+02   1.18350e+02
           590   5.90000e-02   1.26722e-02   1.16535e+02   1.18500e+02
           591   5.91000e-02   1.26828e-02   1.16690e+02   1.18650e+02
           592   5.92000e-02   1.26940e-02   1.16833e+02   1.18800e+02
           593   5.93000e-02   1.27064e-02   1.16984e+02   1.18950e+02
           594   5.94000e-02   1.27197e-02   1.17135e+02   1.19100e+02
           595   5.95000e-02   1.27336e-02   1.17283e+02   1.19250e+02
           596   5.96000e-02   1.27479e-02   1.17439e+02   1.19400e+02
           597   5.97000e-02   1.27620e-02   1.17586e+02   1.19550e+02
           598   5.98000e-02   1.27757e-02   1.17732e+02   1.19700e+02
           599   5.99000e-02   1.27893e-02   1.17885e+02   1.19850e+02
           600   6.00000e-02   1.28026e-02   1.18035e+02   1.20000e+02
           601   6.01000e-02   1.28146e-02   1.18183e+02   1.20150e+02
           602   6.02000e-02   1.28257e-02   1.18334e+02   1.20300e+02
           603   6.03000e-02   1.28355e-02   1.18486e+02   1.20450e+02
           604   6.04000e-02   1.28440e-02   1.18634e+02   1.20600e+02
           605   6.05000e-02   1.28506e-02   1.18786e+02   1.20750e+02
           606   6.06000e-02   1.28558e-02   1.18934e+02   1.20900e+02
           607   6.07000e-02   1.28605e-02   1.19086e+02   1.21050e+02
           608   6.08000e-02   1.28644e-02   1.19233e+02   1.21200e+02
           609   6.09000e-02   1.28673e-02   1.19385e+02   1.21350e+02
           610   6.10000e-02   1.28697e-02   1.19533e+02   1.21500e+02
           611   6.11000e-02   1.28725e-02   1.19681e+02   1.21650e+02
           612   6.12000e-02   1.28751e-02   1.19833e+02   1.21800e+02
           613   6.13000e-02   1.28783e-02   1.19987e+02   1.21950e+02
           614   6.14000e-02   1.28820e-02   1.20134e+02   1.22100e+02
           615   6.15000e-02   1.28870e-02   1.20279e+02   1.22250e+02
           616   6.16000e-02   1.28926e-02   1.20431e+02   1.22400e+02
           617   6.17000e-02   1.28992e-02   1.20585e+02   1.22550e+02
           618   6.18000e-02   1.29059e-02   1.20735e+02   1.22700e+02
           619   6.19000e-02   1.29129e-02   1.20886e+02   1.22850e+02
           620   6.20000e-02   1.29196e-02   1.21036e+02   1.23000e+02
           621   6.21000e-02   1.29257e-02   1.21186e+02   1.23150e+02
           622   6.22000e-02   1.29315e-02   1.21333e+02   1.23300e+02
           623   6.23000e-02   1.29370e-02   1.21484e+02   1.23450e+02
           624   6.24000e-02   1.29436e-02   1.21638e+02   1.23600e+02
           625   6.25000e-02   1.29507e-02   1.21786e+02   1.23750e+02
           626   6.26000e-02   1.29583e-02   1.21936e+02   1.23900e+02
           627   6.27000e-02   1.29677e-02   1.22085e+02   1.24050e+02
           628   6.28000e-02   1.29777e-02   1.22236e+02   1.24200e+02
           629   6.29000e-02   1.29883e-02   1.22387e+02   1.24350e+02
           630   6.30000e-02   1.29989e-02   1.22536e+02   1.24500e+02
           631   6.31000e-02   1.30085e-02   1.22685e+02   1.24650e+02
           632   6.32000e-02   1.30160e-02   1.22834e+02   1.24800e+02
           633   6.33000e-02   1.30209e-02   1.22983e+02   1.24950e+02
           634   6.34000e-02   1.30229e-02   1.23137e+02   1.25100e+02
           635   6.35000e-02   1.30230e-02   1.23283e+02   1.25250e+02
           636   6.36000e-02   1.30225e-02   1.23435e+02   1.25400e+02
           637   6.37000e-02   1.30215e-02   1.23585e+02   1.25550e+02
           638   6.38000e-02   1.30203e-02   1.23735e+02   1.25700e+02
           639   6.39000e-02   1.30182e-02   1.23887e+02   1.25850e+02
           640   6.40000e-02   1.30152e-02   1.24034e+02   1.26000e+02
           641   6.41000e-02   1.30113e-02   1.24187e+02   1.26150e+02
           642   6.42000e-02   1.30067e-02   1.24333e+02   1.26300e+02
           643   6.43000e-02   1.30027e-02   1.24484e+02   1.26450e+02
           644   6.44000e-02   1.30009e-02   1.24632e+02   1.26600e+02
           645   6.45000e-02   1.30013e-02   1.24783e+02   1.26750e+02
           646   6.46000e-02   1.30037e-02   1.24935e+02   1.26900e+02
           647   6.47000e-02   1.30078e-02   1.25085e+02   1.27050e+02
           648   6.48000e-02   1.30133e-02   1.25235e+02   1.27200e+02
           649   6.49000e-02   1.30199e-02   1.25385e+02   1.27350e+02
           650   6.50000e-02   1.30277e-02   1.25532e+02   1.27500e+02
           651   6.51000e-02   1.30362e-02   1.25686e+02   1.27650e+02
           652   6.52000e-02   1.30451e-02   1.25835e+02   1.27800e+02
           653   6.53000e-02   1.30533e-02   1.25987e+02   1.27950e+02
           654   6.54000e-02   1.30598e-02   1.26136e+02   1.28100e+02
           655   6.55000e-02   1.30657e-02   1.26286e+02   1.28250e+02
           656   6.56000e-02   1.30710e-02   1.26435e+02   1.28400e+02
           657   6.57000e-02   1.30754e-02   1.26585e+02   1.28550e+02
           658   6.58000e-02   1.30787e-02   1.26736e+02   1.28700e+02
           659   6.59000e-02   1.30816e-02   1.26885e+02   1.28850e+02
           660   6.60000e-02   1.30843e-02   1.27031e+02   1.29000e+02
           661   6.61000e-02   1.30854e-02   1.27183e+02   1.29150e+02
           662   6.62000e-02   1.30850e-02   1.27334e+02   1.29300e+02
           663   6.63000e-02   1.30833e-02   1.27485e+02   1.29450e+02
           664   6.64000e-02   1.30810e-02   1.27635e+02   1.29600e+02
           665   6.65000e-02   1.30783e-02   1.27785e+02   1.29750e+02
           666   6.66000e-02   1.30755e-02   1.27938e+02   1.29900e+02
           667   6.67000e-02   1.30731e-02   1.28083e+02   1.30050e+02
           668   6.68000e-02   1.30714e-02   1.28235e+02   1.30200e+02
           669   6.69000e-02   1.30699e-02   1.28387e+02   1.30350e+02
           670   6.70000e-02   1.30686e-02   1.28536e+02   1.30500e+02
           671   6.71000e-02   1.30671e-02   1.28684e+02   1.30650e+02
           672   6.72000e-02   1.30655e-02   1.28834e+02   1.30800e+02
           673   6.73000e-02   1.30633e-02   1.28984e+02   1.30950e+02
           674   6.74000e-02   1.30605e-02   1.29135e+02   1.31100e+02
           675   6.75000e-02   1.30570e-02   1.29285e+02   1.31250e+02
           676   6.76000e-02   1.30526e-02   1.29436e+02   1.31400e+02
           677   6.77000e-02   1.30470e-02   1.29585e+02   1.31550e+02
           678   6.78000e-02   1.30408e-02   1.29734e+02   1.31700e+02
           679   6.79000e-02   1.30346e-02   1.29882e+02   1.31850e+02
           680   6.80000e-02   1.30276e-02   1.30036e+02   1.32000e+02
           681   6.81000e-02   1.30203e-02   1.30187e+02   1.32150e+02
           682   6.82000e-02   1.30133e-02   1.30336e+02   1.32300e+02
           683   6.83000e-02   1.30069e-02   1.30483e+02   1.32450e+02
           684   6.84000e-02   1.30019e-02   1.30634e+02   1.32600e+02
           685   6.85000e-02   1.29972e-02   1.30786e+02   1.32750e+02
           686   6.86000e-02   1.29938e-02   1.30935e+02   1.32900e+02
           687   6.87000e-02   1.29918e-02   1.31084e+02   1.33050e+02
           688   6.88000e-02   1.29914e-02   1.31232e+02   1.33200e+02
           689   6.89000e-02   1.29927e-02   1.31384e+02   1.33350e+02
           690   6.90000e-02   1.29963e-02   1.31538e+02   1.33500e+02
           691   6.91000e-02   1.30011e-02   1.31686e+02   1.33650e+02
           692   6.92000e-02   1.30065e-02   1.31836e+02   1.33800e+02
           693   6.93000e-02   1.30116e-02   1.31986e+02   1.33950e+02
           694   6.94000e-02   1.30177e-02   1.32136e+02   1.34100e+02
           695   6.95000e-02   1.30242e-02   1.32284e+02   1.34250e+02
           696   6.96000e-02   1.30307e-02   1.32435e+02   1.34400e+02
           697   6.97000e-02   1.30362e-02   1.32588e+02   1.34550e+02
           698   6.98000e-02   1.30404e-02   1.32737e+02   1.34700e+02
           699   6.99000e-02   1.30435e-02   1.32885e+02   1.34850e+02
           700   7.00000e-02   1.30458e-02   1.33033e+02   1.35000e+02
           701   7.01000e-02   1.30469e-02   1.33186e+02   1.35150e+02
           702   7.02000e-02   1.30474e-02   1.33334e+02   1.35300e+02
           703   7.03000e-02   1.30470e-02   1.33488e+02   1.35450e+02
           704   7.04000e-02   1.30461e-02   1.33636e+02   1.35600e+02
           705   7.05000e-02   1.30458e-02   1.33782e+02   1.35750e+02
           706   7.06000e-02   1.30469e-02   1.33936e+02   1.35900e+02
           707   7.07000e-02   1.30489e-02   1.34083e+02   1.36050e+02
           708   7.08000e-02   1.30517e-02   1.34239e+02   1.36200e+02
           709   7.09000e-02   1.30552e-02   1.34387e+02   1.36350e+02
           710   7.10000e-02   1.30594e-02   1.34534e+02   1.36500e+02
           711   7.11000e-02   1.30638e-02   1.34683e+02   1.36650e+02
           712   7.12000e-02   1.30692e-02   1.34833e+02   1.36800e+02
           713   7.13000e-02   1.30746e-02   1.34986e+02   1.36950e+02
           714   7.14000e-02   1.30802e-02   1.35133e+02   1.37100e+02
           715   7.15000e-02   1.30865e-02   1.35282e+02   1.37250e+02
           716   7.16000e-02   1.30926e-02   1.35435e+02   1.37400e+02
           717   7.17000e-02   1.30986e-02   1.35586e+02   1.37550e+02
           718   7.18000e-02   1.31047e-02   1.35736e+02   1.37700e+02
           719   7.19000e-02   1.31107e-02   1.35885e+02   1.37850e+02
           720   7.20000e-02   1.31173e-02   1.36034e+02   1.38000e+02
           721   7.21000e-02   1.31239e-02   1.36185e+02   1.38150e+02
           722   7.22000e-02   1.31299e-02   1.36331e+02   1.38300e+02
           723   7.23000e-02   1.31347e-02   1.36482e+02   1.38450e+02
           724   7.24000e-02   1.31385e-02   1.36636e+02   1.38600e+02
           725   7.25000e-02   1.31417e-02   1.36785e+02   1.38750e+02
           726   7.26000e-02   1.31438e-02   1.36934e+02   1.38900e+02
           727   7.27000e-02   1.31456e-02   1.37083e+02   1.39050e+02
           728   7.28000e-02   1.31475e-02   1.37234e+02   1.39200e+02
           729   7.29000e-02   1.31490e-02   1.37384e+02   1.39350e+02
           730   7.30000e-02   1.31491e-02   1.37536e+02   1.39500e+02
           731   7.31000e-02   1.31471e-02   1.37683e+02   1.39650e+02
           732   7.32000e-02   1.31443e-02   1.37831e+02   1.39800e+02
           733   7.33000e-02   1.31413e-02   1.37982e+02   1.39950e+02
           734   7.34000e-02   1.31387e-02   1.38134e+02   1.40100e+02
           735   7.35000e-02   1.31355e-02   1.38286e+02   1.40250e+02
           736   7.36000e-02   1.31327e-02   1.38434e+02   1.40400e+02
           737   7.37000e-02   1.31302e-02   1.38584e+02   1.40550e+02
           738   7.38000e-02   1.31276e-02   1.38734e+02   1.40700e+02
           739   7.39000e-02   1.31244e-02   1.38883e+02   1.40850e+02
           740   7.40000e-02   1.31204e-02   1.39032e+02   1.41000e+02
           741   7.41000e-02   1.31155e-02   1.39184e+02   1.41150e+02
           742   7.42000e-02   1.31101e-02   1.39333e+02   1.41300e+02
           743   7.43000e-02   1.31043e-02   1.39484e+02   1.41450e+02
           744   7.44000e-02   1.30989e-02   1.39633e+02   1.41600e+02
           745   7.45000e-02   1.30948e-02   1.39781e+02   1.41750e+02
           746   7.46000e-02   1.30922e-02   1.39935e+02   1.41900e+02
           747   7.47000e-02   1.30910e-02   1.40083e+02   1.42050e+02
           748   7.48000e-02   1.30918e-02   1.40232e+02   1.42200e+02
           749   7.49000e-02   1.30930e-02   1.40383e+02   1.42350e+02
           750   7.50000e-02   1.30940e-02   1.40533e+02   1.42500e+02
           751   7.51000e-02   1.30943e-02   1.40686e+02   1.42650e+02
           752   7.52000e-02   1.30943e-02   1.40831e+02   1.42800e+02
           753   7.53000e-02   1.30931e-02   1.40985e+02   1.42950e+02
           754   7.54000e-02   1.30912e-02   1.41131e+02   1.43100e+02
           755   7.55000e-02   1.30885e-02   1.41284e+02   1.43250e+02
           756   7.56000e-02   1.30848e-02   1.41430e+02   1.43400e+02
           757   7.57000e-02   1.30792e-02   1.41584e+02   1.43550e+02
           758   7.58000e-02   1.30726e-02   1.41732e+02   1.43700e+02
           759   7.59000e-02   1.30649e-02   1.41884e+02   1.43850e+02
           760   7.60000e-02   1.30558e-02   1.42033e+02   1.44000e+02
           761   7.61000e-02   1.30463e-02   1.42180e+02   1.44150e+02
           762   7.62000e-02   1.30365e-02   1.42334e+02   1.44300e+02
           763   7.63000e-02   1.30278e-02   1.42484e+02   1.44450e+02
           764   7.64000e-02   1.30205e-02   1.42634e+02   1.44600e+02
           765   7.65000e-02   1.30146e-02   1.42782e+02   1.44750e+02
           766   7.66000e-02   1.30103e-02   1.42932e+02   1.44900e+02
           767   7.67000e-02   1.30072e-02   1.43082e+02   1.45050e+02
           768   7.68000e-02   1.30049e-02   1.43234e+02   1.45200e+02
           769   7.69000e-02   1.30033e-02   1.43384e+02   1.45350e+02
           770   7.70000e-02   1.30028e-02   1.43532e+02   1.45500e+02
           771   7.71000e-02   1.30038e-02   1.43680e+02   1.45650e+02
           772   7.72000e-02   1.30058e-02   1.43833e+02   1.45800e+02
           773   7.73000e-02   1.30084e-02   1.43983e+02   1.45950e+02
           774   7.74000e-02   1.30113e-02   1.44135e+02   1.46100e+02
           775   7.75000e-02   1.30142e-02   1.44280e+02   1.46250e+02
           776   7.76000e-02   1.30177e-02   1.44431e+02   1.46400e+02
           777   7.77000e-02   1.30207e-02   1.44581e+02   1.46550e+02
           778   7.78000e-02   1.30229e-02   1.44730e+02   1.46700e+02
           779   7.79000e-02   1.30242e-02   1.44883e+02   1.46850e+02
           780   7.80000e-02   1.30253e-02   1.45033e+02   1.47000e+02
           781   7.81000e-02   1.30258e-02   1.45182e+02   1.47150e+02
           782   7.82000e-02   1.30268e-02   1.45331e+02   1.47300e+02
           783   7.83000e-02   1.30267e-02   1.45481e+02   1.47450e+02
           784   7.84000e-02   1.30268e-02   1.45631e+02   1.47600e+02
           785   7.85000e-02   1.30274e-02   1.45784e+02   1.47750e+02
           786   7.86000e-02   1.30279e-02   1.45930e+02   1.47900e+02
           787   7.87000e-02   1.30273e-02   1.46082e+02   1.48050e+02
           788   7.88000e-02   1.30262e-02   1.46230e+02   1.48200e+02
           789   7.89000e-02   1.30250e-02   1.46380e+02   1.48350e+02
           790   7.90000e-02   1.30241e-02   1.46533e+02   1.48500e+02
           791   7.91000e-02   1.30229e-02   1.46682e+02   1.48650e+02
           792   7.92000e-02   1.30217e-02   1.46830e+02   1.48800e+02
           793   7.93000e-02   1.30201e-02   1.46979e+02   1.48950e+02
           794   7.94000e-02   1.30181e-02   1.47131e+02   1.49100e+02
           795   7.95000e-02   1.30153e-02   1.47281e+02   1.49250e+02
           796   7.96000e-02   1.30124e-02   1.47431e+02   1.49400e+02
           797   7.97000e-02   1.30085e-02   1.47581e+02   1.49550e+02
           798   7.98000e-02   1.30043e-02   1.47731e+02   1.49700e+02
           799   7.99000e-02   1.29996e-02   1.47878e+02   1.49850e+02
           800   8.00000e-02   1.29949e-02   1.48028e+02   1.50000e+02
           801   8.01000e-02   1.29901e-02   1.48179e+02   1.50150e+02
           802   8.02000e-02   1.29860e-02   1.48333e+02   1.50300e+02
           803   8.03000e-02   1.29829e-02   1.48480e+02   1.50450e+02
           804   8.04000e-02   1.29808e-02   1.48630e+02   1.50600e+02
           805   8.05000e-02   1.29800e-02   1.48778e+02   1.50750e+02
           806   8.06000e-02   1.29808e-02   1.48931e+02   1.50900e+02
           807   8.07000e-02   1.29825e-02   1.49083e+02   1.51050e+02
           808   8.08000e-02   1.29852e-02   1.49232e+02   1.51200e+02
           809   8.09000e-02   1.29884e-02   1.49382e+02   1.51350e+02
           810   8.10000e-02   1.29919e-02   1.49530e+02   1.51500e+02
           811   8.11000e-02   1.29957e-02   1.49679e+02   1.51650e+02
           812   8.12000e-02   1.30002e-02   1.49833e+02   1.51800e+02
           813   8.13000e-02   1.30048e-02   1.49980e+02   1.51950e+02
           814   8.14000e-02   1.30091e-02   1.50132e+02   1.52100e+02
           815   8.15000e-02   1.30118e-02   1.50279e+02   1.52250e+02
           816   8.16000e-02   1.30140e-02   1.50428e+02   1.52400e+02
           817   8.17000e-02   1.30154e-02   1.50579e+02   1.52550e+02
           818   8.18000e-02   1.30160e-02   1.50731e+02   1.52700e+02
           819   8.19000e-02   1.30150e-02   1.50881e+02   1.52850e+02
           820   8.20000e-02   1.30138e-02   1.51030e+02   1.53000e+02
           821   8.21000e-02   1.30130e-02   1.51181e+02   1.53150e+02
           822   8.22000e-02   1.30118e-02   1.51330e+02   1.53300e+02
           823   8.23000e-02   1.30107e-02   1.51479e+02   1.53450e+02
           824   8.24000e-02   1.30087e-02   1.51628e+02   1.53600e+02
           825   8.25000e-02   1.30055e-02   1.51780e+02   1.53750e+02
           826   8.26000e-02   1.30010e-02   1.51931e+02   1.53900e+02
           827   8.27000e-02   1.29945e-02   1.52077e+02   1.54050e+02
           828   8.28000e-02   1.29858e-02   1.52232e+02   1.54200e+02
           829   8.29000e-02   1.29745e-02   1.52379e+02   1.54350e+02
           830   8.30000e-02   1.29613e-02   1.52529e+02   1.54500e+02
           831   8.31000e-02   1.29474e-02   1.52680e+02   1.54650e+02
           832   8.32000e-02   1.29336e-02   1.52828e+02   1.54800e+02
           833   8.33000e-02   1.29203e-02   1.52979e+02   1.54950e+02
           834   8.34000e-02   1.29081e-02   1.53129e+02   1.55100e+02
           835   8.35000e-02   1.28966e-02   1.53279e+02   1.55250e+02
           836   8.36000e-02   1.28858e-02   1.53430e+02   1.55400e+02
           837   8.37000e-02   1.28757e-02   1.53578e+02   1.55550e+02
           838   8.38000e-02   1.28659e-02   1.53728e+02   1.55700e+02
           839   8.39000e-02   1.28571e-02   1.53879e+02   1.55850e+02
           840   8.40000e-02   1.28491e-02   1.54031e+02   1.56000e+02
           841   8.41000e-02   1.28417e-02   1.54181e+02   1.56150e+02
           842   8.42000e-02   1.28358e-02   1.54329e+02   1.56300e+02
           843   8.43000e-02   1.28310e-02   1.54479e+02   1.56450e+02
           844   8.44000e-02   1.28276e-02   1.54629e+02   1.56600e+02
           845   8.45000e-02   1.28250e-02   1.54778e+02   1.56750e+02
           846   8.46000e-02   1.28242e-02   1.54928e+02   1.56900e+02
           847   8.47000e-02   1.28235e-02   1.55077e+02   1.57050e+02
           848   8.48000e-02   1.28231e-02   1.55229e+02   1.57200e+02
           849   8.49000e-02   1.28235e-02   1.55377e+02   1.57350e+02
           850   8.50000e-02   1.28243e-02   1.55529e+02   1.57500e+02
           851   8.51000e-02   1.28244e-02   1.55678e+02   1.57650e+02
           852   8.52000e-02   1.28236e-02   1.55826e+02   1.57800e+02
           853   8.53000e-02   1.28226e-02   1.55976e+02   1.57950e+02
           854   8.54000e-02   1.28215e-02   1.56129e+02   1.58100e+02
           855   8.55000e-02   1.28189e-02   1.56276e+02   1.58250e+02
           856   8.56000e-02   1.28143e-02   1.56428e+02   1.58400e+02
           857   8.57000e-02   1.28087e-02   1.56578e+02   1.58550e+02
           858   8.58000e-02   1.28027e-02   1.56727e+02   1.58700e+02
           859   8.59000e-02   1.27960e-02   1.56876e+02   1.58850e+02
           860   8.60000e-02   1.27883e-02   1.57027e+02   1.59000e+02
           861   8.61000e-02   1.27815e-02   1.57178e+02   1.59150e+02
           862   8.62000e-02   1.27759e-02   1.57329e+02   1.59300e+02
           863   8.63000e-02   1.27715e-02   1.57479e+02   1.59450e+02
           864   8.64000e-02   1.27673e-02   1.57627e+02   1.59600e+02
           865   8.65000e-02   1.27629e-02   1.57776e+02   1.59750e+02
           866   8.66000e-02   1.27582e-02   1.57926e+02   1.59900e+02
           867   8.67000e-02   1.27540e-02   1.58079e+02   1.60050e+02
           868   8.68000e-02   1.27502e-02   1.58226e+02   1.60200e+02
           869   8.69000e-02   1.27464e-02   1.58379e+02   1.60350e+02
           870   8.70000e-02   1.27432e-02   1.58528e+02   1.60500e+02
           871   8.71000e-02   1.27403e-02   1.58677e+02   1.60650e+02
           872   8.72000e-02   1.27392e-02   1.58828e+02   1.60800e+02
           873   8.73000e-02   1.27392e-02   1.58976e+02   1.60950e+02
           874   8.74000e-02   1.27397e-02   1.59127e+02   1.61100e+02
           875   8.75000e-02   1.27414e-02   1.59277e+02   1.61250e+02
           876   8.76000e-02   1.27436e-02   1.59428e+02   1.61400e+02
           877   8.77000e-02   1.27468e-02   1.59578e+02   1.61550e+02
           878   8.78000e-02   1.27511e-02   1.59728e+02   1.61700e+02
           879   8.79000e-02   1.27564e-02   1.59875e+02   1.61850e+02
           880   8.80000e-02   1.27612e-02   1.60025e+02   1.62000e+02
           881   8.81000e-02   1.27660e-02   1.60176e+02   1.62150e+02
           882   8.82000e-02   1.27702e-02   1.60324e+02   1.62300e+02
           883   8.83000e-02   1.27745e-02   1.60476e+02   1.62450e+02
           884   8.84000e-02   1.27790e-02   1.60625e+02   1.62600e+02
           885   8.85000e-02   1.27850e-02   1.60774e+02   1.62750e+02
           886   8.86000e-02   1.27917e-02   1.60926e+02   1.62900e+02
           887   8.87000e-02   1.27991e-02   1.61074e+02   1.63050e+02
           888   8.88000e-02   1.28072e-02   1.61226e+02   1.63200e+02
           889   8.89000e-02   1.28160e-02   1.61378e+02   1.63350e+02
           890   8.90000e-02   1.28236e-02   1.61528e+02   1.63500e+02
           891   8.91000e-02   1.28303e-02   1.61674e+02   1.63650e+02
           892   8.92000e-02   1.28355e-02   1.61829e+02   1.63800e+02
           893   8.93000e-02   1.28390e-02   1.61974e+02   1.63950e+02
           894   8.94000e-02   1.28394e-02   1.62127e+02   1.64100e+02
           895   8.95000e-02   1.28380e-02   1.62278e+02   1.64250e+02
           896   8.96000e-02   1.28345e-02   1.62425e+02   1.64400e+02
           897   8.97000e-02   1.28306e-02   1.62575e+02   1.64550e+02
           898   8.98000e-02   1.28265e-02   1.62725e+02   1.64700e+02
           899   8.99000e-02   1.28213e-02   1.62876e+02   1.64850e+02
           900   9.00000e-02   1.28165e-02   1.63028e+02   1.65000e+02
           901   9.01000e-02   1.28111e-02   1.63177e+02   1.65150e+02
           902   9.02000e-02   1.28048e-02   1.63322e+02   1.65300e+02
           903   9.03000e-02   1.27980e-02   1.63477e+02   1.65450e+02
           904   9.04000e-02   1.27910e-02   1.63628e+02   1.65600e+02
           905   9.05000e-02   1.27837e-02   1.63776e+02   1.65750e+02
           906   9.06000e-02   1.27758e-02   1.63926e+02   1.65900e+02
           907   9.07000e-02   1.27683e-02   1.64076e+02   1.66050e+02
           908   9.08000e-02   1.27620e-02   1.64227e+02   1.66200e+02
           909   9.09000e-02   1.27572e-02   1.64380e+02   1.66350e+02
           910   9.10000e-02   1.27528e-02   1.64525e+02   1.66500e+02
           911   9.11000e-02   1.27496e-02   1.64674e+02   1.66650e+02
           912   9.12000e-02   1.27466e-02   1.64825e+02   1.66800e+02
           913   9.13000e-02   1.27435e-02   1.64975e+02   1.66950e+02
           914   9.14000e-02   1.27404e-02   1.65124e+02   1.67100e+02
           915   9.15000e-02   1.27366e-02   1.65275e+02   1.67250e+02
           916   9.16000e-02   1.27324e-02   1.65425e+02   1.67400e+02
           917   9.17000e-02   1.27275e-02   1.65574e+02   1.67550e+02
           918   9.18000e-02   1.27226e-02   1.65724e+02   1.67700e+02
           919   9.19000e-02   1.27178e-02   1.65874e+02   1.67850e+02
           920   9.20000e-02   1.27125e-02   1.66024e+02   1.68000e+02
           921   9.21000e-02   1.27063e-02   1.66174e+02   1.68150e+02
           922   9.22000e-02   1.26989e-02   1.66327e+02   1.68300e+02
           923   9.23000e-02   1.26921e-02   1.66473e+02   1.68450e+02
           924   9.24000e-02   1.26863e-02   1.66624e+02   1.68600e+02
           925   9.25000e-02   1.26822e-02   1.66775e+02   1.68750e+02
           926   9.26000e-02   1.26801e-02   1.66926e+02   1.68900e+02
           927   9.27000e-02   1.26792e-02   1.67076e+02   1.69050e+02
           928   9.28000e-02   1.26784e-02   1.67223e+02   1.69200e+02
           929   9.29000e-02   1.26777e-02   1.67375e+02   1.69350e+02
           930   9.30000e-02   1.26762e-02   1.67522e+02   1.69500e+02
           931   9.31000e-02   1.26754e-02   1.67673e+02   1.69650e+02
           932   9.32000e-02   1.26747e-02   1.67825e+02   1.69800e+02
           933   9.33000e-02   1.26735e-02   1.67973e+02   1.69950e+02
           934   9.34000e-02   1.26719e-02   1.68123e+02   1.70100e+02
           935   9.35000e-02   1.26702e-02   1.68275e+02   1.70250e+02
           936   9.36000e-02   1.26684e-02   1.68420e+02   1.70400e+02
           937   9.37000e-02   1.26658e-02   1.68576e+02   1.70550e+02
           938   9.38000e-02   1.26630e-02   1.68726e+02   1.70700e+02
           939   9.39000e-02   1.26611e-02   1.68873e+02   1.70850e+02
           940   9.40000e-02   1.26586e-02   1.69022e+02   1.71000e+02
           941   9.41000e-02   1.26560e-02   1.69174e+02   1.71150e+02
           942   9.42000e-02   1.26531e-02   1.69327e+02   1.71300e+02
           943   9.43000e-02   1.26494e-02   1.69475e+02   1.71450e+02
           944   9.44000e-02   1.26446e-02   1.69624e+02   1.71600e+02
           945   9.45000e-02   1.26382e-02   1.69775e+02   1.71750e+02
           946   9.46000e-02   1.26308e-02   1.69923e+02   1.71900e+02
           947   9.47000e-02   1.26230e-02   1.70074e+02   1.72050e+02
           948   9.48000e-02   1.26154e-02   1.70222e+02   1.72200e+02
           949   9.49000e-02   1.26080e-02   1.70376e+02   1.72350e+02
           950   9.50000e-02   1.26009e-02   1.70526e+02   1.72500e+02
           951   9.51000e-02   1.25943e-02   1.70669e+02   1.72650e+02
           952   9.52000e-02   1.25885e-02   1.70824e+02   1.72800e+02
           953   9.53000e-02   1.25842e-02   1.70972e+02   1.72950e+02
           954   9.54000e-02   1.25804e-02   1.71125e+02   1.73100e+02
           955   9.55000e-02   1.25785e-02   1.71275e+02   1.73250e+02
           956   9.56000e-02   1.25777e-02   1.71422e+02   1.73400e+02
           957   9.57000e-02   1.25787e-02   1.71572e+02   1.73550e+02
           958   9.58000e-02   1.25813e-02   1.71726e+02   1.73700e+02
           959   9.59000e-02   1.25854e-02   1.71874e+02   1.73850e+02
           960   9.60000e-02   1.25919e-02   1.72021e+02   1.74000e+02
           961   9.61000e-02   1.26000e-02   1.72173e+02   1.74150e+02
           962   9.62000e-02   1.26094e-02   1.72321e+02   1.74300e+02
           963   9.63000e-02   1.26186e-02   1.72470e+02   1.74450e+02
           964   9.64000e-02   1.26268e-02   1.72626e+02   1.74600e+02
           965   9.65000e-02   1.26332e-02   1.72772e+02   1.74750e+02
           966   9.66000e-02   1.26373e-02   1.72921e+02   1.74900e+02
           967   9.67000e-02   1.26390e-02   1.73068e+02   1.75050e+02
           968   9.68000e-02   1.26393e-02   1.73223e+02   1.75200e+02
           969   9.69000e-02   1.26379e-02   1.73373e+02   1.75350e+02
           970   9.70000e-02   1.26354e-02   1.73524e+02   1.75500e+02
           971   9.71000e-02   1.26314e-02   1.73670e+02   1.75650e+02
           972   9.72000e-02   1.26263e-02   1.73823e+02   1.75800e+02
           973   9.73000e-02   1.26201e-02   1.73970e+02   1.75950e+02
           974   9.74000e-02   1.26145e-02   1.74124e+02   1.76100e+02
           975   9.75000e-02   1.26087e-02   1.74271e+02   1.76250e+02
           976   9.76000e-02   1.26034e-02   1.74420e+02   1.76400e+02
           977   9.77000e-02   1.25983e-02   1.74570e+02   1.76550e+02
           978   9.78000e-02   1.25931e-02   1.74720e+02   1.76700e+02
           979   9.79000e-02   1.25875e-02   1.74871e+02   1.76850e+02
           980   9.80000e-02   1.25818e-02   1.75022e+02   1.77000e+02
           981   9.81000e-02   1.25764e-02   1.75174e+02   1.77150e+02
           982   9.82000e-02   1.25714e-02   1.75322e+02   1.77300e+02
           983   9.83000e-02   1.25680e-02   1.75471e+02   1.77450e+02
           984   9.84000e-02   1.25650e-02   1.75618e+02   1.77600e+02
           985   9.85000e-02   1.25629e-02   1.75770e+02   1.77750e+02
           986   9.86000e-02   1.25613e-02   1.75921e+02   1.77900e+02
           987   9.87000e-02   1.25601e-02   1.76070e+02   1.78050e+02
           988   9.88000e-02   1.25581e-02   1.76219e+02   1.78200e+02
           989   9.89000e-02   1.25549e-02   1.76370e+02   1.78350e+02
           990   9.90000e-02   1.25499e-02   1.76522e+02   1.78500e+02
           991   9.91000e-02   1.25437e-02   1.76671e+02   1.78650e+02
           992   9.92000e-02   1.25369e-02   1.76819e+02   1.78800e+02
           993   9.93000e-02   1.25294e-02   1.76971e+02   1.78950e+02
           994   9.94000e-02   1.25220e-02   1.77120e+02   1.79100e+02
           995   9.95000e-02   1.25147e-02   1.77267e+02   1.79250e+02
           996   9.96000e-02   1.25069e-02   1.77422e+02   1.79400e+02
           997   9.97000e-02   1.24997e-02   1.77573e+02   1.79550e+02
           998   9.98000e-02   1.24929e-02   1.77723e+02   1.79700e+02
           999   9.99000e-02   1.24867e-02   1.77871e+02   1.79850e+02
          1000   1.00000e-01   1.24816e-02   1.78020e+02   1.80000e+02
          1001   1.00100e-01   1.24780e-02   1.78172e+02   1.80150e+02
          1002   1.00200e-01   1.24754e-02   1.78322e+02   1.80300e+02
          1003   1.00300e-01   1.24744e-02   1.78471e+02   1.80450e+02
          1004   1.00400e-01   1.24742e-02   1.78619e+02   1.80600e+02
          1005   1.00500e-01   1.24756e-02   1.78770e+02   1.80750e+02
          1006   1.00600e-01   1.24778e-02   1.78920e+02   1.80900e+02
          1007   1.00700e-01   1.24801e-02   1.79069e+02   1.81050e+02
          1008   1.00800e-01   1.24815e-02   1.79221e+02   1.81200e+02
          1009   1.00900e-01   1.24819e-02   1.79369e+02   1.81350e+02
          1010   1.01000e-01   1.24802e-02   1.79516e+02   1.81500e+02
          1011   1.01100e-01   1.24767e-02   1.79669e+02   1.81650e+02
          1012   1.01200e-01   1.24714e-02   1.79820e+02   1.81800e+02
          1013   1.01300e-01   1.24649e-02   1.79968e+02   1.81950e+02
          1014   1.01400e-01   1.24574e-02   1.80121e+02   1.82100e+02
          1015   1.01500e-01   1.24496e-02   1.80271e+02   1.82250e+02
          1016   1.01600e-01   1.24409e-02   1.80420e+02   1.82400e+02
          1017   1.01700e-01   1.24319e-02   1.80567e+02   1.82550e+02
          1018   1.01800e-01   1.24230e-02   1.80721e+02   1.82700e+02
          1019   1.01900e-01   1.24146e-02   1.80869e+02   1.82850e+02
          1020   1.02000e-01   1.24061e-02   1.81020e+02   1.83000e+02
          1021   1.02100e-01   1.23981e-02   1.81169e+02   1.83150e+02
          1022   1.02200e-01   1.23909e-02   1.81320e+02   1.83300e+02
          1023   1.02300e-01   1.23844e-02   1.81472e+02   1.83450e+02
          1024   1.02400e-01   1.23779e-02   1.81619e+02   1.83600e+02
          1025   1.02500e-01   1.23715e-02   1.81767e+02   1.83750e+02
          1026   1.02600e-01   1.23652e-02   1.81919e+02   1.83900e+02
          1027   1.02700e-01   1.23597e-02   1.82069e+02   1.84050e+02
          1028   1.02800e-01   1.23553e-02   1.82221e+02   1.84200e+02
          1029   1.02900e-01   1.23527e-02   1.82369e+02   1.84350e+02
          1030   1.03000e-01   1.23516e-02   1.82517e+02   1.84500e+02
          1031   1.03100e-01   1.23517e-02   1.82666e+02   1.84650e+02
          1032   1.03200e-01   1.23536e-02   1.82817e+02   1.84800e+02
          1033   1.03300e-01   1.23566e-02   1.82967e+02   1.84950e+02
          1034   1.03400e-01   1.23605e-02   1.83119e+02   1.85100e+02
          1035   1.03500e-01   1.23653e-02   1.83269e+02   1.85250e+02
          1036   1.03600e-01   1.23697e-02   1.83418e+02   1.85400e+02
          1037   1.03700e-01   1.23743e-02   1.83569e+02   1.85550e+02
          1038   1.03800e-01   1.23797e-02   1.83717e+02   1.85700e+02
          1039   1.03900e-01   1.23862e-02   1.83868e+02   1.85850e+02
          1040   1.04000e-01   1.23927e-02   1.84019e+02   1.86000e+02
          1041   1.04100e-01   1.23993e-02   1.84164e+02   1.86150e+02
          1042   1.04200e-01   1.24041e-02   1.84320e+02   1.86300e+02
          1043   1.04300e-01   1.24078e-02   1.84470e+02   1.86450e+02
          1044   1.04400e-01   1.24094e-02   1.84619e+02   1.86600e+02
          1045   1.04500e-01   1.24092e-02   1.84771e+02   1.86750e+02
          1046   1.04600e-01   1.24070e-02   1.84916e+02   1.86900e+02
          1047   1.04700e-01   1.24042e-02   1.85067e+02   1.87050e+02
          1048   1.04800e-01   1.24002e-02   1.85217e+02   1.87200e+02
          1049   1.04900e-01   1.23955e-02   1.85367e+02   1.87350e+02
          1050   1.05000e-01   1.23899e-02   1.85519e+02   1.87500e+02
          1051   1.05100e-01   1.23843e-02   1.85666e+02   1.87650e+02
          1052   1.05200e-01   1.23788e-02   1.85817e+02   1.87800e+02
          1053   1.05300e-01   1.23733e-02   1.85963e+02   1.87950e+02
          1054   1.05400e-01   1.23688e-02   1.86117e+02   1.88100e+02
          1055   1.05500e-01   1.23661e-02   1.86266e+02   1.88250e+02
          1056   1.05600e-01   1.23658e-02   1.86419e+02   1.88400e+02
          1057   1.05700e-01   1.23672e-02   1.86565e+02   1.88550e+02
          1058   1.05800e-01   1.23698e-02   1.86717e+02   1.88700e+02
          1059   1.05900e-01   1.23727e-02   1.86869e+02   1.88850e+02
          1060   1.06000e-01   1.23764e-02   1.87018e+02   1.89000e+02
          1061   1.06100e-01   1.23792e-02   1.87164e+02   1.89150e+02
          1062   1.06200e-01   1.23813e-02   1.87314e+02   1.89300e+02
          1063   1.06300e-01   1.23827e-02   1.87466e+02   1.89450e+02
          1064   1.06400e-01   1.23847e-02   1.87614e+02   1.89600e+02
          1065   1.06500e-01   1.23876e-02   1.87767e+02   1.89750e+02
          1066   1.06600e-01   1.23911e-02   1.87919e+02   1.89900e+02
          1067   1.06700e-01   1.23939e-02   1.88064e+02   1.90050e+02
          1068   1.06800e-01   1.23959e-02   1.88216e+02   1.90200e+02
          1069   1.06900e-01   1.23976e-02   1.88363e+02   1.90350e+02
          1070   1.07000e-01   1.23988e-02   1.88517e+02   1.90500e+02
          1071   1.07100e-01   1.23996e-02   1.88666e+02   1.90650e+02
          1072   1.07200e-01   1.23991e-02   1.88817e+02   1.90800e+02
          1073   1.07300e-01   1.23981e-02   1.88965e+02   1.90950e+02
          1074   1.07400e-01   1.23973e-02   1.89115e+02   1.91100e+02
          1075   1.07500e-01   1.23969e-02   1.89266e+02   1.91250e+02
          1076   1.07600e-01   1.23972e-02   1.89419e+02   1.91400e+02
          1077   1.07700e-01   1.23971e-02   1.89568e+02   1.91550e+02
          1078   1.07800e-01   1.23957e-02   1.89715e+02   1.91700e+02
          1079   1.07900e-01   1.23939e-02   1.89864e+02   1.91850e+02
          1080   1.08000e-01   1.23926e-02   1.90015e+02   1.92000e+02
          1081   1.08100e-01   1.23923e-02   1.90170e+02   1.92150e+02
          1082   1.08200e-01   1.23939e-02   1.90317e+02   1.92300e+02
          1083   1.08300e-01   1.23964e-02   1.90466e+02   1.92450e+02
          1084   1.08400e-01   1.23982e-02   1.90616e+02   1.92600e+02
          1085   1.08500e-01   1.23988e-02   1.90767e+02   1.92750e+02
          1086   1.08600e-01   1.23977e-02   1.90915e+02   1.92900e+02
          1087   1.08700e-01   1.23942e-02   1.91067e+02   1.93050e+02
          1088   1.08800e-01   1.23882e-02   1.91214e+02   1.93200e+02
          1089   1.08900e-01   1.23805e-02   1.91369e+02   1.93350e+02
          1090   1.09000e-01   1.23723e-02   1.91515e+02   1.93500e+02
          1091   1.09100e-01   1.23630e-02   1.91667e+02   1.93650e+02
          1092   1.09200e-01   1.23545e-02   1.91819e+02   1.93800e+02
          1093   1.09300e-01   1.23471e-02   1.91966e+02   1.93950e+02
          1094   1.09400e-01   1.23419e-02   1.92116e+02   1.94100e+02
          1095   1.09500e-01   1.23372e-02   1.92265e+02   1.94250e+02
          1096   1.09600e-01   1.23329e-02   1.92415e+02   1.94400e+02
          1097   1.09700e-01   1.23287e-02   1.92569e+02   1.94550e+02
          1098   1.09800e-01   1.23242e-02   1.92716e+02   1.94700e+02
          1099   1.09900e-01   1.23205e-02   1.92867e+02   1.94850e+02
          1100   1.10000e-01   1.23160e-02   1.93014e+02   1.95000e+02
          1101   1.10100e-01   1.23119e-02   1.93166e+02   1.95150e+02
          1102   1.10200e-01   1.23093e-02   1.93315e+02   1.95300e+02
          1103   1.10300e-01   1.23078e-02   1.93464e+02   1.95450e+02
          1104   1.10400e-01   1.23070e-02   1.93615e+02   1.95600e+02
          1105   1.10500e-01   1.23058e-02   1.93762e+02   1.95750e+02
          1106   1.10600e-01   1.23054e-02   1.93914e+02   1.95900e+02
          1107   1.10700e-01   1.23047e-02   1.94065e+02   1.96050e+02
          1108   1.10800e-01   1.23031e-02   1.94218e+02   1.96200e+02
          1109   1.10900e-01   1.23000e-02   1.94363e+02   1.96350e+02
          1110   1.11000e-01   1.22963e-02   1.94516e+02   1.96500e+02
          1111   1.11100e-01   1.22913e-02   1.94664e+02   1.96650e+02
          1112   1.11200e-01   1.22862e-02   1.94815e+02   1.96800e+02
          1113   1.11300e-01   1.22815e-02   1.94965e+02   1.96950e+02
          1114   1.11400e-01   1.22777e-02   1.95114e+02   1.97100e+02
          1115   1.11500e-01   1.22749e-02   1.95264e+02   1.97250e+02
          1116   1.11600e-01   1.22737e-02   1.95411e+02   1.97400e+02
          1117   1.11700e-01   1.22740e-02   1.95563e+02   1.97550e+02
          1118   1.11800e-01   1.22749e-02   1.95716e+02   1.97700e+02
          1119   1.11900e-01   1.22767e-02   1.95862e+02   1.97850e+02
          1120   1.12000e-01   1.22794e-02   1.96014e+02   1.98000e+02
          1121   1.12100e-01   1.22827e-02   1.96166e+02   1.98150e+02
          1122   1.12200e-01   1.22876e-02   1.96313e+02   1.98300e+02
          1123   1.12300e-01   1.22931e-02   1.96464e+02   1.98450e+02
          1124   1.12400e-01   1.22989e-02   1.96612e+02   1.98600e+02
          1125   1.12500e-01   1.23040e-02   1.96764e+02   1.98750e+02
          1126   1.12600e-01   1.23079e-02   1.96912e+02   1.98900e+02
          1127   1.12700e-01   1.23101e-02   1.97063e+02   1.99050e+02
          1128   1.12800e-01   1.23123e-02   1.97212e+02   1.99200e+02
          1129   1.12900e-01   1.23137e-02   1.97364e+02   1.99350e+02
          1130   1.13000e-01   1.23152e-02   1.97512e+02   1.99500e+02
          1131   1.13100e-01   1.23161e-02   1.97662e+02   1.99650e+02
          1132   1.13200e-01   1.23158e-02   1.97810e+02   1.99800e+02
          1133   1.13300e-01   1.23154e-02   1.97965e+02   1.99950e+02
          1134   1.13400e-01   1.23148e-02   1.98112e+02   2.00100e+02
          1135   1.13500e-01   1.23138e-02   1.98263e+02   2.00250e+02
          1136   1.13600e-01   1.23122e-02   1.98413e+02   2.00400e+02
          1137   1.13700e-01   1.23108e-02   1.98563e+02   2.00550e+02
          1138   1.13800e-01   1.23092e-02   1.98713e+02   2.00700e+02
          1139   1.13900e-01   1.23068e-02   1.98865e+02   2.00850e+02
          1140   1.14000e-01   1.23046e-02   1.99015e+02   2.01000e+02
          1141   1.14100e-01   1.23014e-02   1.99163e+02   2.01150e+02
          1142   1.14200e-01   1.22976e-02   1.99310e+02   2.01300e+02
          1143   1.14300e-01   1.22939e-02   1.99465e+02   2.01450e+02
          1144   1.14400e-01   1.22903e-02   1.99613e+02   2.01600e+02
          1145   1.14500e-01   1.22881e-02   1.99765e+02   2.01750e+02
          1146   1.14600e-01   1.22868e-02   1.99913e+02   2.01900e+02
          1147   1.14700e-01   1.22853e-02   2.00060e+02   2.02050e+02
          1148   1.14800e-01   1.22824e-02   2.00211e+02   2.02200e+02
          1149   1.14900e-01   1.22783e-02   2.00362e+02   2.02350e+02
          1150   1.15000e-01   1.22733e-02   2.00514e+02   2.02500e+02
          1151   1.15100e-01   1.22672e-02   2.00661e+02   2.02650e+02
          1152   1.15200e-01   1.22608e-02   2.00812e+02   2.02800e+02
          1153   1.15300e-01   1.22532e-02   2.00960e+02   2.02950e+02
          1154   1.15400e-01   1.22452e-02   2.01110e+02   2.03100e+02
          1155   1.15500e-01   1.22364e-02   2.01262e+02   2.03250e+02
          1156   1.15600e-01   1.22275e-02   2.01410e+02   2.03400e+02
          1157   1.15700e-01   1.22193e-02   2.01560e+02   2.03550e+02
          1158   1.15800e-01   1.22118e-02   2.01714e+02   2.03700e+02
          1159   1.15900e-01   1.22045e-02   2.01860e+02   2.03850e+02
          1160   1.16000e-01   1.21968e-02   2.02014e+02   2.04000e+02
          1161   1.16100e-01   1.21882e-02   2.02164e+02   2.04150e+02
          1162   1.16200e-01   1.21786e-02   2.02313e+02   2.04300e+02
          1163   1.16300e-01   1.21689e-02   2.02459e+02   2.04450e+02
          1164   1.16400e-01   1.21593e-02   2.02613e+02   2.04600e+02
          1165   1.16500e-01   1.21508e-02   2.02762e+02   2.04750e+02
          1166   1.16600e-01   1.21439e-02   2.02911e+02   2.04900e+02
          1167   1.16700e-01   1.21387e-02   2.03058e+02   2.05050e+02
          1168   1.16800e-01   1.21346e-02   2.03213e+02   2.05200e+02
          1169   1.16900e-01   1.21321e-02   2.03361e+02   2.05350e+02
          1170   1.17000e-01   1.21305e-02   2.03513e+02   2.05500e+02
          1171   1.17100e-01   1.21294e-02   2.03663e+02   2.05650e+02
          1172   1.17200e-01   1.21285e-02   2.03814e+02   2.05800e+02
          1173   1.17300e-01   1.21285e-02   2.03959e+02   2.05950e+02
          1174   1.17400e-01   1.21284e-02   2.04109e+02   2.06100e+02
          1175   1.17500e-01   1.21286e-02   2.04262e+02   2.06250e+02
          1176   1.17600e-01   1.21286e-02   2.04412e+02   2.06400e+02
          1177   1.17700e-01   1.21293e-02   2.04560e+02   2.06550e+02
          1178   1.17800e-01   1.21303e-02   2.04711e+02   2.06700e+02
          1179   1.17900e-01   1.21325e-02   2.04859e+02   2.06850e+02
          1180   1.18000e-01   1.21347e-02   2.05012e+02   2.07000e+02
          1181   1.18100e-01   1.21369e-02   2.05162e+02   2.07150e+02
          1182   1.18200e-01   1.21386e-02   2.05309e+02   2.07300e+02
          1183   1.18300e-01   1.21394e-02   2.05460e+02   2.07450e+02
          1184   1.18400e-01   1.21392e-02   2.05609e+02   2.07600e+02
          1185   1.18500e-01   1.21381e-02   2.05763e+02   2.07750e+02
          1186   1.18600e-01   1.21363e-02   2.05910e+02   2.07900e+02
          1187   1.18700e-01   1.21337e-02   2.06059e+02   2.08050e+02
          1188   1.18800e-01   1.21303e-02   2.06211e+02   2.08200e+02
          1189   1.18900e-01   1.21260e-02   2.06356e+02   2.08350e+02
          1190   1.19000e-01   1.21211e-02   2.06508e+02   2.08500e+02
          1191   1.19100e-01   1.21156e-02   2.06662e+02   2.08650e+02
          1192   1.19200e-01   1.21094e-02   2.06810e+02   2.08800e+02
          1193   1.19300e-01   1.21023e-02   2.06958e+02   2.08950e+02
          1194   1.19400e-01   1.20946e-02   2.07107e+02   2.09100e+02
          1195   1.19500e-01   1.20873e-02   2.07259e+02   2.09250e+02
          1196   1.19600e-01   1.20814e-02   2.07410e+02   2.09400e+02
          1197   1.19700e-01   1.20767e-02   2.07563e+02   2.09550e+02
          1198   1.19800e-01   1.20736e-02   2.07710e+02   2.09700e+02
          1199   1.19900e-01   1.20719e-02   2.07861e+02   2.09850e+02
          1200   1.20000e-01   1.20712e-02   2.08010e+02   2.10000e+02
          1201   1.20100e-01   1.20713e-02   2.08160e+02   2.10150e+02
          1202   1.20200e-01   1.20722e-02   2.08311e+02   2.10300e+02
          1203   1.20300e-01   1.20730e-02   2.08460e+02   2.10450e+02
          1204   1.20400e-01   1.20734e-02   2.08607e+02   2.10600e+02
          1205   1.20500e-01   1.20729e-02   2.08757e+02   2.10750e+02
          1206   1.20600e-01   1.20713e-02   2.08909e+02   2.10900e+02
          1207   1.20700e-01   1.20692e-02   2.09059e+02   2.11050e+02
          1208   1.20800e-01   1.20672e-02   2.09211e+02   2.11200e+02
          1209   1.20900e-01   1.20663e-02   2.09362e+02   2.11350e+02
          1210   1.21000e-01   1.20657e-02   2.09508e+02   2.11500e+02
          1211   1.21100e-01   1.20651e-02   2.09660e+02   2.11650e+02
          1212   1.21200e-01   1.20643e-02   2.09809e+02   2.11800e+02
          1213   1.21300e-01   1.20633e-02   2.09960e+02   2.11950e+02
          1214   1.21400e-01   1.20627e-02   2.10109e+02   2.12100e+02
          1215   1.21500e-01   1.20622e-02   2.10258e+02   2.12250e+02
          1216   1.21600e-01   1.20619e-02   2.10408e+02   2.12400e+02
          1217   1.21700e-01   1.20615e-02   2.10560e+02   2.12550e+02
          1218   1.21800e-01   1.20605e-02   2.10710e+02   2.12700e+02
          1219   1.21900e-01   1.20591e-02   2.10860e+02   2.12850e+02
          1220   1.22000e-01   1.20565e-02   2.11008e+02   2.13000e+02
          1221   1.22100e-01   1.20528e-02   2.11158e+02   2.13150e+02
          1222   1.22200e-01   1.20494e-02   2.11307e+02   2.13300e+02
          1223   1.22300e-01   1.20459e-02   2.11463e+02   2.13450e+02
          1224   1.22400e-01   1.20424e-02   2.11610e+02   2.13600e+02
          1225   1.22500e-01   1.20400e-02   2.11758e+02   2.13750e+02
          1226   1.22600e-01   1.20389e-02   2.11908e+02   2.13900e+02
          1227   1.22700e-01   1.20388e-02   2.12058e+02   2.14050e+02
          1228   1.22800e-01   1.20395e-02   2.12209e+02   2.14200e+02
          1229   1.22900e-01   1.20408e-02   2.12360e+02   2.14350e+02
          1230   1.23000e-01   1.20415e-02   2.12507e+02   2.14500e+02
          1231   1.23100e-01   1.20424e-02   2.12658e+02   2.14650e+02
          1232   1.23200e-01   1.20421e-02   2.12812e+02   2.14800e+02
          1233   1.23300e-01   1.20419e-02   2.12959e+02   2.14950e+02
          1234   1.23400e-01   1.20414e-02   2.13109e+02   2.15100e+02
          1235   1.23500e-01   1.20397e-02   2.13257e+02   2.15250e+02
          1236   1.23600e-01   1.20382e-02   2.13405e+02   2.15400e+02
          1237   1.23700e-01   1.20362e-02   2.13560e+02   2.15550e+02
          1238   1.23800e-01   1.20340e-02   2.13706e+02   2.15700e+02
          1239   1.23900e-01   1.20312e-02   2.13856e+02   2.15850e+02
          1240   1.24000e-01   1.20278e-02   2.14006e+02   2.16000e+02
          1241   1.24100e-01   1.20238e-02   2.14156e+02   2.16150e+02
          1242   1.24200e-01   1.20196e-02   2.14310e+02   2.16300e+02
          1243   1.24300e-01   1.20162e-02   2.14459e+02   2.16450e+02
          1244   1.24400e-01   1.20132e-02   2.14612e+02   2.16600e+02
          1245   1.24500e-01   1.20112e-02   2.14755e+02   2.16750e+02
          1246   1.24600e-01   1.20104e-02   2.14907e+02   2.16900e+02
          1247   1.24700e-01   1.20106e-02   2.15060e+02   2.17050e+02
          1248   1.24800e-01   1.20125e-02   2.15206e+02   2.17200e+02
          1249   1.24900e-01   1.20158e-02   2.15356e+02   2.17350e+02
          1250   1.25000e-01   1.20199e-02   2.15508e+02   2.17500e+02
          1251   1.25100e-01   1.20246e-02   2.15657e+02   2.17650e+02
          1252   1.25200e-01   1.20303e-02   2.15804e+02   2.17800e+02
          1253   1.25300e-01   1.20367e-02   2.15958e+02   2.17950e+02
          1254   1.25400e-01   1.20428e-02   2.16110e+02   2.18100e+02
          1255   1.25500e-01   1.20485e-02   2.16256e+02   2.18250e+02
          1256   1.25600e-01   1.20536e-02   2.16407e+02   2.18400e+02
          1257   1.25700e-01   1.20581e-02   2.16554e+02   2.18550e+02
          1258   1.25800e-01   1.20625e-02   2.16709e+02   2.18700e+02
          1259   1.25900e-01   1.20674e-02   2.16858e+02   2.18850e+02
          1260   1.26000e-01   1.20722e-02   2.17009e+02   2.19000e+02
          1261   1.26100e-01   1.20773e-02   2.17155e+02   2.19150e+02
          1262   1.26200e-01   1.20822e-02   2.17306e+02   2.19300e+02
          1263   1.26300e-01   1.20876e-02   2.17457e+02   2.19450e+02
          1264   1.26400e-01   1.20926e-02   2.17607e+02   2.19600e+02
          1265   1.26500e-01   1.20965e-02   2.17759e+02   2.19750e+02
          1266   1.26600e-01   1.20990e-02   2.17902e+02   2.19900e+02
          1267   1.26700e-01   1.21020e-02   2.18055e+02   2.20050e+02
          1268   1.26800e-01   1.21050e-02   2.18207e+02   2.20200e+02
          1269   1.26900e-01   1.21076e-02   2.18358e+02   2.20350e+02
          1270   1.27000e-01   1.21101e-02   2.18508e+02   2.20500e+02
          1271   1.27100e-01   1.21127e-02   2.18657e+02   2.20650e+02
          1272   1.27200e-01   1.21162e-02   2.18809e+02   2.20800e+02
          1273   1.27300e-01   1.21200e-02   2.18956e+02   2.20950e+02
          1274   1.27400e-01   1.21246e-02   2.19109e+02   2.21100e+02
          1275   1.27500e-01   1.21287e-02   2.19260e+02   2.21250e+02
          1276   1.27600e-01   1.21323e-02   2.19406e+02   2.21400e+02
          1277   1.27700e-01   1.21357e-02   2.19559e+02   2.21550e+02
          1278   1.27800e-01   1.21394e-02   2.19706e+02   2.21700e+02
          1279   1.27900e-01   1.21427e-02   2.19858e+02   2.21850e+02
          1280   1.28000e-01   1.21455e-02   2.20008e+02   2.22000e+02
          1281   1.28100e-01   1.21464e-02   2.20156e+02   2.22150e+02
          1282   1.28200e-01   1.21447e-02   2.20306e+02   2.22300e+02
          1283   1.28300e-01   1.21413e-02   2.20457e+02   2.22450e+02
          1284   1.28400e-01   1.21371e-02   2.20606e+02   2.22600e+02
          1285   1.28500e-01   1.21327e-02   2.20758e+02   2.22750e+02
          1286   1.28600e-01   1.21294e-02   2.20906e+02   2.22900e+02
          1287   1.28700e-01   1.21279e-02   2.21056e+02   2.23050e+02
          1288   1.28800e-01   1.21280e-02   2.21206e+02   2.23200e+02
          1289   1.28900e-01   1.21301e-02   2.21358e+02   2.23350e+02
          1290   1.29000e-01   1.21328e-02   2.21506e+02   2.23500e+02
          1291   1.29100e-01   1.21366e-02   2.21657e+02   2.23650e+02
          1292   1.29200e-01   1.21412e-02   2.21803e+02   2.23800e+02
          1293   1.29300e-01   1.21459e-02   2.21960e+02   2.23950e+02
          1294   1.29400e-01   1.21497e-02   2.22109e+02   2.24100e+02
          1295   1.29500e-01   1.21538e-02   2.22254e+02   2.24250e+02
          1296   1.29600e-01   1.21581e-02   2.22407e+02   2.24400e+02
          1297   1.29700e-01   1.21627e-02   2.22556e+02   2.24550e+02
          1298   1.29800e-01   1.21674e-02   2.22705e+02   2.24700e+02
          1299   1.29900e-01   1.21724e-02   2.22857e+02   2.24850e+02
          1300   1.30000e-01   1.21779e-02   2.23004e+02   2.25000e+02
          1301   1.30100e-01   1.21841e-02   2.23156e+02   2.25150e+02
          1302   1.30200e-01   1.21903e-02   2.23306e+02   2.25300e+02
          1303   1.30300e-01   1.21967e-02   2.23454e+02   2.25450e+02
          1304   1.30400e-01   1.22032e-02   2.23608e+02   2.25600e+02
          1305   1.30500e-01   1.22091e-02   2.23758e+02   2.25750e+02
          1306   1.30600e-01   1.22138e-02   2.23905e+02   2.25900e+02
          1307   1.30700e-01   1.22171e-02   2.24055e+02   2.26050e+02
          1308   1.30800e-01   1.22197e-02   2.24206e+02   2.26200e+02
          1309   1.30900e-01   1.22230e-02   2.24358e+02   2.26350e+02
          1310   1.31000e-01   1.22271e-02   2.24507e+02   2.26500e+02
          1311   1.31100e-01   1.22325e-02   2.24656e+02   2.26650e+02
          1312   1.31200e-01   1.22389e-02   2.24806e+02   2.26800e+02
          1313   1.31300e-01   1.22472e-02   2.24955e+02   2.26950e+02
          1314   1.31400e-01   1.22558e-02   2.25104e+02   2.27100e+02
          1315   1.31500e-01   1.22643e-02   2.25255e+02   2.27250e+02
          1316   1.31600e-01   1.22719e-02   2.25408e+02   2.27400e+02
          1317   1.31700e-01   1.22789e-02   2.25559e+02   2.27550e+02
          1318   1.31800e-01   1.22858e-02   2.25704e+02   2.27700e+02
          1319   1.31900e-01   1.22925e-02   2.25853e+02   2.27850e+02
          1320   1.32000e-01   1.22990e-02   2.26006e+02   2.28000e+02
          1321   1.32100e-01   1.23059e-02   2.26157e+02   2.28150e+02
          1322   1.32200e-01   1.23127e-02   2.26305e+02   2.28300e+02
          1323   1.32300e-01   1.23188e-02   2.26455e+02   2.28450e+02
          1324   1.32400e-01   1.23232e-02   2.26606e+02   2.28600e+02
          1325   1.32500e-01   1.23256e-02   2.26756e+02   2.28750e+02
          1326   1.32600e-01   1.23261e-02   2.26906e+02   2.28900e+02
          1327   1.32700e-01   1.23250e-02   2.27056e+02   2.29050e+02
          1328   1.32800e-01   1.23217e-02   2.27206e+02   2.29200e+02
          1329   1.32900e-01   1.23173e-02   2.27355e+02   2.29350e+02
          1330   1.33000e-01   1.23127e-02   2.27507e+02   2.29500e+02
          1331   1.33100e-01   1.23078e-02   2.27656e+02   2.29650e+02
          1332   1.33200e-01   1.23033e-02   2.27803e+02   2.29800e+02
          1333   1.33300e-01   1.22992e-02   2.27955e+02   2.29950e+02
          1334   1.33400e-01   1.22954e-02   2.28105e+02   2.30100e+02
          1335   1.33500e-01   1.22917e-02   2.28254e+02   2.30250e+02
          1336   1.33600e-01   1.22883e-02   2.28408e+02   2.30400e+02
          1337   1.33700e-01   1.22848e-02   2.28560e+02   2.30550e+02
          1338   1.33800e-01   1.22816e-02   2.28703e+02   2.30700e+02
          1339   1.33900e-01   1.22790e-02   2.28856e+02   2.30850e+02
          1340   1.34000e-01   1.22776e-02   2.29006e+02   2.31000e+02
          1341   1.34100e-01   1.22777e-02   2.29156e+02   2.31150e+02
          1342   1.34200e-01   1.22795e-02   2.29307e+02   2.31300e+02
          1343   1.34300e-01   1.22827e-02   2.29455e+02   2.31450e+02
          1344   1.34400e-01   1.22873e-02   2.29603e+02   2.31600e+02
          1345   1.34500e-01   1.22924e-02   2.29755e+02   2.31750e+02
          1346   1.34600e-01   1.22979e-02   2.29906e+02   2.31900e+02
          1347   1.34700e-01   1.23032e-02   2.30056e+02   2.32050e+02
          1348   1.34800e-01   1.23083e-02   2.30206e+02   2.32200e+02
          1349   1.34900e-01   1.23138e-02   2.30355e+02   2.32350e+02
          1350   1.35000e-01   1.23195e-02   2.30506e+02   2.32500e+02
          1351   1.35100e-01   1.23252e-02   2.30656e+02   2.32650e+02
          1352   1.35200e-01   1.23303e-02   2.30806e+02   2.32800e+02
          1353   1.35300e-01   1.23355e-02   2.30953e+02   2.32950e+02
          1354   1.35400e-01   1.23403e-02   2.31105e+02   2.33100e+02
          1355   1.35500e-01   1.23440e-02   2.31254e+02   2.33250e+02
          1356   1.35600e-01   1.23461e-02   2.31407e+02   2.33400e+02
          1357   1.35700e-01   1.23462e-02   2.31555e+02   2.33550e+02
          1358   1.35800e-01   1.23436e-02   2.31706e+02   2.33700e+02
          1359   1.35900e-01   1.23389e-02   2.31856e+02   2.33850e+02
          1360   1.36000e-01   1.23321e-02   2.32004e+02   2.34000e+02
          1361   1.36100e-01   1.23250e-02   2.32157e+02   2.34150e+02
          1362   1.36200e-01   1.23183e-02   2.32304e+02   2.34300e+02
          1363   1.36300e-01   1.23122e-02   2.32453e+02   2.34450e+02
          1364   1.36400e-01   1.23069e-02   2.32602e+02   2.34600e+02
          1365   1.36500e-01   1.23016e-02   2.32753e+02   2.34750e+02
          1366   1.36600e-01   1.22970e-02   2.32906e+02   2.34900e+02
          1367   1.36700e-01   1.22932e-02   2.33055e+02   2.35050e+02
          1368   1.36800e-01   1.22899e-02   2.33204e+02   2.35200e+02
          1369   1.36900e-01   1.22866e-02   2.33353e+02   2.35350e+02
          1370   1.37000e-01   1.22838e-02   2.33503e+02   2.35500e+02
          1371   1.37100e-01   1.22817e-02   2.33657e+02   2.35650e+02
          1372   1.37200e-01   1.22798e-02   2.33806e+02   2.35800e+02
          1373   1.37300e-01   1.22781e-02   2.33957e+02   2.35950e+02
          1374   1.37400e-01   1.22766e-02   2.34102e+02   2.36100e+02
          1375   1.37500e-01   1.22755e-02   2.34255e+02   2.36250e+02
          1376   1.37600e-01   1.22742e-02   2.34404e+02   2.36400e+02
          1377   1.37700e-01   1.22719e-02   2.34555e+02   2.36550e+02
          1378   1.37800e-01   1.22695e-02   2.34705e+02   2.36700e+02
          1379   1.37900e-01   1.22662e-02   2.34854e+02   2.36850e+02
          1380   1.38000e-01   1.22632e-02   2.35005e+02   2.37000e+02
          1381   1.38100e-01   1.22601e-02   2.35155e+02   2.37150e+02
          1382   1.38200e-01   1.22569e-02   2.35305e+02   2.37300e+02
          1383   1.38300e-01   1.22529e-02   2.35456e+02   2.37450e+02
          1384   1.38400e-01   1.22481e-02   2.35606e+02   2.37600e+02
          1385   1.38500e-01   1.22419e-02   2.35751e+02   2.37750e+02
          1386   1.38600e-01   1.22349e-02   2.35905e+02   2.37900e+02
          1387   1.38700e-01   1.22275e-02   2.36056e+02   2.38050e+02
          1388   1.38800e-01   1.22203e-02   2.36207e+02   2.38200e+02
          1389   1.38900e-01   1.22125e-02   2.36356e+02   2.38350e+02
          1390   1.39000e-01   1.22054e-02   2.36504e+02   2.38500e+02
          1391   1.39100e-01   1.21991e-02   2.36655e+02   2.38650e+02
          1392   1.39200e-01   1.21939e-02   2.36805e+02   2.38800e+02
          1393   1.39300e-01   1.21904e-02   2.36955e+02   2.38950e+02
          1394   1.39400e-01   1.21887e-02   2.37102e+02   2.39100e+02
          1395   1.39500e-01   1.21889e-02   2.37257e+02   2.39250e+02
          1396   1.39600e-01   1.21908e-02   2.37405e+02   2.39400e+02
          1397   1.39700e-01   1.21940e-02   2.37559e+02   2.39550e+02
          1398   1.39800e-01   1.21986e-02   2.37705e+02   2.39700e+02
          1399   1.39900e-01   1.22037e-02   2.37854e+02   2.39850e+02
          1400   1.40000e-01   1.22087e-02   2.38006e+02   2.40000e+02
          1401   1.40100e-01   1.22142e-02   2.38155e+02   2.40150e+02
          1402   1.40200e-01   1.22196e-02   2.38308e+02   2.40300e+02
          1403   1.40300e-01   1.22251e-02   2.38456e+02   2.40450e+02
          1404   1.40400e-01   1.22293e-02   2.38607e+02   2.40600e+02
          1405   1.40500e-01   1.22323e-02   2.38756e+02   2.40750e+02
          1406   1.40600e-01   1.22327e-02   2.38904e+02   2.40900e+02
          1407   1.40700e-01   1.22301e-02   2.39056e+02   2.41050e+02
          1408   1.40800e-01   1.22248e-02   2.39207e+02   2.41200e+02
          1409   1.40900e-01   1.22163e-02   2.39354e+02   2.41350e+02
          1410   1.41000e-01   1.22079e-02   2.39504e+02   2.41500e+02
          1411   1.41100e-01   1.21993e-02   2.39655e+02   2.41650e+02
          1412   1.41200e-01   1.21917e-02   2.39807e+02   2.41800e+02
          1413   1.41300e-01   1.21856e-02   2.39956e+02   2.41950e+02
          1414   1.41400e-01   1.21810e-02   2.40107e+02   2.42100e+02
          1415   1.41500e-01   1.21779e-02   2.40255e+02   2.42250e+02
          1416   1.41600e-01   1.21771e-02   2.40407e+02   2.42400e+02
          1417   1.41700e-01   1.21778e-02   2.40558e+02   2.42550e+02
          1418   1.41800e-01   1.21813e-02   2.40706e+02   2.42700e+02
          1419   1.41900e-01   1.21862e-02   2.40857e+02   2.42850e+02
          1420   1.42000e-01   1.21934e-02   2.41005e+02   2.43000e+02
          1421   1.42100e-01   1.22020e-02   2.41155e+02   2.43150e+02
          1422   1.42200e-01   1.22095e-02   2.41307e+02   2.43300e+02
          1423   1.42300e-01   1.22158e-02   2.41458e+02   2.43450e+02
          1424   1.42400e-01   1.22217e-02   2.41606e+02   2.43600e+02
          1425   1.42500e-01   1.22267e-02   2.41756e+02   2.43750e+02
          1426   1.42600e-01   1.22308e-02   2.41903e+02   2.43900e+02
          1427   1.42700e-01   1.22338e-02   2.42056e+02   2.44050e+02
          1428   1.42800e-01   1.22354e-02   2.42207e+02   2.44200e+02
          1429   1.42900e-01   1.22354e-02   2.42357e+02   2.44350e+02
          1430   1.43000e-01   1.22354e-02   2.42505e+02   2.44500e+02
          1431   1.43100e-01   1.22344e-02   2.42653e+02   2.44650e+02
          1432   1.43200e-01   1.22334e-02   2.42805e+02   2.44800e+02
          1433   1.43300e-01   1.22327e-02   2.42958e+02   2.44950e+02
          1434   1.43400e-01   1.22336e-02   2.43105e+02   2.45100e+02
          1435   1.43500e-01   1.22366e-02   2.43258e+02   2.45250e+02
          1436   1.43600e-01   1.22407e-02   2.43406e+02   2.45400e+02
          1437   1.43700e-01   1.22449e-02   2.43557e+02   2.45550e+02
          1438   1.43800e-01   1.22483e-02   2.43706e+02   2.45700e+02
          1439   1.43900e-01   1.22516e-02   2.43855e+02   2.45850e+02
          1440   1.44000e-01   1.22549e-02   2.44004e+02   2.46000e+02
          1441   1.44100e-01   1.22591e-02   2.44156e+02   2.46150e+02
          1442   1.44200e-01   1.22647e-02   2.44305e+02   2.46300e+02
          1443   1.44300e-01   1.22710e-02   2.44456e+02   2.46450e+02
          1444   1.44400e-01   1.22782e-02   2.44608e+02   2.46600e+02
          1445   1.44500e-01   1.22856e-02   2.44756e+02   2.46750e+02
          1446   1.44600e-01   1.22932e-02   2.44907e+02   2.46900e+02
          1447   1.44700e-01   1.23010e-02   2.45058e+02   2.47050e+02
          1448   1.44800e-01   1.23085e-02   2.45207e+02   2.47200e+02
          1449   1.44900e-01   1.23154e-02   2.45355e+02   2.47350e+02
          1450   1.45000e-01   1.23219e-02   2.45503e+02   2.47500e+02
          1451   1.45100e-01   1.23283e-02   2.45654e+02   2.47650e+02
          1452   1.45200e-01   1.23341e-02   2.45806e+02   2.47800e+02
          1453   1.45300e-01   1.23395e-02   2.45955e+02   2.47950e+02
          1454   1.45400e-01   1.23446e-02   2.46104e+02   2.48100e+02
          1455   1.45500e-01   1.23491e-02   2.46254e+02   2.48250e+02
          1456   1.45600e-01   1.23529e-02   2.46406e+02   2.48400e+02
          1457   1.45700e-01   1.23558e-02   2.46556e+02   2.48550e+02
          1458   1.45800e-01   1.23582e-02   2.46704e+02   2.48700e+02
          1459   1.45900e-01   1.23592e-02   2.46856e+02   2.48850e+02
          1460   1.46000e-01   1.23602e-02   2.47004e+02   2.49000e+02
          1461   1.46100e-01   1.23602e-02   2.47158e+02   2.49150e+02
          1462   1.46200e-01   1.23600e-02   2.47306e+02   2.49300e+02
          1463   1.46300e-01   1.23586e-02   2.47457e+02   2.49450e+02
          1464   1.46400e-01   1.23577e-02   2.47606e+02   2.49600e+02
          1465   1.46500e-01   1.23578e-02   2.47755e+02   2.49750e+02
          1466   1.46600e-01   1.23595e-02   2.47908e+02   2.49900e+02
          1467   1.46700e-01   1.23612e-02   2.48057e+02   2.50050e+02
          1468   1.46800e-01   1.23633e-02   2.48207e+02   2.50200e+02
          1469   1.46900e-01   1.23658e-02   2.48359e+02   2.50350e+02
          1470   1.47000e-01   1.23692e-02   2.48504e+02   2.50500e+02
          1471   1.47100e-01   1.23732e-02   2.48658e+02   2.50650e+02
          1472   1.47200e-01   1.23773e-02   2.48807e+02   2.50800e+02
          1473   1.47300e-01   1.23817e-02   2.48956e+02   2.50950e+02
          1474   1.47400e-01   1.23870e-02   2.49106e+02   2.51100e+02
          1475   1.47500e-01   1.23932e-02   2.49257e+02   2.51250e+02
          1476   1.47600e-01   1.23997e-02   2.49405e+02   2.51400e+02
          1477   1.47700e-01   1.24066e-02   2.49557e+02   2.51550e+02
          1478   1.47800e-01   1.24142e-02   2.49707e+02   2.51700e+02
          1479   1.47900e-01   1.24221e-02   2.49856e+02   2.51850e+02
          1480   1.48000e-01   1.24308e-02   2.50005e+02   2.52000e+02
          1481   1.48100e-01   1.24402e-02   2.50154e+02   2.52150e+02
          1482   1.48200e-01   1.24499e-02   2.50306e+02   2.52300e+02
          1483   1.48300e-01   1.24588e-02   2.50456e+02   2.52450e+02
          1484   1.48400e-01   1.24669e-02   2.50605e+02   2.52600e+02
          1485   1.48500e-01   1.24743e-02   2.50757e+02   2.52750e+02
          1486   1.48600e-01   1.24812e-02   2.50903e+02   2.52900e+02
          1487   1.48700e-01   1.24877e-02   2.51055e+02   2.53050e+02
          1488   1.48800e-01   1.24944e-02   2.51208e+02   2.53200e+02
          1489   1.48900e-01   1.25003e-02   2.51353e+02   2.53350e+02
          1490   1.49000e-01   1.25062e-02   2.51504e+02   2.53500e+02
          1491   1.49100e-01   1.25118e-02   2.51653e+02   2.53650e+02
          1492   1.49200e-01   1.25163e-02   2.51804e+02   2.53800e+02
          1493   1.49300e-01   1.25198e-02   2.51957e+02   2.53950e+02
          1494   1.49400e-01   1.25232e-02   2.52105e+02   2.54100e+02
          1495   1.49500e-01   1.25268e-02   2.52255e+02   2.54250e+02
          1496   1.49600e-01   1.25308e-02   2.52403e+02   2.54400e+02
          1497   1.49700e-01   1.25346e-02   2.52555e+02   2.54550e+02
          1498   1.49800e-01   1.25393e-02   2.52707e+02   2.54700e+02
          1499   1.49900e-01   1.25439e-02   2.52856e+02   2.54850e+02
          1500   1.50000e-01   1.25484e-02   2.53005e+02   2.55000e+02
          1501   1.50100e-01   1.25519e-02   2.53152e+02   2.55150e+02
          1502   1.50200e-01   1.25542e-02   2.53304e+02   2.55300e+02
          1503   1.50300e-01   1.25549e-02   2.53454e+02   2.55450e+02
          1504   1.50400e-01   1.25552e-02   2.53603e+02   2.55600e+02
          1505   1.50500e-01   1.25556e-02   2.53753e+02   2.55750e+02
          1506   1.50600e-01   1.25568e-02   2.53901e+02   2.55900e+02
          1507   1.50700e-01   1.25591e-02   2.54055e+02   2.56050e+02
          1508   1.50800e-01   1.25624e-02   2.54203e+02   2.56200e+02
          1509   1.50900e-01   1.25657e-02   2.54355e+02   2.56350e+02
          1510   1.51000e-01   1.25689e-02   2.54501e+02   2.56500e+02
          1511   1.51100e-01   1.25717e-02   2.54653e+02   2.56650e+02
          1512   1.51200e-01   1.25734e-02   2.54803e+02   2.56800e+02
          1513   1.51300e-01   1.25736e-02   2.54952e+02   2.56950e+02
          1514   1.51400e-01   1.25729e-02   2.55102e+02   2.57100e+02
          1515   1.51500e-01   1.25718e-02   2.55251e+02   2.57250e+02
          1516   1.51600e-01   1.25707e-02   2.55401e+02   2.57400e+02
          1517   1.51700e-01   1.25698e-02   2.55552e+02   2.57550e+02
          1518   1.51800e-01   1.25686e-02   2.55705e+02   2.57700e+02
          1519   1.51900e-01   1.25666e-02   2.55851e+02   2.57850e+02
          1520   1.52000e-01   1.25621e-02   2.56001e+02   2.58000e+02
          1521   1.52100e-01   1.25569e-02   2.56152e+02   2.58150e+02
          1522   1.52200e-01   1.25499e-02   2.56301e+02   2.58300e+02
          1523   1.52300e-01   1.25419e-02   2.56456e+02   2.58450e+02
          1524   1.52400e-01   1.25335e-02   2.56604e+02   2.58600e+02
          1525   1.52500e-01   1.25255e-02   2.56754e+02   2.58750e+02
          1526   1.52600e-01   1.25181e-02   2.56900e+02   2.58900e+02
          1527   1.52700e-01   1.25122e-02   2.57050e+02   2.59050e+02
          1528   1.52800e-01   1.25079e-02   2.57202e+02   2.59200e+02
          1529   1.52900e-01   1.25059e-02   2.57351e+02   2.59350e+02
          1530   1.53000e-01   1.25050e-02   2.57502e+02   2.59500e+02
          1531   1.53100e-01   1.25042e-02   2.57650e+02   2.59650e+02
          1532   1.53200e-01   1.25047e-02   2.57803e+02   2.59800e+02
          1533   1.53300e-01   1.25052e-02   2.57953e+02   2.59950e+02
          1534   1.53400e-01   1.25064e-02   2.58100e+02   2.60100e+02
          1535   1.53500e-01   1.25085e-02   2.58248e+02   2.60250e+02
          1536   1.53600e-01   1.25116e-02   2.58396e+02   2.60400e+02
          1537   1.53700e-01   1.25153e-02   2.58549e+02   2.60550e+02
          1538   1.53800e-01   1.25186e-02   2.58699e+02   2.60700e+02
          1539   1.53900e-01   1.25213e-02   2.58848e+02   2.60850e+02
          1540   1.54000e-01   1.25227e-02   2.58998e+02   2.61000e+02
          1541   1.54100e-01   1.25226e-02   2.59147e+02   2.61150e+02
          1542   1.54200e-01   1.25203e-02   2.59299e+02   2.61300e+02
          1543   1.54300e-01   1.25166e-02   2.59450e+02   2.61450e+02
          1544   1.54400e-01   1.25109e-02   2.59596e+02   2.61600e+02
          1545   1.54500e-01   1.25029e-02   2.59746e+02   2.61750e+02
          1546   1.54600e-01   1.24927e-02   2.59895e+02   2.61900e+02
          1547   1.54700e-01   1.24823e-02   2.60046e+02   2.62050e+02
          1548   1.54800e-01   1.24716e-02   2.60198e+02   2.62200e+02
          1549   1.54900e-01   1.24610e-02   2.60350e+02   2.62350e+02
          1550   1.55000e-01   1.24508e-02   2.60496e+02   2.62500e+02
          1551   1.55100e-01   1.24411e-02   2.60645e+02   2.62650e+02
          1552   1.55200e-01   1.24322e-02   2.60796e+02   2.62800e+02
          1553   1.55300e-01   1.24235e-02   2.60947e+02   2.62950e+02
          1554   1.55400e-01   1.24156e-02   2.61097e+02   2.63100e+02
          1555   1.55500e-01   1.24078e-02   2.61244e+02   2.63250e+02
          1556   1.55600e-01   1.24013e-02   2.61392e+02   2.63400e+02
          1557   1.55700e-01   1.23957e-02   2.61546e+02   2.63550e+02
          1558   1.55800e-01   1.23922e-02   2.61697e+02   2.63700e+02
          1559   1.55900e-01   1.23898e-02   2.61843e+02   2.63850e+02
          1560   1.56000e-01   1.23890e-02   2.61990e+02   2.64000e+02
          1561   1.56100e-01   1.23889e-02   2.62142e+02   2.64150e+02
          1562   1.56200e-01   1.23890e-02   2.62295e+02   2.64300e+02
          1563   1.56300e-01   1.23885e-02   2.62443e+02   2.64450e+02
          1564   1.56400e-01   1.23878e-02   2.62597e+02   2.64600e+02
          1565   1.56500e-01   1.23872e-02   2.62741e+02   2.64750e+02
          1566   1.56600e-01   1.23853e-02   2.62891e+02   2.64900e+02
          1567   1.56700e-01   1.23820e-02   2.63043e+02   2.65050e+02
          1568   1.56800e-01   1.23780e-02   2.63194e+02   2.65200e+02
          1569   1.56900e-01   1.23722e-02   2.63344e+02   2.65350e+02
          1570   1.57000e-01   1.23652e-02   2.63492e+02   2.65500e+02
          1571   1.57100e-01   1.23554e-02   2.63640e+02   2.65650e+02
          1572   1.57200e-01   1.23446e-02   2.63794e+02   2.65800e+02
          1573   1.57300e-01   1.23324e-02   2.63941e+02   2.65950e+02
          1574   1.57400e-01   1.23192e-02   2.64091e+02   2.66100e+02
          1575   1.57500e-01   1.23058e-02   2.64241e+02   2.66250e+02
          1576   1.57600e-01   1.22936e-02   2.64391e+02   2.66400e+02
          1577   1.57700e-01   1.22836e-02   2.64540e+02   2.66550e+02
          1578   1.57800e-01   1.22747e-02   2.64693e+02   2.66700e+02
          1579   1.57900e-01   1.22678e-02   2.64839e+02   2.66850e+02
          1580   1.58000e-01   1.22619e-02   2.64988e+02   2.67000e+02
          1581   1.58100e-01   1.22566e-02   2.65139e+02   2.67150e+02
          1582   1.58200e-01   1.22517e-02   2.65289e+02   2.67300e+02
          1583   1.58300e-01   1.22487e-02   2.65441e+02   2.67450e+02
          1584   1.58400e-01   1.22478e-02   2.65588e+02   2.67600e+02
          1585   1.58500e-01   1.22483e-02   2.65738e+02   2.67750e+02
          1586   1.58600e-01   1.22499e-02   2.65890e+02   2.67900e+02
          1587   1.58700e-01   1.22521e-02   2.66039e+02   2.68050e+02
          1588   1.58800e-01   1.22552e-02   2.66189e+02   2.68200e+02
          1589   1.58900e-01   1.22603e-02   2.66337e+02   2.68350e+02
          1590   1.59000e-01   1.22654e-02   2.66487e+02   2.68500e+02
          1591   1.59100e-01   1.22701e-02   2.66636e+02   2.68650e+02
          1592   1.59200e-01   1.22749e-02   2.66788e+02   2.68800e+02
          1593   1.59300e-01   1.22792e-02   2.66938e+02   2.68950e+02
          1594   1.59400e-01   1.22819e-02   2.67085e+02   2.69100e+02
          1595   1.59500e-01   1.22819e-02   2.67235e+02   2.69250e+02
          1596   1.59600e-01   1.22795e-02   2.67384e+02   2.69400e+02
          1597   1.59700e-01   1.22744e-02   2.67536e+02   2.69550e+02
          1598   1.59800e-01   1.22669e-02   2.67684e+02   2.69700e+02
          1599   1.59900e-01   1.22582e-02   2.67835e+02   2.69850e+02
          1600   1.60000e-01   1.22484e-02   2.67983e+02   2.70000e+02
          1601   1.60100e-01   1.22359e-02   2.68134e+02   2.70150e+02
          1602   1.60200e-01   1.22220e-02   2.68285e+02   2.70300e+02
          1603   1.60300e-01   1.22071e-02   2.68434e+02   2.70450e+02
          1604   1.60400e-01   1.21935e-02   2.68583e+02   2.70600e+02
          1605   1.60500e-01   1.21813e-02   2.68733e+02   2.70750e+02
          1606   1.60600e-01   1.21723e-02   2.68880e+02   2.70900e+02
          1607   1.60700e-01   1.21666e-02   2.69035e+02   2.71050e+02
          1608   1.60800e-01   1.21635e-02   2.69185e+02   2.71200e+02
          1609   1.60900e-01   1.21637e-02   2.69332e+02   2.71350e+02
          1610   1.61000e-01   1.21651e-02   2.69477e+02   2.71500e+02
          1611   1.61100e-01   1.21680e-02   2.69629e+02   2.71650e+02
          1612   1.61200e-01   1.21718e-02   2.69784e+02   2.71800e+02
          1613   1.61300e-01   1.21758e-02   2.69931e+02   2.71950e+02
          1614   1.61400e-01   1.21793e-02   2.70083e+02   2.72100e+02
          1615   1.61500e-01   1.21817e-02   2.70230e+02   2.72250e+02
          1616   1.61600e-01   1.21830e-02   2.70381e+02   2.72400e+02
          1617   1.61700e-01   1.21821e-02   2.70533e+02   2.72550e+02
          1618   1.61800e-01   1.21792e-02   2.70681e+02   2.72700e+02
          1619   1.61900e-01   1.21759e-02   2.70831e+02   2.72850e+02
          1620   1.62000e-01   1.21727e-02   2.70978e+02   2.73000e+02
          1621   1.62100e-01   1.21700e-02   2.71128e+02   2.73150e+02
          1622   1.62200e-01   1.21694e-02   2.71279e+02   2.73300e+02
          1623   1.62300e-01   1.21714e-02   2.71430e+02   2.73450e+02
          1624   1.62400e-01   1.21749e-02   2.71579e+02   2.73600e+02
          1625   1.62500e-01   1.21796e-02   2.71726e+02   2.73750e+02
          1626   1.62600e-01   1.21852e-02   2.71877e+02   2.73900e+02
          1627   1.62700e-01   1.21923e-02   2.72029e+02   2.74050e+02
          1628   1.62800e-01   1.22008e-02   2.72176e+02   2.74200e+02
          1629   1.62900e-01   1.22104e-02   2.72326e+02   2.74350e+02
          1630   1.63000e-01   1.22206e-02   2.72478e+02   2.74500e+02
          1631   1.63100e-01   1.22312e-02   2.72628e+02   2.74650e+02
          1632   1.63200e-01   1.22427e-02   2.72776e+02   2.74800e+02
          1633   1.63300e-01   1.22540e-02   2.72927e+02   2.74950e+02
          1634   1.63400e-01   1.22644e-02   2.73078e+02   2.75100e+02
          1635   1.63500e-01   1.22733e-02   2.73225e+02   2.75250e+02
          1636   1.63600e-01   1.22812e-02   2.73376e+02   2.75400e+02
          1637   1.63700e-01   1.22897e-02   2.73525e+02   2.75550e+02
          1638   1.63800e-01   1.22986e-02   2.73677e+02   2.75700e+02
          1639   1.63900e-01   1.23075e-02   2.73824e+02   2.75850e+02
          1640   1.64000e-01   1.23165e-02   2.73973e+02   2.76000e+02
          1641   1.64100e-01   1.23253e-02   2.74126e+02   2.76150e+02
          1642   1.64200e-01   1.23345e-02   2.74274e+02   2.76300e+02
          1643   1.64300e-01   1.23442e-02   2.74424e+02   2.76450e+02
          1644   1.64400e-01   1.23547e-02   2.74574e+02   2.76600e+02
          1645   1.64500e-01   1.23656e-02   2.74723e+02   2.76750e+02
          1646   1.64600e-01   1.23756e-02   2.74877e+02   2.76900e+02
          1647   1.64700e-01   1.23846e-02   2.75021e+02   2.77050e+02
          1648   1.64800e-01   1.23922e-02   2.75173e+02   2.77200e+02
          1649   1.64900e-01   1.23985e-02   2.75324e+02   2.77350e+02
          1650   1.65000e-01   1.24045e-02   2.75471e+02   2.77500e+02
          1651   1.65100e-01   1.24100e-02   2.75622e+02   2.77650e+02
          1652   1.65200e-01   1.24144e-02   2.75773e+02   2.77800e+02
          1653   1.65300e-01   1.24178e-02   2.75923e+02   2.77950e+02
          1654   1.65400e-01   1.24204e-02   2.76071e+02   2.78100e+02
          1655   1.65500e-01   1.24224e-02   2.76219e+02   2.78250e+02
          1656   1.65600e-01   1.24232e-02   2.76371e+02   2.78400e+02
          1657   1.65700e-01   1.24233e-02   2.76521e+02   2.78550e+02
          1658   1.65800e-01   1.24228e-02   2.76669e+02   2.78700e+02
          1659   1.65900e-01   1.24222e-02   2.76821e+02   2.78850e+02
          1660   1.66000e-01   1.24218e-02   2.76969e+02   2.79000e+02
          1661   1.66100e-01   1.24236e-02   2.77120e+02   2.79150e+02
          1662   1.66200e-01   1.24271e-02   2.77270e+02   2.79300e+02
          1663   1.66300e-01   1.24330e-02   2.77419e+02   2.79450e+02
          1664   1.66400e-01   1.24397e-02   2.77566e+02   2.79600e+02
          1665   1.66500e-01   1.24474e-02   2.77715e+02   2.79750e+02
          1666   1.66600e-01   1.24551e-02   2.77867e+02   2.79900e+02
          1667   1.66700e-01   1.24641e-02   2.78015e+02   2.80050e+02
          1668   1.66800e-01   1.24731e-02   2.78167e+02   2.80200e+02
          1669   1.66900e-01   1.24827e-02   2.78315e+02   2.80350e+02
          1670   1.67000e-01   1.24924e-02   2.78466e+02   2.80500e+02
          1671   1.67100e-01   1.25022e-02   2.78614e+02   2.80650e+02
          1672   1.67200e-01   1.25120e-02   2.78767e+02   2.80800e+02
          1673   1.67300e-01   1.25223e-02   2.78916e+02   2.80950e+02
          1674   1.67400e-01   1.25307e-02   2.79067e+02   2.81100e+02
          1675   1.67500e-01   1.25382e-02   2.79216e+02   2.81250e+02
          1676   1.67600e-01   1.25449e-02   2.79368e+02   2.81400e+02
          1677   1.67700e-01   1.25510e-02   2.79519e+02   2.81550e+02
          1678   1.67800e-01   1.25566e-02   2.79664e+02   2.81700e+02
          1679   1.67900e-01   1.25609e-02   2.79813e+02   2.81850e+02
          1680   1.68000e-01   1.25644e-02   2.79964e+02   2.82000e+02
          1681   1.68100e-01   1.25670e-02   2.80114e+02   2.82150e+02
          1682   1.68200e-01   1.25696e-02   2.80264e+02   2.82300e+02
          1683   1.68300e-01   1.25729e-02   2.80413e+02   2.82450e+02
          1684   1.68400e-01   1.25769e-02   2.80562e+02   2.82600e+02
          1685   1.68500e-01   1.25817e-02   2.80712e+02   2.82750e+02
          1686   1.68600e-01   1.25861e-02   2.80864e+02   2.82900e+02
          1687   1.68700e-01   1.25908e-02   2.81013e+02   2.83050e+02
          1688   1.68800e-01   1.25958e-02   2.81160e+02   2.83200e+02
          1689   1.68900e-01   1.26019e-02   2.81311e+02   2.83350e+02
          1690   1.69000e-01   1.26081e-02   2.81461e+02   2.83500e+02
          1691   1.69100e-01   1.26151e-02   2.81614e+02   2.83650e+02
          1692   1.69200e-01   1.26223e-02   2.81763e+02   2.83800e+02
          1693   1.69300e-01   1.26296e-02   2.81911e+02   2.83950e+02
          1694   1.69400e-01   1.26359e-02   2.82061e+02   2.84100e+02
          1695   1.69500e-01   1.26409e-02   2.82213e+02   2.84250e+02
          1696   1.69600e-01   1.26450e-02   2.82361e+02   2.84400e+02
          1697   1.69700e-01   1.26491e-02   2.82513e+02   2.84550e+02
          1698   1.69800e-01   1.26524e-02   2.82659e+02   2.84700e+02
          1699   1.69900e-01   1.26549e-02   2.82811e+02   2.84850e+02
          1700   1.70000e-01   1.26573e-02   2.82960e+02   2.85000e+02
          1701   1.70100e-01   1.26605e-02   2.83114e+02   2.85150e+02
          1702   1.70200e-01   1.26638e-02   2.83261e+02   2.85300e+02
          1703   1.70300e-01   1.26668e-02   2.83408e+02   2.85450e+02
          1704   1.70400e-01   1.26695e-02   2.83556e+02   2.85600e+02
          1705   1.70500e-01   1.26727e-02   2.83709e+02   2.85750e+02
          1706   1.70600e-01   1.26761e-02   2.83860e+02   2.85900e+02
          1707   1.70700e-01   1.26796e-02   2.84008e+02   2.86050e+02
          1708   1.70800e-01   1.26829e-02   2.84156e+02   2.86200e+02
          1709   1.70900e-01   1.26855e-02   2.84305e+02   2.86350e+02
          1710   1.71000e-01   1.26875e-02   2.84457e+02   2.86500e+02
          1711   1.71100e-01   1.26895e-02   2.84610e+02   2.86650e+02
          1712   1.71200e-01   1.26913e-02   2.84755e+02   2.86800e+02
          1713   1.71300e-01   1.26928e-02   2.84905e+02   2.86950e+02
          1714   1.71400e-01   1.26934e-02   2.85056e+02   2.87100e+02
          1715   1.71500e-01   1.26932e-02   2.85206e+02   2.87250e+02
          1716   1.71600e-01   1.26904e-02   2.85355e+02   2.87400e+02
          1717   1.71700e-01   1.26846e-02   2.85505e+02   2.87550e+02
          1718   1.71800e-01   1.26760e-02   2.85653e+02   2.87700e+02
          1719   1.71900e-01   1.26656e-02   2.85803e+02   2.87850e+02
          1720   1.72000e-01   1.26550e-02   2.85954e+02   2.88000e+02
          1721   1.72100e-01   1.26436e-02   2.86103e+02   2.88150e+02
          1722   1.72200e-01   1.26323e-02   2.86254e+02   2.88300e+02
          1723   1.72300e-01   1.26206e-02   2.86401e+02   2.88450e+02
          1724   1.72400e-01   1.26091e-02   2.86554e+02   2.88600e+02
          1725   1.72500e-01   1.25988e-02   2.86702e+02   2.88750e+02
          1726   1.72600e-01   1.25896e-02   2.86853e+02   2.88900e+02
          1727   1.72700e-01   1.25814e-02   2.87004e+02   2.89050e+02
          1728   1.72800e-01   1.25745e-02   2.87151e+02   2.89200e+02
          1729   1.72900e-01   1.25682e-02   2.87302e+02   2.89350e+02
          1730   1.73000e-01   1.25634e-02   2.87453e+02   2.89500e+02
          1731   1.73100e-01   1.25602e-02   2.87603e+02   2.89650e+02
          1732   1.73200e-01   1.25567e-02   2.87751e+02   2.89800e+02
          1733   1.73300e-01   1.25534e-02   2.87901e+02   2.89950e+02
          1734   1.73400e-01   1.25500e-02   2.88051e+02   2.90100e+02
          1735   1.73500e-01   1.25463e-02   2.88202e+02   2.90250e+02
          1736   1.73600e-01   1.25431e-02   2.88352e+02   2.90400e+02
          1737   1.73700e-01   1.25404e-02   2.88501e+02   2.90550e+02
          1738   1.73800e-01   1.25386e-02   2.88650e+02   2.90700e+02
          1739   1.73900e-01   1.25377e-02   2.88799e+02   2.90850e+02
          1740   1.74000e-01   1.25375e-02   2.88953e+02   2.91000e+02
          1741   1.74100e-01   1.25380e-02   2.89101e+02   2.91150e+02
          1742   1.74200e-01   1.25395e-02   2.89250e+02   2.91300e+02
          1743   1.74300e-01   1.25417e-02   2.89398e+02   2.91450e+02
          1744   1.74400e-01   1.25449e-02   2.89551e+02   2.91600e+02
          1745   1.74500e-01   1.25489e-02   2.89701e+02   2.91750e+02
          1746   1.74600e-01   1.25540e-02   2.89851e+02   2.91900e+02
          1747   1.74700e-01   1.25584e-02   2.89996e+02   2.92050e+02
          1748   1.74800e-01   1.25618e-02   2.90146e+02   2.92200e+02
          1749   1.74900e-01   1.25641e-02   2.90297e+02   2.92350e+02
          1750   1.75000e-01   1.25650e-02   2.90446e+02   2.92500e+02
          1751   1.75100e-01   1.25651e-02   2.90597e+02   2.92650e+02
          1752   1.75200e-01   1.25632e-02   2.90746e+02   2.92800e+02
          1753   1.75300e-01   1.25605e-02   2.90897e+02   2.92950e+02
          1754   1.75400e-01   1.25574e-02   2.91044e+02   2.93100e+02
          1755   1.75500e-01   1.25555e-02   2.91198e+02   2.93250e+02
          1756   1.75600e-01   1.25532e-02   2.91346e+02   2.93400e+02
          1757   1.75700e-01   1.25505e-02   2.91496e+02   2.93550e+02
          1758   1.75800e-01   1.25462e-02   2.91644e+02   2.93700e+02
          1759   1.75900e-01   1.25412e-02   2.91794e+02   2.93850e+02
          1760   1.76000e-01   1.25357e-02   2.91944e+02   2.94000e+02
          1761   1.76100e-01   1.25297e-02   2.92095e+02   2.94150e+02
          1762   1.76200e-01   1.25233e-02   2.92241e+02   2.94300e+02
          1763   1.76300e-01   1.25167e-02   2.92394e+02   2.94450e+02
          1764   1.76400e-01   1.25097e-02   2.92545e+02   2.94600e+02
          1765   1.76500e-01   1.25019e-02   2.92694e+02   2.94750e+02
          1766   1.76600e-01   1.24934e-02   2.92845e+02   2.94900e+02
          1767   1.76700e-01   1.24841e-02   2.92993e+02   2.95050e+02
          1768   1.76800e-01   1.24756e-02   2.93141e+02   2.95200e+02
          1769   1.76900e-01   1.24688e-02   2.93293e+02   2.95350e+02
          1770   1.77000e-01   1.24643e-02   2.93444e+02   2.95500e+02
          1771   1.77100e-01   1.24621e-02   2.93593e+02   2.95650e+02
          1772   1.77200e-01   1.24614e-02   2.93741e+02   2.95800e+02
          1773   1.77300e-01   1.24616e-02   2.93891e+02   2.95950e+02
          1774   1.77400e-01   1.24624e-02   2.94042e+02   2.96100e+02
          1775   1.77500e-01   1.24643e-02   2.94189e+02   2.96250e+02
          1776   1.77600e-01   1.24654e-02   2.94340e+02   2.96400e+02
          1777   1.77700e-01   1.24653e-02   2.94490e+02   2.96550e+02
          1778   1.77800e-01   1.24644e-02   2.94640e+02   2.96700e+02
          1779   1.77900e-01   1.24629e-02   2.94790e+02   2.96850e+02
          1780   1.78000e-01   1.24612e-02   2.94940e+02   2.97000e+02
          1781   1.78100e-01   1.24591e-02   2.95089e+02   2.97150e+02
          1782   1.78200e-01   1.24562e-02   2.95238e+02   2.97300e+02
          1783   1.78300e-01   1.24515e-02   2.95391e+02   2.97450e+02
          1784   1.78400e-01   1.24456e-02   2.95537e+02   2.97600e+02
          1785   1.78500e-01   1.24393e-02   2.95688e+02   2.97750e+02
          1786   1.78600e-01   1.24328e-02   2.95839e+02   2.97900e+02
          1787   1.78700e-01   1.24272e-02   2.95988e+02   2.98050e+02
          1788   1.78800e-01   1.24208e-02   2.96138e+02   2.98200e+02
          1789   1.78900e-01   1.24136e-02   2.96286e+02   2.98350e+02
          1790   1.79000e-01   1.24075e-02   2.96437e+02   2.98500e+02
          1791   1.79100e-01   1.24028e-02   2.96585e+02   2.98650e+02
          1792   1.79200e-01   1.23980e-02   2.96735e+02   2.98800e+02
          1793   1.79300e-01   1.23937e-02   2.96887e+02   2.98950e+02
          1794   1.79400e-01   1.23909e-02   2.97038e+02   2.99100e+02
          1795   1.79500e-01   1.23898e-02   2.97187e+02   2.99250e+02
          1796   1.79600e-01   1.23898e-02   2.97335e+02   2.99400e+02
          1797   1.79700e-01   1.23920e-02   2.97483e+02   2.99550e+02
          1798   1.79800e-01   1.23959e-02   2.97634e+02   2.99700e+02
          1799   1.79900e-01   1.24012e-02   2.97786e+02   2.99850e+02
          1800   1.80000e-01   1.24075e-02   2.97934e+02   3.00000e+02
          1801   1.80100e-01   1.24162e-02   2.98084e+02   3.00150e+02
          1802   1.80200e-01   1.24265e-02   2.98234e+02   3.00300e+02
          1803   1.80300e-01   1.24373e-02   2.98383e+02   3.00450e+02
          1804   1.80400e-01   1.24491e-02   2.98534e+02   3.00600e+02
          1805   1.80500e-01   1.24594e-02   2.98685e+02   3.00750e+02
          1806   1.80600e-01   1.24685e-02   2.98832e+02   3.00900e+02
          1807   1.80700e-01   1.24760e-02   2.98983e+02   3.01050e+02
          1808   1.80800e-01   1.24826e-02   2.99135e+02   3.01200e+02
          1809   1.80900e-01   1.24885e-02   2.99283e+02   3.01350e+02
          1810   1.81000e-01   1.24944e-02   2.99434e+02   3.01500e+02
          1811   1.81100e-01   1.25011e-02   2.99582e+02   3.01650e+02
          1812   1.81200e-01   1.25090e-02   2.99732e+02   3.01800e+02
          1813   1.81300e-01   1.25180e-02   2.99883e+02   3.01950e+02
          1814   1.81400e-01   1.25285e-02   3.00034e+02   3.02100e+02
          1815   1.81500e-01   1.25409e-02   3.00183e+02   3.02250e+02
          1816   1.81600e-01   1.25541e-02   3.00329e+02   3.02400e+02
          1817   1.81700e-01   1.25695e-02   3.00481e+02   3.02550e+02
          1818   1.81800e-01   1.25870e-02   3.00632e+02   3.02700e+02
          1819   1.81900e-01   1.26068e-02   3.00782e+02   3.02850e+02
          1820   1.82000e-01   1.26275e-02   3.00928e+02   3.03000e+02
          1821   1.82100e-01   1.26481e-02   3.01079e+02   3.03150e+02
          1822   1.82200e-01   1.26683e-02   3.01230e+02   3.03300e+02
          1823   1.82300e-01   1.26878e-02   3.01379e+02   3.03450e+02
          1824   1.82400e-01   1.27065e-02   3.01529e+02   3.03600e+02
          1825   1.82500e-01   1.27240e-02   3.01679e+02   3.03750e+02
          1826   1.82600e-01   1.27404e-02   3.01826e+02   3.03900e+02
          1827   1.82700e-01   1.27562e-02   3.01978e+02   3.04050e+02
          1828   1.82800e-01   1.27713e-02   3.02126e+02   3.04200e+02
          1829   1.82900e-01   1.27861e-02   3.02281e+02   3.04350e+02
          1830   1.83000e-01   1.28009e-02   3.02428e+02   3.04500e+02
          1831   1.83100e-01   1.28157e-02   3.02578e+02   3.04650e+02
          1832   1.83200e-01   1.28298e-02   3.02726e+02   3.04800e+02
          1833   1.83300e-01   1.28438e-02   3.02877e+02   3.04950e+02
          1834   1.83400e-01   1.28578e-02   3.03027e+02   3.05100e+02
          1835   1.83500e-01   1.28732e-02   3.03179e+02   3.05250e+02
          1836   1.83600e-01   1.28904e-02   3.03324e+02   3.05400e+02
          1837   1.83700e-01   1.29083e-02   3.03476e+02   3.05550e+02
          1838   1.83800e-01   1.29266e-02   3.03626e+02   3.05700e+02
          1839   1.83900e-01   1.29442e-02   3.03777e+02   3.05850e+02
          1840   1.84000e-01   1.29604e-02   3.03921e+02   3.06000e+02
          1841   1.84100e-01   1.29744e-02   3.04073e+02   3.06150e+02
          1842   1.84200e-01   1.29863e-02   3.04225e+02   3.06300e+02
          1843   1.84300e-01   1.29956e-02   3.04377e+02   3.06450e+02
          1844   1.84400e-01   1.30029e-02   3.04523e+02   3.06600e+02
          1845   1.84500e-01   1.30087e-02   3.04674e+02   3.06750e+02
          1846   1.84600e-01   1.30146e-02   3.04825e+02   3.06900e+02
          1847   1.84700e-01   1.30205e-02   3.04973e+02   3.07050e+02
          1848   1.84800e-01   1.30266e-02   3.05124e+02   3.07200e+02
          1849   1.84900e-01   1.30337e-02   3.05273e+02   3.07350e+02
          1850   1.85000e-01   1.30419e-02   3.05422e+02   3.07500e+02
          1851   1.85100e-01   1.30510e-02   3.05571e+02   3.07650e+02
          1852   1.85200e-01   1.30626e-02   3.05722e+02   3.07800e+02
          1853   1.85300e-01   1.30759e-02   3.05872e+02   3.07950e+02
          1854   1.85400e-01   1.30915e-02   3.06025e+02   3.08100e+02
          1855   1.85500e-01   1.31090e-02   3.06169e+02   3.08250e+02
          1856   1.85600e-01   1.31302e-02   3.06321e+02   3.08400e+02
          1857   1.85700e-01   1.31542e-02   3.06471e+02   3.08550e+02
          1858   1.85800e-01   1.31813e-02   3.06624e+02   3.08700e+02
          1859   1.85900e-01   1.32101e-02   3.06771e+02   3.08850e+02
          1860   1.86000e-01   1.32391e-02   3.06917e+02   3.09000e+02
          1861   1.86100e-01   1.32669e-02   3.07070e+02   3.09150e+02
          1862   1.86200e-01   1.32928e-02   3.07219e+02   3.09300e+02
          1863   1.86300e-01   1.33167e-02   3.07371e+02   3.09450e+02
          1864   1.86400e-01   1.33380e-02   3.07517e+02   3.09600e+02
          1865   1.86500e-01   1.33564e-02   3.07667e+02   3.09750e+02
          1866   1.86600e-01   1.33725e-02   3.07818e+02   3.09900e+02
          1867   1.86700e-01   1.33866e-02   3.07969e+02   3.10050e+02
          1868   1.86800e-01   1.33995e-02   3.08120e+02   3.10200e+02
          1869   1.86900e-01   1.34113e-02   3.08267e+02   3.10350e+02
          1870   1.87000e-01   1.34224e-02   3.08418e+02   3.10500e+02
          1871   1.87100e-01   1.34339e-02   3.08569e+02   3.10650e+02
          1872   1.87200e-01   1.34457e-02   3.08719e+02   3.10800e+02
          1873   1.87300e-01   1.34580e-02   3.08866e+02   3.10950e+02
          1874   1.87400e-01   1.34729e-02   3.09017e+02   3.11100e+02
          1875   1.87500e-01   1.34895e-02   3.09167e+02   3.11250e+02
          1876   1.87600e-01   1.35079e-02   3.09315e+02   3.11400e+02
          1877   1.87700e-01   1.35273e-02   3.09470e+02   3.11550e+02
          1878   1.87800e-01   1.35466e-02   3.09620e+02   3.11700e+02
          1879   1.87900e-01   1.35663e-02   3.09765e+02   3.11850e+02
          1880   1.88000e-01   1.35856e-02   3.09915e+02   3.12000e+02
          1881   1.88100e-01   1.36059e-02   3.10068e+02   3.12150e+02
          1882   1.88200e-01   1.36259e-02   3.10216e+02   3.12300e+02
          1883   1.88300e-01   1.36466e-02   3.10367e+02   3.12450e+02
          1884   1.88400e-01   1.36678e-02   3.10515e+02   3.12600e+02
          1885   1.88500e-01   1.36898e-02   3.10666e+02   3.12750e+02
          1886   1.88600e-01   1.37134e-02   3.10814e+02   3.12900e+02
          1887   1.88700e-01   1.37365e-02   3.10964e+02   3.13050e+02
          1888   1.88800e-01   1.37585e-02   3.11115e+02   3.13200e+02
          1889   1.88900e-01   1.37781e-02   3.11264e+02   3.13350e+02
          1890   1.89000e-01   1.37952e-02   3.11415e+02   3.13500e+02
          1891   1.89100e-01   1.38106e-02   3.11565e+02   3.13650e+02
          1892   1.89200e-01   1.38250e-02   3.11716e+02   3.13800e+02
          1893   1.89300e-01   1.38377e-02   3.11864e+02   3.13950e+02
          1894   1.89400e-01   1.38495e-02   3.12010e+02   3.14100e+02
          1895   1.89500e-01   1.38605e-02   3.12162e+02   3.14250e+02
          1896   1.89600e-01   1.38701e-02   3.12312e+02   3.14400e+02
          1897   1.89700e-01   1.38780e-02   3.12461e+02   3.14550e+02
          1898   1.89800e-01   1.38837e-02   3.12612e+02   3.14700e+02
          1899   1.89900e-01   1.38880e-02   3.12760e+02   3.14850e+02
          1900   1.90000e-01   1.38916e-02   3.12912e+02   3.15000e+02
          1901   1.90100e-01   1.38939e-02   3.13061e+02   3.15150e+02
          1902   1.90200e-01   1.38962e-02   3.13212e+02   3.15300e+02
          1903   1.90300e-01   1.38980e-02   3.13360e+02   3.15450e+02
          1904   1.90400e-01   1.38994e-02   3.13509e+02   3.15600e+02
          1905   1.90500e-01   1.39010e-02   3.13658e+02   3.15750e+02
          1906   1.90600e-01   1.39030e-02   3.13812e+02   3.15900e+02
          1907   1.90700e-01   1.39050e-02   3.13960e+02   3.16050e+02
          1908   1.90800e-01   1.39075e-02   3.14110e+02   3.16200e+02
          1909   1.90900e-01   1.39105e-02   3.14259e+02   3.16350e+02
          1910   1.91000e-01   1.39150e-02   3.14407e+02   3.16500e+02
          1911   1.91100e-01   1.39201e-02   3.14560e+02   3.16650e+02
          1912   1.91200e-01   1.39255e-02   3.14709e+02   3.16800e+02
          1913   1.91300e-01   1.39314e-02   3.14859e+02   3.16950e+02
          1914   1.91400e-01   1.39372e-02   3.15008e+02   3.17100e+02
          1915   1.91500e-01   1.39436e-02   3.15158e+02   3.17250e+02
          1916   1.91600e-01   1.39514e-02   3.15310e+02   3.17400e+02
          1917   1.91700e-01   1.39594e-02   3.15457e+02   3.17550e+02
          1918   1.91800e-01   1.39683e-02   3.15606e+02   3.17700e+02
          1919   1.91900e-01   1.39777e-02   3.15757e+02   3.17850e+02
          1920   1.92000e-01   1.39874e-02   3.15906e+02   3.18000e+02
          1921   1.92100e-01   1.39969e-02   3.16059e+02   3.18150e+02
          1922   1.92200e-01   1.40067e-02   3.16209e+02   3.18300e+02
          1923   1.92300e-01   1.40169e-02   3.16359e+02   3.18450e+02
          1924   1.92400e-01   1.40260e-02   3.16509e+02   3.18600e+02
          1925   1.92500e-01   1.40333e-02   3.16657e+02   3.18750e+02
          1926   1.92600e-01   1.40380e-02   3.16806e+02   3.18900e+02
          1927   1.92700e-01   1.40404e-02   3.16955e+02   3.19050e+02
          1928   1.92800e-01   1.40398e-02   3.17105e+02   3.19200e+02
          1929   1.92900e-01   1.40376e-02   3.17255e+02   3.19350e+02
          1930   1.93000e-01   1.40347e-02   3.17403e+02   3.19500e+02
          1931   1.93100e-01   1.40314e-02   3.17555e+02   3.19650e+02
          1932   1.93200e-01   1.40287e-02   3.17705e+02   3.19800e+02
          1933   1.93300e-01   1.40253e-02   3.17853e+02   3.19950e+02
          1934   1.93400e-01   1.40219e-02   3.18004e+02   3.20100e+02
          1935   1.93500e-01   1.40191e-02   3.18155e+02   3.20250e+02
          1936   1.93600e-01   1.40156e-02   3.18307e+02   3.20400e+02
          1937   1.93700e-01   1.40127e-02   3.18455e+02   3.20550e+02
          1938   1.93800e-01   1.40107e-02   3.18603e+02   3.20700e+02
          1939   1.93900e-01   1.40103e-02   3.18752e+02   3.20850e+02
          1940   1.94000e-01   1.40116e-02   3.18904e+02   3.21000e+02
          1941   1.94100e-01   1.40135e-02   3.19053e+02   3.21150e+02
          1942   1.94200e-01   1.40142e-02   3.19204e+02   3.21300e+02
          1943   1.94300e-01   1.40130e-02   3.19355e+02   3.21450e+02
          1944   1.94400e-01   1.40111e-02   3.19501e+02   3.21600e+02
          1945   1.94500e-01   1.40096e-02   3.19653e+02   3.21750e+02
          1946   1.94600e-01   1.40087e-02   3.19803e+02   3.21900e+02
          1947   1.94700e-01   1.40086e-02   3.19951e+02   3.22050e+02
          1948   1.94800e-01   1.40095e-02   3.20102e+02   3.22200e+02
          1949   1.94900e-01   1.40105e-02   3.20253e+02   3.22350e+02
          1950   1.95000e-01   1.40111e-02   3.20403e+02   3.22500e+02
          1951   1.95100e-01   1.40111e-02   3.20550e+02   3.22650e+02
          1952   1.95200e-01   1.40106e-02   3.20700e+02   3.22800e+02
          1953   1.95300e-01   1.40091e-02   3.20848e+02   3.22950e+02
          1954   1.95400e-01   1.40071e-02   3.21000e+02   3.23100e+02
          1955   1.95500e-01   1.40041e-02   3.21153e+02   3.23250e+02
          1956   1.95600e-01   1.40001e-02   3.21298e+02   3.23400e+02
          1957   1.95700e-01   1.39959e-02   3.21450e+02   3.23550e+02
          1958   1.95800e-01   1.39917e-02   3.21599e+02   3.23700e+02
          1959   1.95900e-01   1.39878e-02   3.21750e+02   3.23850e+02
          1960   1.96000e-01   1.39825e-02   3.21900e+02   3.24000e+02
          1961   1.96100e-01   1.39761e-02   3.22048e+02   3.24150e+02
          1962   1.96200e-01   1.39674e-02   3.22199e+02   3.24300e+02
          1963   1.96300e-01   1.39565e-02   3.22349e+02   3.24450e+02
          1964   1.96400e-01   1.39438e-02   3.22499e+02   3.24600e+02
          1965   1.96500e-01   1.39306e-02   3.22650e+02   3.24750e+02
          1966   1.96600e-01   1.39177e-02   3.22799e+02   3.24900e+02
          1967   1.96700e-01   1.39050e-02   3.22947e+02   3.25050e+02
          1968   1.96800e-01   1.38913e-02   3.23097e+02   3.25200e+02
          1969   1.96900e-01   1.38773e-02   3.23252e+02   3.25350e+02
          1970   1.97000e-01   1.38621e-02   3.23400e+02   3.25500e+02
          1971   1.97100e-01   1.38479e-02   3.23547e+02   3.25650e+02
          1972   1.97200e-01   1.38348e-02   3.23698e+02   3.25800e+02
          1973   1.97300e-01   1.38242e-02   3.23847e+02   3.25950e+02
          1974   1.97400e-01   1.38155e-02   3.23996e+02   3.26100e+02
          1975   1.97500e-01   1.38071e-02   3.24151e+02   3.26250e+02
          1976   1.97600e-01   1.37983e-02   3.24297e+02   3.26400e+02
          1977   1.97700e-01   1.37897e-02   3.24450e+02   3.26550e+02
          1978   1.97800e-01   1.37807e-02   3.24595e+02   3.26700e+02
          1979   1.97900e-01   1.37714e-02   3.24746e+02   3.26850e+02
          1980   1.98000e-01   1.37622e-02   3.24895e+02   3.27000e+02
          1981   1.98100e-01   1.37538e-02   3.25044e+02   3.27150e+02
          1982   1.98200e-01   1.37472e-02   3.25193e+02   3.27300e+02
          1983   1.98300e-01   1.37415e-02   3.25343e+02   3.27450e+02
          1984   1.98400e-01   1.37369e-02   3.25495e+02   3.27600e+02
          1985   1.98500e-01   1.37329e-02   3.25645e+02   3.27750e+02
          1986   1.98600e-01   1.37277e-02   3.25792e+02   3.27900e+02
          1987   1.98700e-01   1.37214e-02   3.25942e+02   3.28050e+02
          1988   1.98800e-01   1.37152e-02   3.26090e+02   3.28200e+02
          1989   1.98900e-01   1.37092e-02   3.26243e+02   3.28350e+02
          1990   1.99000e-01   1.37031e-02   3.26391e+02   3.28500e+02
          1991   1.99100e-01   1.36967e-02   3.26543e+02   3.28650e+02
          1992   1.99200e-01   1.36924e-02   3.26688e+02   3.28800e+02
          1993   1.99300e-01   1.36900e-02   3.26841e+02   3.28950e+02
          1994   1.99400e-01   1.36903e-02   3.26993e+02   3.29100e+02
          1995   1.99500e-01   1.36932e-02   3.27143e+02   3.29250e+02
          1996   1.99600e-01   1.36988e-02   3.27291e+02   3.29400e+02
          1997   1.99700e-01   1.37060e-02   3.27440e+02   3.29550e+02
          1998   1.99800e-01   1.37145e-02   3.27591e+02   3.29700e+02
          1999   1.99900e-01   1.37238e-02   3.27741e+02   3.29850e+02
          2000   2.00000e-01   1.37333e-02   3.27889e+02   3.30000e+02
          2001   2.00100e-01   1.37430e-02   3.28041e+02   3.30150e+02
          2002   2.00200e-01   1.37526e-02   3.28188e+02   3.30300e+02
          2003   2.00300e-01   1.37615e-02   3.28339e+02   3.30450e+02
          2004   2.00400e-01   1.37692e-02   3.28489e+02   3.30600e+02
          2005   2.00500e-01   1.37773e-02   3.28638e+02   3.30750e+02
          2006   2.00600e-01   1.37851e-02   3.28788e+02   3.30900e+02
          2007   2.00700e-01   1.37935e-02   3.28938e+02   3.31050e+02
          2008   2.00800e-01   1.38016e-02   3.29090e+02   3.31200e+02
          2009   2.00900e-01   1.38102e-02   3.29241e+02   3.31350e+02
          2010   2.01000e-01   1.38187e-02   3.29388e+02   3.31500e+02
          2011   2.01100e-01   1.38265e-02   3.29537e+02   3.31650e+02
          2012   2.01200e-01   1.38343e-02   3.29686e+02   3.31800e+02
          2013   2.01300e-01   1.38427e-02   3.29838e+02   3.31950e+02
          2014   2.01400e-01   1.38506e-02   3.29989e+02   3.32100e+02
          2015   2.01500e-01   1.38585e-02   3.30136e+02   3.32250e+02
          2016   2.01600e-01   1.38662e-02   3.30284e+02   3.32400e+02
          2017   2.01700e-01   1.38738e-02   3.30436e+02   3.32550e+02
          2018   2.01800e-01   1.38810e-02   3.30587e+02   3.32700e+02
          2019   2.01900e-01   1.38863e-02   3.30736e+02   3.32850e+02
          2020   2.02000e-01   1.38901e-02   3.30886e+02   3.33000e+02
          2021   2.02100e-01   1.38925e-02   3.31034e+02   3.33150e+02
          2022   2.02200e-01   1.38941e-02   3.31183e+02   3.33300e+02
          2023   2.02300e-01   1.38956e-02   3.31336e+02   3.33450e+02
          2024   2.02400e-01   1.38980e-02   3.31487e+02   3.33600e+02
          2025   2.02500e-01   1.39001e-02   3.31634e+02   3.33750e+02
          2026   2.02600e-01   1.39027e-02   3.31784e+02   3.33900e+02
          2027   2.02700e-01   1.39048e-02   3.31933e+02   3.34050e+02
          2028   2.02800e-01   1.39072e-02   3.32088e+02   3.34200e+02
          2029   2.02900e-01   1.39101e-02   3.32235e+02   3.34350e+02
          2030   2.03000e-01   1.39128e-02   3.32383e+02   3.34500e+02
          2031   2.03100e-01   1.39158e-02   3.32532e+02   3.34650e+02
          2032   2.03200e-01   1.39199e-02   3.32684e+02   3.34800e+02
          2033   2.03300e-01   1.39256e-02   3.32836e+02   3.34950e+02
          2034   2.03400e-01   1.39321e-02   3.32984e+02   3.35100e+02
          2035   2.03500e-01   1.39390e-02   3.33134e+02   3.35250e+02
          2036   2.03600e-01   1.39455e-02   3.33284e+02   3.35400e+02
          2037   2.03700e-01   1.39517e-02   3.33430e+02   3.35550e+02
          2038   2.03800e-01   1.39577e-02   3.33583e+02   3.35700e+02
          2039   2.03900e-01   1.39642e-02   3.33729e+02   3.35850e+02
          2040   2.04000e-01   1.39718e-02   3.33880e+02   3.36000e+02
          2041   2.04100e-01   1.39808e-02   3.34031e+02   3.36150e+02
          2042   2.04200e-01   1.39916e-02   3.34183e+02   3.36300e+02
          2043   2.04300e-01   1.40045e-02   3.34336e+02   3.36450e+02
          2044   2.04400e-01   1.40178e-02   3.34482e+02   3.36600e+02
          2045   2.04500e-01   1.40318e-02   3.34632e+02   3.36750e+02
          2046   2.04600e-01   1.40466e-02   3.34781e+02   3.36900e+02
          2047   2.04700e-01   1.40619e-02   3.34930e+02   3.37050e+02
          2048   2.04800e-01   1.40792e-02   3.35080e+02   3.37200e+02
          2049   2.04900e-01   1.40980e-02   3.35229e+02   3.37350e+02
          2050   2.05000e-01   1.41175e-02   3.35377e+02   3.37500e+02
          2051   2.05100e-01   1.41366e-02   3.35530e+02   3.37650e+02
          2052   2.05200e-01   1.41552e-02   3.35680e+02   3.37800e+02
          2053   2.05300e-01   1.41746e-02   3.35830e+02   3.37950e+02
          2054   2.05400e-01   1.41936e-02   3.35979e+02   3.38100e+02
          2055   2.05500e-01   1.42131e-02   3.36128e+02   3.38250e+02
          2056   2.05600e-01   1.42319e-02   3.36281e+02   3.38400e+02
          2057   2.05700e-01   1.42501e-02   3.36430e+02   3.38550e+02
          2058   2.05800e-01   1.42663e-02   3.36580e+02   3.38700e+02
          2059   2.05900e-01   1.42813e-02   3.36730e+02   3.38850e+02
          2060   2.06000e-01   1.42946e-02   3.36876e+02   3.39000e+02
          2061   2.06100e-01   1.43070e-02   3.37028e+02   3.39150e+02
          2062   2.06200e-01   1.43189e-02   3.37178e+02   3.39300e+02
          2063   2.06300e-01   1.43304e-02   3.37330e+02   3.39450e+02
          2064   2.06400e-01   1.43420e-02   3.37477e+02   3.39600e+02
          2065   2.06500e-01   1.43537e-02   3.37628e+02   3.39750e+02
          2066   2.06600e-01   1.43658e-02   3.37779e+02   3.39900e+02
          2067   2.06700e-01   1.43787e-02   3.37927e+02   3.40050e+02
          2068   2.06800e-01   1.43934e-02   3.38077e+02   3.40200e+02
          2069   2.06900e-01   1.44104e-02   3.38227e+02   3.40350e+02
          2070   2.07000e-01   1.44297e-02   3.38375e+02   3.40500e+02
          2071   2.07100e-01   1.44501e-02   3.38526e+02   3.40650e+02
          2072   2.07200e-01   1.44720e-02   3.38677e+02   3.40800e+02
          2073   2.07300e-01   1.44944e-02   3.38828e+02   3.40950e+02
          2074   2.07400e-01   1.45171e-02   3.38974e+02   3.41100e+02
          2075   2.07500e-01   1.45401e-02   3.39124e+02   3.41250e+02
          2076   2.07600e-01   1.45638e-02   3.39273e+02   3.41400e+02
          2077   2.07700e-01   1.45885e-02   3.39426e+02   3.41550e+02
          2078   2.07800e-01   1.46145e-02   3.39575e+02   3.41700e+02
          2079   2.07900e-01   1.46415e-02   3.39722e+02   3.41850e+02
          2080   2.08000e-01   1.46684e-02   3.39873e+02   3.42000e+02
          2081   2.08100e-01   1.46947e-02   3.40024e+02   3.42150e+02
          2082   2.08200e-01   1.47205e-02   3.40174e+02   3.42300e+02
          2083   2.08300e-01   1.47453e-02   3.40323e+02   3.42450e+02
          2084   2.08400e-01   1.47699e-02   3.40471e+02   3.42600e+02
          2085   2.08500e-01   1.47927e-02   3.40621e+02   3.42750e+02
          2086   2.08600e-01   1.48128e-02   3.40772e+02   3.42900e+02
          2087   2.08700e-01   1.48318e-02   3.40922e+02   3.43050e+02
          2088   2.08800e-01   1.48482e-02   3.41073e+02   3.43200e+02
          2089   2.08900e-01   1.48628e-02   3.41220e+02   3.43350e+02
          2090   2.09000e-01   1.48752e-02   3.41370e+02   3.43500e+02
          2091   2.09100e-01   1.48853e-02   3.41522e+02   3.43650e+02
          2092   2.09200e-01   1.48943e-02   3.41672e+02   3.43800e+02
          2093   2.09300e-01   1.49038e-02   3.41820e+02   3.43950e+02
          2094   2.09400e-01   1.49135e-02   3.41971e+02   3.44100e+02
          2095   2.09500e-01   1.49229e-02   3.42121e+02   3.44250e+02
          2096   2.09600e-01   1.49325e-02   3.42271e+02   3.44400e+02
          2097   2.09700e-01   1.49433e-02   3.42423e+02   3.44550e+02
          2098   2.09800e-01   1.49552e-02   3.42571e+02   3.44700e+02
          2099   2.09900e-01   1.49694e-02   3.42716e+02   3.44850e+02
          2100   2.10000e-01   1.49850e-02   3.42867e+02   3.45000e+02
          2101   2.10100e-01   1.50025e-02   3.43019e+02   3.45150e+02
          2102   2.10200e-01   1.50213e-02   3.43169e+02   3.45300e+02
          2103   2.10300e-01   1.50415e-02   3.43321e+02   3.45450e+02
          2104   2.10400e-01   1.50621e-02   3.43469e+02   3.45600e+02
          2105   2.10500e-01   1.50810e-02   3.43620e+02   3.45750e+02
          2106   2.10600e-01   1.50991e-02   3.43767e+02   3.45900e+02
          2107   2.10700e-01   1.51174e-02   3.43919e+02   3.46050e+02
          2108   2.10800e-01   1.51354e-02   3.44067e+02   3.46200e+02
          2109   2.10900e-01   1.51535e-02   3.44217e+02   3.46350e+02
          2110   2.11000e-01   1.51695e-02   3.44370e+02   3.46500e+02
          2111   2.11100e-01   1.51832e-02   3.44518e+02   3.46650e+02
          2112   2.11200e-01   1.51957e-02   3.44670e+02   3.46800e+02
          2113   2.11300e-01   1.52065e-02   3.44819e+02   3.46950e+02
          2114   2.11400e-01   1.52162e-02   3.44967e+02   3.47100e+02
          2115   2.11500e-01   1.52239e-02   3.45117e+02   3.47250e+02
          2116   2.11600e-01   1.52298e-02   3.45269e+02   3.47400e+02
          2117   2.11700e-01   1.52360e-02   3.45417e+02   3.47550e+02
          2118   2.11800e-01   1.52429e-02   3.45568e+02   3.47700e+02
          2119   2.11900e-01   1.52499e-02   3.45714e+02   3.47850e+02
          2120   2.12000e-01   1.52568e-02   3.45866e+02   3.48000e+02
          2121   2.12100e-01   1.52645e-02   3.46018e+02   3.48150e+02
          2122   2.12200e-01   1.52736e-02   3.46168e+02   3.48300e+02
          2123   2.12300e-01   1.52841e-02   3.46316e+02   3.48450e+02
          2124   2.12400e-01   1.52959e-02   3.46463e+02   3.48600e+02
          2125   2.12500e-01   1.53091e-02   3.46614e+02   3.48750e+02
          2126   2.12600e-01   1.53244e-02   3.46766e+02   3.48900e+02
          2127   2.12700e-01   1.53420e-02   3.46916e+02   3.49050e+02
          2128   2.12800e-01   1.53627e-02   3.47065e+02   3.49200e+02
          2129   2.12900e-01   1.53849e-02   3.47212e+02   3.49350e+02
          2130   2.13000e-01   1.54077e-02   3.47364e+02   3.49500e+02
          2131   2.13100e-01   1.54309e-02   3.47518e+02   3.49650e+02
          2132   2.13200e-01   1.54554e-02   3.47667e+02   3.49800e+02
          2133   2.13300e-01   1.54822e-02   3.47815e+02   3.49950e+02
          2134   2.13400e-01   1.55111e-02   3.47964e+02   3.50100e+02
          2135   2.13500e-01   1.55411e-02   3.48113e+02   3.50250e+02
          2136   2.13600e-01   1.55716e-02   3.48263e+02   3.50400e+02
          2137   2.13700e-01   1.56011e-02   3.48413e+02   3.50550e+02
          2138   2.13800e-01   1.56292e-02   3.48562e+02   3.50700e+02
          2139   2.13900e-01   1.56539e-02   3.48712e+02   3.50850e+02
          2140   2.14000e-01   1.56746e-02   3.48863e+02   3.51000e+02
          2141   2.14100e-01   1.56934e-02   3.49014e+02   3.51150e+02
          2142   2.14200e-01   1.57135e-02   3.49163e+02   3.51300e+02
          2143   2.14300e-01   1.57359e-02   3.49313e+02   3.51450e+02
          2144   2.14400e-01   1.57591e-02   3.49461e+02   3.51600e+02
          2145   2.14500e-01   1.57820e-02   3.49614e+02   3.51750e+02
          2146   2.14600e-01   1.58035e-02   3.49760e+02   3.51900e+02
          2147   2.14700e-01   1.58243e-02   3.49912e+02   3.52050e+02
          2148   2.14800e-01   1.58444e-02   3.50062e+02   3.52200e+02
          2149   2.14900e-01   1.58632e-02   3.50212e+02   3.52350e+02
          2150   2.15000e-01   1.58808e-02   3.50362e+02   3.52500e+02
          2151   2.15100e-01   1.58967e-02   3.50513e+02   3.52650e+02
          2152   2.15200e-01   1.59122e-02   3.50661e+02   3.52800e+02
          2153   2.15300e-01   1.59269e-02   3.50810e+02   3.52950e+02
          2154   2.15400e-01   1.59390e-02   3.50960e+02   3.53100e+02
          2155   2.15500e-01   1.59477e-02   3.51110e+02   3.53250e+02
          2156   2.15600e-01   1.59536e-02   3.51261e+02   3.53400e+02
          2157   2.15700e-01   1.59569e-02   3.51412e+02   3.53550e+02
          2158   2.15800e-01   1.59572e-02   3.51559e+02   3.53700e+02
          2159   2.15900e-01   1.59554e-02   3.51710e+02   3.53850e+02
          2160   2.16000e-01   1.59536e-02   3.51860e+02   3.54000e+02
          2161   2.16100e-01   1.59520e-02   3.52011e+02   3.54150e+02
          2162   2.16200e-01   1.59531e-02   3.52160e+02   3.54300e+02
          2163   2.16300e-01   1.59577e-02   3.52309e+02   3.54450e+02
          2164   2.16400e-01   1.59661e-02   3.52457e+02   3.54600e+02
          2165   2.16500e-01   1.59770e-02   3.52608e+02   3.54750e+02
          2166   2.16600e-01   1.59903e-02   3.52760e+02   3.54900e+02
          2167   2.16700e-01   1.60072e-02   3.52910e+02   3.55050e+02
          2168   2.16800e-01   1.60280e-02   3.53058e+02   3.55200e+02
          2169   2.16900e-01   1.60518e-02   3.53205e+02   3.55350e+02
          2170   2.17000e-01   1.60786e-02   3.53359e+02   3.55500e+02
          2171   2.17100e-01   1.61060e-02   3.53509e+02   3.55650e+02
          2172   2.17200e-01   1.61329e-02   3.53657e+02   3.55800e+02
          2173   2.17300e-01   1.61583e-02   3.53807e+02   3.55950e+02
          2174   2.17400e-01   1.61821e-02   3.53956e+02   3.56100e+02
          2175   2.17500e-01   1.62056e-02   3.54104e+02   3.56250e+02
          2176   2.17600e-01   1.62302e-02   3.54258e+02   3.56400e+02
          2177   2.17700e-01   1.62555e-02   3.54409e+02   3.56550e+02
          2178   2.17800e-01   1.62824e-02   3.54556e+02   3.56700e+02
          2179   2.17900e-01   1.63101e-02   3.54706e+02   3.56850e+02
          2180   2.18000e-01   1.63389e-02   3.54856e+02   3.57000e+02
          2181   2.18100e-01   1.63680e-02   3.55005e+02   3.57150e+02
          2182   2.18200e-01   1.63981e-02   3.55156e+02   3.57300e+02
          2183   2.18300e-01   1.64292e-02   3.55306e+02   3.57450e+02
          2184   2.18400e-01   1.64603e-02   3.55453e+02   3.57600e+02
          2185   2.18500e-01   1.64913e-02   3.55606e+02   3.57750e+02
          2186   2.18600e-01   1.65229e-02   3.55757e+02   3.57900e+02
          2187   2.18700e-01   1.65547e-02   3.55905e+02   3.58050e+02
          2188   2.18800e-01   1.65875e-02   3.56056e+02   3.58200e+02
          2189   2.18900e-01   1.66200e-02   3.56203e+02   3.58350e+02
          2190   2.19000e-01   1.66525e-02   3.56354e+02   3.58500e+02
          2191   2.19100e-01   1.66850e-02   3.56505e+02   3.58650e+02
          2192   2.19200e-01   1.67167e-02   3.56652e+02   3.58800e+02
          2193   2.19300e-01   1.67477e-02   3.56803e+02   3.58950e+02
          2194   2.19400e-01   1.67754e-02   3.56954e+02   3.59100e+02
          2195   2.19500e-01   1.67996e-02   3.57105e+02   3.59250e+02
          2196   2.19600e-01   1.68202e-02   3.57254e+02   3.59400e+02
          2197   2.19700e-01   1.68384e-02   3.57403e+02   3.59550e+02
          2198   2.19800e-01   1.68563e-02   3.57551e+02   3.59700e+02
          2199   2.19900e-01   1.68736e-02   3.57702e+02   3.59850e+02
          2200   2.20000e-01   1.68908e-02   3.57852e+02   3.60000e+02
          2201   2.20100e-01   1.69075e-02   3.58001e+02   3.60150e+02
          2202   2.20200e-01   1.69250e-02   3.58151e+02   3.60300e+02
          2203   2.20300e-01   1.69420e-02   3.58300e+02   3.60450e+02
          2204   2.20400e-01   1.69586e-02   3.58450e+02   3.60600e+02
          2205   2.20500e-01   1.69756e-02   3.58602e+02   3.60750e+02
          2206   2.20600e-01   1.69929e-02   3.58753e+02   3.60900e+02
          2207   2.20700e-01   1.70114e-02   3.58900e+02   3.61050e+02
          2208   2.20800e-01   1.70328e-02   3.59048e+02   3.61200e+02
          2209   2.20900e-01   1.70557e-02   3.59199e+02   3.61350e+02
          2210   2.21000e-01   1.70798e-02   3.59349e+02   3.61500e+02
          2211   2.21100e-01   1.71047e-02   3.59501e+02   3.61650e+02
          2212   2.21200e-01   1.71291e-02   3.59651e+02   3.61800e+02
          2213   2.21300e-01   1.71532e-02   3.59797e+02   3.61950e+02
          2214   2.21400e-01   1.71772e-02   3.59948e+02   3.62100e+02
          2215   2.21500e-01   1.72020e-02   3.60100e+02   3.62250e+02
          2216   2.21600e-01   1.72275e-02   3.60250e+02   3.62400e+02
          2217   2.21700e-01   1.72531e-02   3.60399e+02   3.62550e+02
          2218   2.21800e-01   1.72790e-02   3.60547e+02   3.62700e+02
          2219   2.21900e-01   1.73063e-02   3.60697e+02   3.62850e+02
          2220   2.22000e-01   1.73348e-02   3.60848e+02   3.63000e+02
          2221   2.22100e-01   1.73661e-02   3.60999e+02   3.63150e+02
          2222   2.22200e-01   1.73990e-02   3.61147e+02   3.63300e+02
          2223   2.22300e-01   1.74333e-02   3.61296e+02   3.63450e+02
          2224   2.22400e-01   1.74667e-02   3.61447e+02   3.63600e+02
          2225   2.22500e-01   1.75009e-02   3.61598e+02   3.63750e+02
          2226   2.22600e-01   1.75357e-02   3.61749e+02   3.63900e+02
          2227   2.22700e-01   1.75721e-02   3.61898e+02   3.64050e+02
          2228   2.22800e-01   1.76096e-02   3.62047e+02   3.64200e+02
          2229   2.22900e-01   1.76488e-02   3.62196e+02   3.64350e+02
          2230   2.23000e-01   1.76903e-02   3.62347e+02   3.64500e+02
          2231   2.23100e-01   1.77327e-02   3.62499e+02   3.64650e+02
          2232   2.23200e-01   1.77775e-02   3.62644e+02   3.64800e+02
          2233   2.23300e-01   1.78233e-02   3.62795e+02   3.64950e+02
          2234   2.23400e-01   1.78701e-02   3.62948e+02   3.65100e+02
          2235   2.23500e-01   1.79168e-02   3.63094e+02   3.65250e+02
          2236   2.23600e-01   1.79618e-02   3.63244e+02   3.65400e+02
          2237   2.23700e-01   1.80047e-02   3.63398e+02   3.65550e+02
          2238   2.23800e-01   1.80471e-02   3.63543e+02   3.65700e+02
          2239   2.23900e-01   1.80894e-02   3.63694e+02   3.65850e+02
          2240   2.24000e-01   1.81321e-02   3.63845e+02   3.66000e+02
          2241   2.24100e-01   1.81747e-02   3.63997e+02   3.66150e+02
          2242   2.24200e-01   1.82171e-02   3.64144e+02   3.66300e+02
          2243   2.24300e-01   1.82586e-02   3.64292e+02   3.66450e+02
          2244   2.24400e-01   1.83002e-02   3.64444e+02   3.66600e+02
          2245   2.24500e-01   1.83427e-02   3.64591e+02   3.66750e+02
          2246   2.24600e-01   1.83844e-02   3.64746e+02   3.66900e+02
          2247   2.24700e-01   1.84250e-02   3.64893e+02   3.67050e+02
          2248   2.24800e-01   1.84640e-02   3.65042e+02   3.67200e+02
          2249   2.24900e-01   1.85008e-02   3.65191e+02   3.67350e+02
          2250   2.25000e-01   1.85357e-02   3.65344e+02   3.67500e+02
          2251   2.25100e-01   1.85695e-02   3.65491e+02   3.67650e+02
          2252   2.25200e-01   1.86028e-02   3.65642e+02   3.67800e+02
          2253   2.25300e-01   1.86349e-02   3.65791e+02   3.67950e+02
          2254   2.25400e-01   1.86672e-02   3.65941e+02   3.68100e+02
          2255   2.25500e-01   1.86998e-02   3.66090e+02   3.68250e+02
          2256   2.25600e-01   1.87321e-02   3.66241e+02   3.68400e+02
          2257   2.25700e-01   1.87634e-02   3.66392e+02   3.68550e+02
          2258   2.25800e-01   1.87946e-02   3.66541e+02   3.68700e+02
          2259   2.25900e-01   1.88262e-02   3.66692e+02   3.68850e+02
          2260   2.26000e-01   1.88604e-02   3.66842e+02   3.69000e+02
          2261   2.26100e-01   1.88965e-02   3.66992e+02   3.69150e+02
          2262   2.26200e-01   1.89347e-02   3.67141e+02   3.69300e+02
          2263   2.26300e-01   1.89763e-02   3.67291e+02   3.69450e+02
          2264   2.26400e-01   1.90211e-02   3.67440e+02   3.69600e+02
          2265   2.26500e-01   1.90684e-02   3.67592e+02   3.69750e+02
          2266   2.26600e-01   1.91178e-02   3.67740e+02   3.69900e+02
          2267   2.26700e-01   1.91668e-02   3.67892e+02   3.70050e+02
          2268   2.26800e-01   1.92154e-02   3.68038e+02   3.70200e+02
          2269   2.26900e-01   1.92640e-02   3.68187e+02   3.70350e+02
          2270   2.27000e-01   1.93133e-02   3.68341e+02   3.70500e+02
          2271   2.27100e-01   1.93632e-02   3.68490e+02   3.70650e+02
          2272   2.27200e-01   1.94126e-02   3.68639e+02   3.70800e+02
          2273   2.27300e-01   1.94611e-02   3.68787e+02   3.70950e+02
          2274   2.27400e-01   1.95080e-02   3.68939e+02   3.71100e+02
          2275   2.27500e-01   1.95532e-02   3.69088e+02   3.71250e+02
          2276   2.27600e-01   1.95973e-02   3.69241e+02   3.71400e+02
          2277   2.27700e-01   1.96405e-02   3.69391e+02   3.71550e+02
          2278   2.27800e-01   1.96832e-02   3.69536e+02   3.71700e+02
          2279   2.27900e-01   1.97248e-02   3.69688e+02   3.71850e+02
          2280   2.28000e-01   1.97664e-02   3.69836e+02   3.72000e+02
          2281   2.28100e-01   1.98073e-02   3.69989e+02   3.72150e+02
          2282   2.28200e-01   1.98482e-02   3.70138e+02   3.72300e+02
          2283   2.28300e-01   1.98892e-02   3.70284e+02   3.72450e+02
          2284   2.28400e-01   1.99304e-02   3.70435e+02   3.72600e+02
          2285   2.28500e-01   1.99734e-02   3.70587e+02   3.72750e+02
          2286   2.28600e-01   2.00188e-02   3.70737e+02   3.72900e+02
          2287   2.28700e-01   2.00661e-02   3.70887e+02   3.73050e+02
          2288   2.28800e-01   2.01170e-02   3.71034e+02   3.73200e+02
          2289   2.28900e-01   2.01710e-02   3.71186e+02   3.73350e+02
          2290   2.29000e-01   2.02289e-02   3.71335e+02   3.73500e+02
          2291   2.29100e-01   2.02892e-02   3.71487e+02   3.73650e+02
          2292   2.29200e-01   2.03513e-02   3.71635e+02   3.73800e+02
          2293   2.29300e-01   2.04135e-02   3.71784e+02   3.73950e+02
          2294   2.29400e-01   2.04746e-02   3.71935e+02   3.74100e+02
          2295   2.29500e-01   2.05357e-02   3.72086e+02   3.74250e+02
          2296   2.29600e-01   2.05955e-02   3.72236e+02   3.74400e+02
          2297   2.29700e-01   2.06527e-02   3.72383e+02   3.74550e+02
          2298   2.29800e-01   2.07081e-02   3.72534e+02   3.74700e+02
          2299   2.29900e-01   2.07620e-02   3.72682e+02   3.74850e+02
          2300   2.30000e-01   2.08139e-02   3.72835e+02   3.75000e+02
          2301   2.30100e-01   2.08633e-02   3.72983e+02   3.75150e+02
          2302   2.30200e-01   2.09094e-02   3.73136e+02   3.75300e+02
          2303   2.30300e-01   2.09521e-02   3.73284e+02   3.75450e+02
          2304   2.30400e-01   2.09918e-02   3.73433e+02   3.75600e+02
          2305   2.30500e-01   2.10306e-02   3.73584e+02   3.75750e+02
          2306   2.30600e-01   2.10701e-02   3.73732e+02   3.75900e+02
          2307   2.30700e-01   2.11098e-02   3.73883e+02   3.76050e+02
          2308   2.30800e-01   2.11502e-02   3.74031e+02   3.76200e+02
          2309   2.30900e-01   2.11919e-02   3.74181e+02   3.76350e+02
          2310   2.31000e-01   2.12368e-02   3.74331e+02   3.76500e+02
          2311   2.31100e-01   2.12852e-02   3.74482e+02   3.76650e+02
          2312   2.31200e-01   2.13365e-02   3.74631e+02   3.76800e+02
          2313   2.31300e-01   2.13898e-02   3.74782e+02   3.76950e+02
          2314   2.31400e-01   2.14449e-02   3.74932e+02   3.77100e+02
          2315   2.31500e-01   2.15034e-02   3.75081e+02   3.77250e+02
          2316   2.31600e-01   2.15651e-02   3.75233e+02   3.77400e+02
          2317   2.31700e-01   2.16278e-02   3.75383e+02   3.77550e+02
          2318   2.31800e-01   2.16905e-02   3.75533e+02   3.77700e+02
          2319   2.31900e-01   2.17541e-02   3.75680e+02   3.77850e+02
          2320   2.32000e-01   2.18177e-02   3.75831e+02   3.78000e+02
          2321   2.32100e-01   2.18804e-02   3.75981e+02   3.78150e+02
          2322   2.32200e-01   2.19413e-02   3.76132e+02   3.78300e+02
          2323   2.32300e-01   2.19994e-02   3.76278e+02   3.78450e+02
          2324   2.32400e-01   2.20558e-02   3.76429e+02   3.78600e+02
          2325   2.32500e-01   2.21112e-02   3.76580e+02   3.78750e+02
          2326   2.32600e-01   2.21671e-02   3.76729e+02   3.78900e+02
          2327   2.32700e-01   2.22225e-02   3.76881e+02   3.79050e+02
          2328   2.32800e-01   2.22771e-02   3.77030e+02   3.79200e+02
          2329   2.32900e-01   2.23318e-02   3.77178e+02   3.79350e+02
          2330   2.33000e-01   2.23849e-02   3.77328e+02   3.79500e+02
          2331   2.33100e-01   2.24361e-02   3.77477e+02   3.79650e+02
          2332   2.33200e-01   2.24866e-02   3.77629e+02   3.79800e+02
          2333   2.33300e-01   2.25357e-02   3.77781e+02   3.79950e+02
          2334   2.33400e-01   2.25834e-02   3.77927e+02   3.80100e+02
          2335   2.33500e-01   2.26294e-02   3.78078e+02   3.80250e+02
          2336   2.33600e-01   2.26750e-02   3.78226e+02   3.80400e+02
          2337   2.33700e-01   2.27187e-02   3.78378e+02   3.80550e+02
          2338   2.33800e-01   2.27636e-02   3.78528e+02   3.80700e+02
          2339   2.33900e-01   2.28094e-02   3.78677e+02   3.80850e+02
          2340   2.34000e-01   2.28573e-02   3.78827e+02   3.81000e+02
          2341   2.34100e-01   2.29073e-02   3.78977e+02   3.81150e+02
          2342   2.34200e-01   2.29559e-02   3.79126e+02   3.81300e+02
          2343   2.34300e-01   2.30035e-02   3.79276e+02   3.81450e+02
          2344   2.34400e-01   2.30498e-02   3.79424e+02   3.81600e+02
          2345   2.34500e-01   2.30947e-02   3.79575e+02   3.81750e+02
          2346   2.34600e-01   2.31380e-02   3.79725e+02   3.81900e+02
          2347   2.34700e-01   2.31795e-02   3.79878e+02   3.82050e+02
          2348   2.34800e-01   2.32184e-02   3.80025e+02   3.82200e+02
          2349   2.34900e-01   2.32546e-02   3.80175e+02   3.82350e+02
          2350   2.35000e-01   2.32878e-02   3.80323e+02   3.82500e+02
          2351   2.35100e-01   2.33192e-02   3.80474e+02   3.82650e+02
          2352   2.35200e-01   2.33483e-02   3.80624e+02   3.82800e+02
          2353   2.35300e-01   2.33769e-02   3.80777e+02   3.82950e+02
          2354   2.35400e-01   2.34056e-02   3.80923e+02   3.83100e+02
          2355   2.35500e-01   2.34368e-02   3.81073e+02   3.83250e+02
          2356   2.35600e-01   2.34697e-02   3.81223e+02   3.83400e+02
          2357   2.35700e-01   2.35059e-02   3.81374e+02   3.83550e+02
          2358   2.35800e-01   2.35448e-02   3.81523e+02   3.83700e+02
          2359   2.35900e-01   2.35860e-02   3.81674e+02   3.83850e+02
          2360   2.36000e-01   2.36268e-02   3.81822e+02   3.84000e+02
          2361   2.36100e-01   2.36688e-02   3.81974e+02   3.84150e+02
          2362   2.36200e-01   2.37112e-02   3.82125e+02   3.84300e+02
          2363   2.36300e-01   2.37548e-02   3.82273e+02   3.84450e+02
          2364   2.36400e-01   2.37987e-02   3.82422e+02   3.84600e+02
          2365   2.36500e-01   2.38419e-02   3.82570e+02   3.84750e+02
          2366   2.36600e-01   2.38843e-02   3.82723e+02   3.84900e+02
          2367   2.36700e-01   2.39241e-02   3.82872e+02   3.85050e+02
          2368   2.36800e-01   2.39623e-02   3.83023e+02   3.85200e+02
          2369   2.36900e-01   2.39971e-02   3.83174e+02   3.85350e+02
          2370   2.37000e-01   2.40278e-02   3.83320e+02   3.85500e+02
          2371   2.37100e-01   2.40576e-02   3.83472e+02   3.85650e+02
          2372   2.37200e-01   2.40843e-02   3.83622e+02   3.85800e+02
          2373   2.37300e-01   2.41113e-02   3.83771e+02   3.85950e+02
          2374   2.37400e-01   2.41375e-02   3.83921e+02   3.86100e+02
          2375   2.37500e-01   2.41623e-02   3.84071e+02   3.86250e+02
          2376   2.37600e-01   2.41833e-02   3.84222e+02   3.86400e+02
          2377   2.37700e-01   2.42038e-02   3.84370e+02   3.86550e+02
          2378   2.37800e-01   2.42200e-02   3.84521e+02   3.86700e+02
          2379   2.37900e-01   2.42338e-02   3.84670e+02   3.86850e+02
          2380   2.38000e-01   2.42481e-02   3.84820e+02   3.87000e+02
          2381   2.38100e-01   2.42596e-02   3.84969e+02   3.87150e+02
          2382   2.38200e-01   2.42686e-02   3.85120e+02   3.87300e+02
          2383   2.38300e-01   2.42772e-02   3.85271e+02   3.87450e+02
          2384   2.38400e-01   2.42844e-02   3.85419e+02   3.87600e+02
          2385   2.38500e-01   2.42910e-02   3.85569e+02   3.87750e+02
          2386   2.38600e-01   2.42958e-02   3.85717e+02   3.87900e+02
          2387   2.38700e-01   2.42991e-02   3.85870e+02   3.88050e+02
          2388   2.38800e-01   2.43020e-02   3.86020e+02   3.88200e+02
          2389   2.38900e-01   2.43015e-02   3.86172e+02   3.88350e+02
          2390   2.39000e-01   2.43006e-02   3.86319e+02   3.88500e+02
          2391   2.39100e-01   2.42987e-02   3.86466e+02   3.88650e+02
          2392   2.39200e-01   2.42934e-02   3.86617e+02   3.88800e+02
          2393   2.39300e-01   2.42867e-02   3.86769e+02   3.88950e+02
          2394   2.39400e-01   2.42805e-02   3.86920e+02   3.89100e+02
          2395   2.39500e-01   2.42767e-02   3.87067e+02   3.89250e+02
          2396   2.39600e-01   2.42753e-02   3.87218e+02   3.89400e+02
          2397   2.39700e-01   2.42734e-02   3.87368e+02   3.89550e+02
          2398   2.39800e-01   2.42691e-02   3.87518e+02   3.89700e+02
          2399   2.39900e-01   2.42634e-02   3.87668e+02   3.89850e+02
          2400   2.40000e-01   2.42577e-02   3.87815e+02   3.90000e+02
          2401   2.40100e-01   2.42500e-02   3.87964e+02   3.90150e+02
          2402   2.40200e-01   2.42395e-02   3.88116e+02   3.90300e+02
          2403   2.40300e-01   2.42276e-02   3.88267e+02   3.90450e+02
          2404   2.40400e-01   2.42176e-02   3.88416e+02   3.90600e+02
          2405   2.40500e-01   2.42062e-02   3.88567e+02   3.90750e+02
          2406   2.40600e-01   2.41919e-02   3.88715e+02   3.90900e+02
          2407   2.40700e-01   2.41761e-02   3.88865e+02   3.91050e+02
          2408   2.40800e-01   2.41570e-02   3.89016e+02   3.91200e+02
          2409   2.40900e-01   2.41323e-02   3.89165e+02   3.91350e+02
          2410   2.41000e-01   2.41041e-02   3.89315e+02   3.91500e+02
          2411   2.41100e-01   2.40717e-02   3.89465e+02   3.91650e+02
          2412   2.41200e-01   2.40355e-02   3.89614e+02   3.91800e+02
          2413   2.41300e-01   2.39959e-02   3.89765e+02   3.91950e+02
          2414   2.41400e-01   2.39496e-02   3.89917e+02   3.92100e+02
          2415   2.41500e-01   2.38981e-02   3.90064e+02   3.92250e+02
          2416   2.41600e-01   2.38447e-02   3.90214e+02   3.92400e+02
          2417   2.41700e-01   2.37880e-02   3.90361e+02   3.92550e+02
          2418   2.41800e-01   2.37303e-02   3.90514e+02   3.92700e+02
          2419   2.41900e-01   2.36712e-02   3.90665e+02   3.92850e+02
          2420   2.42000e-01   2.36106e-02   3.90813e+02   3.93000e+02
          2421   2.42100e-01   2.35476e-02   3.90962e+02   3.93150e+02
          2422   2.42200e-01   2.34838e-02   3.91113e+02   3.93300e+02
          2423   2.42300e-01   2.34160e-02   3.91264e+02   3.93450e+02
          2424   2.42400e-01   2.33488e-02   3.91414e+02   3.93600e+02
          2425   2.42500e-01   2.32792e-02   3.91565e+02   3.93750e+02
          2426   2.42600e-01   2.32115e-02   3.91709e+02   3.93900e+02
          2427   2.42700e-01   2.31438e-02   3.91861e+02   3.94050e+02
          2428   2.42800e-01   2.30737e-02   3.92011e+02   3.94200e+02
          2429   2.42900e-01   2.30007e-02   3.92163e+02   3.94350e+02
          2430   2.43000e-01   2.29244e-02   3.92315e+02   3.94500e+02
          2431   2.43100e-01   2.28415e-02   3.92462e+02   3.94650e+02
          2432   2.43200e-01   2.27566e-02   3.92612e+02   3.94800e+02
          2433   2.43300e-01   2.26669e-02   3.92763e+02   3.94950e+02
          2434   2.43400e-01   2.25706e-02   3.92913e+02   3.95100e+02
          2435   2.43500e-01   2.24733e-02   3.93061e+02   3.95250e+02
          2436   2.43600e-01   2.23742e-02   3.93212e+02   3.95400e+02
          2437   2.43700e-01   2.22731e-02   3.93361e+02   3.95550e+02
          2438   2.43800e-01   2.21701e-02   3.93508e+02   3.95700e+02
          2439   2.43900e-01   2.20613e-02   3.93660e+02   3.95850e+02
          2440   2.44000e-01   2.19498e-02   3.93810e+02   3.96000e+02
          2441   2.44100e-01   2.18353e-02   3.93962e+02   3.96150e+02
          2442   2.44200e-01   2.17190e-02   3.94109e+02   3.96300e+02
          2443   2.44300e-01   2.15979e-02   3.94258e+02   3.96450e+02
          2444   2.44400e-01   2.14758e-02   3.94408e+02   3.96600e+02
          2445   2.44500e-01   2.13480e-02   3.94560e+02   3.96750e+02
          2446   2.44600e-01   2.12183e-02   3.94709e+02   3.96900e+02
          2447   2.44700e-01   2.10876e-02   3.94859e+02   3.97050e+02
          2448   2.44800e-01   2.09560e-02   3.95008e+02   3.97200e+02
          2449   2.44900e-01   2.08263e-02   3.95157e+02   3.97350e+02
          2450   2.45000e-01   2.06928e-02   3.95308e+02   3.97500e+02
          2451   2.45100e-01   2.05603e-02   3.95459e+02   3.97650e+02
          2452   2.45200e-01   2.04248e-02   3.95607e+02   3.97800e+02
          2453   2.45300e-01   2.02904e-02   3.95757e+02   3.97950e+02
          2454   2.45400e-01   2.01540e-02   3.95904e+02   3.98100e+02
          2455   2.45500e-01   2.00148e-02   3.96060e+02   3.98250e+02
          2456   2.45600e-01   1.98736e-02   3.96208e+02   3.98400e+02
          2457   2.45700e-01   1.97277e-02   3.96355e+02   3.98550e+02
          2458   2.45800e-01   1.95847e-02   3.96503e+02   3.98700e+02
          2459   2.45900e-01   1.94387e-02   3.96657e+02   3.98850e+02
          2460   2.46000e-01   1.92842e-02   3.96807e+02   3.99000e+02
          2461   2.46100e-01   1.91317e-02   3.96957e+02   3.99150e+02
          2462   2.46200e-01   1.89705e-02   3.97103e+02   3.99300e+02
          2463   2.46300e-01   1.88084e-02   3.97257e+02   3.99450e+02
          2464   2.46400e-01   1.86405e-02   3.97404e+02   3.99600e+02
          2465   2.46500e-01   1.84689e-02   3.97553e+02   3.99750e+02
          2466   2.46600e-01   1.82953e-02   3.97706e+02   3.99900e+02
          2467   2.46700e-01   1.81208e-02   3.97857e+02   4.00050e+02
          2468   2.46800e-01   1.79415e-02   3.98005e+02   4.00200e+02
          2469   2.46900e-01   1.77622e-02   3.98153e+02   4.00350e+02
          2470   2.47000e-01   1.75772e-02   3.98305e+02   4.00500e+02
          2471   2.47100e-01   1.73893e-02   3.98455e+02   4.00650e+02
          2472   2.47200e-01   1.71967e-02   3.98605e+02   4.00800e+02
          2473   2.47300e-01   1.69992e-02   3.98754e+02   4.00950e+02
          2474   2.47400e-01   1.67961e-02   3.98903e+02   4.01100e+02
          2475   2.47500e-01   1.65901e-02   3.99054e+02   4.01250e+02
          2476   2.47600e-01   1.63822e-02   3.99203e+02   4.01400e+02
          2477   2.47700e-01   1.61686e-02   3.99356e+02   4.01550e+02
          2478   2.47800e-01   1.59531e-02   3.99505e+02   4.01700e+02
          2479   2.47900e-01   1.57375e-02   3.99652e+02   4.01850e+02
          2480   2.48000e-01   1.55163e-02   3.99804e+02   4.02000e+02
          2481   2.48100e-01   1.52969e-02   3.99952e+02   4.02150e+02
          2482   2.48200e-01   1.50738e-02   4.00105e+02   4.02300e+02
          2483   2.48300e-01   1.48458e-02   4.00253e+02   4.02450e+02
          2484   2.48400e-01   1.46160e-02   4.00400e+02   4.02600e+02
          2485   2.48500e-01   1.43785e-02   4.00552e+02   4.02750e+02
          2486   2.48600e-01   1.41401e-02   4.00704e+02   4.02900e+02
          2487   2.48700e-01   1.38988e-02   4.00853e+02   4.03050e+02
          2488   2.48800e-01   1.36576e-02   4.01002e+02   4.03200e+02
          2489   2.48900e-01   1.34125e-02   4.01152e+02   4.03350e+02
          2490   2.49000e-01   1.31636e-02   4.01298e+02   4.03500e+02
          2491   2.49100e-01   1.29089e-02   4.01452e+02   4.03650e+02
          2492   2.49200e-01   1.26505e-02   4.01601e+02   4.03800e+02
          2493   2.49300e-01   1.23892e-02   4.01753e+02   4.03950e+02
          2494   2.49400e-01   1.21260e-02   4.01903e+02   4.04100e+02
          2495   2.49500e-01   1.18589e-02   4.02052e+02   4.04250e+02
          2496   2.49600e-01   1.15910e-02   4.02199e+02   4.04400e+02
          2497   2.49700e-01   1.13182e-02   4.02350e+02   4.04550e+02
          2498   2.49800e-01   1.10416e-02   4.02500e+02   4.04700e+02
          2499   2.49900e-01   1.07603e-02   4.02651e+02   4.04850e+02
          2500   2.50000e-01   1.04733e-02   4.02799e+02   4.05000e+02
          2501   2.50100e-01   1.01824e-02   4.02949e+02   4.05150e+02
          2502   2.50200e-01   9.88770e-03   4.03099e+02   4.05300e+02
          2503   2.50300e-01   9.59015e-03   4.03251e+02   4.05450e+02
          2504   2.50400e-01   9.29642e-03   4.03402e+02   4.05600e+02
          2505   2.50500e-01   8.99410e-03   4.03546e+02   4.05750e+02
          2506   2.50600e-01   8.69370e-03   4.03700e+02   4.05900e+02
          2507   2.50700e-01   8.38566e-03   4.03850e+02   4.06050e+02
          2508   2.50800e-01   8.07476e-03   4.03999e+02   4.06200e+02
          2509   2.50900e-01   7.75719e-03   4.04152e+02   4.06350e+02
          2510   2.51000e-01   7.43389e-03   4.04298e+02   4.06500e+02
          2511   2.51100e-01   7.10297e-03   4.04448e+02   4.06650e+02
          2512   2.51200e-01   6.76632e-03   4.04598e+02   4.06800e+02
          2513   2.51300e-01   6.42300e-03   4.04747e+02   4.06950e+02
          2514   2.51400e-01   6.07491e-03   4.04897e+02   4.07100e+02
          2515   2.51500e-01   5.71537e-03   4.05048e+02   4.07250e+02
          2516   2.51600e-01   5.35107e-03   4.05198e+02   4.07400e+02
          2517   2.51700e-01   4.97723e-03   4.05348e+02   4.07550e+02
          2518   2.51800e-01   4.60148e-03   4.05500e+02   4.07700e+02
          2519   2.51900e-01   4.22001e-03   4.05650e+02   4.07850e+02
          2520   2.52000e-01   3.83663e-03   4.05797e+02   4.08000e+02
          2521   2.52100e-01   3.45135e-03   4.05947e+02   4.08150e+02
          2522   2.52200e-01   3.05939e-03   4.06096e+02   4.08300e+02
          2523   2.52300e-01   2.66361e-03   4.06249e+02   4.08450e+02
          2524   2.52400e-01   2.26784e-03   4.06398e+02   4.08600e+02
          2525   2.52500e-01   1.86825e-03   4.06547e+02   4.08750e+02
          2526   2.52600e-01   1.46723e-03   4.06695e+02   4.08900e+02
          2527   2.52700e-01   1.06382e-03   4.06845e+02   4.09050e+02
          2528   2.52800e-01   6.59943e-04   4.06997e+02   4.09200e+02
          2529   2.52900e-01   2.53677e-04   4.07146e+02   4.09350e+02
          2530   2.53000e-01  -1.53065e-04   4.07298e+02   4.09500e+02
          2531   2.53100e-01  -5.59807e-04   4.07445e+02   4.09650e+02
          2532   2.53200e-01  -9.67503e-04   4.07595e+02   4.09800e+02
          2533   2.53300e-01  -1.37663e-03   4.07743e+02   4.09950e+02
          2534   2.53400e-01  -1.78766e-03   4.07893e+02   4.10100e+02
          2535   2.53500e-01  -2.20060e-03   4.08045e+02   4.10250e+02
          2536   2.53600e-01  -2.61593e-03   4.08194e+02   4.10400e+02
          2537   2.53700e-01  -3.03030e-03   4.08345e+02   4.10550e+02
          2538   2.53800e-01  -3.44563e-03   4.08491e+02   4.10700e+02
          2539   2.53900e-01  -3.86381e-03   4.08645e+02   4.10850e+02
          2540   2.54000e-01  -4.28414e-03   4.08795e+02   4.11000e+02
          2541   2.54100e-01  -4.70734e-03   4.08946e+02   4.11150e+02
          2542   2.54200e-01  -5.13411e-03   4.09095e+02   4.11300e+02
          2543   2.54300e-01  -5.56231e-03   4.09243e+02   4.11450e+02
          2544   2.54400e-01  -5.99432e-03   4.09392e+02   4.11600e+02
          2545   2.54500e-01  -6.42705e-03   4.09544e+02   4.11750e+02
          2546   2.54600e-01  -6.85954e-03   4.09695e+02   4.11900e+02
          2547   2.54700e-01  -7.29120e-03   4.09842e+02   4.12050e+02
          2548   2.54800e-01  -7.72095e-03   4.09991e+02   4.12200e+02
          2549   2.54900e-01  -8.14658e-03   4.10142e+02   4.12350e+02
          2550   2.55000e-01  -8.56930e-03   4.10292e+02   4.12500e+02
          2551   2.55100e-01  -8.98931e-03   4.10443e+02   4.12650e+02
          2552   2.55200e-01  -9.40716e-03   4.10592e+02   4.12800e+02
          2553   2.55300e-01  -9.82285e-03   4.10741e+02   4.12950e+02
          2554   2.55400e-01  -1.02373e-02   4.10893e+02   4.13100e+02
          2555   2.55500e-01  -1.06518e-02   4.11040e+02   4.13250e+02
          2556   2.55600e-01  -1.10677e-02   4.11189e+02   4.13400e+02
          2557   2.55700e-01  -1.14838e-02   4.11340e+02   4.13550e+02
          2558   2.55800e-01  -1.18983e-02   4.11493e+02   4.13700e+02
          2559   2.55900e-01  -1.23127e-02   4.11639e+02   4.13850e+02
          2560   2.56000e-01  -1.27237e-02   4.11788e+02   4.14000e+02
          2561   2.56100e-01  -1.31333e-02   4.11938e+02   4.14150e+02
          2562   2.56200e-01  -1.35391e-02   4.12092e+02   4.14300e+02
          2563   2.56300e-01  -1.39446e-02   4.12238e+02   4.14450e+02
          2564   2.56400e-01  -1.43478e-02   4.12390e+02   4.14600e+02
          2565   2.56500e-01  -1.47502e-02   4.12538e+02   4.14750e+02
          2566   2.56600e-01  -1.51501e-02   4.12688e+02   4.14900e+02
          2567   2.56700e-01  -1.55492e-02   4.12840e+02   4.15050e+02
          2568   2.56800e-01  -1.59478e-02   4.12989e+02   4.15200e+02
          2569   2.56900e-01  -1.63426e-02   4.13140e+02   4.15350e+02
          2570   2.57000e-01  -1.67336e-02   4.13289e+02   4.15500e+02
          2571   2.57100e-01  -1.71213e-02   4.13439e+02   4.15650e+02
          2572   2.57200e-01  -1.75042e-02   4.13589e+02   4.15800e+02
          2573   2.57300e-01  -1.78852e-02   4.13740e+02   4.15950e+02
          2574   2.57400e-01  -1.82662e-02   4.13889e+02   4.16100e+02
          2575   2.57500e-01  -1.86424e-02   4.14037e+02   4.16250e+02
          2576   2.57600e-01  -1.90172e-02   4.14186e+02   4.16400e+02
          2577   2.57700e-01  -1.93877e-02   4.14337e+02   4.16550e+02
          2578   2.57800e-01  -1.97544e-02   4.14486e+02   4.16700e+02
          2579   2.57900e-01  -2.01211e-02   4.14639e+02   4.16850e+02
          2580   2.58000e-01  -2.04840e-02   4.14788e+02   4.17000e+02
          2581   2.58100e-01  -2.08468e-02   4.14935e+02   4.17150e+02
          2582   2.58200e-01  -2.12054e-02   4.15087e+02   4.17300e+02
          2583   2.58300e-01  -2.15616e-02   4.15236e+02   4.17450e+02
          2584   2.58400e-01  -2.19173e-02   4.15387e+02   4.17600e+02
          2585   2.58500e-01  -2.22664e-02   4.15534e+02   4.17750e+02
          2586   2.58600e-01  -2.26145e-02   4.15683e+02   4.17900e+02
          2587   2.58700e-01  -2.29578e-02   4.15836e+02   4.18050e+02
          2588   2.58800e-01  -2.32973e-02   4.15984e+02   4.18200e+02
          2589   2.58900e-01  -2.36378e-02   4.16137e+02   4.18350e+02
          2590   2.59000e-01  -2.39716e-02   4.16286e+02   4.18500e+02
          2591   2.59100e-01  -2.43044e-02   4.16434e+02   4.18650e+02
          2592   2.59200e-01  -2.46325e-02   4.16584e+02   4.18800e+02
          2593   2.59300e-01  -2.49596e-02   4.16734e+02   4.18950e+02
          2594   2.59400e-01  -2.52819e-02   4.16884e+02   4.19100e+02
          2595   2.59500e-01  -2.56023e-02   4.17035e+02   4.19250e+02
          2596   2.59600e-01  -2.59190e-02   4.17185e+02   4.19400e+02
          2597   2.59700e-01  -2.62365e-02   4.17332e+02   4.19550e+02
          2598   2.59800e-01  -2.65455e-02   4.17482e+02   4.19700e+02
          2599   2.59900e-01  -2.68536e-02   4.17632e+02   4.19850e+02
          2600   2.60000e-01  -2.71568e-02   4.17782e+02   4.20000e+02
          2601   2.60100e-01  -2.74582e-02   4.17933e+02   4.20150e+02
          2602   2.60200e-01  -2.77538e-02   4.18083e+02   4.20300e+02
          2603   2.60300e-01  -2.80466e-02   4.18231e+02   4.20450e+02
          2604   2.60400e-01  -2.83356e-02   4.18383e+02   4.20600e+02
          2605   2.60500e-01  -2.86236e-02   4.18532e+02   4.20750e+02
          2606   2.60600e-01  -2.89087e-02   4.18682e+02   4.20900e+02
          2607   2.60700e-01  -2.91901e-02   4.18833e+02   4.21050e+02
          2608   2.60800e-01  -2.94714e-02   4.18984e+02   4.21200e+02
          2609   2.60900e-01  -2.97451e-02   4.19133e+02   4.21350e+02
          2610   2.61000e-01  -3.00131e-02   4.19283e+02   4.21500e+02
          2611   2.61100e-01  -3.02763e-02   4.19432e+02   4.21650e+02
          2612   2.61200e-01  -3.05328e-02   4.19581e+02   4.21800e+02
          2613   2.61300e-01  -3.07837e-02   4.19731e+02   4.21950e+02
          2614   2.61400e-01  -3.10259e-02   4.19881e+02   4.22100e+02
          2615   2.61500e-01  -3.12643e-02   4.20031e+02   4.22250e+02
          2616   2.61600e-01  -3.14980e-02   4.20180e+02   4.22400e+02
          2617   2.61700e-01  -3.17268e-02   4.20331e+02   4.22550e+02
          2618   2.61800e-01  -3.19510e-02   4.20481e+02   4.22700e+02
          2619   2.61900e-01  -3.21741e-02   4.20631e+02   4.22850e+02
          2620   2.62000e-01  -3.23954e-02   4.20779e+02   4.23000e+02
          2621   2.62100e-01  -3.26157e-02   4.20928e+02   4.23150e+02
          2622   2.62200e-01  -3.28360e-02   4.21080e+02   4.23300e+02
          2623   2.62300e-01  -3.30529e-02   4.21229e+02   4.23450e+02
          2624   2.62400e-01  -3.32689e-02   4.21380e+02   4.23600e+02
          2625   2.62500e-01  -3.34845e-02   4.21530e+02   4.23750e+02
          2626   2.62600e-01  -3.37009e-02   4.21678e+02   4.23900e+02
          2627   2.62700e-01  -3.39198e-02   4.21832e+02   4.24050e+02
          2628   2.62800e-01  -3.41368e-02   4.21981e+02   4.24200e+02
          2629   2.62900e-01  -3.43523e-02   4.22129e+02   4.24350e+02
          2630   2.63000e-01  -3.45654e-02   4.22279e+02   4.24500e+02
          2631   2.63100e-01  -3.47748e-02   4.22428e+02   4.24650e+02
          2632   2.63200e-01  -3.49827e-02   4.22579e+02   4.24800e+02
          2633   2.63300e-01  -3.51882e-02   4.22728e+02   4.24950e+02
          2634   2.63400e-01  -3.53928e-02   4.22880e+02   4.25100e+02
          2635   2.63500e-01  -3.55954e-02   4.23031e+02   4.25250e+02
          2636   2.63600e-01  -3.57962e-02   4.23179e+02   4.25400e+02
          2637   2.63700e-01  -3.59969e-02   4.23326e+02   4.25550e+02
          2638   2.63800e-01  -3.61972e-02   4.23478e+02   4.25700e+02
          2639   2.63900e-01  -3.63972e-02   4.23627e+02   4.25850e+02
          2640   2.64000e-01  -3.65958e-02   4.23781e+02   4.26000e+02
          2641   2.64100e-01  -3.67942e-02   4.23926e+02   4.26150e+02
          2642   2.64200e-01  -3.69916e-02   4.24079e+02   4.26300e+02
          2643   2.64300e-01  -3.71885e-02   4.24226e+02   4.26450e+02
          2644   2.64400e-01  -3.73847e-02   4.24375e+02   4.26600e+02
          2645   2.64500e-01  -3.75812e-02   4.24527e+02   4.26750e+02
          2646   2.64600e-01  -3.77777e-02   4.24677e+02   4.26900e+02
          2647   2.64700e-01  -3.79736e-02   4.24828e+02   4.27050e+02
          2648   2.64800e-01  -3.81701e-02   4.24977e+02   4.27200e+02
          2649   2.64900e-01  -3.83664e-02   4.25126e+02   4.27350e+02
          2650   2.65000e-01  -3.85622e-02   4.25274e+02   4.27500e+02
          2651   2.65100e-01  -3.87571e-02   4.25428e+02   4.27650e+02
          2652   2.65200e-01  -3.89522e-02   4.25573e+02   4.27800e+02
          2653   2.65300e-01  -3.91479e-02   4.25724e+02   4.27950e+02
          2654   2.65400e-01  -3.93441e-02   4.25875e+02   4.28100e+02
          2655   2.65500e-01  -3.95393e-02   4.26025e+02   4.28250e+02
          2656   2.65600e-01  -3.97334e-02   4.26174e+02   4.28400e+02
          2657   2.65700e-01  -3.99261e-02   4.26323e+02   4.28550e+02
          2658   2.65800e-01  -4.01178e-02   4.26475e+02   4.28700e+02
          2659   2.65900e-01  -4.03106e-02   4.26624e+02   4.28850e+02
          2660   2.66000e-01  -4.05037e-02   4.26773e+02   4.29000e+02
          2661   2.66100e-01  -4.06989e-02   4.26923e+02   4.29150e+02
          2662   2.66200e-01  -4.08950e-02   4.27075e+02   4.29300e+02
          2663   2.66300e-01  -4.10908e-02   4.27223e+02   4.29450e+02
          2664   2.66400e-01  -4.12861e-02   4.27374e+02   4.29600e+02
          2665   2.66500e-01  -4.14796e-02   4.27523e+02   4.29750e+02
          2666   2.66600e-01  -4.16707e-02   4.27673e+02   4.29900e+02
          2667   2.66700e-01  -4.18599e-02   4.27824e+02   4.30050e+02
          2668   2.66800e-01  -4.20485e-02   4.27972e+02   4.30200e+02
          2669   2.66900e-01  -4.22374e-02   4.28124e+02   4.30350e+02
          2670   2.67000e-01  -4.24275e-02   4.28272e+02   4.30500e+02
          2671   2.67100e-01  -4.26165e-02   4.28421e+02   4.30650e+02
          2672   2.67200e-01  -4.28023e-02   4.28572e+02   4.30800e+02
          2673   2.67300e-01  -4.29864e-02   4.28723e+02   4.30950e+02
          2674   2.67400e-01  -4.31688e-02   4.28873e+02   4.31100e+02
          2675   2.67500e-01  -4.33497e-02   4.29023e+02   4.31250e+02
          2676   2.67600e-01  -4.35300e-02   4.29171e+02   4.31400e+02
          2677   2.67700e-01  -4.37102e-02   4.29324e+02   4.31550e+02
          2678   2.67800e-01  -4.38907e-02   4.29471e+02   4.31700e+02
          2679   2.67900e-01  -4.40714e-02   4.29624e+02   4.31850e+02
          2680   2.68000e-01  -4.42529e-02   4.29772e+02   4.32000e+02
          2681   2.68100e-01  -4.44348e-02   4.29923e+02   4.32150e+02
          2682   2.68200e-01  -4.46160e-02   4.30071e+02   4.32300e+02
          2683   2.68300e-01  -4.47948e-02   4.30220e+02   4.32450e+02
          2684   2.68400e-01  -4.49715e-02   4.30370e+02   4.32600e+02
          2685   2.68500e-01  -4.51465e-02   4.30521e+02   4.32750e+02
          2686   2.68600e-01  -4.53200e-02   4.30672e+02   4.32900e+02
          2687   2.68700e-01  -4.54941e-02   4.30820e+02   4.33050e+02
          2688   2.68800e-01  -4.56681e-02   4.30969e+02   4.33200e+02
          2689   2.68900e-01  -4.58407e-02   4.31122e+02   4.33350e+02
          2690   2.69000e-01  -4.60138e-02   4.31271e+02   4.33500e+02
          2691   2.69100e-01  -4.61874e-02   4.31421e+02   4.33650e+02
          2692   2.69200e-01  -4.63600e-02   4.31571e+02   4.33800e+02
          2693   2.69300e-01  -4.65345e-02   4.31720e+02   4.33950e+02
          2694   2.69400e-01  -4.67067e-02   4.31867e+02   4.34100e+02
          2695   2.69500e-01  -4.68817e-02   4.32020e+02   4.34250e+02
          2696   2.69600e-01  -4.70552e-02   4.32169e+02   4.34400e+02
          2697   2.69700e-01  -4.72317e-02   4.32321e+02   4.34550e+02
          2698   2.69800e-01  -4.74072e-02   4.32473e+02   4.34700e+02
          2699   2.69900e-01  -4.75807e-02   4.32619e+02   4.34850e+02
          2700   2.70000e-01  -4.77514e-02   4.32769e+02   4.35000e+02
          2701   2.70100e-01  -4.79164e-02   4.32921e+02   4.35150e+02
          2702   2.70200e-01  -4.80795e-02   4.33069e+02   4.35300e+02
          2703   2.70300e-01  -4.82407e-02   4.33217e+02   4.35450e+02
          2704   2.70400e-01  -4.83999e-02   4.33367e+02   4.35600e+02
          2705   2.70500e-01  -4.85554e-02   4.33517e+02   4.35750e+02
          2706   2.70600e-01  -4.87041e-02   4.33668e+02   4.35900e+02
          2707   2.70700e-01  -4.88548e-02   4.33818e+02   4.36050e+02
          2708   2.70800e-01  -4.90007e-02   4.33968e+02   4.36200e+02
          2709   2.70900e-01  -4.91400e-02   4.34118e+02   4.36350e+02
          2710   2.71000e-01  -4.92783e-02   4.34267e+02   4.36500e+02
          2711   2.71100e-01  -4.94127e-02   4.34415e+02   4.36650e+02
          2712   2.71200e-01  -4.95472e-02   4.34567e+02   4.36800e+02
          2713   2.71300e-01  -4.96731e-02   4.34719e+02   4.36950e+02
          2714   2.71400e-01  -4.98047e-02   4.34867e+02   4.37100e+02
          2715   2.71500e-01  -4.99287e-02   4.35017e+02   4.37250e+02
          2716   2.71600e-01  -5.00488e-02   4.35166e+02   4.37400e+02
          2717   2.71700e-01  -5.01633e-02   4.35315e+02   4.37550e+02
          2718   2.71800e-01  -5.02758e-02   4.35465e+02   4.37700e+02
          2719   2.71900e-01  -5.03902e-02   4.35617e+02   4.37850e+02
          2720   2.72000e-01  -5.05009e-02   4.35766e+02   4.38000e+02
          2721   2.72100e-01  -5.06115e-02   4.35914e+02   4.38150e+02
          2722   2.72200e-01  -5.07164e-02   4.36062e+02   4.38300e+02
          2723   2.72300e-01  -5.08137e-02   4.36212e+02   4.38450e+02
          2724   2.72400e-01  -5.09148e-02   4.36363e+02   4.38600e+02
          2725   2.72500e-01  -5.10139e-02   4.36514e+02   4.38750e+02
          2726   2.72600e-01  -5.10998e-02   4.36664e+02   4.38900e+02
          2727   2.72700e-01  -5.11971e-02   4.36814e+02   4.39050e+02
          2728   2.72800e-01  -5.12848e-02   4.36963e+02   4.39200e+02
          2729   2.72900e-01  -5.13802e-02   4.37113e+02   4.39350e+02
          2730   2.73000e-01  -5.14717e-02   4.37263e+02   4.39500e+02
          2731   2.73100e-01  -5.15594e-02   4.37416e+02   4.39650e+02
          2732   2.73200e-01  -5.16434e-02   4.37563e+02   4.39800e+02
          2733   2.73300e-01  -5.17311e-02   4.37712e+02   4.39950e+02
          2734   2.73400e-01  -5.18150e-02   4.37861e+02   4.40100e+02
          2735   2.73500e-01  -5.19066e-02   4.38011e+02   4.40250e+02
          2736   2.73600e-01  -5.19867e-02   4.38164e+02   4.40400e+02
          2737   2.73700e-01  -5.20668e-02   4.38317e+02   4.40550e+02
          2738   2.73800e-01  -5.21584e-02   4.38463e+02   4.40700e+02
          2739   2.73900e-01  -5.22614e-02   4.38611e+02   4.40850e+02
          2740   2.74000e-01  -5.23605e-02   4.38762e+02   4.41000e+02
          2741   2.74100e-01  -5.24597e-02   4.38911e+02   4.41150e+02
          2742   2.74200e-01  -5.25436e-02   4.39063e+02   4.41300e+02
          2743   2.74300e-01  -5.26428e-02   4.39211e+02   4.41450e+02
          2744   2.74400e-01  -5.27725e-02   4.39361e+02   4.41600e+02
          2745   2.74500e-01  -5.28793e-02   4.39511e+02   4.41750e+02
          2746   2.74600e-01  -5.30090e-02   4.39662e+02   4.41900e+02
          2747   2.74700e-01  -5.31464e-02   4.39809e+02   4.42050e+02
          2748   2.74800e-01  -5.32608e-02   4.39960e+02   4.42200e+02
          2749   2.74900e-01  -5.34286e-02   4.40113e+02   4.42350e+02
          2750   2.75000e-01  -5.35965e-02   4.40262e+02   4.42500e+02
          2751   2.75100e-01  -5.37643e-02   4.40409e+02   4.42650e+02
          2752   2.75200e-01  -5.39551e-02   4.40562e+02   4.42800e+02
          2753   2.75300e-01  -5.41687e-02   4.40710e+02   4.42950e+02
          2754   2.75400e-01  -5.43823e-02   4.40860e+02   4.43100e+02
          2755   2.75500e-01  -5.46265e-02   4.41010e+02   4.43250e+02
          2756   2.75600e-01  -5.48706e-02   4.41158e+02   4.43400e+02
          2757   2.75700e-01  -5.51758e-02   4.41309e+02   4.43550e+02
          2758   2.75800e-01  -5.54581e-02   4.41460e+02   4.43700e+02
          2759   2.75900e-01  -5.58167e-02   4.41608e+02   4.43850e+02
          2760   2.76000e-01  -5.61981e-02   4.41758e+02   4.44000e+02
          2761   2.76100e-01  -5.66254e-02   4.41907e+02   4.44150e+02
          2762   2.76200e-01  -5.70831e-02   4.42057e+02   4.44300e+02
          2763   2.76300e-01  -5.75562e-02   4.42208e+02   4.44450e+02
          2764   2.76400e-01  -5.80292e-02   4.42359e+02   4.44600e+02
          2765   2.76500e-01  -5.84717e-02   4.42509e+02   4.44750e+02
          2766   2.76600e-01  -5.88684e-02   4.42661e+02   4.44900e+02
          2767   2.76700e-01  -5.91888e-02   4.42809e+02   4.45050e+02
          2768   2.76800e-01  -5.94330e-02   4.42958e+02   4.45200e+02
          2769   2.76900e-01  -5.94788e-02   4.43108e+02   4.45350e+02
          2770   2.77000e-01  -5.93719e-02   4.43256e+02   4.45500e+02
          2771   2.77100e-01  -5.90668e-02   4.43407e+02   4.45650e+02
          2772   2.77200e-01  -5.84412e-02   4.43556e+02   4.45800e+02
          2773   2.77300e-01  -5.75867e-02   4.43708e+02   4.45950e+02
          2774   2.77400e-01  -5.64423e-02   4.43856e+02   4.46100e+02
          2775   2.77500e-01  -5.50232e-02   4.44004e+02   4.46250e+02
          2776   2.77600e-01  -5.33752e-02   4.44155e+02   4.46400e+02
          2777   2.77700e-01  -5.15442e-02   4.44307e+02   4.46550e+02
          2778   2.77800e-01  -4.94995e-02   4.44459e+02   4.46700e+02
          2779   2.77900e-01  -4.74548e-02   4.44606e+02   4.46850e+02
          2780   2.78000e-01  -4.53491e-02   4.44756e+02   4.47000e+02
          2781   2.78100e-01  -4.33960e-02   4.44905e+02   4.47150e+02
          2782   2.78200e-01  -4.14734e-02   4.45059e+02   4.47300e+02
          2783   2.78300e-01  -3.98560e-02   4.45206e+02   4.47450e+02
          2784   2.78400e-01  -3.84827e-02   4.45357e+02   4.47600e+02
          2785   2.78500e-01  -3.73535e-02   4.45506e+02   4.47750e+02
          2786   2.78600e-01  -3.66821e-02   4.45656e+02   4.47900e+02
          2787   2.78700e-01  -3.64380e-02   4.45806e+02   4.48050e+02
          2788   2.78800e-01  -3.64685e-02   4.45957e+02   4.48200e+02
          2789   2.78900e-01  -3.69568e-02   4.46106e+02   4.48350e+02
          2790   2.79000e-01  -3.78723e-02   4.46260e+02   4.48500e+02
          2791   2.79100e-01  -3.92456e-02   4.46404e+02   4.48650e+02
          2792   2.79200e-01  -4.10156e-02   4.46559e+02   4.48800e+02
          2793   2.79300e-01  -4.31519e-02   4.46706e+02   4.48950e+02
          2794   2.79400e-01  -4.55933e-02   4.46855e+02   4.49100e+02
          2795   2.79500e-01  -4.85229e-02   4.47008e+02   4.49250e+02
          2796   2.79600e-01  -5.17578e-02   4.47155e+02   4.49400e+02
          2797   2.79700e-01  -5.52368e-02   4.47306e+02   4.49550e+02
          2798   2.79800e-01  -5.90820e-02   4.47453e+02   4.49700e+02
          2799   2.79900e-01  -6.32324e-02   4.47603e+02   4.49850e+02
          2800   2.80000e-01  -6.77490e-02   4.47754e+02   4.50000e+02
          2801   2.80100e-01  -7.23877e-02   4.47905e+02   4.50150e+02
          2802   2.80200e-01  -7.74536e-02   4.48054e+02   4.50300e+02
          2803   2.80300e-01  -8.26416e-02   4.48207e+02   4.50450e+02
          2804   2.80400e-01  -8.81958e-02   4.48353e+02   4.50600e+02
          2805   2.80500e-01  -9.40552e-02   4.48506e+02   4.50750e+02
          2806   2.80600e-01  -1.00098e-01   4.48655e+02   4.50900e+02
          2807   2.80700e-01  -1.06323e-01   4.48805e+02   4.51050e+02
          2808   2.80800e-01  -1.12915e-01   4.48955e+02   4.51200e+02
          2809   2.80900e-01  -1.19812e-01   4.49106e+02   4.51350e+02
          2810   2.81000e-01  -1.26953e-01   4.49253e+02   4.51500e+02
          2811   2.81100e-01  -1.34277e-01   4.49404e+02   4.51650e+02
          2812   2.81200e-01  -1.41907e-01   4.49554e+02   4.51800e+02
          2813   2.81300e-01  -1.49719e-01   4.49705e+02   4.51950e+02
          2814   2.81400e-01  -1.57837e-01   4.49854e+02   4.52100e+02
          2815   2.81500e-01  -1.66077e-01   4.50004e+02   4.52250e+02
          2816   2.81600e-01  -1.74622e-01   4.50151e+02   4.52400e+02
          2817   2.81700e-01  -1.83380e-01   4.50301e+02   4.52550e+02
          2818   2.81800e-01  -1.92383e-01   4.50452e+02   4.52700e+02
          2819   2.81900e-01  -2.01538e-01   4.50605e+02   4.52850e+02
          2820   2.82000e-01  -2.10907e-01   4.50753e+02   4.53000e+02
          2821   2.82100e-01  -2.20428e-01   4.50902e+02   4.53150e+02
          2822   2.82200e-01  -2.30103e-01   4.51052e+02   4.53300e+02
          2823   2.82300e-01  -2.39929e-01   4.51201e+02   4.53450e+02
          2824   2.82400e-01  -2.49939e-01   4.51352e+02   4.53600e+02
          2825   2.82500e-01  -2.59979e-01   4.51501e+02   4.53750e+02
          2826   2.82600e-01  -2.70203e-01   4.51653e+02   4.53900e+02
          2827   2.82700e-01  -2.80548e-01   4.51800e+02   4.54050e+02
          2828   2.82800e-01  -2.90924e-01   4.51948e+02   4.54200e+02
          2829   2.82900e-01  -3.01392e-01   4.52100e+02   4.54350e+02
          2830   2.83000e-01  -3.11981e-01   4.52252e+02   4.54500e+02
          2831   2.83100e-01  -3.22586e-01   4.52401e+02   4.54650e+02
          2832   2.83200e-01  -3.33282e-01   4.52553e+02   4.54800e+02
          2833   2.83300e-01  -3.43979e-01   4.52700e+02   4.54950e+02
          2834   2.83400e-01  -3.54706e-01   4.52849e+02   4.55100e+02
          2835   2.83500e-01  -3.65463e-01   4.53000e+02   4.55250e+02
          2836   2.83600e-01  -3.76266e-01   4.53150e+02   4.55400e+02
          2837   2.83700e-01  -3.87024e-01   4.53301e+02   4.55550e+02
          2838   2.83800e-01  -3.97797e-01   4.53450e+02   4.55700e+02
          2839   2.83900e-01  -4.08539e-01   4.53600e+02   4.55850e+02
          2840   2.84000e-01  -4.19247e-01   4.53749e+02   4.56000e+02
          2841   2.84100e-01  -4.29923e-01   4.53898e+02   4.56150e+02
          2842   2.84200e-01  -4.40536e-01   4.54049e+02   4.56300e+02
          2843   2.84300e-01  -4.51092e-01   4.54200e+02   4.56450e+02
          2844   2.84400e-01  -4.61563e-01   4.54349e+02   4.56600e+02
          2845   2.84500e-01  -4.71970e-01   4.54500e+02   4.56750e+02
          2846   2.84600e-01  -4.82277e-01   4.54650e+02   4.56900e+02
          2847   2.84700e-01  -4.92493e-01   4.54800e+02   4.57050e+02
          2848   2.84800e-01  -5.02625e-01   4.54949e+02   4.57200e+02
          2849   2.84900e-01  -5.12634e-01   4.55099e+02   4.57350e+02
          2850   2.85000e-01  -5.22598e-01   4.55251e+02   4.57500e+02
          2851   2.85100e-01  -5.32425e-01   4.55402e+02   4.57650e+02
          2852   2.85200e-01  -5.42191e-01   4.55549e+02   4.57800e+02
          2853   2.85300e-01  -5.51849e-01   4.55700e+02   4.57950e+02
          2854   2.85400e-01  -5.61401e-01   4.55846e+02   4.58100e+02
          2855   2.85500e-01  -5.70862e-01   4.55999e+02   4.58250e+02
          2856   2.85600e-01  -5.80170e-01   4.56152e+02   4.58400e+02
          2857   2.85700e-01  -5.89417e-01   4.56303e+02   4.58550e+02
          2858   2.85800e-01  -5.98541e-01   4.56452e+02   4.58700e+02
          2859   2.85900e-01  -6.07544e-01   4.56603e+02   4.58850e+02
          2860   2.86000e-01  -6.16516e-01   4.56753e+02   4.59000e+02
          2861   2.86100e-01  -6.25336e-01   4.56906e+02   4.59150e+02
          2862   2.86200e-01  -6.34033e-01   4.57059e+02   4.59300e+02
          2863   2.86300e-01  -6.42700e-01   4.57212e+02   4.59450e+02
          2864   2.86400e-01  -6.51184e-01   4.57363e+02   4.59600e+02
          2865   2.86500e-01  -6.59485e-01   4.57512e+02   4.59750e+02
          2866   2.86600e-01  -6.67725e-01   4.57665e+02   4.59900e+02
          2867   2.86700e-01  -6.75720e-01   4.57816e+02   4.60050e+02
          2868   2.86800e-01  -6.83655e-01   4.57967e+02   4.60200e+02
          2869   2.86900e-01  -6.91528e-01   4.58122e+02   4.60350e+02
          2870   2.87000e-01  -6.99036e-01   4.58273e+02   4.60500e+02
          2871   2.87100e-01  -7.06360e-01   4.58423e+02   4.60650e+02
          2872   2.87200e-01  -7.13684e-01   4.58572e+02   4.60800e+02
          2873   2.87300e-01  -7.20764e-01   4.58723e+02   4.60950e+02
          2874   2.87400e-01  -7.27539e-01   4.58873e+02   4.61100e+02
          2875   2.87500e-01  -7.34253e-01   4.59024e+02   4.61250e+02
          2876   2.87600e-01  -7.40662e-01   4.59176e+02   4.61400e+02
          2877   2.87700e-01  -7.46765e-01   4.59329e+02   4.61550e+02
          2878   2.87800e-01  -7.52930e-01   4.59477e+02   4.61700e+02
          2879   2.87900e-01  -7.58728e-01   4.59627e+02   4.61850e+02
          2880   2.88000e-01  -7.64282e-01   4.59774e+02   4.62000e+02
          2881   2.88100e-01  -7.69592e-01   4.59925e+02   4.62150e+02
          2882   2.88200e-01  -7.74597e-01   4.60075e+02   4.62300e+02
          2883   2.88300e-01  -7.79358e-01   4.60225e+02   4.62450e+02
          2884   2.88400e-01  -7.83936e-01   4.60375e+02   4.62600e+02
          2885   2.88500e-01  -7.88391e-01   4.60522e+02   4.62750e+02
          2886   2.88600e-01  -7.92603e-01   4.60673e+02   4.62900e+02
          2887   2.88700e-01  -7.96448e-01   4.60820e+02   4.63050e+02
          2888   2.88800e-01  -8.00110e-01   4.60972e+02   4.63200e+02
          2889   2.88900e-01  -8.03406e-01   4.61118e+02   4.63350e+02
          2890   2.89000e-01  -8.06458e-01   4.61270e+02   4.63500e+02
          2891   2.89100e-01  -8.09448e-01   4.61418e+02   4.63650e+02
          2892   2.89200e-01  -8.11890e-01   4.61567e+02   4.63800e+02
          2893   2.89300e-01  -8.14453e-01   4.61718e+02   4.63950e+02
          2894   2.89400e-01  -8.16589e-01   4.61864e+02   4.64100e+02
          2895   2.89500e-01  -8.18298e-01   4.62012e+02   4.64250e+02
          2896   2.89600e-01  -8.19763e-01   4.62161e+02   4.64400e+02
          2897   2.89700e-01  -8.21167e-01   4.62311e+02   4.64550e+02
          2898   2.89800e-01  -8.22144e-01   4.62461e+02   4.64700e+02
          2899   2.89900e-01  -8.23059e-01   4.62610e+02   4.64850e+02
          2900   2.90000e-01  -8.23547e-01   4.62759e+02   4.65000e+02
          2901   2.90100e-01  -8.23669e-01   4.62906e+02   4.65150e+02
          2902   2.90200e-01  -8.23792e-01   4.63052e+02   4.65300e+02
          2903   2.90300e-01  -8.23364e-01   4.63203e+02   4.65450e+02
          2904   2.90400e-01  -8.22815e-01   4.63353e+02   4.65600e+02
          2905   2.90500e-01  -8.22083e-01   4.63503e+02   4.65750e+02
          2906   2.90600e-01  -8.20923e-01   4.63651e+02   4.65900e+02
          2907   2.90700e-01  -8.19458e-01   4.63798e+02   4.66050e+02
          2908   2.90800e-01  -8.17932e-01   4.63947e+02   4.66200e+02
          2909   2.90900e-01  -8.16101e-01   4.64097e+02   4.66350e+02
          2910   2.91000e-01  -8.14148e-01   4.64246e+02   4.66500e+02
          2911   2.91100e-01  -8.11584e-01   4.64395e+02   4.66650e+02
          2912   2.91200e-01  -8.08838e-01   4.64544e+02   4.66800e+02
          2913   2.91300e-01  -8.05847e-01   4.64692e+02   4.66950e+02
          2914   2.91400e-01  -8.02734e-01   4.64840e+02   4.67100e+02
          2915   2.91500e-01  -7.99316e-01   4.64991e+02   4.67250e+02
          2916   2.91600e-01  -7.95532e-01   4.65140e+02   4.67400e+02
          2917   2.91700e-01  -7.91687e-01   4.65288e+02   4.67550e+02
          2918   2.91800e-01  -7.87537e-01   4.65437e+02   4.67700e+02
          2919   2.91900e-01  -7.82959e-01   4.65585e+02   4.67850e+02
          2920   2.92000e-01  -7.78198e-01   4.65738e+02   4.68000e+02
          2921   2.92100e-01  -7.73193e-01   4.65883e+02   4.68150e+02
          2922   2.92200e-01  -7.68066e-01   4.66035e+02   4.68300e+02
          2923   2.92300e-01  -7.62329e-01   4.66186e+02   4.68450e+02
          2924   2.92400e-01  -7.56653e-01   4.66335e+02   4.68600e+02
          2925   2.92500e-01  -7.50671e-01   4.66480e+02   4.68750e+02
          2926   2.92600e-01  -7.44385e-01   4.66630e+02   4.68900e+02
          2927   2.92700e-01  -7.38037e-01   4.66779e+02   4.69050e+02
          2928   2.92800e-01  -7.31323e-01   4.66928e+02   4.69200e+02
          2929   2.92900e-01  -7.24426e-01   4.67081e+02   4.69350e+02
          2930   2.93000e-01  -7.17163e-01   4.67227e+02   4.69500e+02
          2931   2.93100e-01  -7.09839e-01   4.67377e+02   4.69650e+02
          2932   2.93200e-01  -7.02209e-01   4.67525e+02   4.69800e+02
          2933   2.93300e-01  -6.94275e-01   4.67676e+02   4.69950e+02
          2934   2.93400e-01  -6.86279e-01   4.67826e+02   4.70100e+02
          2935   2.93500e-01  -6.78101e-01   4.67974e+02   4.70250e+02
          2936   2.93600e-01  -6.69556e-01   4.68125e+02   4.70400e+02
          2937   2.93700e-01  -6.60828e-01   4.68274e+02   4.70550e+02
          2938   2.93800e-01  -6.52039e-01   4.68419e+02   4.70700e+02
          2939   2.93900e-01  -6.42883e-01   4.68571e+02   4.70850e+02
          2940   2.94000e-01  -6.33667e-01   4.68722e+02   4.71000e+02
          2941   2.94100e-01  -6.24207e-01   4.68869e+02   4.71150e+02
          2942   2.94200e-01  -6.14502e-01   4.69022e+02   4.71300e+02
          2943   2.94300e-01  -6.04645e-01   4.69172e+02   4.71450e+02
          2944   2.94400e-01  -5.94604e-01   4.69322e+02   4.71600e+02
          2945   2.94500e-01  -5.84442e-01   4.69469e+02   4.71750e+02
          2946   2.94600e-01  -5.74036e-01   4.69619e+02   4.71900e+02
          2947   2.94700e-01  -5.63477e-01   4.69768e+02   4.72050e+02
          2948   2.94800e-01  -5.52704e-01   4.69920e+02   4.72200e+02
          2949   2.94900e-01  -5.41840e-01   4.70069e+02   4.72350e+02
          2950   2.95000e-01  -5.30792e-01   4.70220e+02   4.72500e+02
          2951   2.95100e-01  -5.19592e-01   4.70370e+02   4.72650e+02
          2952   2.95200e-01  -5.08255e-01   4.70518e+02   4.72800e+02
          2953   2.95300e-01  -4.96750e-01   4.70666e+02   4.72950e+02
          2954   2.95400e-01  -4.85138e-01   4.70818e+02   4.73100e+02
          2955   2.95500e-01  -4.73358e-01   4.70968e+02   4.73250e+02
          2956   2.95600e-01  -4.61456e-01   4.71118e+02   4.73400e+02
          2957   2.95700e-01  -4.49421e-01   4.71267e+02   4.73550e+02
          2958   2.95800e-01  -4.37230e-01   4.71418e+02   4.73700e+02
          2959   2.95900e-01  -4.24908e-01   4.71567e+02   4.73850e+02
          2960   2.96000e-01  -4.12449e-01   4.71716e+02   4.74000e+02
          2961   2.96100e-01  -3.99879e-01   4.71868e+02   4.74150e+02
          2962   2.96200e-01  -3.87169e-01   4.72018e+02   4.74300e+02
          2963   2.96300e-01  -3.74390e-01   4.72170e+02   4.74450e+02
          2964   2.96400e-01  -3.61465e-01   4.72318e+02   4.74600e+02
          2965   2.96500e-01  -3.48572e-01   4.72467e+02   4.74750e+02
          2966   2.96600e-01  -3.35632e-01   4.72619e+02   4.74900e+02
          2967   2.96700e-01  -3.22784e-01   4.72769e+02   4.75050e+02
          2968   2.96800e-01  -3.09937e-01   4.72920e+02   4.75200e+02
          2969   2.96900e-01  -2.97363e-01   4.73069e+02   4.75350e+02
          2970   2.97000e-01  -2.85034e-01   4.73220e+02   4.75500e+02
          2971   2.97100e-01  -2.72949e-01   4.73369e+02   4.75650e+02
          2972   2.97200e-01  -2.61200e-01   4.73520e+02   4.75800e+02
          2973   2.97300e-01  -2.50031e-01   4.73668e+02   4.75950e+02
          2974   2.97400e-01  -2.39227e-01   4.73819e+02   4.76100e+02
          2975   2.97500e-01  -2.28973e-01   4.73969e+02   4.76250e+02
          2976   2.97600e-01  -2.19330e-01   4.74121e+02   4.76400e+02
          2977   2.97700e-01  -2.10327e-01   4.74267e+02   4.76550e+02
          2978   2.97800e-01  -2.01721e-01   4.74422e+02   4.76700e+02
          2979   2.97900e-01  -1.93665e-01   4.74571e+02   4.76850e+02
          2980   2.98000e-01  -1.86157e-01   4.74719e+02   4.77000e+02
          2981   2.98100e-01  -1.79260e-01   4.74870e+02   4.77150e+02
          2982   2.98200e-01  -1.72485e-01   4.75020e+02   4.77300e+02
          2983   2.98300e-01  -1.66260e-01   4.75171e+02   4.77450e+02
          2984   2.98400e-01  -1.60156e-01   4.75318e+02   4.77600e+02
          2985   2.98500e-01  -1.54358e-01   4.75469e+02   4.77750e+02
          2986   2.98600e-01  -1.48804e-01   4.75620e+02   4.77900e+02
          2987   2.98700e-01  -1.43494e-01   4.75770e+02   4.78050e+02
          2988   2.98800e-01  -1.38123e-01   4.75922e+02   4.78200e+02
          2989   2.98900e-01  -1.33057e-01   4.76071e+02   4.78350e+02
          2990   2.99000e-01  -1.27991e-01   4.76219e+02   4.78500e+02
          2991   2.99100e-01  -1.23108e-01   4.76369e+02   4.78650e+02
          2992   2.99200e-01  -1.18286e-01   4.76520e+02   4.78800e+02
          2993   2.99300e-01  -1.13647e-01   4.76667e+02   4.78950e+02
          2994   2.99400e-01  -1.09131e-01   4.76819e+02   4.79100e+02
          2995   2.99500e-01  -1.04736e-01   4.76971e+02   4.79250e+02
          2996   2.99600e-01  -1.00342e-01   4.77119e+02   4.79400e+02
          2997   2.99700e-01  -9.63135e-02   4.77269e+02   4.79550e+02
          2998   2.99800e-01  -9.23157e-02   4.77415e+02   4.79700e+02
          2999   2.99900e-01  -8.83484e-02   4.77567e+02   4.79850e+02
          3000   3.00000e-01  -8.46863e-02   4.77719e+02   4.80000e+02
          3001   3.00100e-01  -8.11462e-02   4.77871e+02   4.80150e+02
          3002   3.00200e-01  -7.76367e-02   4.78019e+02   4.80300e+02
          3003   3.00300e-01  -7.44629e-02   4.78169e+02   4.80450e+02
          3004   3.00400e-01  -7.13501e-02   4.78318e+02   4.80600e+02
          3005   3.00500e-01  -6.83899e-02   4.78467e+02   4.80750e+02
          3006   3.00600e-01  -6.56128e-02   4.78618e+02   4.80900e+02
          3007   3.00700e-01  -6.29272e-02   4.78770e+02   4.81050e+02
          3008   3.00800e-01  -6.03333e-02   4.78920e+02   4.81200e+02
          3009   3.00900e-01  -5.79529e-02   4.79071e+02   4.81350e+02
          3010   3.01000e-01  -5.56030e-02   4.79217e+02   4.81500e+02
          3011   3.01100e-01  -5.33752e-02   4.79367e+02   4.81650e+02
          3012   3.01200e-01  -5.11780e-02   4.79515e+02   4.81800e+02
          3013   3.01300e-01  -4.91333e-02   4.79668e+02   4.81950e+02
          3014   3.01400e-01  -4.71497e-02   4.79819e+02   4.82100e+02
          3015   3.01500e-01  -4.51965e-02   4.79968e+02   4.82250e+02
          3016   3.01600e-01  -4.33960e-02   4.80118e+02   4.82400e+02
          3017   3.01700e-01  -4.16260e-02   4.80267e+02   4.82550e+02
          3018   3.01800e-01  -3.98254e-02   4.80418e+02   4.82700e+02
          3019   3.01900e-01  -3.81470e-02   4.80565e+02   4.82850e+02
          3020   3.02000e-01  -3.64990e-02   4.80720e+02   4.83000e+02
          3021   3.02100e-01  -3.49426e-02   4.80868e+02   4.83150e+02
          3022   3.02200e-01  -3.34473e-02   4.81018e+02   4.83300e+02
          3023   3.02300e-01  -3.18909e-02   4.81167e+02   4.83450e+02
          3024   3.02400e-01  -3.04260e-02   4.81317e+02   4.83600e+02
          3025   3.02500e-01  -2.90222e-02   4.81466e+02   4.83750e+02
          3026   3.02600e-01  -2.75879e-02   4.81616e+02   4.83900e+02
          3027   3.02700e-01  -2.62451e-02   4.81766e+02   4.84050e+02
          3028   3.02800e-01  -2.49634e-02   4.81918e+02   4.84200e+02
          3029   3.02900e-01  -2.36206e-02   4.82067e+02   4.84350e+02
          3030   3.03000e-01  -2.24304e-02   4.82217e+02   4.84500e+02
          3031   3.03100e-01  -2.11792e-02   4.82365e+02   4.84650e+02
          3032   3.03200e-01  -2.00500e-02   4.82515e+02   4.84800e+02
          3033   3.03300e-01  -1.78833e-02   4.82667e+02   4.84950e+02
          3034   3.03400e-01  -1.58081e-02   4.82819e+02   4.85100e+02
          3035   3.03500e-01  -1.37939e-02   4.82968e+02   4.85250e+02
          3036   3.03600e-01  -1.17798e-02   4.83118e+02   4.85400e+02
          3037   3.03700e-01  -9.82666e-03   4.83266e+02   4.85550e+02
          3038   3.03800e-01  -7.93457e-03   4.83415e+02   4.85700e+02
          3039   3.03900e-01  -6.13403e-03   4.83565e+02   4.85850e+02
          3040   3.04000e-01  -4.39453e-03   4.83717e+02   4.86000e+02
          3041   3.04100e-01  -2.71606e-03   4.83864e+02   4.86150e+02
          3042   3.04200e-01  -1.03760e-03   4.84017e+02   4.86300e+02
          3043   3.04300e-01   5.79834e-04   4.84165e+02   4.86450e+02
          3044   3.04400e-01   2.10571e-03   4.84313e+02   4.86600e+02
          3045   3.04500e-01   3.54004e-03   4.84464e+02   4.86750e+02
          3046   3.04600e-01   5.00488e-03   4.84616e+02   4.86900e+02
          3047   3.04700e-01   6.34766e-03   4.84764e+02   4.87050e+02
          3048   3.04800e-01   7.65991e-03   4.84914e+02   4.87200e+02
          3049   3.04900e-01   8.88062e-03   4.85065e+02   4.87350e+02
          3050   3.05000e-01   1.01318e-02   4.85214e+02   4.87500e+02
          3051   3.05100e-01   1.12305e-02   4.85363e+02   4.87650e+02
          3052   3.05200e-01   1.23596e-02   4.85513e+02   4.87800e+02
          3053   3.05300e-01   1.33667e-02   4.85666e+02   4.87950e+02
          3054   3.05400e-01   1.43433e-02   4.85814e+02   4.88100e+02
          3055   3.05500e-01   1.52893e-02   4.85965e+02   4.88250e+02
          3056   3.05600e-01   1.61133e-02   4.86114e+02   4.88400e+02
          3057   3.05700e-01   1.69067e-02   4.86261e+02   4.88550e+02
          3058   3.05800e-01   1.76697e-02   4.86413e+02   4.88700e+02
          3059   3.05900e-01   1.84021e-02   4.86564e+02   4.88850e+02
          3060   3.06000e-01   1.90125e-02   4.86713e+02   4.89000e+02
          3061   3.06100e-01   1.95618e-02   4.86863e+02   4.89150e+02
          3062   3.06200e-01   2.00500e-02   4.87012e+02   4.89300e+02
          3063   3.06300e-01   2.05688e-02   4.87162e+02   4.89450e+02
          3064   3.06400e-01   2.09656e-02   4.87312e+02   4.89600e+02
          3065   3.06500e-01   2.13013e-02   4.87462e+02   4.89750e+02
          3066   3.06600e-01   2.16064e-02   4.87611e+02   4.89900e+02
          3067   3.06700e-01   2.18506e-02   4.87763e+02   4.90050e+02
          3068   3.06800e-01   2.20642e-02   4.87913e+02   4.90200e+02
          3069   3.06900e-01   2.21863e-02   4.88062e+02   4.90350e+02
          3070   3.07000e-01   2.22778e-02   4.88213e+02   4.90500e+02
          3071   3.07100e-01   2.22778e-02   4.88360e+02   4.90650e+02
          3072   3.07200e-01   2.22168e-02   4.88510e+02   4.90800e+02
          3073   3.07300e-01   2.20947e-02   4.88660e+02   4.90950e+02
          3074   3.07400e-01   2.19727e-02   4.88812e+02   4.91100e+02
          3075   3.07500e-01   2.17590e-02   4.88961e+02   4.91250e+02
          3076   3.07600e-01   2.15149e-02   4.89111e+02   4.91400e+02
          3077   3.07700e-01   2.11792e-02   4.89260e+02   4.91550e+02
          3078   3.07800e-01   2.07825e-02   4.89412e+02   4.91700e+02
          3079   3.07900e-01   2.03552e-02   4.89558e+02   4.91850e+02
          3080   3.08000e-01   1.98669e-02   4.89710e+02   4.92000e+02
          3081   3.08100e-01   1.93176e-02   4.89861e+02   4.92150e+02
          3082   3.08200e-01   1.86768e-02   4.90012e+02   4.92300e+02
          3083   3.08300e-01   1.80359e-02   4.90159e+02   4.92450e+02
          3084   3.08400e-01   1.73340e-02   4.90309e+02   4.92600e+02
          3085   3.08500e-01   1.66016e-02   4.90458e+02   4.92750e+02
          3086   3.08600e-01   1.57776e-02   4.90609e+02   4.92900e+02
          3087   3.08700e-01   1.48621e-02   4.90759e+02   4.93050e+02
          3088   3.08800e-01   1.39160e-02   4.90909e+02   4.93200e+02
          3089   3.08900e-01   1.29089e-02   4.91061e+02   4.93350e+02
          3090   3.09000e-01   1.18713e-02   4.91207e+02   4.93500e+02
          3091   3.09100e-01   1.07727e-02   4.91358e+02   4.93650e+02
          3092   3.09200e-01   9.64355e-03   4.91507e+02   4.93800e+02
          3093   3.09300e-01   8.39233e-03   4.91658e+02   4.93950e+02
          3094   3.09400e-01   7.08008e-03   4.91809e+02   4.94100e+02
          3095   3.09500e-01   5.76782e-03   4.91961e+02   4.94250e+02
          3096   3.09600e-01   4.36401e-03   4.92107e+02   4.94400e+02
          3097   3.09700e-01   2.89917e-03   4.92256e+02   4.94550e+02
          3098   3.09800e-01   1.37329e-03   4.92408e+02   4.94700e+02
          3099   3.09900e-01  -1.52588e-04   4.92557e+02   4.94850e+02
          3100   3.10000e-01  -1.77002e-03   4.92708e+02   4.95000e+02
          3101   3.10100e-01  -3.41797e-03   4.92858e+02   4.95150e+02
          3102   3.10200e-01  -5.15747e-03   4.93007e+02   4.95300e+02
          3103   3.10300e-01  -6.92749e-03   4.93157e+02   4.95450e+02
          3104   3.10400e-01  -8.78906e-03   4.93305e+02   4.95600e+02
          3105   3.10500e-01  -1.07117e-02   4.93457e+02   4.95750e+02
          3106   3.10600e-01  -1.26038e-02   4.93607e+02   4.95900e+02
          3107   3.10700e-01  -1.46484e-02   4.93759e+02   4.96050e+02
          3108   3.10800e-01  -1.67542e-02   4.93908e+02   4.96200e+02
          3109   3.10900e-01  -1.88293e-02   4.94059e+02   4.96350e+02
          3110   3.11000e-01  -2.10266e-02   4.94203e+02   4.96500e+02
          3111   3.11100e-01  -2.32849e-02   4.94356e+02   4.96650e+02
          3112   3.11200e-01  -2.55737e-02   4.94505e+02   4.96800e+02
          3113   3.11300e-01  -2.79236e-02   4.94654e+02   4.96950e+02
          3114   3.11400e-01  -3.03345e-02   4.94807e+02   4.97100e+02
          3115   3.11500e-01  -3.27759e-02   4.94956e+02   4.97250e+02
          3116   3.11600e-01  -3.53088e-02   4.95105e+02   4.97400e+02
          3117   3.11700e-01  -3.78418e-02   4.95253e+02   4.97550e+02
          3118   3.11800e-01  -4.04663e-02   4.95404e+02   4.97700e+02
          3119   3.11900e-01  -4.31519e-02   4.95554e+02   4.97850e+02
          3120   3.12000e-01  -4.59290e-02   4.95705e+02   4.98000e+02
          3121   3.12100e-01  -4.87366e-02   4.95854e+02   4.98150e+02
          3122   3.12200e-01  -5.15442e-02   4.96005e+02   4.98300e+02
          3123   3.12300e-01  -5.44739e-02   4.96153e+02   4.98450e+02
          3124   3.12400e-01  -5.74951e-02   4.96303e+02   4.98600e+02
          3125   3.12500e-01  -6.05164e-02   4.96451e+02   4.98750e+02
          3126   3.12600e-01  -6.35681e-02   4.96602e+02   4.98900e+02
          3127   3.12700e-01  -6.67114e-02   4.96756e+02   4.99050e+02
          3128   3.12800e-01  -6.98853e-02   4.96904e+02   4.99200e+02
          3129   3.12900e-01  -7.31201e-02   4.97054e+02   4.99350e+02
          3130   3.13000e-01  -7.64771e-02   4.97204e+02   4.99500e+02
          3131   3.13100e-01  -7.98035e-02   4.97351e+02   4.99650e+02
          3132   3.13200e-01  -8.32520e-02   4.97501e+02   4.99800e+02
=]6[&XENG21 80441 UFS30..250H2000.600s.30..500H1500C1500x4 ACMC05_110-220#1-3�]1. 25.05.2023 15:18:19
