# Supplementary material for: Dehydration-Driven Glass Formation in Aqueous Carbonates
Source: J Phys Chem Lett. 2025 May 7;16(19):4773–9. doi: 10.1021/acs.jpclett.5c00551 (PMC12086832; doi:10.1021/acs.jpclett.5c00551)
Supplement: Supplementary file 2 — jz5c00551_si_002.zip [file jz5c00551_si_002.zip › XENG21 80441 UFS30..250H2000,600s,30..500H2000C2000x4x ACMC05_110-217#1.txt]

         Index             t      Heatflow            Ts            Tr
           [#]             [s]             [mW]          [�C]          [�C]
             0   0.00000e+00  -4.03574e-03   3.15407e+01   3.00000e+01
             1   1.00000e-04  -3.81611e-03   3.15239e+01   3.02000e+01
             2   2.00000e-04  -3.59787e-03   3.15224e+01   3.04000e+01
             3   3.00000e-04  -3.38104e-03   3.15165e+01   3.06000e+01
             4   4.00000e-04  -3.16561e-03   3.15165e+01   3.08000e+01
             5   5.00000e-04  -2.95158e-03   3.15120e+01   3.10000e+01
             6   6.00000e-04  -2.73896e-03   3.15061e+01   3.12000e+01
             7   7.00000e-04  -2.52774e-03   3.15076e+01   3.14000e+01
             8   8.00000e-04  -2.31792e-03   3.15046e+01   3.16000e+01
             9   9.00000e-04  -2.10950e-03   3.15046e+01   3.18000e+01
            10   1.00000e-03  -1.90249e-03   3.15091e+01   3.20000e+01
            11   1.10000e-03  -1.69688e-03   3.15150e+01   3.22000e+01
            12   1.20000e-03  -1.49267e-03   3.15180e+01   3.24000e+01
            13   1.30000e-03  -1.28986e-03   3.15269e+01   3.26000e+01
            14   1.40000e-03  -1.08846e-03   3.15343e+01   3.28000e+01
            15   1.50000e-03  -8.88463e-04   3.15506e+01   3.30000e+01
            16   1.60000e-03  -6.89866e-04   3.15654e+01   3.32000e+01
            17   1.70000e-03  -4.92666e-04   3.15906e+01   3.34000e+01
            18   1.80000e-03  -2.96878e-04   3.16292e+01   3.36000e+01
            19   1.90000e-03  -1.02490e-04   3.16722e+01   3.38000e+01
            20   2.00000e-03   9.04948e-05   3.17315e+01   3.40000e+01
            21   2.10000e-03   2.82079e-04   3.18011e+01   3.42000e+01
            22   2.20000e-03   4.72266e-04   3.18841e+01   3.44000e+01
            23   2.30000e-03   6.61040e-04   3.19760e+01   3.46000e+01
            24   2.40000e-03   8.48416e-04   3.20797e+01   3.48000e+01
            25   2.50000e-03   1.03439e-03   3.21937e+01   3.50000e+01
            26   2.60000e-03   1.21896e-03   3.23151e+01   3.52000e+01
            27   2.70000e-03   1.40213e-03   3.24483e+01   3.54000e+01
            28   2.80000e-03   1.58389e-03   3.25830e+01   3.56000e+01
            29   2.90000e-03   1.76425e-03   3.27280e+01   3.58000e+01
            30   3.00000e-03   1.94321e-03   3.28773e+01   3.60000e+01
            31   3.10000e-03   2.12077e-03   3.30311e+01   3.62000e+01
            32   3.20000e-03   2.29693e-03   3.31877e+01   3.64000e+01
            33   3.30000e-03   2.47168e-03   3.33547e+01   3.66000e+01
            34   3.40000e-03   2.64502e-03   3.35186e+01   3.68000e+01
            35   3.50000e-03   2.81698e-03   3.36943e+01   3.70000e+01
            36   3.60000e-03   2.98752e-03   3.38714e+01   3.72000e+01
            37   3.70000e-03   3.15666e-03   3.40485e+01   3.74000e+01
            38   3.80000e-03   3.32439e-03   3.42313e+01   3.76000e+01
            39   3.90000e-03   3.49073e-03   3.44171e+01   3.78000e+01
            40   4.00000e-03   3.65567e-03   3.45998e+01   3.80000e+01
            41   4.10000e-03   3.81920e-03   3.47898e+01   3.82000e+01
            42   4.20000e-03   3.98132e-03   3.49798e+01   3.84000e+01
            43   4.30000e-03   4.14205e-03   3.51711e+01   3.86000e+01
            44   4.40000e-03   4.30137e-03   3.53624e+01   3.88000e+01
            45   4.50000e-03   4.45929e-03   3.55565e+01   3.90000e+01
            46   4.60000e-03   4.61581e-03   3.57535e+01   3.92000e+01
            47   4.70000e-03   4.77092e-03   3.59519e+01   3.94000e+01
            48   4.80000e-03   4.92463e-03   3.61502e+01   3.96000e+01
            49   4.90000e-03   5.07694e-03   3.63498e+01   3.98000e+01
            50   5.00000e-03   5.22785e-03   3.65480e+01   4.00000e+01
            51   5.10000e-03   5.37735e-03   3.67475e+01   4.02000e+01
            52   5.20000e-03   5.52545e-03   3.69499e+01   4.04000e+01
            53   5.30000e-03   5.67215e-03   3.71478e+01   4.06000e+01
            54   5.40000e-03   5.81745e-03   3.73514e+01   4.08000e+01
            55   5.50000e-03   5.96134e-03   3.75535e+01   4.10000e+01
            56   5.60000e-03   6.10383e-03   3.77570e+01   4.12000e+01
            57   5.70000e-03   6.24492e-03   3.79605e+01   4.14000e+01
            58   5.80000e-03   6.38460e-03   3.81594e+01   4.16000e+01
            59   5.90000e-03   6.52288e-03   3.83656e+01   4.18000e+01
            60   6.00000e-03   6.65976e-03   3.85673e+01   4.20000e+01
            61   6.10000e-03   6.79523e-03   3.87718e+01   4.22000e+01
            62   6.20000e-03   6.92932e-03   3.89733e+01   4.24000e+01
            63   6.30000e-03   7.06198e-03   3.91762e+01   4.26000e+01
            64   6.40000e-03   7.19325e-03   3.93790e+01   4.28000e+01
            65   6.50000e-03   7.32312e-03   3.95832e+01   4.30000e+01
            66   6.60000e-03   7.45159e-03   3.97888e+01   4.32000e+01
            67   6.70000e-03   7.57864e-03   3.99928e+01   4.34000e+01
            68   6.80000e-03   7.70430e-03   4.01982e+01   4.36000e+01
            69   6.90000e-03   7.82856e-03   4.04021e+01   4.38000e+01
            70   7.00000e-03   7.95141e-03   4.06059e+01   4.40000e+01
            71   7.10000e-03   8.07286e-03   4.08110e+01   4.42000e+01
            72   7.20000e-03   8.19291e-03   4.10146e+01   4.44000e+01
            73   7.30000e-03   8.31155e-03   4.12196e+01   4.46000e+01
            74   7.40000e-03   8.42879e-03   4.14245e+01   4.48000e+01
            75   7.50000e-03   8.54464e-03   4.16278e+01   4.50000e+01
            76   7.60000e-03   8.65907e-03   4.18355e+01   4.52000e+01
            77   7.70000e-03   8.77210e-03   4.20430e+01   4.54000e+01
            78   7.80000e-03   8.88373e-03   4.22417e+01   4.56000e+01
            79   7.90000e-03   8.99396e-03   4.24520e+01   4.58000e+01
            80   8.00000e-03   9.10279e-03   4.26535e+01   4.60000e+01
            81   8.10000e-03   9.21021e-03   4.28592e+01   4.62000e+01
            82   8.20000e-03   9.31623e-03   4.30635e+01   4.64000e+01
            83   8.30000e-03   9.42085e-03   4.32662e+01   4.66000e+01
            84   8.40000e-03   9.52407e-03   4.34745e+01   4.68000e+01
            85   8.50000e-03   9.62588e-03   4.36800e+01   4.70000e+01
            86   8.60000e-03   9.72629e-03   4.38824e+01   4.72000e+01
            87   8.70000e-03   9.82529e-03   4.40891e+01   4.74000e+01
            88   8.80000e-03   9.92290e-03   4.42957e+01   4.76000e+01
            89   8.90000e-03   1.00191e-02   4.45022e+01   4.78000e+01
            90   9.00000e-03   1.01139e-02   4.47029e+01   4.80000e+01
            91   9.10000e-03   1.02073e-02   4.49092e+01   4.82000e+01
            92   9.20000e-03   1.02993e-02   4.51155e+01   4.84000e+01
            93   9.30000e-03   1.03899e-02   4.53188e+01   4.86000e+01
            94   9.40000e-03   1.04791e-02   4.55220e+01   4.88000e+01
            95   9.50000e-03   1.05669e-02   4.57266e+01   4.90000e+01
            96   9.60000e-03   1.06532e-02   4.59354e+01   4.92000e+01
            97   9.70000e-03   1.07382e-02   4.61370e+01   4.94000e+01
            98   9.80000e-03   1.08218e-02   4.63442e+01   4.96000e+01
            99   9.90000e-03   1.09040e-02   4.65441e+01   4.98000e+01
           100   1.00000e-02   1.09847e-02   4.67526e+01   5.00000e+01
           101   1.01000e-02   1.10978e-02   4.69509e+01   5.02000e+01
           102   1.02000e-02   1.12072e-02   4.71564e+01   5.04000e+01
           103   1.03000e-02   1.13136e-02   4.73661e+01   5.06000e+01
           104   1.04000e-02   1.14171e-02   4.75713e+01   5.08000e+01
           105   1.05000e-02   1.15179e-02   4.77737e+01   5.10000e+01
           106   1.06000e-02   1.16161e-02   4.79788e+01   5.12000e+01
           107   1.07000e-02   1.17119e-02   4.81838e+01   5.14000e+01
           108   1.08000e-02   1.18055e-02   4.83888e+01   5.16000e+01
           109   1.09000e-02   1.18974e-02   4.85922e+01   5.18000e+01
           110   1.10000e-02   1.19885e-02   4.87956e+01   5.20000e+01
           111   1.11000e-02   1.20788e-02   4.89988e+01   5.22000e+01
           112   1.12000e-02   1.21681e-02   4.92078e+01   5.24000e+01
           113   1.13000e-02   1.22557e-02   4.94109e+01   5.26000e+01
           114   1.14000e-02   1.23403e-02   4.96168e+01   5.28000e+01
           115   1.15000e-02   1.24223e-02   4.98197e+01   5.30000e+01
           116   1.16000e-02   1.25005e-02   5.00226e+01   5.32000e+01
           117   1.17000e-02   1.25749e-02   5.02311e+01   5.34000e+01
           118   1.18000e-02   1.26451e-02   5.04338e+01   5.36000e+01
           119   1.19000e-02   1.27117e-02   5.06365e+01   5.38000e+01
           120   1.20000e-02   1.27742e-02   5.08404e+01   5.40000e+01
           121   1.21000e-02   1.28326e-02   5.10415e+01   5.42000e+01
           122   1.22000e-02   1.28869e-02   5.12496e+01   5.44000e+01
           123   1.23000e-02   1.29373e-02   5.14533e+01   5.46000e+01
           124   1.24000e-02   1.29841e-02   5.16542e+01   5.48000e+01
           125   1.25000e-02   1.30266e-02   5.18634e+01   5.50000e+01
           126   1.26000e-02   1.30650e-02   5.20698e+01   5.52000e+01
           127   1.27000e-02   1.30991e-02   5.22675e+01   5.54000e+01
           128   1.28000e-02   1.31284e-02   5.24794e+01   5.56000e+01
           129   1.29000e-02   1.31524e-02   5.26770e+01   5.58000e+01
           130   1.30000e-02   1.31714e-02   5.28816e+01   5.60000e+01
           131   1.31000e-02   1.31859e-02   5.30847e+01   5.62000e+01
           132   1.32000e-02   1.31962e-02   5.32906e+01   5.64000e+01
           133   1.33000e-02   1.32019e-02   5.34907e+01   5.66000e+01
           134   1.34000e-02   1.32032e-02   5.36979e+01   5.68000e+01
           135   1.35000e-02   1.32016e-02   5.39021e+01   5.70000e+01
           136   1.36000e-02   1.31977e-02   5.41062e+01   5.72000e+01
           137   1.37000e-02   1.31918e-02   5.43103e+01   5.74000e+01
           138   1.38000e-02   1.31844e-02   5.45100e+01   5.76000e+01
           139   1.39000e-02   1.31756e-02   5.47168e+01   5.78000e+01
           140   1.40000e-02   1.31659e-02   5.49206e+01   5.80000e+01
           141   1.41000e-02   1.31550e-02   5.51229e+01   5.82000e+01
           142   1.42000e-02   1.31430e-02   5.53266e+01   5.84000e+01
           143   1.43000e-02   1.31308e-02   5.55330e+01   5.86000e+01
           144   1.44000e-02   1.31183e-02   5.57394e+01   5.88000e+01
           145   1.45000e-02   1.31062e-02   5.59400e+01   5.90000e+01
           146   1.46000e-02   1.30942e-02   5.61447e+01   5.92000e+01
           147   1.47000e-02   1.30829e-02   5.63424e+01   5.94000e+01
           148   1.48000e-02   1.30728e-02   5.65470e+01   5.96000e+01
           149   1.49000e-02   1.30635e-02   5.67516e+01   5.98000e+01
           150   1.50000e-02   1.30549e-02   5.69532e+01   6.00000e+01
           151   1.51000e-02   1.30475e-02   5.71604e+01   6.02000e+01
           152   1.52000e-02   1.30401e-02   5.73591e+01   6.04000e+01
           153   1.53000e-02   1.30321e-02   5.75661e+01   6.06000e+01
           154   1.54000e-02   1.30229e-02   5.77703e+01   6.08000e+01
           155   1.55000e-02   1.30121e-02   5.79772e+01   6.10000e+01
           156   1.56000e-02   1.30009e-02   5.81756e+01   6.12000e+01
           157   1.57000e-02   1.29902e-02   5.83809e+01   6.14000e+01
           158   1.58000e-02   1.29810e-02   5.85819e+01   6.16000e+01
           159   1.59000e-02   1.29730e-02   5.87829e+01   6.18000e+01
           160   1.60000e-02   1.29662e-02   5.89880e+01   6.20000e+01
           161   1.61000e-02   1.29602e-02   5.91944e+01   6.22000e+01
           162   1.62000e-02   1.29551e-02   5.93952e+01   6.24000e+01
           163   1.63000e-02   1.29509e-02   5.95987e+01   6.26000e+01
           164   1.64000e-02   1.29469e-02   5.98049e+01   6.28000e+01
           165   1.65000e-02   1.29435e-02   6.00068e+01   6.30000e+01
           166   1.66000e-02   1.29412e-02   6.02086e+01   6.32000e+01
           167   1.67000e-02   1.29391e-02   6.04118e+01   6.34000e+01
           168   1.68000e-02   1.29370e-02   6.06135e+01   6.36000e+01
           169   1.69000e-02   1.29332e-02   6.08165e+01   6.38000e+01
           170   1.70000e-02   1.29268e-02   6.10195e+01   6.40000e+01
           171   1.71000e-02   1.29187e-02   6.12237e+01   6.42000e+01
           172   1.72000e-02   1.29093e-02   6.14265e+01   6.44000e+01
           173   1.73000e-02   1.28994e-02   6.16264e+01   6.46000e+01
           174   1.74000e-02   1.28890e-02   6.18333e+01   6.48000e+01
           175   1.75000e-02   1.28789e-02   6.20386e+01   6.50000e+01
           176   1.76000e-02   1.28692e-02   6.22383e+01   6.52000e+01
           177   1.77000e-02   1.28595e-02   6.24394e+01   6.54000e+01
           178   1.78000e-02   1.28502e-02   6.26403e+01   6.56000e+01
           179   1.79000e-02   1.28418e-02   6.28426e+01   6.58000e+01
           180   1.80000e-02   1.28340e-02   6.30490e+01   6.60000e+01
           181   1.81000e-02   1.28278e-02   6.32525e+01   6.62000e+01
           182   1.82000e-02   1.28227e-02   6.34546e+01   6.64000e+01
           183   1.83000e-02   1.28186e-02   6.36580e+01   6.66000e+01
           184   1.84000e-02   1.28155e-02   6.38613e+01   6.68000e+01
           185   1.85000e-02   1.28131e-02   6.40659e+01   6.70000e+01
           186   1.86000e-02   1.28109e-02   6.42676e+01   6.72000e+01
           187   1.87000e-02   1.28086e-02   6.44693e+01   6.74000e+01
           188   1.88000e-02   1.28062e-02   6.46723e+01   6.76000e+01
           189   1.89000e-02   1.28042e-02   6.48711e+01   6.78000e+01
           190   1.90000e-02   1.28025e-02   6.50740e+01   6.80000e+01
           191   1.91000e-02   1.28012e-02   6.52795e+01   6.82000e+01
           192   1.92000e-02   1.28004e-02   6.54808e+01   6.84000e+01
           193   1.93000e-02   1.28003e-02   6.56821e+01   6.86000e+01
           194   1.94000e-02   1.28008e-02   6.58860e+01   6.88000e+01
           195   1.95000e-02   1.28027e-02   6.60885e+01   6.90000e+01
           196   1.96000e-02   1.28062e-02   6.62896e+01   6.92000e+01
           197   1.97000e-02   1.28110e-02   6.64919e+01   6.94000e+01
           198   1.98000e-02   1.28174e-02   6.66956e+01   6.96000e+01
           199   1.99000e-02   1.28251e-02   6.68978e+01   6.98000e+01
           200   2.00000e-02   1.28345e-02   6.70999e+01   7.00000e+01
           201   2.01000e-02   1.28450e-02   6.73062e+01   7.02000e+01
           202   2.02000e-02   1.28562e-02   6.75054e+01   7.04000e+01
           203   2.03000e-02   1.28676e-02   6.77087e+01   7.06000e+01
           204   2.04000e-02   1.28781e-02   6.79119e+01   7.08000e+01
           205   2.05000e-02   1.28872e-02   6.81109e+01   7.10000e+01
           206   2.06000e-02   1.28955e-02   6.83099e+01   7.12000e+01
           207   2.07000e-02   1.29034e-02   6.85170e+01   7.14000e+01
           208   2.08000e-02   1.29104e-02   6.87172e+01   7.16000e+01
           209   2.09000e-02   1.29161e-02   6.89214e+01   7.18000e+01
           210   2.10000e-02   1.29202e-02   6.91229e+01   7.20000e+01
           211   2.11000e-02   1.29233e-02   6.93270e+01   7.22000e+01
           212   2.12000e-02   1.29251e-02   6.95296e+01   7.24000e+01
           213   2.13000e-02   1.29253e-02   6.97308e+01   7.26000e+01
           214   2.14000e-02   1.29242e-02   6.99333e+01   7.28000e+01
           215   2.15000e-02   1.29224e-02   7.01330e+01   7.30000e+01
           216   2.16000e-02   1.29203e-02   7.03340e+01   7.32000e+01
           217   2.17000e-02   1.29178e-02   7.05377e+01   7.34000e+01
           218   2.18000e-02   1.29156e-02   7.07386e+01   7.36000e+01
           219   2.19000e-02   1.29134e-02   7.09421e+01   7.38000e+01
           220   2.20000e-02   1.29117e-02   7.11428e+01   7.40000e+01
           221   2.21000e-02   1.29096e-02   7.13476e+01   7.42000e+01
           222   2.22000e-02   1.29071e-02   7.15482e+01   7.44000e+01
           223   2.23000e-02   1.29040e-02   7.17500e+01   7.46000e+01
           224   2.24000e-02   1.29001e-02   7.19505e+01   7.48000e+01
           225   2.25000e-02   1.28961e-02   7.21550e+01   7.50000e+01
           226   2.26000e-02   1.28918e-02   7.23553e+01   7.52000e+01
           227   2.27000e-02   1.28877e-02   7.25582e+01   7.54000e+01
           228   2.28000e-02   1.28844e-02   7.27598e+01   7.56000e+01
           229   2.29000e-02   1.28828e-02   7.29585e+01   7.58000e+01
           230   2.30000e-02   1.28833e-02   7.31612e+01   7.60000e+01
           231   2.31000e-02   1.28855e-02   7.33694e+01   7.62000e+01
           232   2.32000e-02   1.28888e-02   7.35720e+01   7.64000e+01
           233   2.33000e-02   1.28933e-02   7.37705e+01   7.66000e+01
           234   2.34000e-02   1.28984e-02   7.39743e+01   7.68000e+01
           235   2.35000e-02   1.29035e-02   7.41726e+01   7.70000e+01
           236   2.36000e-02   1.29087e-02   7.43736e+01   7.72000e+01
           237   2.37000e-02   1.29131e-02   7.45759e+01   7.74000e+01
           238   2.38000e-02   1.29169e-02   7.47781e+01   7.76000e+01
           239   2.39000e-02   1.29189e-02   7.49802e+01   7.78000e+01
           240   2.40000e-02   1.29192e-02   7.51809e+01   7.80000e+01
           241   2.41000e-02   1.29173e-02   7.53829e+01   7.82000e+01
           242   2.42000e-02   1.29144e-02   7.55848e+01   7.84000e+01
           243   2.43000e-02   1.29107e-02   7.57853e+01   7.86000e+01
           244   2.44000e-02   1.29070e-02   7.59885e+01   7.88000e+01
           245   2.45000e-02   1.29040e-02   7.61861e+01   7.90000e+01
           246   2.46000e-02   1.29002e-02   7.63891e+01   7.92000e+01
           247   2.47000e-02   1.28964e-02   7.65907e+01   7.94000e+01
           248   2.48000e-02   1.28928e-02   7.67950e+01   7.96000e+01
           249   2.49000e-02   1.28897e-02   7.69991e+01   7.98000e+01
           250   2.50000e-02   1.28876e-02   7.72005e+01   8.00000e+01
           251   2.51000e-02   1.28859e-02   7.74018e+01   8.02000e+01
           252   2.52000e-02   1.28848e-02   7.76031e+01   8.04000e+01
           253   2.53000e-02   1.28847e-02   7.78043e+01   8.06000e+01
           254   2.54000e-02   1.28854e-02   7.80040e+01   8.08000e+01
           255   2.55000e-02   1.28864e-02   7.82064e+01   8.10000e+01
           256   2.56000e-02   1.28882e-02   7.84074e+01   8.12000e+01
           257   2.57000e-02   1.28903e-02   7.86096e+01   8.14000e+01
           258   2.58000e-02   1.28921e-02   7.88119e+01   8.16000e+01
           259   2.59000e-02   1.28931e-02   7.90140e+01   8.18000e+01
           260   2.60000e-02   1.28930e-02   7.92160e+01   8.20000e+01
           261   2.61000e-02   1.28932e-02   7.94167e+01   8.22000e+01
           262   2.62000e-02   1.28937e-02   7.96132e+01   8.24000e+01
           263   2.63000e-02   1.28945e-02   7.98191e+01   8.26000e+01
           264   2.64000e-02   1.28951e-02   8.00168e+01   8.28000e+01
           265   2.65000e-02   1.28950e-02   8.02172e+01   8.30000e+01
           266   2.66000e-02   1.28934e-02   8.04229e+01   8.32000e+01
           267   2.67000e-02   1.28904e-02   8.06245e+01   8.34000e+01
           268   2.68000e-02   1.28859e-02   8.08207e+01   8.36000e+01
           269   2.69000e-02   1.28805e-02   8.10289e+01   8.38000e+01
           270   2.70000e-02   1.28744e-02   8.12276e+01   8.40000e+01
           271   2.71000e-02   1.28681e-02   8.14275e+01   8.42000e+01
           272   2.72000e-02   1.28616e-02   8.16274e+01   8.44000e+01
           273   2.73000e-02   1.28541e-02   8.18327e+01   8.46000e+01
           274   2.74000e-02   1.28462e-02   8.20311e+01   8.48000e+01
           275   2.75000e-02   1.28387e-02   8.22295e+01   8.50000e+01
           276   2.76000e-02   1.28319e-02   8.24318e+01   8.52000e+01
           277   2.77000e-02   1.28258e-02   8.26328e+01   8.54000e+01
           278   2.78000e-02   1.28210e-02   8.28363e+01   8.56000e+01
           279   2.79000e-02   1.28182e-02   8.30412e+01   8.58000e+01
           280   2.80000e-02   1.28176e-02   8.32392e+01   8.60000e+01
           281   2.81000e-02   1.28190e-02   8.34385e+01   8.62000e+01
           282   2.82000e-02   1.28229e-02   8.36459e+01   8.64000e+01
           283   2.83000e-02   1.28279e-02   8.38437e+01   8.66000e+01
           284   2.84000e-02   1.28346e-02   8.40428e+01   8.68000e+01
           285   2.85000e-02   1.28418e-02   8.42419e+01   8.70000e+01
           286   2.86000e-02   1.28497e-02   8.44449e+01   8.72000e+01
           287   2.87000e-02   1.28588e-02   8.46465e+01   8.74000e+01
           288   2.88000e-02   1.28691e-02   8.48468e+01   8.76000e+01
           289   2.89000e-02   1.28797e-02   8.50523e+01   8.78000e+01
           290   2.90000e-02   1.28894e-02   8.52537e+01   8.80000e+01
           291   2.91000e-02   1.28979e-02   8.54510e+01   8.82000e+01
           292   2.92000e-02   1.29052e-02   8.56550e+01   8.84000e+01
           293   2.93000e-02   1.29107e-02   8.58536e+01   8.86000e+01
           294   2.94000e-02   1.29134e-02   8.60534e+01   8.88000e+01
           295   2.95000e-02   1.29137e-02   8.62558e+01   8.90000e+01
           296   2.96000e-02   1.29122e-02   8.64595e+01   8.92000e+01
           297   2.97000e-02   1.29085e-02   8.66578e+01   8.94000e+01
           298   2.98000e-02   1.29030e-02   8.68587e+01   8.96000e+01
           299   2.99000e-02   1.28956e-02   8.70609e+01   8.98000e+01
           300   3.00000e-02   1.28875e-02   8.72644e+01   9.00000e+01
           301   3.01000e-02   1.28796e-02   8.74637e+01   9.02000e+01
           302   3.02000e-02   1.28729e-02   8.76631e+01   9.04000e+01
           303   3.03000e-02   1.28671e-02   8.78650e+01   9.06000e+01
           304   3.04000e-02   1.28622e-02   8.80628e+01   9.08000e+01
           305   3.05000e-02   1.28574e-02   8.82673e+01   9.10000e+01
           306   3.06000e-02   1.28525e-02   8.84704e+01   9.12000e+01
           307   3.07000e-02   1.28473e-02   8.86693e+01   9.14000e+01
           308   3.08000e-02   1.28415e-02   8.88710e+01   9.16000e+01
           309   3.09000e-02   1.28349e-02   8.90698e+01   9.18000e+01
           310   3.10000e-02   1.28276e-02   8.92726e+01   9.20000e+01
           311   3.11000e-02   1.28205e-02   8.94727e+01   9.22000e+01
           312   3.12000e-02   1.28130e-02   8.96714e+01   9.24000e+01
           313   3.13000e-02   1.28062e-02   8.98753e+01   9.26000e+01
           314   3.14000e-02   1.28007e-02   9.00766e+01   9.28000e+01
           315   3.15000e-02   1.27958e-02   9.02777e+01   9.30000e+01
           316   3.16000e-02   1.27930e-02   9.04801e+01   9.32000e+01
           317   3.17000e-02   1.27916e-02   9.06785e+01   9.34000e+01
           318   3.18000e-02   1.27916e-02   9.08835e+01   9.36000e+01
           319   3.19000e-02   1.27919e-02   9.10804e+01   9.38000e+01
           320   3.20000e-02   1.27922e-02   9.12825e+01   9.40000e+01
           321   3.21000e-02   1.27928e-02   9.14793e+01   9.42000e+01
           322   3.22000e-02   1.27942e-02   9.16827e+01   9.44000e+01
           323   3.23000e-02   1.27962e-02   9.18807e+01   9.46000e+01
           324   3.24000e-02   1.27976e-02   9.20839e+01   9.48000e+01
           325   3.25000e-02   1.27984e-02   9.22871e+01   9.50000e+01
           326   3.26000e-02   1.27984e-02   9.24836e+01   9.52000e+01
           327   3.27000e-02   1.27980e-02   9.26866e+01   9.54000e+01
           328   3.28000e-02   1.27983e-02   9.28883e+01   9.56000e+01
           329   3.29000e-02   1.27986e-02   9.30899e+01   9.58000e+01
           330   3.30000e-02   1.27994e-02   9.32875e+01   9.60000e+01
           331   3.31000e-02   1.28004e-02   9.34903e+01   9.62000e+01
           332   3.32000e-02   1.28017e-02   9.36877e+01   9.64000e+01
           333   3.33000e-02   1.28039e-02   9.38930e+01   9.66000e+01
           334   3.34000e-02   1.28073e-02   9.40930e+01   9.68000e+01
           335   3.35000e-02   1.28111e-02   9.42929e+01   9.70000e+01
           336   3.36000e-02   1.28151e-02   9.44954e+01   9.72000e+01
           337   3.37000e-02   1.28194e-02   9.46952e+01   9.74000e+01
           338   3.38000e-02   1.28242e-02   9.48949e+01   9.76000e+01
           339   3.39000e-02   1.28294e-02   9.50972e+01   9.78000e+01
           340   3.40000e-02   1.28349e-02   9.52981e+01   9.80000e+01
           341   3.41000e-02   1.28403e-02   9.54963e+01   9.82000e+01
           342   3.42000e-02   1.28454e-02   9.56971e+01   9.84000e+01
           343   3.43000e-02   1.28499e-02   9.58992e+01   9.86000e+01
           344   3.44000e-02   1.28541e-02   9.60998e+01   9.88000e+01
           345   3.45000e-02   1.28579e-02   9.63018e+01   9.90000e+01
           346   3.46000e-02   1.28614e-02   9.65010e+01   9.92000e+01
           347   3.47000e-02   1.28646e-02   9.67015e+01   9.94000e+01
           348   3.48000e-02   1.28674e-02   9.69032e+01   9.96000e+01
           349   3.49000e-02   1.28700e-02   9.71009e+01   9.98000e+01
           350   3.50000e-02   1.28715e-02   9.73012e+01   1.00000e+02
           351   3.51000e-02   1.28713e-02   9.75028e+01   1.00200e+02
           352   3.52000e-02   1.28706e-02   9.77030e+01   1.00400e+02
           353   3.53000e-02   1.28698e-02   9.79031e+01   1.00600e+02
           354   3.54000e-02   1.28697e-02   9.81071e+01   1.00800e+02
           355   3.55000e-02   1.28712e-02   9.83071e+01   1.01000e+02
           356   3.56000e-02   1.28735e-02   9.85057e+01   1.01200e+02
           357   3.57000e-02   1.28772e-02   9.87069e+01   1.01400e+02
           358   3.58000e-02   1.28818e-02   9.89081e+01   1.01600e+02
           359   3.59000e-02   1.28871e-02   9.91105e+01   1.01800e+02
           360   3.60000e-02   1.28934e-02   9.93075e+01   1.02000e+02
           361   3.61000e-02   1.29004e-02   9.95111e+01   1.02200e+02
           362   3.62000e-02   1.29075e-02   9.97120e+01   1.02400e+02
           363   3.63000e-02   1.29149e-02   9.99128e+01   1.02600e+02
           364   3.64000e-02   1.29225e-02   1.00115e+02   1.02800e+02
           365   3.65000e-02   1.29299e-02   1.00317e+02   1.03000e+02
           366   3.66000e-02   1.29370e-02   1.00512e+02   1.03200e+02
           367   3.67000e-02   1.29434e-02   1.00713e+02   1.03400e+02
           368   3.68000e-02   1.29489e-02   1.00916e+02   1.03600e+02
           369   3.69000e-02   1.29541e-02   1.01114e+02   1.03800e+02
           370   3.70000e-02   1.29598e-02   1.01314e+02   1.04000e+02
           371   3.71000e-02   1.29657e-02   1.01517e+02   1.04200e+02
           372   3.72000e-02   1.29717e-02   1.01716e+02   1.04400e+02
           373   3.73000e-02   1.29777e-02   1.01920e+02   1.04600e+02
           374   3.74000e-02   1.29834e-02   1.02119e+02   1.04800e+02
           375   3.75000e-02   1.29888e-02   1.02317e+02   1.05000e+02
           376   3.76000e-02   1.29936e-02   1.02519e+02   1.05200e+02
           377   3.77000e-02   1.29982e-02   1.02721e+02   1.05400e+02
           378   3.78000e-02   1.30021e-02   1.02921e+02   1.05600e+02
           379   3.79000e-02   1.30055e-02   1.03119e+02   1.05800e+02
           380   3.80000e-02   1.30097e-02   1.03319e+02   1.06000e+02
           381   3.81000e-02   1.30141e-02   1.03523e+02   1.06200e+02
           382   3.82000e-02   1.30198e-02   1.03721e+02   1.06400e+02
           383   3.83000e-02   1.30266e-02   1.03923e+02   1.06600e+02
           384   3.84000e-02   1.30342e-02   1.04126e+02   1.06800e+02
           385   3.85000e-02   1.30422e-02   1.04325e+02   1.07000e+02
           386   3.86000e-02   1.30507e-02   1.04519e+02   1.07200e+02
           387   3.87000e-02   1.30592e-02   1.04724e+02   1.07400e+02
           388   3.88000e-02   1.30679e-02   1.04923e+02   1.07600e+02
           389   3.89000e-02   1.30774e-02   1.05126e+02   1.07800e+02
           390   3.90000e-02   1.30882e-02   1.05326e+02   1.08000e+02
           391   3.91000e-02   1.30996e-02   1.05526e+02   1.08200e+02
           392   3.92000e-02   1.31118e-02   1.05728e+02   1.08400e+02
           393   3.93000e-02   1.31246e-02   1.05928e+02   1.08600e+02
           394   3.94000e-02   1.31379e-02   1.06127e+02   1.08800e+02
           395   3.95000e-02   1.31515e-02   1.06327e+02   1.09000e+02
           396   3.96000e-02   1.31650e-02   1.06529e+02   1.09200e+02
           397   3.97000e-02   1.31781e-02   1.06729e+02   1.09400e+02
           398   3.98000e-02   1.31897e-02   1.06928e+02   1.09600e+02
           399   3.99000e-02   1.32001e-02   1.07130e+02   1.09800e+02
           400   4.00000e-02   1.32091e-02   1.07330e+02   1.10000e+02
           401   4.01000e-02   1.32164e-02   1.07534e+02   1.10200e+02
           402   4.02000e-02   1.32229e-02   1.07730e+02   1.10400e+02
           403   4.03000e-02   1.32287e-02   1.07932e+02   1.10600e+02
           404   4.04000e-02   1.32348e-02   1.08132e+02   1.10800e+02
           405   4.05000e-02   1.32419e-02   1.08332e+02   1.11000e+02
           406   4.06000e-02   1.32499e-02   1.08531e+02   1.11200e+02
           407   4.07000e-02   1.32580e-02   1.08731e+02   1.11400e+02
           408   4.08000e-02   1.32653e-02   1.08930e+02   1.11600e+02
           409   4.09000e-02   1.32717e-02   1.09135e+02   1.11800e+02
           410   4.10000e-02   1.32778e-02   1.09334e+02   1.12000e+02
           411   4.11000e-02   1.32832e-02   1.09539e+02   1.12200e+02
           412   4.12000e-02   1.32885e-02   1.09739e+02   1.12400e+02
           413   4.13000e-02   1.32934e-02   1.09935e+02   1.12600e+02
           414   4.14000e-02   1.32979e-02   1.10133e+02   1.12800e+02
           415   4.15000e-02   1.33017e-02   1.10336e+02   1.13000e+02
           416   4.16000e-02   1.33046e-02   1.10535e+02   1.13200e+02
           417   4.17000e-02   1.33069e-02   1.10739e+02   1.13400e+02
           418   4.18000e-02   1.33091e-02   1.10936e+02   1.13600e+02
           419   4.19000e-02   1.33120e-02   1.11136e+02   1.13800e+02
           420   4.20000e-02   1.33149e-02   1.11342e+02   1.14000e+02
           421   4.21000e-02   1.33181e-02   1.11539e+02   1.14200e+02
           422   4.22000e-02   1.33219e-02   1.11739e+02   1.14400e+02
           423   4.23000e-02   1.33266e-02   1.11936e+02   1.14600e+02
           424   4.24000e-02   1.33323e-02   1.12138e+02   1.14800e+02
           425   4.25000e-02   1.33395e-02   1.12335e+02   1.15000e+02
           426   4.26000e-02   1.33480e-02   1.12542e+02   1.15200e+02
           427   4.27000e-02   1.33576e-02   1.12742e+02   1.15400e+02
           428   4.28000e-02   1.33678e-02   1.12942e+02   1.15600e+02
           429   4.29000e-02   1.33785e-02   1.13143e+02   1.15800e+02
           430   4.30000e-02   1.33891e-02   1.13342e+02   1.16000e+02
           431   4.31000e-02   1.33991e-02   1.13539e+02   1.16200e+02
           432   4.32000e-02   1.34082e-02   1.13740e+02   1.16400e+02
           433   4.33000e-02   1.34161e-02   1.13942e+02   1.16600e+02
           434   4.34000e-02   1.34229e-02   1.14137e+02   1.16800e+02
           435   4.35000e-02   1.34290e-02   1.14344e+02   1.17000e+02
           436   4.36000e-02   1.34347e-02   1.14541e+02   1.17200e+02
           437   4.37000e-02   1.34408e-02   1.14742e+02   1.17400e+02
           438   4.38000e-02   1.34477e-02   1.14943e+02   1.17600e+02
           439   4.39000e-02   1.34559e-02   1.15143e+02   1.17800e+02
           440   4.40000e-02   1.34660e-02   1.15342e+02   1.18000e+02
           441   4.41000e-02   1.34770e-02   1.15545e+02   1.18200e+02
           442   4.42000e-02   1.34888e-02   1.15749e+02   1.18400e+02
           443   4.43000e-02   1.35002e-02   1.15942e+02   1.18600e+02
           444   4.44000e-02   1.35108e-02   1.16146e+02   1.18800e+02
           445   4.45000e-02   1.35199e-02   1.16346e+02   1.19000e+02
           446   4.46000e-02   1.35286e-02   1.16547e+02   1.19200e+02
           447   4.47000e-02   1.35363e-02   1.16748e+02   1.19400e+02
           448   4.48000e-02   1.35426e-02   1.16948e+02   1.19600e+02
           449   4.49000e-02   1.35481e-02   1.17144e+02   1.19800e+02
           450   4.50000e-02   1.35524e-02   1.17346e+02   1.20000e+02
           451   4.51000e-02   1.35565e-02   1.17546e+02   1.20200e+02
           452   4.52000e-02   1.35617e-02   1.17744e+02   1.20400e+02
           453   4.53000e-02   1.35681e-02   1.17948e+02   1.20600e+02
           454   4.54000e-02   1.35750e-02   1.18148e+02   1.20800e+02
           455   4.55000e-02   1.35828e-02   1.18352e+02   1.21000e+02
           456   4.56000e-02   1.35907e-02   1.18549e+02   1.21200e+02
           457   4.57000e-02   1.35988e-02   1.18749e+02   1.21400e+02
           458   4.58000e-02   1.36069e-02   1.18948e+02   1.21600e+02
           459   4.59000e-02   1.36157e-02   1.19149e+02   1.21800e+02
           460   4.60000e-02   1.36255e-02   1.19348e+02   1.22000e+02
           461   4.61000e-02   1.36355e-02   1.19551e+02   1.22200e+02
           462   4.62000e-02   1.36448e-02   1.19747e+02   1.22400e+02
           463   4.63000e-02   1.36534e-02   1.19949e+02   1.22600e+02
           464   4.64000e-02   1.36611e-02   1.20153e+02   1.22800e+02
           465   4.65000e-02   1.36689e-02   1.20351e+02   1.23000e+02
           466   4.66000e-02   1.36773e-02   1.20551e+02   1.23200e+02
           467   4.67000e-02   1.36862e-02   1.20749e+02   1.23400e+02
           468   4.68000e-02   1.36961e-02   1.20951e+02   1.23600e+02
           469   4.69000e-02   1.37073e-02   1.21149e+02   1.23800e+02
           470   4.70000e-02   1.37186e-02   1.21349e+02   1.24000e+02
           471   4.71000e-02   1.37306e-02   1.21553e+02   1.24200e+02
           472   4.72000e-02   1.37427e-02   1.21750e+02   1.24400e+02
           473   4.73000e-02   1.37551e-02   1.21951e+02   1.24600e+02
           474   4.74000e-02   1.37680e-02   1.22151e+02   1.24800e+02
           475   4.75000e-02   1.37810e-02   1.22351e+02   1.25000e+02
           476   4.76000e-02   1.37949e-02   1.22551e+02   1.25200e+02
           477   4.77000e-02   1.38100e-02   1.22754e+02   1.25400e+02
           478   4.78000e-02   1.38243e-02   1.22953e+02   1.25600e+02
           479   4.79000e-02   1.38377e-02   1.23149e+02   1.25800e+02
           480   4.80000e-02   1.38497e-02   1.23352e+02   1.26000e+02
           481   4.81000e-02   1.38614e-02   1.23553e+02   1.26200e+02
           482   4.82000e-02   1.38719e-02   1.23755e+02   1.26400e+02
           483   4.83000e-02   1.38819e-02   1.23954e+02   1.26600e+02
           484   4.84000e-02   1.38909e-02   1.24154e+02   1.26800e+02
           485   4.85000e-02   1.38993e-02   1.24355e+02   1.27000e+02
           486   4.86000e-02   1.39073e-02   1.24554e+02   1.27200e+02
           487   4.87000e-02   1.39151e-02   1.24751e+02   1.27400e+02
           488   4.88000e-02   1.39229e-02   1.24952e+02   1.27600e+02
           489   4.89000e-02   1.39294e-02   1.25153e+02   1.27800e+02
           490   4.90000e-02   1.39348e-02   1.25354e+02   1.28000e+02
           491   4.91000e-02   1.39390e-02   1.25554e+02   1.28200e+02
           492   4.92000e-02   1.39421e-02   1.25754e+02   1.28400e+02
           493   4.93000e-02   1.39436e-02   1.25953e+02   1.28600e+02
           494   4.94000e-02   1.39434e-02   1.26154e+02   1.28800e+02
           495   4.95000e-02   1.39421e-02   1.26354e+02   1.29000e+02
           496   4.96000e-02   1.39400e-02   1.26555e+02   1.29200e+02
           497   4.97000e-02   1.39381e-02   1.26752e+02   1.29400e+02
           498   4.98000e-02   1.39367e-02   1.26953e+02   1.29600e+02
           499   4.99000e-02   1.39364e-02   1.27152e+02   1.29800e+02
           500   5.00000e-02   1.39373e-02   1.27354e+02   1.30000e+02
           501   5.01000e-02   1.39386e-02   1.27558e+02   1.30200e+02
           502   5.02000e-02   1.39401e-02   1.27757e+02   1.30400e+02
           503   5.03000e-02   1.39408e-02   1.27959e+02   1.30600e+02
           504   5.04000e-02   1.39410e-02   1.28155e+02   1.30800e+02
           505   5.05000e-02   1.39414e-02   1.28358e+02   1.31000e+02
           506   5.06000e-02   1.39435e-02   1.28557e+02   1.31200e+02
           507   5.07000e-02   1.39478e-02   1.28753e+02   1.31400e+02
           508   5.08000e-02   1.39533e-02   1.28956e+02   1.31600e+02
           509   5.09000e-02   1.39606e-02   1.29157e+02   1.31800e+02
           510   5.10000e-02   1.39694e-02   1.29358e+02   1.32000e+02
           511   5.11000e-02   1.39796e-02   1.29558e+02   1.32200e+02
           512   5.12000e-02   1.39917e-02   1.29755e+02   1.32400e+02
           513   5.13000e-02   1.40049e-02   1.29957e+02   1.32600e+02
           514   5.14000e-02   1.40182e-02   1.30157e+02   1.32800e+02
           515   5.15000e-02   1.40325e-02   1.30359e+02   1.33000e+02
           516   5.16000e-02   1.40460e-02   1.30557e+02   1.33200e+02
           517   5.17000e-02   1.40591e-02   1.30759e+02   1.33400e+02
           518   5.18000e-02   1.40720e-02   1.30958e+02   1.33600e+02
           519   5.19000e-02   1.40845e-02   1.31162e+02   1.33800e+02
           520   5.20000e-02   1.40967e-02   1.31362e+02   1.34000e+02
           521   5.21000e-02   1.41077e-02   1.31561e+02   1.34200e+02
           522   5.22000e-02   1.41162e-02   1.31760e+02   1.34400e+02
           523   5.23000e-02   1.41231e-02   1.31958e+02   1.34600e+02
           524   5.24000e-02   1.41302e-02   1.32159e+02   1.34800e+02
           525   5.25000e-02   1.41382e-02   1.32356e+02   1.35000e+02
           526   5.26000e-02   1.41467e-02   1.32558e+02   1.35200e+02
           527   5.27000e-02   1.41557e-02   1.32757e+02   1.35400e+02
           528   5.28000e-02   1.41643e-02   1.32960e+02   1.35600e+02
           529   5.29000e-02   1.41733e-02   1.33158e+02   1.35800e+02
           530   5.30000e-02   1.41816e-02   1.33359e+02   1.36000e+02
           531   5.31000e-02   1.41894e-02   1.33562e+02   1.36200e+02
           532   5.32000e-02   1.41975e-02   1.33756e+02   1.36400e+02
           533   5.33000e-02   1.42053e-02   1.33957e+02   1.36600e+02
           534   5.34000e-02   1.42136e-02   1.34158e+02   1.36800e+02
           535   5.35000e-02   1.42217e-02   1.34357e+02   1.37000e+02
           536   5.36000e-02   1.42294e-02   1.34556e+02   1.37200e+02
           537   5.37000e-02   1.42371e-02   1.34759e+02   1.37400e+02
           538   5.38000e-02   1.42441e-02   1.34961e+02   1.37600e+02
           539   5.39000e-02   1.42505e-02   1.35159e+02   1.37800e+02
           540   5.40000e-02   1.42566e-02   1.35357e+02   1.38000e+02
           541   5.41000e-02   1.42627e-02   1.35561e+02   1.38200e+02
           542   5.42000e-02   1.42680e-02   1.35760e+02   1.38400e+02
           543   5.43000e-02   1.42731e-02   1.35956e+02   1.38600e+02
           544   5.44000e-02   1.42781e-02   1.36159e+02   1.38800e+02
           545   5.45000e-02   1.42823e-02   1.36362e+02   1.39000e+02
           546   5.46000e-02   1.42860e-02   1.36561e+02   1.39200e+02
           547   5.47000e-02   1.42887e-02   1.36758e+02   1.39400e+02
           548   5.48000e-02   1.42897e-02   1.36962e+02   1.39600e+02
           549   5.49000e-02   1.42893e-02   1.37158e+02   1.39800e+02
           550   5.50000e-02   1.42885e-02   1.37359e+02   1.40000e+02
           551   5.51000e-02   1.42889e-02   1.37561e+02   1.40200e+02
           552   5.52000e-02   1.42905e-02   1.37761e+02   1.40400e+02
           553   5.53000e-02   1.42931e-02   1.37961e+02   1.40600e+02
           554   5.54000e-02   1.42975e-02   1.38163e+02   1.40800e+02
           555   5.55000e-02   1.43035e-02   1.38364e+02   1.41000e+02
           556   5.56000e-02   1.43113e-02   1.38561e+02   1.41200e+02
           557   5.57000e-02   1.43188e-02   1.38763e+02   1.41400e+02
           558   5.58000e-02   1.43263e-02   1.38961e+02   1.41600e+02
           559   5.59000e-02   1.43340e-02   1.39161e+02   1.41800e+02
           560   5.60000e-02   1.43414e-02   1.39359e+02   1.42000e+02
           561   5.61000e-02   1.43489e-02   1.39563e+02   1.42200e+02
           562   5.62000e-02   1.43558e-02   1.39759e+02   1.42400e+02
           563   5.63000e-02   1.43615e-02   1.39961e+02   1.42600e+02
           564   5.64000e-02   1.43663e-02   1.40163e+02   1.42800e+02
           565   5.65000e-02   1.43696e-02   1.40362e+02   1.43000e+02
           566   5.66000e-02   1.43720e-02   1.40563e+02   1.43200e+02
           567   5.67000e-02   1.43737e-02   1.40762e+02   1.43400e+02
           568   5.68000e-02   1.43756e-02   1.40960e+02   1.43600e+02
           569   5.69000e-02   1.43766e-02   1.41164e+02   1.43800e+02
           570   5.70000e-02   1.43771e-02   1.41360e+02   1.44000e+02
           571   5.71000e-02   1.43769e-02   1.41563e+02   1.44200e+02
           572   5.72000e-02   1.43768e-02   1.41765e+02   1.44400e+02
           573   5.73000e-02   1.43775e-02   1.41962e+02   1.44600e+02
           574   5.74000e-02   1.43785e-02   1.42168e+02   1.44800e+02
           575   5.75000e-02   1.43800e-02   1.42363e+02   1.45000e+02
           576   5.76000e-02   1.43821e-02   1.42562e+02   1.45200e+02
           577   5.77000e-02   1.43854e-02   1.42763e+02   1.45400e+02
           578   5.78000e-02   1.43903e-02   1.42963e+02   1.45600e+02
           579   5.79000e-02   1.43957e-02   1.43163e+02   1.45800e+02
           580   5.80000e-02   1.44013e-02   1.43362e+02   1.46000e+02
           581   5.81000e-02   1.44072e-02   1.43564e+02   1.46200e+02
           582   5.82000e-02   1.44136e-02   1.43764e+02   1.46400e+02
           583   5.83000e-02   1.44195e-02   1.43966e+02   1.46600e+02
           584   5.84000e-02   1.44251e-02   1.44164e+02   1.46800e+02
           585   5.85000e-02   1.44308e-02   1.44363e+02   1.47000e+02
           586   5.86000e-02   1.44367e-02   1.44562e+02   1.47200e+02
           587   5.87000e-02   1.44435e-02   1.44763e+02   1.47400e+02
           588   5.88000e-02   1.44505e-02   1.44963e+02   1.47600e+02
           589   5.89000e-02   1.44575e-02   1.45163e+02   1.47800e+02
           590   5.90000e-02   1.44641e-02   1.45363e+02   1.48000e+02
           591   5.91000e-02   1.44704e-02   1.45565e+02   1.48200e+02
           592   5.92000e-02   1.44767e-02   1.45764e+02   1.48400e+02
           593   5.93000e-02   1.44826e-02   1.45962e+02   1.48600e+02
           594   5.94000e-02   1.44887e-02   1.46163e+02   1.48800e+02
           595   5.95000e-02   1.44946e-02   1.46364e+02   1.49000e+02
           596   5.96000e-02   1.44994e-02   1.46563e+02   1.49200e+02
           597   5.97000e-02   1.45033e-02   1.46762e+02   1.49400e+02
           598   5.98000e-02   1.45066e-02   1.46963e+02   1.49600e+02
           599   5.99000e-02   1.45092e-02   1.47164e+02   1.49800e+02
           600   6.00000e-02   1.45111e-02   1.47363e+02   1.50000e+02
           601   6.01000e-02   1.45130e-02   1.47563e+02   1.50200e+02
           602   6.02000e-02   1.45140e-02   1.47762e+02   1.50400e+02
           603   6.03000e-02   1.45155e-02   1.47961e+02   1.50600e+02
           604   6.04000e-02   1.45165e-02   1.48159e+02   1.50800e+02
           605   6.05000e-02   1.45175e-02   1.48363e+02   1.51000e+02
           606   6.06000e-02   1.45177e-02   1.48563e+02   1.51200e+02
           607   6.07000e-02   1.45179e-02   1.48765e+02   1.51400e+02
           608   6.08000e-02   1.45174e-02   1.48963e+02   1.51600e+02
           609   6.09000e-02   1.45173e-02   1.49165e+02   1.51800e+02
           610   6.10000e-02   1.45173e-02   1.49367e+02   1.52000e+02
           611   6.11000e-02   1.45186e-02   1.49564e+02   1.52200e+02
           612   6.12000e-02   1.45207e-02   1.49763e+02   1.52400e+02
           613   6.13000e-02   1.45236e-02   1.49962e+02   1.52600e+02
           614   6.14000e-02   1.45275e-02   1.50161e+02   1.52800e+02
           615   6.15000e-02   1.45322e-02   1.50363e+02   1.53000e+02
           616   6.16000e-02   1.45381e-02   1.50564e+02   1.53200e+02
           617   6.17000e-02   1.45449e-02   1.50766e+02   1.53400e+02
           618   6.18000e-02   1.45524e-02   1.50965e+02   1.53600e+02
           619   6.19000e-02   1.45603e-02   1.51167e+02   1.53800e+02
           620   6.20000e-02   1.45688e-02   1.51364e+02   1.54000e+02
           621   6.21000e-02   1.45782e-02   1.51564e+02   1.54200e+02
           622   6.22000e-02   1.45876e-02   1.51763e+02   1.54400e+02
           623   6.23000e-02   1.45970e-02   1.51962e+02   1.54600e+02
           624   6.24000e-02   1.46054e-02   1.52164e+02   1.54800e+02
           625   6.25000e-02   1.46123e-02   1.52366e+02   1.55000e+02
           626   6.26000e-02   1.46182e-02   1.52564e+02   1.55200e+02
           627   6.27000e-02   1.46234e-02   1.52763e+02   1.55400e+02
           628   6.28000e-02   1.46289e-02   1.52965e+02   1.55600e+02
           629   6.29000e-02   1.46339e-02   1.53167e+02   1.55800e+02
           630   6.30000e-02   1.46390e-02   1.53364e+02   1.56000e+02
           631   6.31000e-02   1.46430e-02   1.53560e+02   1.56200e+02
           632   6.32000e-02   1.46467e-02   1.53763e+02   1.56400e+02
           633   6.33000e-02   1.46499e-02   1.53966e+02   1.56600e+02
           634   6.34000e-02   1.46535e-02   1.54169e+02   1.56800e+02
           635   6.35000e-02   1.46579e-02   1.54364e+02   1.57000e+02
           636   6.36000e-02   1.46643e-02   1.54568e+02   1.57200e+02
           637   6.37000e-02   1.46722e-02   1.54766e+02   1.57400e+02
           638   6.38000e-02   1.46804e-02   1.54963e+02   1.57600e+02
           639   6.39000e-02   1.46884e-02   1.55162e+02   1.57800e+02
           640   6.40000e-02   1.46952e-02   1.55366e+02   1.58000e+02
           641   6.41000e-02   1.47005e-02   1.55562e+02   1.58200e+02
           642   6.42000e-02   1.47044e-02   1.55765e+02   1.58400e+02
           643   6.43000e-02   1.47082e-02   1.55965e+02   1.58600e+02
           644   6.44000e-02   1.47122e-02   1.56165e+02   1.58800e+02
           645   6.45000e-02   1.47171e-02   1.56364e+02   1.59000e+02
           646   6.46000e-02   1.47232e-02   1.56566e+02   1.59200e+02
           647   6.47000e-02   1.47310e-02   1.56762e+02   1.59400e+02
           648   6.48000e-02   1.47405e-02   1.56963e+02   1.59600e+02
           649   6.49000e-02   1.47507e-02   1.57168e+02   1.59800e+02
           650   6.50000e-02   1.47616e-02   1.57364e+02   1.60000e+02
           651   6.51000e-02   1.47724e-02   1.57564e+02   1.60200e+02
           652   6.52000e-02   1.47816e-02   1.57768e+02   1.60400e+02
           653   6.53000e-02   1.47884e-02   1.57968e+02   1.60600e+02
           654   6.54000e-02   1.47938e-02   1.58167e+02   1.60800e+02
           655   6.55000e-02   1.47973e-02   1.58363e+02   1.61000e+02
           656   6.56000e-02   1.47987e-02   1.58563e+02   1.61200e+02
           657   6.57000e-02   1.47983e-02   1.58766e+02   1.61400e+02
           658   6.58000e-02   1.47969e-02   1.58963e+02   1.61600e+02
           659   6.59000e-02   1.47948e-02   1.59165e+02   1.61800e+02
           660   6.60000e-02   1.47927e-02   1.59365e+02   1.62000e+02
           661   6.61000e-02   1.47903e-02   1.59567e+02   1.62200e+02
           662   6.62000e-02   1.47886e-02   1.59764e+02   1.62400e+02
           663   6.63000e-02   1.47877e-02   1.59965e+02   1.62600e+02
           664   6.64000e-02   1.47886e-02   1.60165e+02   1.62800e+02
           665   6.65000e-02   1.47904e-02   1.60363e+02   1.63000e+02
           666   6.66000e-02   1.47933e-02   1.60563e+02   1.63200e+02
           667   6.67000e-02   1.47971e-02   1.60765e+02   1.63400e+02
           668   6.68000e-02   1.48019e-02   1.60966e+02   1.63600e+02
           669   6.69000e-02   1.48066e-02   1.61166e+02   1.63800e+02
           670   6.70000e-02   1.48121e-02   1.61363e+02   1.64000e+02
           671   6.71000e-02   1.48169e-02   1.61564e+02   1.64200e+02
           672   6.72000e-02   1.48222e-02   1.61765e+02   1.64400e+02
           673   6.73000e-02   1.48274e-02   1.61966e+02   1.64600e+02
           674   6.74000e-02   1.48325e-02   1.62164e+02   1.64800e+02
           675   6.75000e-02   1.48376e-02   1.62367e+02   1.65000e+02
           676   6.76000e-02   1.48426e-02   1.62564e+02   1.65200e+02
           677   6.77000e-02   1.48472e-02   1.62764e+02   1.65400e+02
           678   6.78000e-02   1.48525e-02   1.62968e+02   1.65600e+02
           679   6.79000e-02   1.48583e-02   1.63168e+02   1.65800e+02
           680   6.80000e-02   1.48641e-02   1.63362e+02   1.66000e+02
           681   6.81000e-02   1.48692e-02   1.63561e+02   1.66200e+02
           682   6.82000e-02   1.48743e-02   1.63763e+02   1.66400e+02
           683   6.83000e-02   1.48789e-02   1.63965e+02   1.66600e+02
           684   6.84000e-02   1.48833e-02   1.64166e+02   1.66800e+02
           685   6.85000e-02   1.48877e-02   1.64363e+02   1.67000e+02
           686   6.86000e-02   1.48916e-02   1.64563e+02   1.67200e+02
           687   6.87000e-02   1.48944e-02   1.64767e+02   1.67400e+02
           688   6.88000e-02   1.48964e-02   1.64964e+02   1.67600e+02
           689   6.89000e-02   1.48984e-02   1.65163e+02   1.67800e+02
           690   6.90000e-02   1.49007e-02   1.65361e+02   1.68000e+02
           691   6.91000e-02   1.49034e-02   1.65562e+02   1.68200e+02
           692   6.92000e-02   1.49064e-02   1.65760e+02   1.68400e+02
           693   6.93000e-02   1.49104e-02   1.65964e+02   1.68600e+02
           694   6.94000e-02   1.49164e-02   1.66164e+02   1.68800e+02
           695   6.95000e-02   1.49234e-02   1.66366e+02   1.69000e+02
           696   6.96000e-02   1.49310e-02   1.66568e+02   1.69200e+02
           697   6.97000e-02   1.49387e-02   1.66762e+02   1.69400e+02
           698   6.98000e-02   1.49462e-02   1.66962e+02   1.69600e+02
           699   6.99000e-02   1.49537e-02   1.67162e+02   1.69800e+02
           700   7.00000e-02   1.49616e-02   1.67362e+02   1.70000e+02
           701   7.01000e-02   1.49705e-02   1.67562e+02   1.70200e+02
           702   7.02000e-02   1.49803e-02   1.67766e+02   1.70400e+02
           703   7.03000e-02   1.49914e-02   1.67965e+02   1.70600e+02
           704   7.04000e-02   1.50036e-02   1.68163e+02   1.70800e+02
           705   7.05000e-02   1.50158e-02   1.68366e+02   1.71000e+02
           706   7.06000e-02   1.50267e-02   1.68565e+02   1.71200e+02
           707   7.07000e-02   1.50364e-02   1.68762e+02   1.71400e+02
           708   7.08000e-02   1.50463e-02   1.68965e+02   1.71600e+02
           709   7.09000e-02   1.50559e-02   1.69160e+02   1.71800e+02
           710   7.10000e-02   1.50656e-02   1.69365e+02   1.72000e+02
           711   7.11000e-02   1.50749e-02   1.69566e+02   1.72200e+02
           712   7.12000e-02   1.50835e-02   1.69767e+02   1.72400e+02
           713   7.13000e-02   1.50917e-02   1.69965e+02   1.72600e+02
           714   7.14000e-02   1.51003e-02   1.70166e+02   1.72800e+02
           715   7.15000e-02   1.51085e-02   1.70365e+02   1.73000e+02
           716   7.16000e-02   1.51166e-02   1.70561e+02   1.73200e+02
           717   7.17000e-02   1.51243e-02   1.70759e+02   1.73400e+02
           718   7.18000e-02   1.51310e-02   1.70964e+02   1.73600e+02
           719   7.19000e-02   1.51373e-02   1.71162e+02   1.73800e+02
           720   7.20000e-02   1.51431e-02   1.71366e+02   1.74000e+02
           721   7.21000e-02   1.51493e-02   1.71565e+02   1.74200e+02
           722   7.22000e-02   1.51560e-02   1.71764e+02   1.74400e+02
           723   7.23000e-02   1.51621e-02   1.71964e+02   1.74600e+02
           724   7.24000e-02   1.51663e-02   1.72166e+02   1.74800e+02
           725   7.25000e-02   1.51695e-02   1.72363e+02   1.75000e+02
           726   7.26000e-02   1.51723e-02   1.72565e+02   1.75200e+02
           727   7.27000e-02   1.51750e-02   1.72764e+02   1.75400e+02
           728   7.28000e-02   1.51780e-02   1.72963e+02   1.75600e+02
           729   7.29000e-02   1.51815e-02   1.73165e+02   1.75800e+02
           730   7.30000e-02   1.51862e-02   1.73363e+02   1.76000e+02
           731   7.31000e-02   1.51918e-02   1.73563e+02   1.76200e+02
           732   7.32000e-02   1.51984e-02   1.73762e+02   1.76400e+02
           733   7.33000e-02   1.52051e-02   1.73961e+02   1.76600e+02
           734   7.34000e-02   1.52119e-02   1.74163e+02   1.76800e+02
           735   7.35000e-02   1.52190e-02   1.74366e+02   1.77000e+02
           736   7.36000e-02   1.52274e-02   1.74564e+02   1.77200e+02
           737   7.37000e-02   1.52357e-02   1.74766e+02   1.77400e+02
           738   7.38000e-02   1.52447e-02   1.74966e+02   1.77600e+02
           739   7.39000e-02   1.52541e-02   1.75167e+02   1.77800e+02
           740   7.40000e-02   1.52635e-02   1.75362e+02   1.78000e+02
           741   7.41000e-02   1.52724e-02   1.75562e+02   1.78200e+02
           742   7.42000e-02   1.52817e-02   1.75764e+02   1.78400e+02
           743   7.43000e-02   1.52906e-02   1.75965e+02   1.78600e+02
           744   7.44000e-02   1.52987e-02   1.76164e+02   1.78800e+02
           745   7.45000e-02   1.53065e-02   1.76365e+02   1.79000e+02
           746   7.46000e-02   1.53144e-02   1.76564e+02   1.79200e+02
           747   7.47000e-02   1.53229e-02   1.76763e+02   1.79400e+02
           748   7.48000e-02   1.53317e-02   1.76960e+02   1.79600e+02
           749   7.49000e-02   1.53409e-02   1.77161e+02   1.79800e+02
           750   7.50000e-02   1.53495e-02   1.77361e+02   1.80000e+02
           751   7.51000e-02   1.53560e-02   1.77566e+02   1.80200e+02
           752   7.52000e-02   1.53610e-02   1.77765e+02   1.80400e+02
           753   7.53000e-02   1.53648e-02   1.77963e+02   1.80600e+02
           754   7.54000e-02   1.53669e-02   1.78165e+02   1.80800e+02
           755   7.55000e-02   1.53667e-02   1.78363e+02   1.81000e+02
           756   7.56000e-02   1.53652e-02   1.78564e+02   1.81200e+02
           757   7.57000e-02   1.53630e-02   1.78762e+02   1.81400e+02
           758   7.58000e-02   1.53600e-02   1.78958e+02   1.81600e+02
           759   7.59000e-02   1.53566e-02   1.79161e+02   1.81800e+02
           760   7.60000e-02   1.53527e-02   1.79364e+02   1.82000e+02
           761   7.61000e-02   1.53486e-02   1.79564e+02   1.82200e+02
           762   7.62000e-02   1.53446e-02   1.79764e+02   1.82400e+02
           763   7.63000e-02   1.53414e-02   1.79963e+02   1.82600e+02
           764   7.64000e-02   1.53390e-02   1.80163e+02   1.82800e+02
           765   7.65000e-02   1.53370e-02   1.80363e+02   1.83000e+02
           766   7.66000e-02   1.53357e-02   1.80563e+02   1.83200e+02
           767   7.67000e-02   1.53348e-02   1.80761e+02   1.83400e+02
           768   7.68000e-02   1.53337e-02   1.80960e+02   1.83600e+02
           769   7.69000e-02   1.53340e-02   1.81160e+02   1.83800e+02
           770   7.70000e-02   1.53355e-02   1.81363e+02   1.84000e+02
           771   7.71000e-02   1.53382e-02   1.81564e+02   1.84200e+02
           772   7.72000e-02   1.53417e-02   1.81764e+02   1.84400e+02
           773   7.73000e-02   1.53460e-02   1.81960e+02   1.84600e+02
           774   7.74000e-02   1.53523e-02   1.82162e+02   1.84800e+02
           775   7.75000e-02   1.53603e-02   1.82362e+02   1.85000e+02
           776   7.76000e-02   1.53698e-02   1.82562e+02   1.85200e+02
           777   7.77000e-02   1.53806e-02   1.82763e+02   1.85400e+02
           778   7.78000e-02   1.53921e-02   1.82964e+02   1.85600e+02
           779   7.79000e-02   1.54043e-02   1.83162e+02   1.85800e+02
           780   7.80000e-02   1.54161e-02   1.83363e+02   1.86000e+02
           781   7.81000e-02   1.54277e-02   1.83563e+02   1.86200e+02
           782   7.82000e-02   1.54381e-02   1.83761e+02   1.86400e+02
           783   7.83000e-02   1.54477e-02   1.83962e+02   1.86600e+02
           784   7.84000e-02   1.54566e-02   1.84162e+02   1.86800e+02
           785   7.85000e-02   1.54641e-02   1.84364e+02   1.87000e+02
           786   7.86000e-02   1.54703e-02   1.84561e+02   1.87200e+02
           787   7.87000e-02   1.54760e-02   1.84763e+02   1.87400e+02
           788   7.88000e-02   1.54817e-02   1.84962e+02   1.87600e+02
           789   7.89000e-02   1.54868e-02   1.85161e+02   1.87800e+02
           790   7.90000e-02   1.54916e-02   1.85361e+02   1.88000e+02
           791   7.91000e-02   1.54971e-02   1.85559e+02   1.88200e+02
           792   7.92000e-02   1.55027e-02   1.85760e+02   1.88400e+02
           793   7.93000e-02   1.55086e-02   1.85961e+02   1.88600e+02
           794   7.94000e-02   1.55146e-02   1.86161e+02   1.88800e+02
           795   7.95000e-02   1.55208e-02   1.86364e+02   1.89000e+02
           796   7.96000e-02   1.55275e-02   1.86563e+02   1.89200e+02
           797   7.97000e-02   1.55345e-02   1.86759e+02   1.89400e+02
           798   7.98000e-02   1.55419e-02   1.86961e+02   1.89600e+02
           799   7.99000e-02   1.55492e-02   1.87158e+02   1.89800e+02
           800   8.00000e-02   1.55558e-02   1.87362e+02   1.90000e+02
           801   8.01000e-02   1.55609e-02   1.87558e+02   1.90200e+02
           802   8.02000e-02   1.55653e-02   1.87764e+02   1.90400e+02
           803   8.03000e-02   1.55676e-02   1.87962e+02   1.90600e+02
           804   8.04000e-02   1.55680e-02   1.88161e+02   1.90800e+02
           805   8.05000e-02   1.55668e-02   1.88362e+02   1.91000e+02
           806   8.06000e-02   1.55642e-02   1.88560e+02   1.91200e+02
           807   8.07000e-02   1.55600e-02   1.88759e+02   1.91400e+02
           808   8.08000e-02   1.55567e-02   1.88959e+02   1.91600e+02
           809   8.09000e-02   1.55544e-02   1.89162e+02   1.91800e+02
           810   8.10000e-02   1.55521e-02   1.89363e+02   1.92000e+02
           811   8.11000e-02   1.55486e-02   1.89561e+02   1.92200e+02
           812   8.12000e-02   1.55443e-02   1.89761e+02   1.92400e+02
           813   8.13000e-02   1.55402e-02   1.89962e+02   1.92600e+02
           814   8.14000e-02   1.55360e-02   1.90162e+02   1.92800e+02
           815   8.15000e-02   1.55323e-02   1.90360e+02   1.93000e+02
           816   8.16000e-02   1.55297e-02   1.90557e+02   1.93200e+02
           817   8.17000e-02   1.55281e-02   1.90758e+02   1.93400e+02
           818   8.18000e-02   1.55267e-02   1.90961e+02   1.93600e+02
           819   8.19000e-02   1.55244e-02   1.91160e+02   1.93800e+02
           820   8.20000e-02   1.55211e-02   1.91363e+02   1.94000e+02
           821   8.21000e-02   1.55168e-02   1.91563e+02   1.94200e+02
           822   8.22000e-02   1.55126e-02   1.91760e+02   1.94400e+02
           823   8.23000e-02   1.55092e-02   1.91961e+02   1.94600e+02
           824   8.24000e-02   1.55081e-02   1.92160e+02   1.94800e+02
           825   8.25000e-02   1.55086e-02   1.92361e+02   1.95000e+02
           826   8.26000e-02   1.55098e-02   1.92560e+02   1.95200e+02
           827   8.27000e-02   1.55122e-02   1.92762e+02   1.95400e+02
           828   8.28000e-02   1.55147e-02   1.92960e+02   1.95600e+02
           829   8.29000e-02   1.55179e-02   1.93160e+02   1.95800e+02
           830   8.30000e-02   1.55210e-02   1.93361e+02   1.96000e+02
           831   8.31000e-02   1.55249e-02   1.93559e+02   1.96200e+02
           832   8.32000e-02   1.55289e-02   1.93758e+02   1.96400e+02
           833   8.33000e-02   1.55342e-02   1.93959e+02   1.96600e+02
           834   8.34000e-02   1.55391e-02   1.94163e+02   1.96800e+02
           835   8.35000e-02   1.55437e-02   1.94363e+02   1.97000e+02
           836   8.36000e-02   1.55473e-02   1.94563e+02   1.97200e+02
           837   8.37000e-02   1.55487e-02   1.94761e+02   1.97400e+02
           838   8.38000e-02   1.55488e-02   1.94963e+02   1.97600e+02
           839   8.39000e-02   1.55486e-02   1.95160e+02   1.97800e+02
           840   8.40000e-02   1.55487e-02   1.95359e+02   1.98000e+02
           841   8.41000e-02   1.55495e-02   1.95558e+02   1.98200e+02
           842   8.42000e-02   1.55515e-02   1.95761e+02   1.98400e+02
           843   8.43000e-02   1.55537e-02   1.95958e+02   1.98600e+02
           844   8.44000e-02   1.55557e-02   1.96161e+02   1.98800e+02
           845   8.45000e-02   1.55572e-02   1.96362e+02   1.99000e+02
           846   8.46000e-02   1.55573e-02   1.96559e+02   1.99200e+02
           847   8.47000e-02   1.55565e-02   1.96761e+02   1.99400e+02
           848   8.48000e-02   1.55552e-02   1.96961e+02   1.99600e+02
           849   8.49000e-02   1.55538e-02   1.97160e+02   1.99800e+02
           850   8.50000e-02   1.55521e-02   1.97358e+02   2.00000e+02
           851   8.51000e-02   1.55496e-02   1.97558e+02   2.00200e+02
           852   8.52000e-02   1.55467e-02   1.97761e+02   2.00400e+02
           853   8.53000e-02   1.55433e-02   1.97959e+02   2.00600e+02
           854   8.54000e-02   1.55398e-02   1.98162e+02   2.00800e+02
           855   8.55000e-02   1.55374e-02   1.98359e+02   2.01000e+02
           856   8.56000e-02   1.55364e-02   1.98559e+02   2.01200e+02
           857   8.57000e-02   1.55369e-02   1.98760e+02   2.01400e+02
           858   8.58000e-02   1.55382e-02   1.98959e+02   2.01600e+02
           859   8.59000e-02   1.55408e-02   1.99158e+02   2.01800e+02
           860   8.60000e-02   1.55436e-02   1.99359e+02   2.02000e+02
           861   8.61000e-02   1.55469e-02   1.99561e+02   2.02200e+02
           862   8.62000e-02   1.55503e-02   1.99760e+02   2.02400e+02
           863   8.63000e-02   1.55532e-02   1.99960e+02   2.02600e+02
           864   8.64000e-02   1.55546e-02   2.00158e+02   2.02800e+02
           865   8.65000e-02   1.55548e-02   2.00358e+02   2.03000e+02
           866   8.66000e-02   1.55536e-02   2.00558e+02   2.03200e+02
           867   8.67000e-02   1.55515e-02   2.00756e+02   2.03400e+02
           868   8.68000e-02   1.55488e-02   2.00956e+02   2.03600e+02
           869   8.69000e-02   1.55457e-02   2.01160e+02   2.03800e+02
           870   8.70000e-02   1.55431e-02   2.01361e+02   2.04000e+02
           871   8.71000e-02   1.55418e-02   2.01560e+02   2.04200e+02
           872   8.72000e-02   1.55407e-02   2.01757e+02   2.04400e+02
           873   8.73000e-02   1.55405e-02   2.01958e+02   2.04600e+02
           874   8.74000e-02   1.55408e-02   2.02157e+02   2.04800e+02
           875   8.75000e-02   1.55408e-02   2.02358e+02   2.05000e+02
           876   8.76000e-02   1.55405e-02   2.02557e+02   2.05200e+02
           877   8.77000e-02   1.55400e-02   2.02760e+02   2.05400e+02
           878   8.78000e-02   1.55391e-02   2.02958e+02   2.05600e+02
           879   8.79000e-02   1.55383e-02   2.03159e+02   2.05800e+02
           880   8.80000e-02   1.55386e-02   2.03360e+02   2.06000e+02
           881   8.81000e-02   1.55407e-02   2.03558e+02   2.06200e+02
           882   8.82000e-02   1.55438e-02   2.03757e+02   2.06400e+02
           883   8.83000e-02   1.55481e-02   2.03960e+02   2.06600e+02
           884   8.84000e-02   1.55535e-02   2.04157e+02   2.06800e+02
           885   8.85000e-02   1.55594e-02   2.04357e+02   2.07000e+02
           886   8.86000e-02   1.55657e-02   2.04558e+02   2.07200e+02
           887   8.87000e-02   1.55713e-02   2.04758e+02   2.07400e+02
           888   8.88000e-02   1.55768e-02   2.04960e+02   2.07600e+02
           889   8.89000e-02   1.55827e-02   2.05159e+02   2.07800e+02
           890   8.90000e-02   1.55889e-02   2.05357e+02   2.08000e+02
           891   8.91000e-02   1.55957e-02   2.05559e+02   2.08200e+02
           892   8.92000e-02   1.56026e-02   2.05759e+02   2.08400e+02
           893   8.93000e-02   1.56092e-02   2.05960e+02   2.08600e+02
           894   8.94000e-02   1.56152e-02   2.06161e+02   2.08800e+02
           895   8.95000e-02   1.56217e-02   2.06358e+02   2.09000e+02
           896   8.96000e-02   1.56286e-02   2.06560e+02   2.09200e+02
           897   8.97000e-02   1.56361e-02   2.06757e+02   2.09400e+02
           898   8.98000e-02   1.56450e-02   2.06957e+02   2.09600e+02
           899   8.99000e-02   1.56545e-02   2.07158e+02   2.09800e+02
           900   9.00000e-02   1.56632e-02   2.07360e+02   2.10000e+02
           901   9.01000e-02   1.56711e-02   2.07557e+02   2.10200e+02
           902   9.02000e-02   1.56778e-02   2.07760e+02   2.10400e+02
           903   9.03000e-02   1.56839e-02   2.07960e+02   2.10600e+02
           904   9.04000e-02   1.56897e-02   2.08157e+02   2.10800e+02
           905   9.05000e-02   1.56965e-02   2.08355e+02   2.11000e+02
           906   9.06000e-02   1.57046e-02   2.08556e+02   2.11200e+02
           907   9.07000e-02   1.57133e-02   2.08758e+02   2.11400e+02
           908   9.08000e-02   1.57219e-02   2.08959e+02   2.11600e+02
           909   9.09000e-02   1.57299e-02   2.09157e+02   2.11800e+02
           910   9.10000e-02   1.57367e-02   2.09359e+02   2.12000e+02
           911   9.11000e-02   1.57429e-02   2.09558e+02   2.12200e+02
           912   9.12000e-02   1.57491e-02   2.09760e+02   2.12400e+02
           913   9.13000e-02   1.57555e-02   2.09956e+02   2.12600e+02
           914   9.14000e-02   1.57616e-02   2.10159e+02   2.12800e+02
           915   9.15000e-02   1.57680e-02   2.10355e+02   2.13000e+02
           916   9.16000e-02   1.57754e-02   2.10560e+02   2.13200e+02
           917   9.17000e-02   1.57836e-02   2.10760e+02   2.13400e+02
           918   9.18000e-02   1.57928e-02   2.10958e+02   2.13600e+02
           919   9.19000e-02   1.58022e-02   2.11160e+02   2.13800e+02
           920   9.20000e-02   1.58110e-02   2.11361e+02   2.14000e+02
           921   9.21000e-02   1.58191e-02   2.11560e+02   2.14200e+02
           922   9.22000e-02   1.58267e-02   2.11758e+02   2.14400e+02
           923   9.23000e-02   1.58338e-02   2.11960e+02   2.14600e+02
           924   9.24000e-02   1.58412e-02   2.12158e+02   2.14800e+02
           925   9.25000e-02   1.58477e-02   2.12360e+02   2.15000e+02
           926   9.26000e-02   1.58536e-02   2.12558e+02   2.15200e+02
           927   9.27000e-02   1.58577e-02   2.12757e+02   2.15400e+02
           928   9.28000e-02   1.58611e-02   2.12962e+02   2.15600e+02
           929   9.29000e-02   1.58634e-02   2.13157e+02   2.15800e+02
           930   9.30000e-02   1.58653e-02   2.13361e+02   2.16000e+02
           931   9.31000e-02   1.58668e-02   2.13558e+02   2.16200e+02
           932   9.32000e-02   1.58668e-02   2.13755e+02   2.16400e+02
           933   9.33000e-02   1.58675e-02   2.13960e+02   2.16600e+02
           934   9.34000e-02   1.58691e-02   2.14157e+02   2.16800e+02
           935   9.35000e-02   1.58714e-02   2.14359e+02   2.17000e+02
           936   9.36000e-02   1.58738e-02   2.14558e+02   2.17200e+02
           937   9.37000e-02   1.58768e-02   2.14760e+02   2.17400e+02
           938   9.38000e-02   1.58797e-02   2.14958e+02   2.17600e+02
           939   9.39000e-02   1.58827e-02   2.15157e+02   2.17800e+02
           940   9.40000e-02   1.58856e-02   2.15359e+02   2.18000e+02
           941   9.41000e-02   1.58883e-02   2.15561e+02   2.18200e+02
           942   9.42000e-02   1.58903e-02   2.15760e+02   2.18400e+02
           943   9.43000e-02   1.58919e-02   2.15959e+02   2.18600e+02
           944   9.44000e-02   1.58934e-02   2.16156e+02   2.18800e+02
           945   9.45000e-02   1.58948e-02   2.16358e+02   2.19000e+02
           946   9.46000e-02   1.58954e-02   2.16560e+02   2.19200e+02
           947   9.47000e-02   1.58946e-02   2.16759e+02   2.19400e+02
           948   9.48000e-02   1.58926e-02   2.16959e+02   2.19600e+02
           949   9.49000e-02   1.58908e-02   2.17160e+02   2.19800e+02
           950   9.50000e-02   1.58900e-02   2.17363e+02   2.20000e+02
           951   9.51000e-02   1.58911e-02   2.17556e+02   2.20200e+02
           952   9.52000e-02   1.58936e-02   2.17758e+02   2.20400e+02
           953   9.53000e-02   1.58977e-02   2.17959e+02   2.20600e+02
           954   9.54000e-02   1.59025e-02   2.18159e+02   2.20800e+02
           955   9.55000e-02   1.59080e-02   2.18358e+02   2.21000e+02
           956   9.56000e-02   1.59131e-02   2.18557e+02   2.21200e+02
           957   9.57000e-02   1.59188e-02   2.18760e+02   2.21400e+02
           958   9.58000e-02   1.59255e-02   2.18962e+02   2.21600e+02
           959   9.59000e-02   1.59332e-02   2.19161e+02   2.21800e+02
           960   9.60000e-02   1.59421e-02   2.19359e+02   2.22000e+02
           961   9.61000e-02   1.59522e-02   2.19559e+02   2.22200e+02
           962   9.62000e-02   1.59636e-02   2.19757e+02   2.22400e+02
           963   9.63000e-02   1.59758e-02   2.19962e+02   2.22600e+02
           964   9.64000e-02   1.59886e-02   2.20163e+02   2.22800e+02
           965   9.65000e-02   1.60026e-02   2.20361e+02   2.23000e+02
           966   9.66000e-02   1.60172e-02   2.20559e+02   2.23200e+02
           967   9.67000e-02   1.60320e-02   2.20759e+02   2.23400e+02
           968   9.68000e-02   1.60469e-02   2.20960e+02   2.23600e+02
           969   9.69000e-02   1.60612e-02   2.21160e+02   2.23800e+02
           970   9.70000e-02   1.60750e-02   2.21354e+02   2.24000e+02
           971   9.71000e-02   1.60890e-02   2.21557e+02   2.24200e+02
           972   9.72000e-02   1.61029e-02   2.21760e+02   2.24400e+02
           973   9.73000e-02   1.61158e-02   2.21962e+02   2.24600e+02
           974   9.74000e-02   1.61279e-02   2.22163e+02   2.24800e+02
           975   9.75000e-02   1.61402e-02   2.22360e+02   2.25000e+02
           976   9.76000e-02   1.61526e-02   2.22560e+02   2.25200e+02
           977   9.77000e-02   1.61637e-02   2.22760e+02   2.25400e+02
           978   9.78000e-02   1.61732e-02   2.22961e+02   2.25600e+02
           979   9.79000e-02   1.61819e-02   2.23158e+02   2.25800e+02
           980   9.80000e-02   1.61888e-02   2.23359e+02   2.26000e+02
           981   9.81000e-02   1.61937e-02   2.23560e+02   2.26200e+02
           982   9.82000e-02   1.61977e-02   2.23761e+02   2.26400e+02
           983   9.83000e-02   1.62002e-02   2.23960e+02   2.26600e+02
           984   9.84000e-02   1.62028e-02   2.24162e+02   2.26800e+02
           985   9.85000e-02   1.62057e-02   2.24357e+02   2.27000e+02
           986   9.86000e-02   1.62091e-02   2.24558e+02   2.27200e+02
           987   9.87000e-02   1.62119e-02   2.24759e+02   2.27400e+02
           988   9.88000e-02   1.62138e-02   2.24960e+02   2.27600e+02
           989   9.89000e-02   1.62149e-02   2.25160e+02   2.27800e+02
           990   9.90000e-02   1.62164e-02   2.25359e+02   2.28000e+02
           991   9.91000e-02   1.62173e-02   2.25559e+02   2.28200e+02
           992   9.92000e-02   1.62172e-02   2.25758e+02   2.28400e+02
           993   9.93000e-02   1.62157e-02   2.25957e+02   2.28600e+02
           994   9.94000e-02   1.62130e-02   2.26157e+02   2.28800e+02
           995   9.95000e-02   1.62086e-02   2.26358e+02   2.29000e+02
           996   9.96000e-02   1.62032e-02   2.26560e+02   2.29200e+02
           997   9.97000e-02   1.61978e-02   2.26760e+02   2.29400e+02
           998   9.98000e-02   1.61911e-02   2.26962e+02   2.29600e+02
           999   9.99000e-02   1.61841e-02   2.27160e+02   2.29800e+02
          1000   1.00000e-01   1.61781e-02   2.27359e+02   2.30000e+02
          1001   1.00100e-01   1.61733e-02   2.27558e+02   2.30200e+02
          1002   1.00200e-01   1.61687e-02   2.27759e+02   2.30400e+02
          1003   1.00300e-01   1.61640e-02   2.27959e+02   2.30600e+02
          1004   1.00400e-01   1.61600e-02   2.28158e+02   2.30800e+02
          1005   1.00500e-01   1.61562e-02   2.28359e+02   2.31000e+02
          1006   1.00600e-01   1.61537e-02   2.28559e+02   2.31200e+02
          1007   1.00700e-01   1.61530e-02   2.28761e+02   2.31400e+02
          1008   1.00800e-01   1.61525e-02   2.28957e+02   2.31600e+02
          1009   1.00900e-01   1.61516e-02   2.29158e+02   2.31800e+02
          1010   1.01000e-01   1.61516e-02   2.29360e+02   2.32000e+02
          1011   1.01100e-01   1.61522e-02   2.29559e+02   2.32200e+02
          1012   1.01200e-01   1.61534e-02   2.29761e+02   2.32400e+02
          1013   1.01300e-01   1.61555e-02   2.29959e+02   2.32600e+02
          1014   1.01400e-01   1.61591e-02   2.30159e+02   2.32800e+02
          1015   1.01500e-01   1.61633e-02   2.30361e+02   2.33000e+02
          1016   1.01600e-01   1.61685e-02   2.30558e+02   2.33200e+02
          1017   1.01700e-01   1.61746e-02   2.30761e+02   2.33400e+02
          1018   1.01800e-01   1.61827e-02   2.30959e+02   2.33600e+02
          1019   1.01900e-01   1.61931e-02   2.31156e+02   2.33800e+02
          1020   1.02000e-01   1.62055e-02   2.31358e+02   2.34000e+02
          1021   1.02100e-01   1.62201e-02   2.31560e+02   2.34200e+02
          1022   1.02200e-01   1.62344e-02   2.31759e+02   2.34400e+02
          1023   1.02300e-01   1.62480e-02   2.31961e+02   2.34600e+02
          1024   1.02400e-01   1.62589e-02   2.32160e+02   2.34800e+02
          1025   1.02500e-01   1.62682e-02   2.32358e+02   2.35000e+02
          1026   1.02600e-01   1.62758e-02   2.32560e+02   2.35200e+02
          1027   1.02700e-01   1.62810e-02   2.32759e+02   2.35400e+02
          1028   1.02800e-01   1.62854e-02   2.32960e+02   2.35600e+02
          1029   1.02900e-01   1.62889e-02   2.33162e+02   2.35800e+02
          1030   1.03000e-01   1.62920e-02   2.33361e+02   2.36000e+02
          1031   1.03100e-01   1.62938e-02   2.33561e+02   2.36200e+02
          1032   1.03200e-01   1.62953e-02   2.33756e+02   2.36400e+02
          1033   1.03300e-01   1.62948e-02   2.33960e+02   2.36600e+02
          1034   1.03400e-01   1.62929e-02   2.34162e+02   2.36800e+02
          1035   1.03500e-01   1.62888e-02   2.34360e+02   2.37000e+02
          1036   1.03600e-01   1.62830e-02   2.34563e+02   2.37200e+02
          1037   1.03700e-01   1.62762e-02   2.34757e+02   2.37400e+02
          1038   1.03800e-01   1.62696e-02   2.34960e+02   2.37600e+02
          1039   1.03900e-01   1.62625e-02   2.35161e+02   2.37800e+02
          1040   1.04000e-01   1.62546e-02   2.35360e+02   2.38000e+02
          1041   1.04100e-01   1.62470e-02   2.35559e+02   2.38200e+02
          1042   1.04200e-01   1.62388e-02   2.35760e+02   2.38400e+02
          1043   1.04300e-01   1.62311e-02   2.35960e+02   2.38600e+02
          1044   1.04400e-01   1.62238e-02   2.36163e+02   2.38800e+02
          1045   1.04500e-01   1.62180e-02   2.36361e+02   2.39000e+02
          1046   1.04600e-01   1.62133e-02   2.36558e+02   2.39200e+02
          1047   1.04700e-01   1.62093e-02   2.36761e+02   2.39400e+02
          1048   1.04800e-01   1.62060e-02   2.36961e+02   2.39600e+02
          1049   1.04900e-01   1.62030e-02   2.37160e+02   2.39800e+02
          1050   1.05000e-01   1.62002e-02   2.37361e+02   2.40000e+02
          1051   1.05100e-01   1.61989e-02   2.37564e+02   2.40200e+02
          1052   1.05200e-01   1.61987e-02   2.37762e+02   2.40400e+02
          1053   1.05300e-01   1.62000e-02   2.37962e+02   2.40600e+02
          1054   1.05400e-01   1.62015e-02   2.38159e+02   2.40800e+02
          1055   1.05500e-01   1.62021e-02   2.38359e+02   2.41000e+02
          1056   1.05600e-01   1.62016e-02   2.38558e+02   2.41200e+02
          1057   1.05700e-01   1.61996e-02   2.38763e+02   2.41400e+02
          1058   1.05800e-01   1.61973e-02   2.38963e+02   2.41600e+02
          1059   1.05900e-01   1.61937e-02   2.39157e+02   2.41800e+02
          1060   1.06000e-01   1.61890e-02   2.39361e+02   2.42000e+02
          1061   1.06100e-01   1.61832e-02   2.39561e+02   2.42200e+02
          1062   1.06200e-01   1.61760e-02   2.39761e+02   2.42400e+02
          1063   1.06300e-01   1.61679e-02   2.39960e+02   2.42600e+02
          1064   1.06400e-01   1.61587e-02   2.40163e+02   2.42800e+02
          1065   1.06500e-01   1.61496e-02   2.40362e+02   2.43000e+02
          1066   1.06600e-01   1.61407e-02   2.40561e+02   2.43200e+02
          1067   1.06700e-01   1.61329e-02   2.40762e+02   2.43400e+02
          1068   1.06800e-01   1.61257e-02   2.40961e+02   2.43600e+02
          1069   1.06900e-01   1.61194e-02   2.41164e+02   2.43800e+02
          1070   1.07000e-01   1.61139e-02   2.41363e+02   2.44000e+02
          1071   1.07100e-01   1.61108e-02   2.41559e+02   2.44200e+02
          1072   1.07200e-01   1.61106e-02   2.41758e+02   2.44400e+02
          1073   1.07300e-01   1.61133e-02   2.41964e+02   2.44600e+02
          1074   1.07400e-01   1.61193e-02   2.42163e+02   2.44800e+02
          1075   1.07500e-01   1.61279e-02   2.42364e+02   2.45000e+02
          1076   1.07600e-01   1.61384e-02   2.42563e+02   2.45200e+02
          1077   1.07700e-01   1.61492e-02   2.42761e+02   2.45400e+02
          1078   1.07800e-01   1.61595e-02   2.42960e+02   2.45600e+02
          1079   1.07900e-01   1.61690e-02   2.43160e+02   2.45800e+02
          1080   1.08000e-01   1.61773e-02   2.43364e+02   2.46000e+02
          1081   1.08100e-01   1.61845e-02   2.43563e+02   2.46200e+02
          1082   1.08200e-01   1.61906e-02   2.43765e+02   2.46400e+02
          1083   1.08300e-01   1.61947e-02   2.43962e+02   2.46600e+02
          1084   1.08400e-01   1.61967e-02   2.44164e+02   2.46800e+02
          1085   1.08500e-01   1.61961e-02   2.44363e+02   2.47000e+02
          1086   1.08600e-01   1.61941e-02   2.44560e+02   2.47200e+02
          1087   1.08700e-01   1.61918e-02   2.44763e+02   2.47400e+02
          1088   1.08800e-01   1.61901e-02   2.44961e+02   2.47600e+02
          1089   1.08900e-01   1.61892e-02   2.45163e+02   2.47800e+02
          1090   1.09000e-01   1.61890e-02   2.45364e+02   2.48000e+02
          1091   1.09100e-01   1.61890e-02   2.45562e+02   2.48200e+02
          1092   1.09200e-01   1.61891e-02   2.45762e+02   2.48400e+02
          1093   1.09300e-01   1.61901e-02   2.45960e+02   2.48600e+02
          1094   1.09400e-01   1.61915e-02   2.46163e+02   2.48800e+02
          1095   1.09500e-01   1.61920e-02   2.46362e+02   2.49000e+02
          1096   1.09600e-01   1.61921e-02   2.46562e+02   2.49200e+02
          1097   1.09700e-01   1.61920e-02   2.46765e+02   2.49400e+02
          1098   1.09800e-01   1.61912e-02   2.46961e+02   2.49600e+02
          1099   1.09900e-01   1.61905e-02   2.47164e+02   2.49800e+02
          1100   1.10000e-01   1.61903e-02   2.47362e+02   2.50000e+02
          1101   1.10100e-01   1.61908e-02   2.47565e+02   2.50200e+02
          1102   1.10200e-01   1.61923e-02   2.47765e+02   2.50400e+02
          1103   1.10300e-01   1.61944e-02   2.47964e+02   2.50600e+02
          1104   1.10400e-01   1.61976e-02   2.48165e+02   2.50800e+02
          1105   1.10500e-01   1.62015e-02   2.48364e+02   2.51000e+02
          1106   1.10600e-01   1.62059e-02   2.48563e+02   2.51200e+02
          1107   1.10700e-01   1.62106e-02   2.48767e+02   2.51400e+02
          1108   1.10800e-01   1.62155e-02   2.48964e+02   2.51600e+02
          1109   1.10900e-01   1.62211e-02   2.49163e+02   2.51800e+02
          1110   1.11000e-01   1.62283e-02   2.49363e+02   2.52000e+02
          1111   1.11100e-01   1.62361e-02   2.49565e+02   2.52200e+02
          1112   1.11200e-01   1.62439e-02   2.49764e+02   2.52400e+02
          1113   1.11300e-01   1.62514e-02   2.49964e+02   2.52600e+02
          1114   1.11400e-01   1.62589e-02   2.50163e+02   2.52800e+02
          1115   1.11500e-01   1.62650e-02   2.50366e+02   2.53000e+02
          1116   1.11600e-01   1.62691e-02   2.50563e+02   2.53200e+02
          1117   1.11700e-01   1.62711e-02   2.50764e+02   2.53400e+02
          1118   1.11800e-01   1.62709e-02   2.50962e+02   2.53600e+02
          1119   1.11900e-01   1.62696e-02   2.51163e+02   2.53800e+02
          1120   1.12000e-01   1.62683e-02   2.51364e+02   2.54000e+02
          1121   1.12100e-01   1.62670e-02   2.51567e+02   2.54200e+02
          1122   1.12200e-01   1.62663e-02   2.51764e+02   2.54400e+02
          1123   1.12300e-01   1.62674e-02   2.51961e+02   2.54600e+02
          1124   1.12400e-01   1.62711e-02   2.52166e+02   2.54800e+02
          1125   1.12500e-01   1.62768e-02   2.52363e+02   2.55000e+02
          1126   1.12600e-01   1.62838e-02   2.52563e+02   2.55200e+02
          1127   1.12700e-01   1.62927e-02   2.52761e+02   2.55400e+02
          1128   1.12800e-01   1.63017e-02   2.52963e+02   2.55600e+02
          1129   1.12900e-01   1.63127e-02   2.53162e+02   2.55800e+02
          1130   1.13000e-01   1.63246e-02   2.53364e+02   2.56000e+02
          1131   1.13100e-01   1.63372e-02   2.53560e+02   2.56200e+02
          1132   1.13200e-01   1.63509e-02   2.53762e+02   2.56400e+02
          1133   1.13300e-01   1.63649e-02   2.53961e+02   2.56600e+02
          1134   1.13400e-01   1.63771e-02   2.54161e+02   2.56800e+02
          1135   1.13500e-01   1.63881e-02   2.54363e+02   2.57000e+02
          1136   1.13600e-01   1.63968e-02   2.54564e+02   2.57200e+02
          1137   1.13700e-01   1.64030e-02   2.54765e+02   2.57400e+02
          1138   1.13800e-01   1.64065e-02   2.54961e+02   2.57600e+02
          1139   1.13900e-01   1.64077e-02   2.55161e+02   2.57800e+02
          1140   1.14000e-01   1.64067e-02   2.55361e+02   2.58000e+02
          1141   1.14100e-01   1.64043e-02   2.55561e+02   2.58200e+02
          1142   1.14200e-01   1.64016e-02   2.55761e+02   2.58400e+02
          1143   1.14300e-01   1.63986e-02   2.55964e+02   2.58600e+02
          1144   1.14400e-01   1.63953e-02   2.56163e+02   2.58800e+02
          1145   1.14500e-01   1.63919e-02   2.56364e+02   2.59000e+02
          1146   1.14600e-01   1.63885e-02   2.56561e+02   2.59200e+02
          1147   1.14700e-01   1.63873e-02   2.56762e+02   2.59400e+02
          1148   1.14800e-01   1.63887e-02   2.56959e+02   2.59600e+02
          1149   1.14900e-01   1.63917e-02   2.57161e+02   2.59800e+02
          1150   1.15000e-01   1.63963e-02   2.57361e+02   2.60000e+02
          1151   1.15100e-01   1.64024e-02   2.57561e+02   2.60200e+02
          1152   1.15200e-01   1.64094e-02   2.57758e+02   2.60400e+02
          1153   1.15300e-01   1.64179e-02   2.57957e+02   2.60600e+02
          1154   1.15400e-01   1.64273e-02   2.58157e+02   2.60800e+02
          1155   1.15500e-01   1.64381e-02   2.58359e+02   2.61000e+02
          1156   1.15600e-01   1.64507e-02   2.58558e+02   2.61200e+02
          1157   1.15700e-01   1.64633e-02   2.58760e+02   2.61400e+02
          1158   1.15800e-01   1.64760e-02   2.58957e+02   2.61600e+02
          1159   1.15900e-01   1.64876e-02   2.59158e+02   2.61800e+02
          1160   1.16000e-01   1.64979e-02   2.59356e+02   2.62000e+02
          1161   1.16100e-01   1.65068e-02   2.59555e+02   2.62200e+02
          1162   1.16200e-01   1.65148e-02   2.59755e+02   2.62400e+02
          1163   1.16300e-01   1.65217e-02   2.59958e+02   2.62600e+02
          1164   1.16400e-01   1.65281e-02   2.60155e+02   2.62800e+02
          1165   1.16500e-01   1.65344e-02   2.60356e+02   2.63000e+02
          1166   1.16600e-01   1.65399e-02   2.60557e+02   2.63200e+02
          1167   1.16700e-01   1.65447e-02   2.60754e+02   2.63400e+02
          1168   1.16800e-01   1.65494e-02   2.60954e+02   2.63600e+02
          1169   1.16900e-01   1.65545e-02   2.61154e+02   2.63800e+02
          1170   1.17000e-01   1.65591e-02   2.61352e+02   2.64000e+02
          1171   1.17100e-01   1.65636e-02   2.61554e+02   2.64200e+02
          1172   1.17200e-01   1.65677e-02   2.61752e+02   2.64400e+02
          1173   1.17300e-01   1.65702e-02   2.61955e+02   2.64600e+02
          1174   1.17400e-01   1.65712e-02   2.62152e+02   2.64800e+02
          1175   1.17500e-01   1.65683e-02   2.62354e+02   2.65000e+02
          1176   1.17600e-01   1.65620e-02   2.62549e+02   2.65200e+02
          1177   1.17700e-01   1.65546e-02   2.62751e+02   2.65400e+02
          1178   1.17800e-01   1.65461e-02   2.62953e+02   2.65600e+02
          1179   1.17900e-01   1.65372e-02   2.63152e+02   2.65800e+02
          1180   1.18000e-01   1.65283e-02   2.63354e+02   2.66000e+02
          1181   1.18100e-01   1.65194e-02   2.63554e+02   2.66200e+02
          1182   1.18200e-01   1.65095e-02   2.63750e+02   2.66400e+02
          1183   1.18300e-01   1.64994e-02   2.63948e+02   2.66600e+02
          1184   1.18400e-01   1.64888e-02   2.64149e+02   2.66800e+02
          1185   1.18500e-01   1.64785e-02   2.64349e+02   2.67000e+02
          1186   1.18600e-01   1.64683e-02   2.64550e+02   2.67200e+02
          1187   1.18700e-01   1.64593e-02   2.64749e+02   2.67400e+02
          1188   1.18800e-01   1.64518e-02   2.64951e+02   2.67600e+02
          1189   1.18900e-01   1.64455e-02   2.65149e+02   2.67800e+02
          1190   1.19000e-01   1.64391e-02   2.65349e+02   2.68000e+02
          1191   1.19100e-01   1.64338e-02   2.65547e+02   2.68200e+02
          1192   1.19200e-01   1.64290e-02   2.65747e+02   2.68400e+02
          1193   1.19300e-01   1.64259e-02   2.65946e+02   2.68600e+02
          1194   1.19400e-01   1.64246e-02   2.66147e+02   2.68800e+02
          1195   1.19500e-01   1.64248e-02   2.66349e+02   2.69000e+02
          1196   1.19600e-01   1.64253e-02   2.66546e+02   2.69200e+02
          1197   1.19700e-01   1.64255e-02   2.66743e+02   2.69400e+02
          1198   1.19800e-01   1.64270e-02   2.66946e+02   2.69600e+02
          1199   1.19900e-01   1.64296e-02   2.67146e+02   2.69800e+02
          1200   1.20000e-01   1.64330e-02   2.67345e+02   2.70000e+02
          1201   1.20100e-01   1.64378e-02   2.67544e+02   2.70200e+02
          1202   1.20200e-01   1.64449e-02   2.67744e+02   2.70400e+02
          1203   1.20300e-01   1.64544e-02   2.67945e+02   2.70600e+02
          1204   1.20400e-01   1.64649e-02   2.68143e+02   2.70800e+02
          1205   1.20500e-01   1.64766e-02   2.68342e+02   2.71000e+02
          1206   1.20600e-01   1.64883e-02   2.68542e+02   2.71200e+02
          1207   1.20700e-01   1.64983e-02   2.68741e+02   2.71400e+02
          1208   1.20800e-01   1.65084e-02   2.68940e+02   2.71600e+02
          1209   1.20900e-01   1.65186e-02   2.69144e+02   2.71800e+02
          1210   1.21000e-01   1.65290e-02   2.69345e+02   2.72000e+02
          1211   1.21100e-01   1.65397e-02   2.69542e+02   2.72200e+02
          1212   1.21200e-01   1.65497e-02   2.69740e+02   2.72400e+02
          1213   1.21300e-01   1.65584e-02   2.69940e+02   2.72600e+02
          1214   1.21400e-01   1.65657e-02   2.70141e+02   2.72800e+02
          1215   1.21500e-01   1.65724e-02   2.70340e+02   2.73000e+02
          1216   1.21600e-01   1.65776e-02   2.70539e+02   2.73200e+02
          1217   1.21700e-01   1.65813e-02   2.70738e+02   2.73400e+02
          1218   1.21800e-01   1.65826e-02   2.70940e+02   2.73600e+02
          1219   1.21900e-01   1.65820e-02   2.71139e+02   2.73800e+02
          1220   1.22000e-01   1.65795e-02   2.71336e+02   2.74000e+02
          1221   1.22100e-01   1.65758e-02   2.71537e+02   2.74200e+02
          1222   1.22200e-01   1.65721e-02   2.71736e+02   2.74400e+02
          1223   1.22300e-01   1.65686e-02   2.71937e+02   2.74600e+02
          1224   1.22400e-01   1.65660e-02   2.72137e+02   2.74800e+02
          1225   1.22500e-01   1.65636e-02   2.72335e+02   2.75000e+02
          1226   1.22600e-01   1.65619e-02   2.72536e+02   2.75200e+02
          1227   1.22700e-01   1.65612e-02   2.72739e+02   2.75400e+02
          1228   1.22800e-01   1.65609e-02   2.72934e+02   2.75600e+02
          1229   1.22900e-01   1.65613e-02   2.73134e+02   2.75800e+02
          1230   1.23000e-01   1.65619e-02   2.73334e+02   2.76000e+02
          1231   1.23100e-01   1.65626e-02   2.73537e+02   2.76200e+02
          1232   1.23200e-01   1.65623e-02   2.73735e+02   2.76400e+02
          1233   1.23300e-01   1.65613e-02   2.73935e+02   2.76600e+02
          1234   1.23400e-01   1.65602e-02   2.74135e+02   2.76800e+02
          1235   1.23500e-01   1.65602e-02   2.74331e+02   2.77000e+02
          1236   1.23600e-01   1.65613e-02   2.74530e+02   2.77200e+02
          1237   1.23700e-01   1.65637e-02   2.74733e+02   2.77400e+02
          1238   1.23800e-01   1.65658e-02   2.74933e+02   2.77600e+02
          1239   1.23900e-01   1.65677e-02   2.75132e+02   2.77800e+02
          1240   1.24000e-01   1.65697e-02   2.75330e+02   2.78000e+02
          1241   1.24100e-01   1.65708e-02   2.75532e+02   2.78200e+02
          1242   1.24200e-01   1.65717e-02   2.75731e+02   2.78400e+02
          1243   1.24300e-01   1.65728e-02   2.75925e+02   2.78600e+02
          1244   1.24400e-01   1.65744e-02   2.76127e+02   2.78800e+02
          1245   1.24500e-01   1.65756e-02   2.76328e+02   2.79000e+02
          1246   1.24600e-01   1.65775e-02   2.76529e+02   2.79200e+02
          1247   1.24700e-01   1.65794e-02   2.76729e+02   2.79400e+02
          1248   1.24800e-01   1.65802e-02   2.76930e+02   2.79600e+02
          1249   1.24900e-01   1.65811e-02   2.77127e+02   2.79800e+02
          1250   1.25000e-01   1.65830e-02   2.77327e+02   2.80000e+02
          1251   1.25100e-01   1.65848e-02   2.77527e+02   2.80200e+02
          1252   1.25200e-01   1.65871e-02   2.77723e+02   2.80400e+02
          1253   1.25300e-01   1.65897e-02   2.77926e+02   2.80600e+02
          1254   1.25400e-01   1.65926e-02   2.78125e+02   2.80800e+02
          1255   1.25500e-01   1.65964e-02   2.78326e+02   2.81000e+02
          1256   1.25600e-01   1.66015e-02   2.78523e+02   2.81200e+02
          1257   1.25700e-01   1.66090e-02   2.78725e+02   2.81400e+02
          1258   1.25800e-01   1.66171e-02   2.78923e+02   2.81600e+02
          1259   1.25900e-01   1.66264e-02   2.79121e+02   2.81800e+02
          1260   1.26000e-01   1.66368e-02   2.79321e+02   2.82000e+02
          1261   1.26100e-01   1.66463e-02   2.79524e+02   2.82200e+02
          1262   1.26200e-01   1.66562e-02   2.79721e+02   2.82400e+02
          1263   1.26300e-01   1.66656e-02   2.79923e+02   2.82600e+02
          1264   1.26400e-01   1.66749e-02   2.80122e+02   2.82800e+02
          1265   1.26500e-01   1.66838e-02   2.80319e+02   2.83000e+02
          1266   1.26600e-01   1.66938e-02   2.80522e+02   2.83200e+02
          1267   1.26700e-01   1.67045e-02   2.80720e+02   2.83400e+02
          1268   1.26800e-01   1.67166e-02   2.80920e+02   2.83600e+02
          1269   1.26900e-01   1.67293e-02   2.81119e+02   2.83800e+02
          1270   1.27000e-01   1.67417e-02   2.81320e+02   2.84000e+02
          1271   1.27100e-01   1.67522e-02   2.81519e+02   2.84200e+02
          1272   1.27200e-01   1.67608e-02   2.81720e+02   2.84400e+02
          1273   1.27300e-01   1.67677e-02   2.81918e+02   2.84600e+02
          1274   1.27400e-01   1.67728e-02   2.82119e+02   2.84800e+02
          1275   1.27500e-01   1.67769e-02   2.82319e+02   2.85000e+02
          1276   1.27600e-01   1.67794e-02   2.82520e+02   2.85200e+02
          1277   1.27700e-01   1.67816e-02   2.82719e+02   2.85400e+02
          1278   1.27800e-01   1.67844e-02   2.82917e+02   2.85600e+02
          1279   1.27900e-01   1.67862e-02   2.83117e+02   2.85800e+02
          1280   1.28000e-01   1.67881e-02   2.83317e+02   2.86000e+02
          1281   1.28100e-01   1.67899e-02   2.83513e+02   2.86200e+02
          1282   1.28200e-01   1.67914e-02   2.83714e+02   2.86400e+02
          1283   1.28300e-01   1.67934e-02   2.83916e+02   2.86600e+02
          1284   1.28400e-01   1.67959e-02   2.84119e+02   2.86800e+02
          1285   1.28500e-01   1.67996e-02   2.84315e+02   2.87000e+02
          1286   1.28600e-01   1.68055e-02   2.84514e+02   2.87200e+02
          1287   1.28700e-01   1.68133e-02   2.84715e+02   2.87400e+02
          1288   1.28800e-01   1.68231e-02   2.84913e+02   2.87600e+02
          1289   1.28900e-01   1.68334e-02   2.85113e+02   2.87800e+02
          1290   1.29000e-01   1.68438e-02   2.85312e+02   2.88000e+02
          1291   1.29100e-01   1.68548e-02   2.85513e+02   2.88200e+02
          1292   1.29200e-01   1.68664e-02   2.85713e+02   2.88400e+02
          1293   1.29300e-01   1.68783e-02   2.85912e+02   2.88600e+02
          1294   1.29400e-01   1.68914e-02   2.86112e+02   2.88800e+02
          1295   1.29500e-01   1.69054e-02   2.86312e+02   2.89000e+02
          1296   1.29600e-01   1.69200e-02   2.86510e+02   2.89200e+02
          1297   1.29700e-01   1.69340e-02   2.86710e+02   2.89400e+02
          1298   1.29800e-01   1.69472e-02   2.86909e+02   2.89600e+02
          1299   1.29900e-01   1.69599e-02   2.87113e+02   2.89800e+02
          1300   1.30000e-01   1.69725e-02   2.87310e+02   2.90000e+02
          1301   1.30100e-01   1.69858e-02   2.87509e+02   2.90200e+02
          1302   1.30200e-01   1.70008e-02   2.87707e+02   2.90400e+02
          1303   1.30300e-01   1.70177e-02   2.87908e+02   2.90600e+02
          1304   1.30400e-01   1.70364e-02   2.88106e+02   2.90800e+02
          1305   1.30500e-01   1.70566e-02   2.88306e+02   2.91000e+02
          1306   1.30600e-01   1.70778e-02   2.88508e+02   2.91200e+02
          1307   1.30700e-01   1.71000e-02   2.88708e+02   2.91400e+02
          1308   1.30800e-01   1.71227e-02   2.88906e+02   2.91600e+02
          1309   1.30900e-01   1.71468e-02   2.89104e+02   2.91800e+02
          1310   1.31000e-01   1.71711e-02   2.89303e+02   2.92000e+02
          1311   1.31100e-01   1.71954e-02   2.89503e+02   2.92200e+02
          1312   1.31200e-01   1.72184e-02   2.89704e+02   2.92400e+02
          1313   1.31300e-01   1.72392e-02   2.89905e+02   2.92600e+02
          1314   1.31400e-01   1.72577e-02   2.90104e+02   2.92800e+02
          1315   1.31500e-01   1.72746e-02   2.90300e+02   2.93000e+02
          1316   1.31600e-01   1.72902e-02   2.90502e+02   2.93200e+02
          1317   1.31700e-01   1.73054e-02   2.90701e+02   2.93400e+02
          1318   1.31800e-01   1.73214e-02   2.90900e+02   2.93600e+02
          1319   1.31900e-01   1.73366e-02   2.91102e+02   2.93800e+02
          1320   1.32000e-01   1.73504e-02   2.91298e+02   2.94000e+02
          1321   1.32100e-01   1.73629e-02   2.91501e+02   2.94200e+02
          1322   1.32200e-01   1.73747e-02   2.91700e+02   2.94400e+02
          1323   1.32300e-01   1.73861e-02   2.91899e+02   2.94600e+02
          1324   1.32400e-01   1.73961e-02   2.92099e+02   2.94800e+02
          1325   1.32500e-01   1.74055e-02   2.92300e+02   2.95000e+02
          1326   1.32600e-01   1.74144e-02   2.92499e+02   2.95200e+02
          1327   1.32700e-01   1.74227e-02   2.92698e+02   2.95400e+02
          1328   1.32800e-01   1.74320e-02   2.92898e+02   2.95600e+02
          1329   1.32900e-01   1.74405e-02   2.93099e+02   2.95800e+02
          1330   1.33000e-01   1.74476e-02   2.93297e+02   2.96000e+02
          1331   1.33100e-01   1.74536e-02   2.93496e+02   2.96200e+02
          1332   1.33200e-01   1.74588e-02   2.93695e+02   2.96400e+02
          1333   1.33300e-01   1.74636e-02   2.93898e+02   2.96600e+02
          1334   1.33400e-01   1.74686e-02   2.94096e+02   2.96800e+02
          1335   1.33500e-01   1.74733e-02   2.94295e+02   2.97000e+02
          1336   1.33600e-01   1.74799e-02   2.94497e+02   2.97200e+02
          1337   1.33700e-01   1.74886e-02   2.94694e+02   2.97400e+02
          1338   1.33800e-01   1.74986e-02   2.94892e+02   2.97600e+02
          1339   1.33900e-01   1.75102e-02   2.95093e+02   2.97800e+02
          1340   1.34000e-01   1.75232e-02   2.95293e+02   2.98000e+02
          1341   1.34100e-01   1.75378e-02   2.95493e+02   2.98200e+02
          1342   1.34200e-01   1.75528e-02   2.95694e+02   2.98400e+02
          1343   1.34300e-01   1.75686e-02   2.95896e+02   2.98600e+02
          1344   1.34400e-01   1.75845e-02   2.96093e+02   2.98800e+02
          1345   1.34500e-01   1.76010e-02   2.96290e+02   2.99000e+02
          1346   1.34600e-01   1.76179e-02   2.96490e+02   2.99200e+02
          1347   1.34700e-01   1.76350e-02   2.96690e+02   2.99400e+02
          1348   1.34800e-01   1.76515e-02   2.96890e+02   2.99600e+02
          1349   1.34900e-01   1.76675e-02   2.97089e+02   2.99800e+02
          1350   1.35000e-01   1.76830e-02   2.97290e+02   3.00000e+02
          1351   1.35100e-01   1.76976e-02   2.97487e+02   3.00200e+02
          1352   1.35200e-01   1.77111e-02   2.97688e+02   3.00400e+02
          1353   1.35300e-01   1.77237e-02   2.97887e+02   3.00600e+02
          1354   1.35400e-01   1.77356e-02   2.98087e+02   3.00800e+02
          1355   1.35500e-01   1.77473e-02   2.98289e+02   3.01000e+02
          1356   1.35600e-01   1.77589e-02   2.98490e+02   3.01200e+02
          1357   1.35700e-01   1.77709e-02   2.98689e+02   3.01400e+02
          1358   1.35800e-01   1.77823e-02   2.98892e+02   3.01600e+02
          1359   1.35900e-01   1.77931e-02   2.99089e+02   3.01800e+02
          1360   1.36000e-01   1.78028e-02   2.99287e+02   3.02000e+02
          1361   1.36100e-01   1.78117e-02   2.99485e+02   3.02200e+02
          1362   1.36200e-01   1.78202e-02   2.99686e+02   3.02400e+02
          1363   1.36300e-01   1.78278e-02   2.99887e+02   3.02600e+02
          1364   1.36400e-01   1.78350e-02   3.00087e+02   3.02800e+02
          1365   1.36500e-01   1.78416e-02   3.00288e+02   3.03000e+02
          1366   1.36600e-01   1.78477e-02   3.00484e+02   3.03200e+02
          1367   1.36700e-01   1.78538e-02   3.00685e+02   3.03400e+02
          1368   1.36800e-01   1.78592e-02   3.00880e+02   3.03600e+02
          1369   1.36900e-01   1.78643e-02   3.01084e+02   3.03800e+02
          1370   1.37000e-01   1.78696e-02   3.01281e+02   3.04000e+02
          1371   1.37100e-01   1.78745e-02   3.01484e+02   3.04200e+02
          1372   1.37200e-01   1.78798e-02   3.01686e+02   3.04400e+02
          1373   1.37300e-01   1.78859e-02   3.01882e+02   3.04600e+02
          1374   1.37400e-01   1.78914e-02   3.02081e+02   3.04800e+02
          1375   1.37500e-01   1.78976e-02   3.02282e+02   3.05000e+02
          1376   1.37600e-01   1.79038e-02   3.02478e+02   3.05200e+02
          1377   1.37700e-01   1.79095e-02   3.02683e+02   3.05400e+02
          1378   1.37800e-01   1.79138e-02   3.02880e+02   3.05600e+02
          1379   1.37900e-01   1.79169e-02   3.03081e+02   3.05800e+02
          1380   1.38000e-01   1.79197e-02   3.03279e+02   3.06000e+02
          1381   1.38100e-01   1.79233e-02   3.03480e+02   3.06200e+02
          1382   1.38200e-01   1.79296e-02   3.03679e+02   3.06400e+02
          1383   1.38300e-01   1.79391e-02   3.03877e+02   3.06600e+02
          1384   1.38400e-01   1.79520e-02   3.04077e+02   3.06800e+02
          1385   1.38500e-01   1.79662e-02   3.04277e+02   3.07000e+02
          1386   1.38600e-01   1.79813e-02   3.04479e+02   3.07200e+02
          1387   1.38700e-01   1.79969e-02   3.04678e+02   3.07400e+02
          1388   1.38800e-01   1.80128e-02   3.04879e+02   3.07600e+02
          1389   1.38900e-01   1.80290e-02   3.05078e+02   3.07800e+02
          1390   1.39000e-01   1.80462e-02   3.05277e+02   3.08000e+02
          1391   1.39100e-01   1.80633e-02   3.05477e+02   3.08200e+02
          1392   1.39200e-01   1.80808e-02   3.05674e+02   3.08400e+02
          1393   1.39300e-01   1.80974e-02   3.05876e+02   3.08600e+02
          1394   1.39400e-01   1.81141e-02   3.06076e+02   3.08800e+02
          1395   1.39500e-01   1.81313e-02   3.06275e+02   3.09000e+02
          1396   1.39600e-01   1.81504e-02   3.06472e+02   3.09200e+02
          1397   1.39700e-01   1.81702e-02   3.06675e+02   3.09400e+02
          1398   1.39800e-01   1.81893e-02   3.06874e+02   3.09600e+02
          1399   1.39900e-01   1.82068e-02   3.07074e+02   3.09800e+02
          1400   1.40000e-01   1.82218e-02   3.07273e+02   3.10000e+02
          1401   1.40100e-01   1.82334e-02   3.07475e+02   3.10200e+02
          1402   1.40200e-01   1.82419e-02   3.07673e+02   3.10400e+02
          1403   1.40300e-01   1.82486e-02   3.07872e+02   3.10600e+02
          1404   1.40400e-01   1.82548e-02   3.08071e+02   3.10800e+02
          1405   1.40500e-01   1.82608e-02   3.08269e+02   3.11000e+02
          1406   1.40600e-01   1.82659e-02   3.08469e+02   3.11200e+02
          1407   1.40700e-01   1.82714e-02   3.08670e+02   3.11400e+02
          1408   1.40800e-01   1.82762e-02   3.08874e+02   3.11600e+02
          1409   1.40900e-01   1.82806e-02   3.09072e+02   3.11800e+02
          1410   1.41000e-01   1.82852e-02   3.09271e+02   3.12000e+02
          1411   1.41100e-01   1.82906e-02   3.09470e+02   3.12200e+02
          1412   1.41200e-01   1.82978e-02   3.09667e+02   3.12400e+02
          1413   1.41300e-01   1.83063e-02   3.09867e+02   3.12600e+02
          1414   1.41400e-01   1.83147e-02   3.10067e+02   3.12800e+02
          1415   1.41500e-01   1.83222e-02   3.10268e+02   3.13000e+02
          1416   1.41600e-01   1.83287e-02   3.10471e+02   3.13200e+02
          1417   1.41700e-01   1.83341e-02   3.10668e+02   3.13400e+02
          1418   1.41800e-01   1.83387e-02   3.10868e+02   3.13600e+02
          1419   1.41900e-01   1.83443e-02   3.11065e+02   3.13800e+02
          1420   1.42000e-01   1.83505e-02   3.11267e+02   3.14000e+02
          1421   1.42100e-01   1.83567e-02   3.11464e+02   3.14200e+02
          1422   1.42200e-01   1.83626e-02   3.11666e+02   3.14400e+02
          1423   1.42300e-01   1.83669e-02   3.11866e+02   3.14600e+02
          1424   1.42400e-01   1.83711e-02   3.12066e+02   3.14800e+02
          1425   1.42500e-01   1.83756e-02   3.12262e+02   3.15000e+02
          1426   1.42600e-01   1.83799e-02   3.12460e+02   3.15200e+02
          1427   1.42700e-01   1.83842e-02   3.12663e+02   3.15400e+02
          1428   1.42800e-01   1.83869e-02   3.12865e+02   3.15600e+02
          1429   1.42900e-01   1.83883e-02   3.13064e+02   3.15800e+02
          1430   1.43000e-01   1.83876e-02   3.13266e+02   3.16000e+02
          1431   1.43100e-01   1.83857e-02   3.13464e+02   3.16200e+02
          1432   1.43200e-01   1.83833e-02   3.13662e+02   3.16400e+02
          1433   1.43300e-01   1.83816e-02   3.13861e+02   3.16600e+02
          1434   1.43400e-01   1.83807e-02   3.14061e+02   3.16800e+02
          1435   1.43500e-01   1.83794e-02   3.14259e+02   3.17000e+02
          1436   1.43600e-01   1.83772e-02   3.14460e+02   3.17200e+02
          1437   1.43700e-01   1.83752e-02   3.14661e+02   3.17400e+02
          1438   1.43800e-01   1.83740e-02   3.14859e+02   3.17600e+02
          1439   1.43900e-01   1.83737e-02   3.15060e+02   3.17800e+02
          1440   1.44000e-01   1.83750e-02   3.15259e+02   3.18000e+02
          1441   1.44100e-01   1.83794e-02   3.15459e+02   3.18200e+02
          1442   1.44200e-01   1.83863e-02   3.15658e+02   3.18400e+02
          1443   1.44300e-01   1.83935e-02   3.15862e+02   3.18600e+02
          1444   1.44400e-01   1.84007e-02   3.16059e+02   3.18800e+02
          1445   1.44500e-01   1.84075e-02   3.16261e+02   3.19000e+02
          1446   1.44600e-01   1.84131e-02   3.16459e+02   3.19200e+02
          1447   1.44700e-01   1.84180e-02   3.16656e+02   3.19400e+02
          1448   1.44800e-01   1.84245e-02   3.16857e+02   3.19600e+02
          1449   1.44900e-01   1.84314e-02   3.17057e+02   3.19800e+02
          1450   1.45000e-01   1.84376e-02   3.17258e+02   3.20000e+02
          1451   1.45100e-01   1.84433e-02   3.17456e+02   3.20200e+02
          1452   1.45200e-01   1.84484e-02   3.17659e+02   3.20400e+02
          1453   1.45300e-01   1.84533e-02   3.17859e+02   3.20600e+02
          1454   1.45400e-01   1.84586e-02   3.18057e+02   3.20800e+02
          1455   1.45500e-01   1.84637e-02   3.18255e+02   3.21000e+02
          1456   1.45600e-01   1.84688e-02   3.18453e+02   3.21200e+02
          1457   1.45700e-01   1.84721e-02   3.18653e+02   3.21400e+02
          1458   1.45800e-01   1.84732e-02   3.18853e+02   3.21600e+02
          1459   1.45900e-01   1.84726e-02   3.19057e+02   3.21800e+02
          1460   1.46000e-01   1.84705e-02   3.19253e+02   3.22000e+02
          1461   1.46100e-01   1.84695e-02   3.19453e+02   3.22200e+02
          1462   1.46200e-01   1.84699e-02   3.19652e+02   3.22400e+02
          1463   1.46300e-01   1.84726e-02   3.19850e+02   3.22600e+02
          1464   1.46400e-01   1.84786e-02   3.20051e+02   3.22800e+02
          1465   1.46500e-01   1.84866e-02   3.20251e+02   3.23000e+02
          1466   1.46600e-01   1.84957e-02   3.20453e+02   3.23200e+02
          1467   1.46700e-01   1.85045e-02   3.20653e+02   3.23400e+02
          1468   1.46800e-01   1.85126e-02   3.20852e+02   3.23600e+02
          1469   1.46900e-01   1.85213e-02   3.21052e+02   3.23800e+02
          1470   1.47000e-01   1.85319e-02   3.21251e+02   3.24000e+02
          1471   1.47100e-01   1.85432e-02   3.21450e+02   3.24200e+02
          1472   1.47200e-01   1.85550e-02   3.21649e+02   3.24400e+02
          1473   1.47300e-01   1.85654e-02   3.21850e+02   3.24600e+02
          1474   1.47400e-01   1.85739e-02   3.22051e+02   3.24800e+02
          1475   1.47500e-01   1.85809e-02   3.22251e+02   3.25000e+02
          1476   1.47600e-01   1.85876e-02   3.22449e+02   3.25200e+02
          1477   1.47700e-01   1.85949e-02   3.22648e+02   3.25400e+02
          1478   1.47800e-01   1.86037e-02   3.22848e+02   3.25600e+02
          1479   1.47900e-01   1.86158e-02   3.23050e+02   3.25800e+02
          1480   1.48000e-01   1.86286e-02   3.23249e+02   3.26000e+02
          1481   1.48100e-01   1.86414e-02   3.23450e+02   3.26200e+02
          1482   1.48200e-01   1.86542e-02   3.23650e+02   3.26400e+02
          1483   1.48300e-01   1.86675e-02   3.23846e+02   3.26600e+02
          1484   1.48400e-01   1.86824e-02   3.24046e+02   3.26800e+02
          1485   1.48500e-01   1.86988e-02   3.24247e+02   3.27000e+02
          1486   1.48600e-01   1.87154e-02   3.24449e+02   3.27200e+02
          1487   1.48700e-01   1.87320e-02   3.24646e+02   3.27400e+02
          1488   1.48800e-01   1.87469e-02   3.24844e+02   3.27600e+02
          1489   1.48900e-01   1.87601e-02   3.25046e+02   3.27800e+02
          1490   1.49000e-01   1.87725e-02   3.25244e+02   3.28000e+02
          1491   1.49100e-01   1.87837e-02   3.25443e+02   3.28200e+02
          1492   1.49200e-01   1.87950e-02   3.25644e+02   3.28400e+02
          1493   1.49300e-01   1.88064e-02   3.25842e+02   3.28600e+02
          1494   1.49400e-01   1.88173e-02   3.26044e+02   3.28800e+02
          1495   1.49500e-01   1.88271e-02   3.26242e+02   3.29000e+02
          1496   1.49600e-01   1.88351e-02   3.26443e+02   3.29200e+02
          1497   1.49700e-01   1.88429e-02   3.26646e+02   3.29400e+02
          1498   1.49800e-01   1.88510e-02   3.26844e+02   3.29600e+02
          1499   1.49900e-01   1.88618e-02   3.27043e+02   3.29800e+02
          1500   1.50000e-01   1.88755e-02   3.27241e+02   3.30000e+02
          1501   1.50100e-01   1.88916e-02   3.27440e+02   3.30200e+02
          1502   1.50200e-01   1.89091e-02   3.27642e+02   3.30400e+02
          1503   1.50300e-01   1.89270e-02   3.27841e+02   3.30600e+02
          1504   1.50400e-01   1.89435e-02   3.28040e+02   3.30800e+02
          1505   1.50500e-01   1.89582e-02   3.28239e+02   3.31000e+02
          1506   1.50600e-01   1.89710e-02   3.28437e+02   3.31200e+02
          1507   1.50700e-01   1.89819e-02   3.28636e+02   3.31400e+02
          1508   1.50800e-01   1.89916e-02   3.28837e+02   3.31600e+02
          1509   1.50900e-01   1.89993e-02   3.29038e+02   3.31800e+02
          1510   1.51000e-01   1.90047e-02   3.29240e+02   3.32000e+02
          1511   1.51100e-01   1.90077e-02   3.29437e+02   3.32200e+02
          1512   1.51200e-01   1.90091e-02   3.29634e+02   3.32400e+02
          1513   1.51300e-01   1.90108e-02   3.29836e+02   3.32600e+02
          1514   1.51400e-01   1.90140e-02   3.30034e+02   3.32800e+02
          1515   1.51500e-01   1.90192e-02   3.30238e+02   3.33000e+02
          1516   1.51600e-01   1.90270e-02   3.30439e+02   3.33200e+02
          1517   1.51700e-01   1.90370e-02   3.30635e+02   3.33400e+02
          1518   1.51800e-01   1.90477e-02   3.30836e+02   3.33600e+02
          1519   1.51900e-01   1.90593e-02   3.31034e+02   3.33800e+02
          1520   1.52000e-01   1.90723e-02   3.31233e+02   3.34000e+02
          1521   1.52100e-01   1.90860e-02   3.31432e+02   3.34200e+02
          1522   1.52200e-01   1.91006e-02   3.31635e+02   3.34400e+02
          1523   1.52300e-01   1.91152e-02   3.31835e+02   3.34600e+02
          1524   1.52400e-01   1.91302e-02   3.32035e+02   3.34800e+02
          1525   1.52500e-01   1.91450e-02   3.32233e+02   3.35000e+02
          1526   1.52600e-01   1.91592e-02   3.32433e+02   3.35200e+02
          1527   1.52700e-01   1.91717e-02   3.32633e+02   3.35400e+02
          1528   1.52800e-01   1.91827e-02   3.32830e+02   3.35600e+02
          1529   1.52900e-01   1.91922e-02   3.33029e+02   3.35800e+02
          1530   1.53000e-01   1.92010e-02   3.33232e+02   3.36000e+02
          1531   1.53100e-01   1.92100e-02   3.33434e+02   3.36200e+02
          1532   1.53200e-01   1.92196e-02   3.33632e+02   3.36400e+02
          1533   1.53300e-01   1.92298e-02   3.33832e+02   3.36600e+02
          1534   1.53400e-01   1.92411e-02   3.34031e+02   3.36800e+02
          1535   1.53500e-01   1.92529e-02   3.34229e+02   3.37000e+02
          1536   1.53600e-01   1.92648e-02   3.34427e+02   3.37200e+02
          1537   1.53700e-01   1.92767e-02   3.34630e+02   3.37400e+02
          1538   1.53800e-01   1.92893e-02   3.34830e+02   3.37600e+02
          1539   1.53900e-01   1.93023e-02   3.35030e+02   3.37800e+02
          1540   1.54000e-01   1.93161e-02   3.35231e+02   3.38000e+02
          1541   1.54100e-01   1.93300e-02   3.35429e+02   3.38200e+02
          1542   1.54200e-01   1.93444e-02   3.35629e+02   3.38400e+02
          1543   1.54300e-01   1.93599e-02   3.35828e+02   3.38600e+02
          1544   1.54400e-01   1.93769e-02   3.36026e+02   3.38800e+02
          1545   1.54500e-01   1.93948e-02   3.36225e+02   3.39000e+02
          1546   1.54600e-01   1.94137e-02   3.36427e+02   3.39200e+02
          1547   1.54700e-01   1.94326e-02   3.36627e+02   3.39400e+02
          1548   1.54800e-01   1.94514e-02   3.36826e+02   3.39600e+02
          1549   1.54900e-01   1.94695e-02   3.37026e+02   3.39800e+02
          1550   1.55000e-01   1.94875e-02   3.37225e+02   3.40000e+02
          1551   1.55100e-01   1.95067e-02   3.37424e+02   3.40200e+02
          1552   1.55200e-01   1.95276e-02   3.37625e+02   3.40400e+02
          1553   1.55300e-01   1.95495e-02   3.37825e+02   3.40600e+02
          1554   1.55400e-01   1.95724e-02   3.38027e+02   3.40800e+02
          1555   1.55500e-01   1.95950e-02   3.38224e+02   3.41000e+02
          1556   1.55600e-01   1.96165e-02   3.38424e+02   3.41200e+02
          1557   1.55700e-01   1.96377e-02   3.38622e+02   3.41400e+02
          1558   1.55800e-01   1.96594e-02   3.38821e+02   3.41600e+02
          1559   1.55900e-01   1.96823e-02   3.39024e+02   3.41800e+02
          1560   1.56000e-01   1.97072e-02   3.39224e+02   3.42000e+02
          1561   1.56100e-01   1.97333e-02   3.39420e+02   3.42200e+02
          1562   1.56200e-01   1.97593e-02   3.39621e+02   3.42400e+02
          1563   1.56300e-01   1.97864e-02   3.39824e+02   3.42600e+02
          1564   1.56400e-01   1.98143e-02   3.40020e+02   3.42800e+02
          1565   1.56500e-01   1.98433e-02   3.40218e+02   3.43000e+02
          1566   1.56600e-01   1.98740e-02   3.40421e+02   3.43200e+02
          1567   1.56700e-01   1.99061e-02   3.40620e+02   3.43400e+02
          1568   1.56800e-01   1.99393e-02   3.40820e+02   3.43600e+02
          1569   1.56900e-01   1.99727e-02   3.41021e+02   3.43800e+02
          1570   1.57000e-01   2.00052e-02   3.41218e+02   3.44000e+02
          1571   1.57100e-01   2.00368e-02   3.41421e+02   3.44200e+02
          1572   1.57200e-01   2.00667e-02   3.41617e+02   3.44400e+02
          1573   1.57300e-01   2.00962e-02   3.41818e+02   3.44600e+02
          1574   1.57400e-01   2.01271e-02   3.42018e+02   3.44800e+02
          1575   1.57500e-01   2.01606e-02   3.42217e+02   3.45000e+02
          1576   1.57600e-01   2.01957e-02   3.42418e+02   3.45200e+02
          1577   1.57700e-01   2.02313e-02   3.42619e+02   3.45400e+02
          1578   1.57800e-01   2.02686e-02   3.42816e+02   3.45600e+02
          1579   1.57900e-01   2.03075e-02   3.43017e+02   3.45800e+02
          1580   1.58000e-01   2.03478e-02   3.43214e+02   3.46000e+02
          1581   1.58100e-01   2.03885e-02   3.43417e+02   3.46200e+02
          1582   1.58200e-01   2.04293e-02   3.43617e+02   3.46400e+02
          1583   1.58300e-01   2.04692e-02   3.43817e+02   3.46600e+02
          1584   1.58400e-01   2.05062e-02   3.44018e+02   3.46800e+02
          1585   1.58500e-01   2.05399e-02   3.44215e+02   3.47000e+02
          1586   1.58600e-01   2.05705e-02   3.44415e+02   3.47200e+02
          1587   1.58700e-01   2.05980e-02   3.44614e+02   3.47400e+02
          1588   1.58800e-01   2.06230e-02   3.44816e+02   3.47600e+02
          1589   1.58900e-01   2.06463e-02   3.45015e+02   3.47800e+02
          1590   1.59000e-01   2.06695e-02   3.45217e+02   3.48000e+02
          1591   1.59100e-01   2.06929e-02   3.45413e+02   3.48200e+02
          1592   1.59200e-01   2.07164e-02   3.45615e+02   3.48400e+02
          1593   1.59300e-01   2.07409e-02   3.45816e+02   3.48600e+02
          1594   1.59400e-01   2.07642e-02   3.46012e+02   3.48800e+02
          1595   1.59500e-01   2.07874e-02   3.46212e+02   3.49000e+02
          1596   1.59600e-01   2.08097e-02   3.46412e+02   3.49200e+02
          1597   1.59700e-01   2.08316e-02   3.46614e+02   3.49400e+02
          1598   1.59800e-01   2.08547e-02   3.46815e+02   3.49600e+02
          1599   1.59900e-01   2.08778e-02   3.47012e+02   3.49800e+02
          1600   1.60000e-01   2.09029e-02   3.47211e+02   3.50000e+02
          1601   1.60100e-01   2.09309e-02   3.47410e+02   3.50200e+02
          1602   1.60200e-01   2.09619e-02   3.47611e+02   3.50400e+02
          1603   1.60300e-01   2.09942e-02   3.47811e+02   3.50600e+02
          1604   1.60400e-01   2.10266e-02   3.48013e+02   3.50800e+02
          1605   1.60500e-01   2.10594e-02   3.48210e+02   3.51000e+02
          1606   1.60600e-01   2.10928e-02   3.48413e+02   3.51200e+02
          1607   1.60700e-01   2.11272e-02   3.48609e+02   3.51400e+02
          1608   1.60800e-01   2.11633e-02   3.48810e+02   3.51600e+02
          1609   1.60900e-01   2.12005e-02   3.49006e+02   3.51800e+02
          1610   1.61000e-01   2.12371e-02   3.49209e+02   3.52000e+02
          1611   1.61100e-01   2.12724e-02   3.49407e+02   3.52200e+02
          1612   1.61200e-01   2.13064e-02   3.49609e+02   3.52400e+02
          1613   1.61300e-01   2.13395e-02   3.49807e+02   3.52600e+02
          1614   1.61400e-01   2.13714e-02   3.50007e+02   3.52800e+02
          1615   1.61500e-01   2.14037e-02   3.50206e+02   3.53000e+02
          1616   1.61600e-01   2.14359e-02   3.50409e+02   3.53200e+02
          1617   1.61700e-01   2.14682e-02   3.50606e+02   3.53400e+02
          1618   1.61800e-01   2.15002e-02   3.50805e+02   3.53600e+02
          1619   1.61900e-01   2.15323e-02   3.51005e+02   3.53800e+02
          1620   1.62000e-01   2.15640e-02   3.51208e+02   3.54000e+02
          1621   1.62100e-01   2.15962e-02   3.51407e+02   3.54200e+02
          1622   1.62200e-01   2.16290e-02   3.51606e+02   3.54400e+02
          1623   1.62300e-01   2.16627e-02   3.51805e+02   3.54600e+02
          1624   1.62400e-01   2.16966e-02   3.52005e+02   3.54800e+02
          1625   1.62500e-01   2.17313e-02   3.52206e+02   3.55000e+02
          1626   1.62600e-01   2.17665e-02   3.52406e+02   3.55200e+02
          1627   1.62700e-01   2.18024e-02   3.52605e+02   3.55400e+02
          1628   1.62800e-01   2.18393e-02   3.52807e+02   3.55600e+02
          1629   1.62900e-01   2.18762e-02   3.53004e+02   3.55800e+02
          1630   1.63000e-01   2.19145e-02   3.53203e+02   3.56000e+02
          1631   1.63100e-01   2.19546e-02   3.53403e+02   3.56200e+02
          1632   1.63200e-01   2.19966e-02   3.53604e+02   3.56400e+02
          1633   1.63300e-01   2.20401e-02   3.53803e+02   3.56600e+02
          1634   1.63400e-01   2.20844e-02   3.54003e+02   3.56800e+02
          1635   1.63500e-01   2.21299e-02   3.54203e+02   3.57000e+02
          1636   1.63600e-01   2.21780e-02   3.54402e+02   3.57200e+02
          1637   1.63700e-01   2.22278e-02   3.54603e+02   3.57400e+02
          1638   1.63800e-01   2.22798e-02   3.54802e+02   3.57600e+02
          1639   1.63900e-01   2.23327e-02   3.55000e+02   3.57800e+02
          1640   1.64000e-01   2.23864e-02   3.55200e+02   3.58000e+02
          1641   1.64100e-01   2.24392e-02   3.55399e+02   3.58200e+02
          1642   1.64200e-01   2.24913e-02   3.55601e+02   3.58400e+02
          1643   1.64300e-01   2.25438e-02   3.55801e+02   3.58600e+02
          1644   1.64400e-01   2.25968e-02   3.55998e+02   3.58800e+02
          1645   1.64500e-01   2.26512e-02   3.56198e+02   3.59000e+02
          1646   1.64600e-01   2.27069e-02   3.56397e+02   3.59200e+02
          1647   1.64700e-01   2.27632e-02   3.56599e+02   3.59400e+02
          1648   1.64800e-01   2.28182e-02   3.56799e+02   3.59600e+02
          1649   1.64900e-01   2.28726e-02   3.56998e+02   3.59800e+02
          1650   1.65000e-01   2.29275e-02   3.57198e+02   3.60000e+02
          1651   1.65100e-01   2.29822e-02   3.57399e+02   3.60200e+02
          1652   1.65200e-01   2.30364e-02   3.57595e+02   3.60400e+02
          1653   1.65300e-01   2.30902e-02   3.57797e+02   3.60600e+02
          1654   1.65400e-01   2.31429e-02   3.57996e+02   3.60800e+02
          1655   1.65500e-01   2.31951e-02   3.58198e+02   3.61000e+02
          1656   1.65600e-01   2.32478e-02   3.58395e+02   3.61200e+02
          1657   1.65700e-01   2.33005e-02   3.58596e+02   3.61400e+02
          1658   1.65800e-01   2.33544e-02   3.58794e+02   3.61600e+02
          1659   1.65900e-01   2.34095e-02   3.58996e+02   3.61800e+02
          1660   1.66000e-01   2.34667e-02   3.59196e+02   3.62000e+02
          1661   1.66100e-01   2.35255e-02   3.59393e+02   3.62200e+02
          1662   1.66200e-01   2.35853e-02   3.59593e+02   3.62400e+02
          1663   1.66300e-01   2.36455e-02   3.59796e+02   3.62600e+02
          1664   1.66400e-01   2.37052e-02   3.59994e+02   3.62800e+02
          1665   1.66500e-01   2.37641e-02   3.60196e+02   3.63000e+02
          1666   1.66600e-01   2.38219e-02   3.60396e+02   3.63200e+02
          1667   1.66700e-01   2.38787e-02   3.60593e+02   3.63400e+02
          1668   1.66800e-01   2.39348e-02   3.60792e+02   3.63600e+02
          1669   1.66900e-01   2.39915e-02   3.60992e+02   3.63800e+02
          1670   1.67000e-01   2.40479e-02   3.61193e+02   3.64000e+02
          1671   1.67100e-01   2.41058e-02   3.61391e+02   3.64200e+02
          1672   1.67200e-01   2.41656e-02   3.61591e+02   3.64400e+02
          1673   1.67300e-01   2.42277e-02   3.61793e+02   3.64600e+02
          1674   1.67400e-01   2.42916e-02   3.61992e+02   3.64800e+02
          1675   1.67500e-01   2.43567e-02   3.62190e+02   3.65000e+02
          1676   1.67600e-01   2.44222e-02   3.62391e+02   3.65200e+02
          1677   1.67700e-01   2.44881e-02   3.62590e+02   3.65400e+02
          1678   1.67800e-01   2.45535e-02   3.62790e+02   3.65600e+02
          1679   1.67900e-01   2.46176e-02   3.62989e+02   3.65800e+02
          1680   1.68000e-01   2.46818e-02   3.63190e+02   3.66000e+02
          1681   1.68100e-01   2.47477e-02   3.63390e+02   3.66200e+02
          1682   1.68200e-01   2.48164e-02   3.63587e+02   3.66400e+02
          1683   1.68300e-01   2.48868e-02   3.63788e+02   3.66600e+02
          1684   1.68400e-01   2.49583e-02   3.63987e+02   3.66800e+02
          1685   1.68500e-01   2.50317e-02   3.64186e+02   3.67000e+02
          1686   1.68600e-01   2.51069e-02   3.64387e+02   3.67200e+02
          1687   1.68700e-01   2.51849e-02   3.64590e+02   3.67400e+02
          1688   1.68800e-01   2.52656e-02   3.64788e+02   3.67600e+02
          1689   1.68900e-01   2.53491e-02   3.64989e+02   3.67800e+02
          1690   1.69000e-01   2.54357e-02   3.65187e+02   3.68000e+02
          1691   1.69100e-01   2.55237e-02   3.65389e+02   3.68200e+02
          1692   1.69200e-01   2.56119e-02   3.65584e+02   3.68400e+02
          1693   1.69300e-01   2.57002e-02   3.65788e+02   3.68600e+02
          1694   1.69400e-01   2.57888e-02   3.65987e+02   3.68800e+02
          1695   1.69500e-01   2.58783e-02   3.66189e+02   3.69000e+02
          1696   1.69600e-01   2.59702e-02   3.66386e+02   3.69200e+02
          1697   1.69700e-01   2.60631e-02   3.66586e+02   3.69400e+02
          1698   1.69800e-01   2.61568e-02   3.66785e+02   3.69600e+02
          1699   1.69900e-01   2.62510e-02   3.66985e+02   3.69800e+02
          1700   1.70000e-01   2.63436e-02   3.67183e+02   3.70000e+02
          1701   1.70100e-01   2.64344e-02   3.67382e+02   3.70200e+02
          1702   1.70200e-01   2.65248e-02   3.67586e+02   3.70400e+02
          1703   1.70300e-01   2.66156e-02   3.67785e+02   3.70600e+02
          1704   1.70400e-01   2.67074e-02   3.67986e+02   3.70800e+02
          1705   1.70500e-01   2.68015e-02   3.68182e+02   3.71000e+02
          1706   1.70600e-01   2.68985e-02   3.68381e+02   3.71200e+02
          1707   1.70700e-01   2.69973e-02   3.68581e+02   3.71400e+02
          1708   1.70800e-01   2.70985e-02   3.68783e+02   3.71600e+02
          1709   1.70900e-01   2.72024e-02   3.68983e+02   3.71800e+02
          1710   1.71000e-01   2.73101e-02   3.69182e+02   3.72000e+02
          1711   1.71100e-01   2.74221e-02   3.69382e+02   3.72200e+02
          1712   1.71200e-01   2.75394e-02   3.69580e+02   3.72400e+02
          1713   1.71300e-01   2.76600e-02   3.69781e+02   3.72600e+02
          1714   1.71400e-01   2.77832e-02   3.69985e+02   3.72800e+02
          1715   1.71500e-01   2.79070e-02   3.70177e+02   3.73000e+02
          1716   1.71600e-01   2.80308e-02   3.70382e+02   3.73200e+02
          1717   1.71700e-01   2.81545e-02   3.70578e+02   3.73400e+02
          1718   1.71800e-01   2.82779e-02   3.70782e+02   3.73600e+02
          1719   1.71900e-01   2.84023e-02   3.70979e+02   3.73800e+02
          1720   1.72000e-01   2.85279e-02   3.71179e+02   3.74000e+02
          1721   1.72100e-01   2.86552e-02   3.71379e+02   3.74200e+02
          1722   1.72200e-01   2.87830e-02   3.71578e+02   3.74400e+02
          1723   1.72300e-01   2.89112e-02   3.71777e+02   3.74600e+02
          1724   1.72400e-01   2.90395e-02   3.71980e+02   3.74800e+02
          1725   1.72500e-01   2.91680e-02   3.72179e+02   3.75000e+02
          1726   1.72600e-01   2.92974e-02   3.72380e+02   3.75200e+02
          1727   1.72700e-01   2.94291e-02   3.72579e+02   3.75400e+02
          1728   1.72800e-01   2.95630e-02   3.72777e+02   3.75600e+02
          1729   1.72900e-01   2.96993e-02   3.72977e+02   3.75800e+02
          1730   1.73000e-01   2.98378e-02   3.73176e+02   3.76000e+02
          1731   1.73100e-01   2.99786e-02   3.73376e+02   3.76200e+02
          1732   1.73200e-01   3.01208e-02   3.73577e+02   3.76400e+02
          1733   1.73300e-01   3.02639e-02   3.73778e+02   3.76600e+02
          1734   1.73400e-01   3.04090e-02   3.73978e+02   3.76800e+02
          1735   1.73500e-01   3.05559e-02   3.74175e+02   3.77000e+02
          1736   1.73600e-01   3.07041e-02   3.74373e+02   3.77200e+02
          1737   1.73700e-01   3.08531e-02   3.74576e+02   3.77400e+02
          1738   1.73800e-01   3.10037e-02   3.74772e+02   3.77600e+02
          1739   1.73900e-01   3.11561e-02   3.74974e+02   3.77800e+02
          1740   1.74000e-01   3.13097e-02   3.75177e+02   3.78000e+02
          1741   1.74100e-01   3.14649e-02   3.75375e+02   3.78200e+02
          1742   1.74200e-01   3.16216e-02   3.75573e+02   3.78400e+02
          1743   1.74300e-01   3.17799e-02   3.75775e+02   3.78600e+02
          1744   1.74400e-01   3.19384e-02   3.75975e+02   3.78800e+02
          1745   1.74500e-01   3.20977e-02   3.76174e+02   3.79000e+02
          1746   1.74600e-01   3.22578e-02   3.76372e+02   3.79200e+02
          1747   1.74700e-01   3.24162e-02   3.76575e+02   3.79400e+02
          1748   1.74800e-01   3.25745e-02   3.76774e+02   3.79600e+02
          1749   1.74900e-01   3.27324e-02   3.76973e+02   3.79800e+02
          1750   1.75000e-01   3.28896e-02   3.77172e+02   3.80000e+02
          1751   1.75100e-01   3.30446e-02   3.77371e+02   3.80200e+02
          1752   1.75200e-01   3.31974e-02   3.77570e+02   3.80400e+02
          1753   1.75300e-01   3.33493e-02   3.77770e+02   3.80600e+02
          1754   1.75400e-01   3.34990e-02   3.77968e+02   3.80800e+02
          1755   1.75500e-01   3.36480e-02   3.78169e+02   3.81000e+02
          1756   1.75600e-01   3.37975e-02   3.78371e+02   3.81200e+02
          1757   1.75700e-01   3.39465e-02   3.78571e+02   3.81400e+02
          1758   1.75800e-01   3.40953e-02   3.78771e+02   3.81600e+02
          1759   1.75900e-01   3.42429e-02   3.78970e+02   3.81800e+02
          1760   1.76000e-01   3.43876e-02   3.79169e+02   3.82000e+02
          1761   1.76100e-01   3.45299e-02   3.79370e+02   3.82200e+02
          1762   1.76200e-01   3.46718e-02   3.79569e+02   3.82400e+02
          1763   1.76300e-01   3.48129e-02   3.79769e+02   3.82600e+02
          1764   1.76400e-01   3.49498e-02   3.79969e+02   3.82800e+02
          1765   1.76500e-01   3.50842e-02   3.80170e+02   3.83000e+02
          1766   1.76600e-01   3.52139e-02   3.80368e+02   3.83200e+02
          1767   1.76700e-01   3.53370e-02   3.80567e+02   3.83400e+02
          1768   1.76800e-01   3.54557e-02   3.80766e+02   3.83600e+02
          1769   1.76900e-01   3.55678e-02   3.80967e+02   3.83800e+02
          1770   1.77000e-01   3.56755e-02   3.81167e+02   3.84000e+02
          1771   1.77100e-01   3.57790e-02   3.81364e+02   3.84200e+02
          1772   1.77200e-01   3.58825e-02   3.81565e+02   3.84400e+02
          1773   1.77300e-01   3.59840e-02   3.81767e+02   3.84600e+02
          1774   1.77400e-01   3.60837e-02   3.81965e+02   3.84800e+02
          1775   1.77500e-01   3.61776e-02   3.82166e+02   3.85000e+02
          1776   1.77600e-01   3.62659e-02   3.82365e+02   3.85200e+02
          1777   1.77700e-01   3.63517e-02   3.82566e+02   3.85400e+02
          1778   1.77800e-01   3.64337e-02   3.82764e+02   3.85600e+02
          1779   1.77900e-01   3.65076e-02   3.82964e+02   3.85800e+02
          1780   1.78000e-01   3.65806e-02   3.83164e+02   3.86000e+02
          1781   1.78100e-01   3.66488e-02   3.83365e+02   3.86200e+02
          1782   1.78200e-01   3.67155e-02   3.83565e+02   3.86400e+02
          1783   1.78300e-01   3.67761e-02   3.83761e+02   3.86600e+02
          1784   1.78400e-01   3.68338e-02   3.83963e+02   3.86800e+02
          1785   1.78500e-01   3.68905e-02   3.84161e+02   3.87000e+02
          1786   1.78600e-01   3.69468e-02   3.84363e+02   3.87200e+02
          1787   1.78700e-01   3.69992e-02   3.84564e+02   3.87400e+02
          1788   1.78800e-01   3.70512e-02   3.84765e+02   3.87600e+02
          1789   1.78900e-01   3.70998e-02   3.84962e+02   3.87800e+02
          1790   1.79000e-01   3.71485e-02   3.85161e+02   3.88000e+02
          1791   1.79100e-01   3.71923e-02   3.85362e+02   3.88200e+02
          1792   1.79200e-01   3.72276e-02   3.85559e+02   3.88400e+02
          1793   1.79300e-01   3.72601e-02   3.85761e+02   3.88600e+02
          1794   1.79400e-01   3.72868e-02   3.85959e+02   3.88800e+02
          1795   1.79500e-01   3.73096e-02   3.86160e+02   3.89000e+02
          1796   1.79600e-01   3.73249e-02   3.86365e+02   3.89200e+02
          1797   1.79700e-01   3.73392e-02   3.86562e+02   3.89400e+02
          1798   1.79800e-01   3.73478e-02   3.86760e+02   3.89600e+02
          1799   1.79900e-01   3.73497e-02   3.86959e+02   3.89800e+02
          1800   1.80000e-01   3.73497e-02   3.87159e+02   3.90000e+02
          1801   1.80100e-01   3.73402e-02   3.87360e+02   3.90200e+02
          1802   1.80200e-01   3.73240e-02   3.87558e+02   3.90400e+02
          1803   1.80300e-01   3.73011e-02   3.87759e+02   3.90600e+02
          1804   1.80400e-01   3.72725e-02   3.87959e+02   3.90800e+02
          1805   1.80500e-01   3.72381e-02   3.88159e+02   3.91000e+02
          1806   1.80600e-01   3.71971e-02   3.88358e+02   3.91200e+02
          1807   1.80700e-01   3.71475e-02   3.88559e+02   3.91400e+02
          1808   1.80800e-01   3.70865e-02   3.88756e+02   3.91600e+02
          1809   1.80900e-01   3.70188e-02   3.88956e+02   3.91800e+02
          1810   1.81000e-01   3.69415e-02   3.89157e+02   3.92000e+02
          1811   1.81100e-01   3.68576e-02   3.89356e+02   3.92200e+02
          1812   1.81200e-01   3.67689e-02   3.89559e+02   3.92400e+02
          1813   1.81300e-01   3.66726e-02   3.89757e+02   3.92600e+02
          1814   1.81400e-01   3.65715e-02   3.89956e+02   3.92800e+02
          1815   1.81500e-01   3.64647e-02   3.90155e+02   3.93000e+02
          1816   1.81600e-01   3.63493e-02   3.90355e+02   3.93200e+02
          1817   1.81700e-01   3.62282e-02   3.90554e+02   3.93400e+02
          1818   1.81800e-01   3.61032e-02   3.90756e+02   3.93600e+02
          1819   1.81900e-01   3.59678e-02   3.90956e+02   3.93800e+02
          1820   1.82000e-01   3.58295e-02   3.91157e+02   3.94000e+02
          1821   1.82100e-01   3.56855e-02   3.91353e+02   3.94200e+02
          1822   1.82200e-01   3.55330e-02   3.91554e+02   3.94400e+02
          1823   1.82300e-01   3.53737e-02   3.91754e+02   3.94600e+02
          1824   1.82400e-01   3.52039e-02   3.91953e+02   3.94800e+02
          1825   1.82500e-01   3.50275e-02   3.92154e+02   3.95000e+02
          1826   1.82600e-01   3.48377e-02   3.92353e+02   3.95200e+02
          1827   1.82700e-01   3.46403e-02   3.92554e+02   3.95400e+02
          1828   1.82800e-01   3.44343e-02   3.92753e+02   3.95600e+02
          1829   1.82900e-01   3.42197e-02   3.92954e+02   3.95800e+02
          1830   1.83000e-01   3.39956e-02   3.93152e+02   3.96000e+02
          1831   1.83100e-01   3.37610e-02   3.93353e+02   3.96200e+02
          1832   1.83200e-01   3.35178e-02   3.93550e+02   3.96400e+02
          1833   1.83300e-01   3.32623e-02   3.93751e+02   3.96600e+02
          1834   1.83400e-01   3.30000e-02   3.93950e+02   3.96800e+02
          1835   1.83500e-01   3.27311e-02   3.94151e+02   3.97000e+02
          1836   1.83600e-01   3.24554e-02   3.94350e+02   3.97200e+02
          1837   1.83700e-01   3.21732e-02   3.94551e+02   3.97400e+02
          1838   1.83800e-01   3.18823e-02   3.94751e+02   3.97600e+02
          1839   1.83900e-01   3.15847e-02   3.94949e+02   3.97800e+02
          1840   1.84000e-01   3.12796e-02   3.95148e+02   3.98000e+02
          1841   1.84100e-01   3.09658e-02   3.95349e+02   3.98200e+02
          1842   1.84200e-01   3.06482e-02   3.95547e+02   3.98400e+02
          1843   1.84300e-01   3.03221e-02   3.95750e+02   3.98600e+02
          1844   1.84400e-01   2.99902e-02   3.95947e+02   3.98800e+02
          1845   1.84500e-01   2.96516e-02   3.96149e+02   3.99000e+02
          1846   1.84600e-01   2.93074e-02   3.96350e+02   3.99200e+02
          1847   1.84700e-01   2.89593e-02   3.96550e+02   3.99400e+02
          1848   1.84800e-01   2.86083e-02   3.96748e+02   3.99600e+02
          1849   1.84900e-01   2.82526e-02   3.96946e+02   3.99800e+02
          1850   1.85000e-01   2.78921e-02   3.97147e+02   4.00000e+02
          1851   1.85100e-01   2.75278e-02   3.97346e+02   4.00200e+02
          1852   1.85200e-01   2.71597e-02   3.97548e+02   4.00400e+02
          1853   1.85300e-01   2.67906e-02   3.97747e+02   4.00600e+02
          1854   1.85400e-01   2.64187e-02   3.97947e+02   4.00800e+02
          1855   1.85500e-01   2.60439e-02   3.98145e+02   4.01000e+02
          1856   1.85600e-01   2.56653e-02   3.98346e+02   4.01200e+02
          1857   1.85700e-01   2.52829e-02   3.98544e+02   4.01400e+02
          1858   1.85800e-01   2.49004e-02   3.98743e+02   4.01600e+02
          1859   1.85900e-01   2.45161e-02   3.98945e+02   4.01800e+02
          1860   1.86000e-01   2.41261e-02   3.99147e+02   4.02000e+02
          1861   1.86100e-01   2.37293e-02   3.99345e+02   4.02200e+02
          1862   1.86200e-01   2.33316e-02   3.99547e+02   4.02400e+02
          1863   1.86300e-01   2.29301e-02   3.99745e+02   4.02600e+02
          1864   1.86400e-01   2.25220e-02   3.99945e+02   4.02800e+02
          1865   1.86500e-01   2.21157e-02   4.00142e+02   4.03000e+02
          1866   1.86600e-01   2.17075e-02   4.00344e+02   4.03200e+02
          1867   1.86700e-01   2.12975e-02   4.00543e+02   4.03400e+02
          1868   1.86800e-01   2.08912e-02   4.00743e+02   4.03600e+02
          1869   1.86900e-01   2.04849e-02   4.00945e+02   4.03800e+02
          1870   1.87000e-01   2.00748e-02   4.01144e+02   4.04000e+02
          1871   1.87100e-01   1.96648e-02   4.01344e+02   4.04200e+02
          1872   1.87200e-01   1.92528e-02   4.01542e+02   4.04400e+02
          1873   1.87300e-01   1.88408e-02   4.01742e+02   4.04600e+02
          1874   1.87400e-01   1.84326e-02   4.01941e+02   4.04800e+02
          1875   1.87500e-01   1.80225e-02   4.02139e+02   4.05000e+02
          1876   1.87600e-01   1.76163e-02   4.02341e+02   4.05200e+02
          1877   1.87700e-01   1.72100e-02   4.02541e+02   4.05400e+02
          1878   1.87800e-01   1.68114e-02   4.02740e+02   4.05600e+02
          1879   1.87900e-01   1.64108e-02   4.02940e+02   4.05800e+02
          1880   1.88000e-01   1.60141e-02   4.03140e+02   4.06000e+02
          1881   1.88100e-01   1.56193e-02   4.03340e+02   4.06200e+02
          1882   1.88200e-01   1.52225e-02   4.03538e+02   4.06400e+02
          1883   1.88300e-01   1.48277e-02   4.03737e+02   4.06600e+02
          1884   1.88400e-01   1.44291e-02   4.03938e+02   4.06800e+02
          1885   1.88500e-01   1.40285e-02   4.04140e+02   4.07000e+02
          1886   1.88600e-01   1.36318e-02   4.04338e+02   4.07200e+02
          1887   1.88700e-01   1.32332e-02   4.04537e+02   4.07400e+02
          1888   1.88800e-01   1.28231e-02   4.04738e+02   4.07600e+02
          1889   1.88900e-01   1.24130e-02   4.04937e+02   4.07800e+02
          1890   1.89000e-01   1.19972e-02   4.05135e+02   4.08000e+02
          1891   1.89100e-01   1.15852e-02   4.05336e+02   4.08200e+02
          1892   1.89200e-01   1.11580e-02   4.05537e+02   4.08400e+02
          1893   1.89300e-01   1.07231e-02   4.05739e+02   4.08600e+02
          1894   1.89400e-01   1.02882e-02   4.05939e+02   4.08800e+02
          1895   1.89500e-01   9.84955e-03   4.06138e+02   4.09000e+02
          1896   1.89600e-01   9.39941e-03   4.06336e+02   4.09200e+02
          1897   1.89700e-01   8.93402e-03   4.06535e+02   4.09400e+02
          1898   1.89800e-01   8.46863e-03   4.06734e+02   4.09600e+02
          1899   1.89900e-01   7.98035e-03   4.06934e+02   4.09800e+02
          1900   1.90000e-01   7.48062e-03   4.07136e+02   4.10000e+02
          1901   1.90100e-01   6.96182e-03   4.07336e+02   4.10200e+02
          1902   1.90200e-01   6.41632e-03   4.07536e+02   4.10400e+02
          1903   1.90300e-01   5.85556e-03   4.07733e+02   4.10600e+02
          1904   1.90400e-01   5.26810e-03   4.07933e+02   4.10800e+02
          1905   1.90500e-01   4.65393e-03   4.08135e+02   4.11000e+02
          1906   1.90600e-01   4.02069e-03   4.08335e+02   4.11200e+02
          1907   1.90700e-01   3.34549e-03   4.08533e+02   4.11400e+02
          1908   1.90800e-01   2.65503e-03   4.08732e+02   4.11600e+02
          1909   1.90900e-01   1.91498e-03   4.08933e+02   4.11800e+02
          1910   1.91000e-01   1.13678e-03   4.09130e+02   4.12000e+02
          1911   1.91100e-01   3.20435e-04   4.09334e+02   4.12200e+02
          1912   1.91200e-01  -5.45502e-04   4.09534e+02   4.12400e+02
          1913   1.91300e-01  -1.45721e-03   4.09732e+02   4.12600e+02
          1914   1.91400e-01  -2.41470e-03   4.09929e+02   4.12800e+02
          1915   1.91500e-01  -3.42560e-03   4.10129e+02   4.13000e+02
          1916   1.91600e-01  -4.47083e-03   4.10332e+02   4.13200e+02
          1917   1.91700e-01  -5.58472e-03   4.10529e+02   4.13400e+02
          1918   1.91800e-01  -6.73676e-03   4.10732e+02   4.13600e+02
          1919   1.91900e-01  -7.89642e-03   4.10933e+02   4.13800e+02
          1920   1.92000e-01  -9.12476e-03   4.11131e+02   4.14000e+02
          1921   1.92100e-01  -1.04141e-02   4.11329e+02   4.14200e+02
          1922   1.92200e-01  -1.17111e-02   4.11529e+02   4.14400e+02
          1923   1.92300e-01  -1.30463e-02   4.11730e+02   4.14600e+02
          1924   1.92400e-01  -1.44272e-02   4.11930e+02   4.14800e+02
          1925   1.92500e-01  -1.58234e-02   4.12127e+02   4.15000e+02
          1926   1.92600e-01  -1.72653e-02   4.12327e+02   4.15200e+02
          1927   1.92700e-01  -1.87378e-02   4.12528e+02   4.15400e+02
          1928   1.92800e-01  -2.02179e-02   4.12728e+02   4.15600e+02
          1929   1.92900e-01  -2.17514e-02   4.12927e+02   4.15800e+02
          1930   1.93000e-01  -2.33078e-02   4.13130e+02   4.16000e+02
          1931   1.93100e-01  -2.49023e-02   4.13328e+02   4.16200e+02
          1932   1.93200e-01  -2.65121e-02   4.13527e+02   4.16400e+02
          1933   1.93300e-01  -2.81601e-02   4.13728e+02   4.16600e+02
          1934   1.93400e-01  -2.98462e-02   4.13926e+02   4.16800e+02
          1935   1.93500e-01  -3.15781e-02   4.14124e+02   4.17000e+02
          1936   1.93600e-01  -3.33328e-02   4.14324e+02   4.17200e+02
          1937   1.93700e-01  -3.51334e-02   4.14526e+02   4.17400e+02
          1938   1.93800e-01  -3.69949e-02   4.14728e+02   4.17600e+02
          1939   1.93900e-01  -3.89023e-02   4.14928e+02   4.17800e+02
          1940   1.94000e-01  -4.08630e-02   4.15127e+02   4.18000e+02
          1941   1.94100e-01  -4.28848e-02   4.15326e+02   4.18200e+02
          1942   1.94200e-01  -4.49677e-02   4.15525e+02   4.18400e+02
          1943   1.94300e-01  -4.70963e-02   4.15723e+02   4.18600e+02
          1944   1.94400e-01  -4.93088e-02   4.15926e+02   4.18800e+02
          1945   1.94500e-01  -5.15823e-02   4.16127e+02   4.19000e+02
          1946   1.94600e-01  -5.39246e-02   4.16326e+02   4.19200e+02
          1947   1.94700e-01  -5.63354e-02   4.16526e+02   4.19400e+02
          1948   1.94800e-01  -5.88150e-02   4.16725e+02   4.19600e+02
          1949   1.94900e-01  -6.13632e-02   4.16924e+02   4.19800e+02
          1950   1.95000e-01  -6.39877e-02   4.17125e+02   4.20000e+02
          1951   1.95100e-01  -6.66962e-02   4.17321e+02   4.20200e+02
          1952   1.95200e-01  -6.94580e-02   4.17522e+02   4.20400e+02
          1953   1.95300e-01  -7.22961e-02   4.17724e+02   4.20600e+02
          1954   1.95400e-01  -7.52029e-02   4.17925e+02   4.20800e+02
          1955   1.95500e-01  -7.82089e-02   4.18127e+02   4.21000e+02
          1956   1.95600e-01  -8.12759e-02   4.18323e+02   4.21200e+02
          1957   1.95700e-01  -8.44193e-02   4.18522e+02   4.21400e+02
          1958   1.95800e-01  -8.76694e-02   4.18721e+02   4.21600e+02
          1959   1.95900e-01  -9.09576e-02   4.18922e+02   4.21800e+02
          1960   1.96000e-01  -9.43604e-02   4.19119e+02   4.22000e+02
          1961   1.96100e-01  -9.78470e-02   4.19320e+02   4.22200e+02
          1962   1.96200e-01  -1.01379e-01   4.19519e+02   4.22400e+02
          1963   1.96300e-01  -1.05019e-01   4.19722e+02   4.22600e+02
          1964   1.96400e-01  -1.08757e-01   4.19920e+02   4.22800e+02
          1965   1.96500e-01  -1.12572e-01   4.20119e+02   4.23000e+02
          1966   1.96600e-01  -1.16455e-01   4.20320e+02   4.23200e+02
          1967   1.96700e-01  -1.20445e-01   4.20520e+02   4.23400e+02
          1968   1.96800e-01  -1.24496e-01   4.20721e+02   4.23600e+02
          1969   1.96900e-01  -1.28639e-01   4.20920e+02   4.23800e+02
          1970   1.97000e-01  -1.32858e-01   4.21116e+02   4.24000e+02
          1971   1.97100e-01  -1.37169e-01   4.21319e+02   4.24200e+02
          1972   1.97200e-01  -1.41525e-01   4.21519e+02   4.24400e+02
          1973   1.97300e-01  -1.46011e-01   4.21722e+02   4.24600e+02
          1974   1.97400e-01  -1.50536e-01   4.21921e+02   4.24800e+02
          1975   1.97500e-01  -1.55144e-01   4.22121e+02   4.25000e+02
          1976   1.97600e-01  -1.59828e-01   4.22320e+02   4.25200e+02
          1977   1.97700e-01  -1.64604e-01   4.22518e+02   4.25400e+02
          1978   1.97800e-01  -1.69415e-01   4.22719e+02   4.25600e+02
          1979   1.97900e-01  -1.74309e-01   4.22919e+02   4.25800e+02
          1980   1.98000e-01  -1.79260e-01   4.23119e+02   4.26000e+02
          1981   1.98100e-01  -1.84269e-01   4.23317e+02   4.26200e+02
          1982   1.98200e-01  -1.89339e-01   4.23519e+02   4.26400e+02
          1983   1.98300e-01  -1.94458e-01   4.23717e+02   4.26600e+02
          1984   1.98400e-01  -1.99612e-01   4.23919e+02   4.26800e+02
          1985   1.98500e-01  -2.04815e-01   4.24119e+02   4.27000e+02
          1986   1.98600e-01  -2.10049e-01   4.24317e+02   4.27200e+02
          1987   1.98700e-01  -2.15298e-01   4.24518e+02   4.27400e+02
          1988   1.98800e-01  -2.20566e-01   4.24717e+02   4.27600e+02
          1989   1.98900e-01  -2.25855e-01   4.24916e+02   4.27800e+02
          1990   1.99000e-01  -2.31157e-01   4.25117e+02   4.28000e+02
          1991   1.99100e-01  -2.36468e-01   4.25317e+02   4.28200e+02
          1992   1.99200e-01  -2.41792e-01   4.25518e+02   4.28400e+02
          1993   1.99300e-01  -2.47123e-01   4.25717e+02   4.28600e+02
          1994   1.99400e-01  -2.52463e-01   4.25917e+02   4.28800e+02
          1995   1.99500e-01  -2.57812e-01   4.26117e+02   4.29000e+02
          1996   1.99600e-01  -2.63174e-01   4.26314e+02   4.29200e+02
          1997   1.99700e-01  -2.68545e-01   4.26515e+02   4.29400e+02
          1998   1.99800e-01  -2.73924e-01   4.26714e+02   4.29600e+02
          1999   1.99900e-01  -2.79320e-01   4.26916e+02   4.29800e+02
          2000   2.00000e-01  -2.84721e-01   4.27114e+02   4.30000e+02
          2001   2.00100e-01  -2.90127e-01   4.27314e+02   4.30200e+02
          2002   2.00200e-01  -2.95547e-01   4.27516e+02   4.30400e+02
          2003   2.00300e-01  -3.00957e-01   4.27714e+02   4.30600e+02
          2004   2.00400e-01  -3.06381e-01   4.27914e+02   4.30800e+02
          2005   2.00500e-01  -3.11794e-01   4.28111e+02   4.31000e+02
          2006   2.00600e-01  -3.17184e-01   4.28312e+02   4.31200e+02
          2007   2.00700e-01  -3.22586e-01   4.28514e+02   4.31400e+02
          2008   2.00800e-01  -3.27934e-01   4.28714e+02   4.31600e+02
          2009   2.00900e-01  -3.33244e-01   4.28914e+02   4.31800e+02
          2010   2.01000e-01  -3.38562e-01   4.29112e+02   4.32000e+02
          2011   2.01100e-01  -3.43796e-01   4.29315e+02   4.32200e+02
          2012   2.01200e-01  -3.49014e-01   4.29513e+02   4.32400e+02
          2013   2.01300e-01  -3.54134e-01   4.29716e+02   4.32600e+02
          2014   2.01400e-01  -3.59222e-01   4.29913e+02   4.32800e+02
          2015   2.01500e-01  -3.64227e-01   4.30114e+02   4.33000e+02
          2016   2.01600e-01  -3.69156e-01   4.30312e+02   4.33200e+02
          2017   2.01700e-01  -3.73962e-01   4.30511e+02   4.33400e+02
          2018   2.01800e-01  -3.78769e-01   4.30712e+02   4.33600e+02
          2019   2.01900e-01  -3.83438e-01   4.30911e+02   4.33800e+02
          2020   2.02000e-01  -3.88016e-01   4.31110e+02   4.34000e+02
          2021   2.02100e-01  -3.92441e-01   4.31312e+02   4.34200e+02
          2022   2.02200e-01  -3.96790e-01   4.31515e+02   4.34400e+02
          2023   2.02300e-01  -4.01062e-01   4.31713e+02   4.34600e+02
          2024   2.02400e-01  -4.05182e-01   4.31912e+02   4.34800e+02
          2025   2.02500e-01  -4.09210e-01   4.32112e+02   4.35000e+02
          2026   2.02600e-01  -4.13086e-01   4.32311e+02   4.35200e+02
          2027   2.02700e-01  -4.16824e-01   4.32511e+02   4.35400e+02
          2028   2.02800e-01  -4.20456e-01   4.32711e+02   4.35600e+02
          2029   2.02900e-01  -4.23950e-01   4.32909e+02   4.35800e+02
          2030   2.03000e-01  -4.27277e-01   4.33111e+02   4.36000e+02
          2031   2.03100e-01  -4.30496e-01   4.33311e+02   4.36200e+02
          2032   2.03200e-01  -4.33563e-01   4.33511e+02   4.36400e+02
          2033   2.03300e-01  -4.36493e-01   4.33710e+02   4.36600e+02
          2034   2.03400e-01  -4.39224e-01   4.33910e+02   4.36800e+02
          2035   2.03500e-01  -4.41864e-01   4.34109e+02   4.37000e+02
          2036   2.03600e-01  -4.44366e-01   4.34308e+02   4.37200e+02
          2037   2.03700e-01  -4.46671e-01   4.34509e+02   4.37400e+02
          2038   2.03800e-01  -4.48914e-01   4.34710e+02   4.37600e+02
          2039   2.03900e-01  -4.50943e-01   4.34909e+02   4.37800e+02
          2040   2.04000e-01  -4.52835e-01   4.35109e+02   4.38000e+02
          2041   2.04100e-01  -4.54559e-01   4.35309e+02   4.38200e+02
          2042   2.04200e-01  -4.56131e-01   4.35508e+02   4.38400e+02
          2043   2.04300e-01  -4.57581e-01   4.35709e+02   4.38600e+02
          2044   2.04400e-01  -4.58908e-01   4.35910e+02   4.38800e+02
          2045   2.04500e-01  -4.60022e-01   4.36109e+02   4.39000e+02
          2046   2.04600e-01  -4.61029e-01   4.36310e+02   4.39200e+02
          2047   2.04700e-01  -4.61868e-01   4.36507e+02   4.39400e+02
          2048   2.04800e-01  -4.62555e-01   4.36704e+02   4.39600e+02
          2049   2.04900e-01  -4.63120e-01   4.36907e+02   4.39800e+02
          2050   2.05000e-01  -4.63486e-01   4.37106e+02   4.40000e+02
          2051   2.05100e-01  -4.63745e-01   4.37307e+02   4.40200e+02
          2052   2.05200e-01  -4.63852e-01   4.37508e+02   4.40400e+02
          2053   2.05300e-01  -4.63837e-01   4.37705e+02   4.40600e+02
          2054   2.05400e-01  -4.63669e-01   4.37905e+02   4.40800e+02
          2055   2.05500e-01  -4.63303e-01   4.38103e+02   4.41000e+02
          2056   2.05600e-01  -4.62830e-01   4.38305e+02   4.41200e+02
          2057   2.05700e-01  -4.62219e-01   4.38506e+02   4.41400e+02
          2058   2.05800e-01  -4.61426e-01   4.38703e+02   4.41600e+02
          2059   2.05900e-01  -4.60541e-01   4.38903e+02   4.41800e+02
          2060   2.06000e-01  -4.59488e-01   4.39103e+02   4.42000e+02
          2061   2.06100e-01  -4.58328e-01   4.39304e+02   4.42200e+02
          2062   2.06200e-01  -4.56970e-01   4.39503e+02   4.42400e+02
          2063   2.06300e-01  -4.55490e-01   4.39701e+02   4.42600e+02
          2064   2.06400e-01  -4.53857e-01   4.39902e+02   4.42800e+02
          2065   2.06500e-01  -4.52133e-01   4.40102e+02   4.43000e+02
          2066   2.06600e-01  -4.50195e-01   4.40301e+02   4.43200e+02
          2067   2.06700e-01  -4.48196e-01   4.40500e+02   4.43400e+02
          2068   2.06800e-01  -4.46045e-01   4.40698e+02   4.43600e+02
          2069   2.06900e-01  -4.43741e-01   4.40897e+02   4.43800e+02
          2070   2.07000e-01  -4.41315e-01   4.41096e+02   4.44000e+02
          2071   2.07100e-01  -4.38812e-01   4.41298e+02   4.44200e+02
          2072   2.07200e-01  -4.36142e-01   4.41499e+02   4.44400e+02
          2073   2.07300e-01  -4.33365e-01   4.41696e+02   4.44600e+02
          2074   2.07400e-01  -4.30481e-01   4.41897e+02   4.44800e+02
          2075   2.07500e-01  -4.27444e-01   4.42093e+02   4.45000e+02
          2076   2.07600e-01  -4.24316e-01   4.42295e+02   4.45200e+02
          2077   2.07700e-01  -4.21112e-01   4.42493e+02   4.45400e+02
          2078   2.07800e-01  -4.17801e-01   4.42691e+02   4.45600e+02
          2079   2.07900e-01  -4.14352e-01   4.42891e+02   4.45800e+02
          2080   2.08000e-01  -4.10812e-01   4.43091e+02   4.46000e+02
          2081   2.08100e-01  -4.07166e-01   4.43290e+02   4.46200e+02
          2082   2.08200e-01  -4.03427e-01   4.43490e+02   4.46400e+02
          2083   2.08300e-01  -3.99628e-01   4.43690e+02   4.46600e+02
          2084   2.08400e-01  -3.95691e-01   4.43892e+02   4.46800e+02
          2085   2.08500e-01  -3.91724e-01   4.44088e+02   4.47000e+02
          2086   2.08600e-01  -3.87665e-01   4.44288e+02   4.47200e+02
          2087   2.08700e-01  -3.83499e-01   4.44486e+02   4.47400e+02
          2088   2.08800e-01  -3.79257e-01   4.44685e+02   4.47600e+02
          2089   2.08900e-01  -3.74969e-01   4.44886e+02   4.47800e+02
          2090   2.09000e-01  -3.70590e-01   4.45087e+02   4.48000e+02
          2091   2.09100e-01  -3.66180e-01   4.45287e+02   4.48200e+02
          2092   2.09200e-01  -3.61687e-01   4.45487e+02   4.48400e+02
          2093   2.09300e-01  -3.57124e-01   4.45685e+02   4.48600e+02
          2094   2.09400e-01  -3.52547e-01   4.45885e+02   4.48800e+02
          2095   2.09500e-01  -3.47893e-01   4.46087e+02   4.49000e+02
          2096   2.09600e-01  -3.43193e-01   4.46284e+02   4.49200e+02
          2097   2.09700e-01  -3.38440e-01   4.46485e+02   4.49400e+02
          2098   2.09800e-01  -3.33656e-01   4.46683e+02   4.49600e+02
          2099   2.09900e-01  -3.28835e-01   4.46882e+02   4.49800e+02
          2100   2.10000e-01  -3.23952e-01   4.47085e+02   4.50000e+02
          2101   2.10100e-01  -3.19054e-01   4.47285e+02   4.50200e+02
          2102   2.10200e-01  -3.14125e-01   4.47485e+02   4.50400e+02
          2103   2.10300e-01  -3.09174e-01   4.47686e+02   4.50600e+02
          2104   2.10400e-01  -3.04180e-01   4.47885e+02   4.50800e+02
          2105   2.10500e-01  -2.99164e-01   4.48084e+02   4.51000e+02
          2106   2.10600e-01  -2.94121e-01   4.48288e+02   4.51200e+02
          2107   2.10700e-01  -2.89059e-01   4.48485e+02   4.51400e+02
          2108   2.10800e-01  -2.83985e-01   4.48686e+02   4.51600e+02
          2109   2.10900e-01  -2.78894e-01   4.48887e+02   4.51800e+02
          2110   2.11000e-01  -2.73783e-01   4.49085e+02   4.52000e+02
          2111   2.11100e-01  -2.68652e-01   4.49287e+02   4.52200e+02
          2112   2.11200e-01  -2.63507e-01   4.49486e+02   4.52400e+02
          2113   2.11300e-01  -2.58343e-01   4.49685e+02   4.52600e+02
          2114   2.11400e-01  -2.53166e-01   4.49887e+02   4.52800e+02
          2115   2.11500e-01  -2.47974e-01   4.50085e+02   4.53000e+02
          2116   2.11600e-01  -2.42775e-01   4.50288e+02   4.53200e+02
          2117   2.11700e-01  -2.37564e-01   4.50485e+02   4.53400e+02
          2118   2.11800e-01  -2.32351e-01   4.50685e+02   4.53600e+02
          2119   2.11900e-01  -2.27133e-01   4.50887e+02   4.53800e+02
          2120   2.12000e-01  -2.21924e-01   4.51085e+02   4.54000e+02
          2121   2.12100e-01  -2.16732e-01   4.51284e+02   4.54200e+02
          2122   2.12200e-01  -2.11544e-01   4.51485e+02   4.54400e+02
          2123   2.12300e-01  -2.06379e-01   4.51685e+02   4.54600e+02
          2124   2.12400e-01  -2.01256e-01   4.51886e+02   4.54800e+02
          2125   2.12500e-01  -1.96156e-01   4.52086e+02   4.55000e+02
          2126   2.12600e-01  -1.91082e-01   4.52285e+02   4.55200e+02
          2127   2.12700e-01  -1.86073e-01   4.52483e+02   4.55400e+02
          2128   2.12800e-01  -1.81114e-01   4.52685e+02   4.55600e+02
          2129   2.12900e-01  -1.76201e-01   4.52885e+02   4.55800e+02
          2130   2.13000e-01  -1.71364e-01   4.53086e+02   4.56000e+02
          2131   2.13100e-01  -1.66603e-01   4.53285e+02   4.56200e+02
          2132   2.13200e-01  -1.61873e-01   4.53481e+02   4.56400e+02
          2133   2.13300e-01  -1.57242e-01   4.53683e+02   4.56600e+02
          2134   2.13400e-01  -1.52687e-01   4.53885e+02   4.56800e+02
          2135   2.13500e-01  -1.48216e-01   4.54084e+02   4.57000e+02
          2136   2.13600e-01  -1.43822e-01   4.54282e+02   4.57200e+02
          2137   2.13700e-01  -1.39503e-01   4.54484e+02   4.57400e+02
          2138   2.13800e-01  -1.35277e-01   4.54682e+02   4.57600e+02
          2139   2.13900e-01  -1.31149e-01   4.54883e+02   4.57800e+02
          2140   2.14000e-01  -1.27098e-01   4.55082e+02   4.58000e+02
          2141   2.14100e-01  -1.23154e-01   4.55282e+02   4.58200e+02
          2142   2.14200e-01  -1.19278e-01   4.55478e+02   4.58400e+02
          2143   2.14300e-01  -1.15509e-01   4.55682e+02   4.58600e+02
          2144   2.14400e-01  -1.11786e-01   4.55881e+02   4.58800e+02
          2145   2.14500e-01  -1.08215e-01   4.56082e+02   4.59000e+02
          2146   2.14600e-01  -1.04721e-01   4.56285e+02   4.59200e+02
          2147   2.14700e-01  -1.01318e-01   4.56482e+02   4.59400e+02
          2148   2.14800e-01  -9.80377e-02   4.56681e+02   4.59600e+02
          2149   2.14900e-01  -9.48334e-02   4.56880e+02   4.59800e+02
          2150   2.15000e-01  -9.16901e-02   4.57079e+02   4.60000e+02
          2151   2.15100e-01  -8.86993e-02   4.57277e+02   4.60200e+02
          2152   2.15200e-01  -8.58002e-02   4.57481e+02   4.60400e+02
          2153   2.15300e-01  -8.30231e-02   4.57680e+02   4.60600e+02
          2154   2.15400e-01  -8.02765e-02   4.57878e+02   4.60800e+02
          2155   2.15500e-01  -7.76825e-02   4.58078e+02   4.61000e+02
          2156   2.15600e-01  -7.52258e-02   4.58280e+02   4.61200e+02
          2157   2.15700e-01  -7.27997e-02   4.58479e+02   4.61400e+02
          2158   2.15800e-01  -7.04803e-02   4.58678e+02   4.61600e+02
          2159   2.15900e-01  -6.83136e-02   4.58879e+02   4.61800e+02
          2160   2.16000e-01  -6.62384e-02   4.59078e+02   4.62000e+02
          2161   2.16100e-01  -6.42242e-02   4.59279e+02   4.62200e+02
          2162   2.16200e-01  -6.22711e-02   4.59478e+02   4.62400e+02
          2163   2.16300e-01  -6.04858e-02   4.59676e+02   4.62600e+02
          2164   2.16400e-01  -5.87006e-02   4.59874e+02   4.62800e+02
          2165   2.16500e-01  -5.70679e-02   4.60076e+02   4.63000e+02
          2166   2.16600e-01  -5.55267e-02   4.60276e+02   4.63200e+02
          2167   2.16700e-01  -5.40466e-02   4.60477e+02   4.63400e+02
          2168   2.16800e-01  -5.26428e-02   4.60677e+02   4.63600e+02
          2169   2.16900e-01  -5.13153e-02   4.60876e+02   4.63800e+02
          2170   2.17000e-01  -5.00641e-02   4.61075e+02   4.64000e+02
          2171   2.17100e-01  -4.88968e-02   4.61274e+02   4.64200e+02
          2172   2.17200e-01  -4.78058e-02   4.61474e+02   4.64400e+02
          2173   2.17300e-01  -4.67758e-02   4.61674e+02   4.64600e+02
          2174   2.17400e-01  -4.58069e-02   4.61875e+02   4.64800e+02
          2175   2.17500e-01  -4.49066e-02   4.62074e+02   4.65000e+02
          2176   2.17600e-01  -4.40598e-02   4.62274e+02   4.65200e+02
          2177   2.17700e-01  -4.32892e-02   4.62474e+02   4.65400e+02
          2178   2.17800e-01  -4.25644e-02   4.62675e+02   4.65600e+02
          2179   2.17900e-01  -4.18777e-02   4.62872e+02   4.65800e+02
          2180   2.18000e-01  -4.12521e-02   4.63073e+02   4.66000e+02
          2181   2.18100e-01  -4.06647e-02   4.63273e+02   4.66200e+02
          2182   2.18200e-01  -4.01382e-02   4.63474e+02   4.66400e+02
          2183   2.18300e-01  -3.96652e-02   4.63674e+02   4.66600e+02
          2184   2.18400e-01  -3.92303e-02   4.63871e+02   4.66800e+02
          2185   2.18500e-01  -3.88412e-02   4.64073e+02   4.67000e+02
          2186   2.18600e-01  -3.85056e-02   4.64273e+02   4.67200e+02
          2187   2.18700e-01  -3.82385e-02   4.64473e+02   4.67400e+02
          2188   2.18800e-01  -3.80173e-02   4.64672e+02   4.67600e+02
          2189   2.18900e-01  -3.78647e-02   4.64871e+02   4.67800e+02
          2190   2.19000e-01  -3.77579e-02   4.65074e+02   4.68000e+02
          2191   2.19100e-01  -3.77121e-02   4.65274e+02   4.68200e+02
          2192   2.19200e-01  -3.77274e-02   4.65473e+02   4.68400e+02
          2193   2.19300e-01  -3.77960e-02   4.65672e+02   4.68600e+02
          2194   2.19400e-01  -3.78799e-02   4.65871e+02   4.68800e+02
          2195   2.19500e-01  -3.80325e-02   4.66068e+02   4.69000e+02
          2196   2.19600e-01  -3.82004e-02   4.66268e+02   4.69200e+02
          2197   2.19700e-01  -3.84254e-02   4.66471e+02   4.69400e+02
          2198   2.19800e-01  -3.86391e-02   4.66672e+02   4.69600e+02
          2199   2.19900e-01  -3.88832e-02   4.66869e+02   4.69800e+02
          2200   2.20000e-01  -3.91388e-02   4.67072e+02   4.70000e+02
          2201   2.20100e-01  -3.93944e-02   4.67269e+02   4.70200e+02
          2202   2.20200e-01  -3.96423e-02   4.67470e+02   4.70400e+02
          2203   2.20300e-01  -3.98865e-02   4.67670e+02   4.70600e+02
          2204   2.20400e-01  -4.01154e-02   4.67869e+02   4.70800e+02
          2205   2.20500e-01  -4.03175e-02   4.68067e+02   4.71000e+02
          2206   2.20600e-01  -4.05121e-02   4.68266e+02   4.71200e+02
          2207   2.20700e-01  -4.06723e-02   4.68468e+02   4.71400e+02
          2208   2.20800e-01  -4.08134e-02   4.68667e+02   4.71600e+02
          2209   2.20900e-01  -4.09279e-02   4.68869e+02   4.71800e+02
          2210   2.21000e-01  -4.10252e-02   4.69068e+02   4.72000e+02
          2211   2.21100e-01  -4.10938e-02   4.69266e+02   4.72200e+02
          2212   2.21200e-01  -4.11396e-02   4.69468e+02   4.72400e+02
          2213   2.21300e-01  -4.11606e-02   4.69667e+02   4.72600e+02
          2214   2.21400e-01  -4.11644e-02   4.69866e+02   4.72800e+02
          2215   2.21500e-01  -4.11472e-02   4.70066e+02   4.73000e+02
          2216   2.21600e-01  -4.11034e-02   4.70267e+02   4.73200e+02
          2217   2.21700e-01  -4.10442e-02   4.70464e+02   4.73400e+02
          2218   2.21800e-01  -4.09660e-02   4.70665e+02   4.73600e+02
          2219   2.21900e-01  -4.08707e-02   4.70866e+02   4.73800e+02
          2220   2.22000e-01  -4.07715e-02   4.71065e+02   4.74000e+02
          2221   2.22100e-01  -4.06570e-02   4.71268e+02   4.74200e+02
          2222   2.22200e-01  -4.05331e-02   4.71466e+02   4.74400e+02
          2223   2.22300e-01  -4.03986e-02   4.71666e+02   4.74600e+02
          2224   2.22400e-01  -4.02584e-02   4.71864e+02   4.74800e+02
          2225   2.22500e-01  -4.01106e-02   4.72067e+02   4.75000e+02
          2226   2.22600e-01  -3.99532e-02   4.72265e+02   4.75200e+02
          2227   2.22700e-01  -3.97940e-02   4.72465e+02   4.75400e+02
          2228   2.22800e-01  -3.96271e-02   4.72663e+02   4.75600e+02
          2229   2.22900e-01  -3.94545e-02   4.72863e+02   4.75800e+02
          2230   2.23000e-01  -3.92799e-02   4.73061e+02   4.76000e+02
          2231   2.23100e-01  -3.91006e-02   4.73262e+02   4.76200e+02
          2232   2.23200e-01  -3.89223e-02   4.73464e+02   4.76400e+02
          2233   2.23300e-01  -3.87421e-02   4.73663e+02   4.76600e+02
          2234   2.23400e-01  -3.85628e-02   4.73863e+02   4.76800e+02
          2235   2.23500e-01  -3.83816e-02   4.74063e+02   4.77000e+02
          2236   2.23600e-01  -3.81966e-02   4.74265e+02   4.77200e+02
          2237   2.23700e-01  -3.80068e-02   4.74461e+02   4.77400e+02
          2238   2.23800e-01  -3.78199e-02   4.74661e+02   4.77600e+02
          2239   2.23900e-01  -3.76339e-02   4.74861e+02   4.77800e+02
          2240   2.24000e-01  -3.74479e-02   4.75060e+02   4.78000e+02
          2241   2.24100e-01  -3.72610e-02   4.75262e+02   4.78200e+02
          2242   2.24200e-01  -3.70750e-02   4.75461e+02   4.78400e+02
          2243   2.24300e-01  -3.68857e-02   4.75659e+02   4.78600e+02
          2244   2.24400e-01  -3.66940e-02   4.75859e+02   4.78800e+02
          2245   2.24500e-01  -3.65014e-02   4.76061e+02   4.79000e+02
          2246   2.24600e-01  -3.63064e-02   4.76262e+02   4.79200e+02
          2247   2.24700e-01  -3.61109e-02   4.76461e+02   4.79400e+02
          2248   2.24800e-01  -3.59144e-02   4.76659e+02   4.79600e+02
          2249   2.24900e-01  -3.56646e-02   4.76859e+02   4.79800e+02
          2250   2.25000e-01  -3.54176e-02   4.77058e+02   4.80000e+02
          2251   2.25100e-01  -3.51725e-02   4.77260e+02   4.80200e+02
          2252   2.25200e-01  -3.49307e-02   4.77456e+02   4.80400e+02
          2253   2.25300e-01  -3.46918e-02   4.77658e+02   4.80600e+02
          2254   2.25400e-01  -3.44543e-02   4.77858e+02   4.80800e+02
          2255   2.25500e-01  -3.42197e-02   4.78058e+02   4.81000e+02
          2256   2.25600e-01  -3.39870e-02   4.78257e+02   4.81200e+02
          2257   2.25700e-01  -3.37572e-02   4.78458e+02   4.81400e+02
          2258   2.25800e-01  -3.35293e-02   4.78659e+02   4.81600e+02
          2259   2.25900e-01  -3.33047e-02   4.78859e+02   4.81800e+02
          2260   2.26000e-01  -3.30825e-02   4.79060e+02   4.82000e+02
          2261   2.26100e-01  -3.28627e-02   4.79257e+02   4.82200e+02
          2262   2.26200e-01  -3.26443e-02   4.79455e+02   4.82400e+02
          2263   2.26300e-01  -3.24292e-02   4.79656e+02   4.82600e+02
          2264   2.26400e-01  -3.22161e-02   4.79857e+02   4.82800e+02
          2265   2.26500e-01  -3.20053e-02   4.80056e+02   4.83000e+02
          2266   2.26600e-01  -3.17984e-02   4.80255e+02   4.83200e+02
          2267   2.26700e-01  -3.15924e-02   4.80455e+02   4.83400e+02
          2268   2.26800e-01  -3.13897e-02   4.80656e+02   4.83600e+02
          2269   2.26900e-01  -3.11885e-02   4.80859e+02   4.83800e+02
          2270   2.27000e-01  -3.09901e-02   4.81057e+02   4.84000e+02
          2271   2.27100e-01  -3.07946e-02   4.81256e+02   4.84200e+02
          2272   2.27200e-01  -3.06010e-02   4.81454e+02   4.84400e+02
          2273   2.27300e-01  -3.04108e-02   4.81656e+02   4.84600e+02
          2274   2.27400e-01  -3.02219e-02   4.81852e+02   4.84800e+02
          2275   2.27500e-01  -3.00360e-02   4.82052e+02   4.85000e+02
          2276   2.27600e-01  -2.98519e-02   4.82254e+02   4.85200e+02
          2277   2.27700e-01  -2.96707e-02   4.82452e+02   4.85400e+02
          2278   2.27800e-01  -2.94919e-02   4.82653e+02   4.85600e+02
          2279   2.27900e-01  -2.93164e-02   4.82852e+02   4.85800e+02
          2280   2.28000e-01  -2.91424e-02   4.83053e+02   4.86000e+02
          2281   2.28100e-01  -2.89707e-02   4.83256e+02   4.86200e+02
          2282   2.28200e-01  -2.88014e-02   4.83452e+02   4.86400e+02
          2283   2.28300e-01  -2.86350e-02   4.83653e+02   4.86600e+02
          2284   2.28400e-01  -2.84710e-02   4.83853e+02   4.86800e+02
          2285   2.28500e-01  -2.83098e-02   4.84053e+02   4.87000e+02
          2286   2.28600e-01  -2.81506e-02   4.84252e+02   4.87200e+02
          2287   2.28700e-01  -2.79932e-02   4.84451e+02   4.87400e+02
          2288   2.28800e-01  -2.78387e-02   4.84652e+02   4.87600e+02
          2289   2.28900e-01  -2.76866e-02   4.84852e+02   4.87800e+02
          2290   2.29000e-01  -2.75373e-02   4.85051e+02   4.88000e+02
          2291   2.29100e-01  -2.73900e-02   4.85251e+02   4.88200e+02
          2292   2.29200e-01  -2.72460e-02   4.85451e+02   4.88400e+02
          2293   2.29300e-01  -2.71039e-02   4.85650e+02   4.88600e+02
          2294   2.29400e-01  -2.69637e-02   4.85851e+02   4.88800e+02
          2295   2.29500e-01  -2.68264e-02   4.86049e+02   4.89000e+02
          2296   2.29600e-01  -2.66914e-02   4.86251e+02   4.89200e+02
          2297   2.29700e-01  -2.65589e-02   4.86448e+02   4.89400e+02
          2298   2.29800e-01  -2.64297e-02   4.86650e+02   4.89600e+02
          2299   2.29900e-01  -2.63019e-02   4.86849e+02   4.89800e+02
          2300   2.30000e-01  -2.61765e-02   4.87048e+02   4.90000e+02
          2301   2.30100e-01  -2.60534e-02   4.87247e+02   4.90200e+02
          2302   2.30200e-01  -2.59333e-02   4.87446e+02   4.90400e+02
          2303   2.30300e-01  -2.58155e-02   4.87650e+02   4.90600e+02
          2304   2.30400e-01  -2.56996e-02   4.87849e+02   4.90800e+02
          2305   2.30500e-01  -2.55871e-02   4.88048e+02   4.91000e+02
          2306   2.30600e-01  -2.54765e-02   4.88248e+02   4.91200e+02
          2307   2.30700e-01  -2.53682e-02   4.88450e+02   4.91400e+02
          2308   2.30800e-01  -2.52624e-02   4.88647e+02   4.91600e+02
          2309   2.30900e-01  -2.51594e-02   4.88850e+02   4.91800e+02
          2310   2.31000e-01  -2.50583e-02   4.89050e+02   4.92000e+02
          2311   2.31100e-01  -2.49610e-02   4.89247e+02   4.92200e+02
          2312   2.31200e-01  -2.48642e-02   4.89445e+02   4.92400e+02
          2313   2.31300e-01  -2.47707e-02   4.89645e+02   4.92600e+02
          2314   2.31400e-01  -2.46797e-02   4.89844e+02   4.92800e+02
          2315   2.31500e-01  -2.45910e-02   4.90045e+02   4.93000e+02
          2316   2.31600e-01  -2.45047e-02   4.90244e+02   4.93200e+02
          2317   2.31700e-01  -2.44207e-02   4.90446e+02   4.93400e+02
          2318   2.31800e-01  -2.43402e-02   4.90644e+02   4.93600e+02
          2319   2.31900e-01  -2.42610e-02   4.90848e+02   4.93800e+02
          2320   2.32000e-01  -2.41847e-02   4.91047e+02   4.94000e+02
          2321   2.32100e-01  -2.41103e-02   4.91245e+02   4.94200e+02
          2322   2.32200e-01  -2.40388e-02   4.91445e+02   4.94400e+02
          2323   2.32300e-01  -2.39697e-02   4.91646e+02   4.94600e+02
          2324   2.32400e-01  -2.39034e-02   4.91843e+02   4.94800e+02
          2325   2.32500e-01  -2.38390e-02   4.92043e+02   4.95000e+02
          2326   2.32600e-01  -2.37770e-02   4.92245e+02   4.95200e+02
          2327   2.32700e-01  -2.37174e-02   4.92444e+02   4.95400e+02
          2328   2.32800e-01  -2.36602e-02   4.92644e+02   4.95600e+02
          2329   2.32900e-01  -2.36053e-02   4.92843e+02   4.95800e+02
          2330   2.33000e-01  -2.35543e-02   4.93045e+02   4.96000e+02
          2331   2.33100e-01  -2.35047e-02   4.93243e+02   4.96200e+02
          2332   2.33200e-01  -2.34571e-02   4.93444e+02   4.96400e+02
          2333   2.33300e-01  -2.34122e-02   4.93643e+02   4.96600e+02
          2334   2.33400e-01  -2.33698e-02   4.93841e+02   4.96800e+02
          2335   2.33500e-01  -2.33297e-02   4.94043e+02   4.97000e+02
          2336   2.33600e-01  -2.32921e-02   4.94241e+02   4.97200e+02
          2337   2.33700e-01  -2.32577e-02   4.94441e+02   4.97400e+02
          2338   2.33800e-01  -2.32248e-02   4.94640e+02   4.97600e+02
          2339   2.33900e-01  -2.31948e-02   4.94843e+02   4.97800e+02
          2340   2.34000e-01  -2.31667e-02   4.95042e+02   4.98000e+02
          2341   2.34100e-01  -2.31414e-02   4.95241e+02   4.98200e+02
          2342   2.34200e-01  -2.31180e-02   4.95441e+02   4.98400e+02
          2343   2.34300e-01  -2.30985e-02   4.95641e+02   4.98600e+02
          2344   2.34400e-01  -2.30803e-02   4.95839e+02   4.98800e+02
          2345   2.34500e-01  -2.30646e-02   4.96038e+02   4.99000e+02
          2346   2.34600e-01  -2.30517e-02   4.96241e+02   4.99200e+02
          2347   2.34700e-01  -2.30408e-02   4.96440e+02   4.99400e+02
          2348   2.34800e-01  -2.30322e-02   4.96637e+02   4.99600e+02
=]6[&XENG21 80441 UFS30..250H2000.600s.30..500H2000C2000x4x ACMC05_110-217#1-3�]. 25.05.2023 15:18:19
