# Supplementary material for: Dehydration-Driven Glass Formation in Aqueous Carbonates
Source: J Phys Chem Lett. 2025 May 7;16(19):4773–9. doi: 10.1021/acs.jpclett.5c00551 (PMC12086832; doi:10.1021/acs.jpclett.5c00551)
Supplement: Supplementary file 2 — jz5c00551_si_002.zip [file jz5c00551_si_002.zip › XENG21 80441 UFS30..250H2000,600s,30..500H500C500x4x ACMC05_110-216#1.txt]

         Index             t      Heatflow            Ts            Tr
           [#]             [s]             [mW]          [�C]          [�C]
             0   0.00000e+00  -2.61295e-03   3.18597e+01   3.00000e+01
             1   1.00000e-04  -2.90424e-03   3.18437e+01   3.00500e+01
             2   2.00000e-04  -3.19153e-03   3.18378e+01   3.01000e+01
             3   3.00000e-04  -3.47501e-03   3.18363e+01   3.01500e+01
             4   4.00000e-04  -3.75468e-03   3.18289e+01   3.02000e+01
             5   5.00000e-04  -4.03064e-03   3.18274e+01   3.02500e+01
             6   6.00000e-04  -4.30262e-03   3.18274e+01   3.03000e+01
             7   7.00000e-04  -4.57084e-03   3.18245e+01   3.03500e+01
             8   8.00000e-04  -4.83531e-03   3.18215e+01   3.04000e+01
             9   9.00000e-04  -5.09578e-03   3.18171e+01   3.04500e+01
            10   1.00000e-03  -5.35250e-03   3.18156e+01   3.05000e+01
            11   1.10000e-03  -5.60552e-03   3.18141e+01   3.05500e+01
            12   1.20000e-03  -5.85455e-03   3.18096e+01   3.06000e+01
            13   1.30000e-03  -6.09976e-03   3.18067e+01   3.06500e+01
            14   1.40000e-03  -6.34128e-03   3.18037e+01   3.07000e+01
            15   1.50000e-03  -6.57880e-03   3.17978e+01   3.07500e+01
            16   1.60000e-03  -6.81251e-03   3.17978e+01   3.08000e+01
            17   1.70000e-03  -7.04259e-03   3.17933e+01   3.08500e+01
            18   1.80000e-03  -7.26861e-03   3.17948e+01   3.09000e+01
            19   1.90000e-03  -7.49093e-03   3.17859e+01   3.09500e+01
            20   2.00000e-03  -7.70944e-03   3.17830e+01   3.10000e+01
            21   2.10000e-03  -7.92396e-03   3.17845e+01   3.10500e+01
            22   2.20000e-03  -8.13478e-03   3.17815e+01   3.11000e+01
            23   2.30000e-03  -8.34185e-03   3.17756e+01   3.11500e+01
            24   2.40000e-03  -8.54492e-03   3.17741e+01   3.12000e+01
            25   2.50000e-03  -8.74418e-03   3.17726e+01   3.12500e+01
            26   2.60000e-03  -8.93974e-03   3.17696e+01   3.13000e+01
            27   2.70000e-03  -9.13143e-03   3.17637e+01   3.13500e+01
            28   2.80000e-03  -9.31919e-03   3.17622e+01   3.14000e+01
            29   2.90000e-03  -9.50319e-03   3.17607e+01   3.14500e+01
            30   3.00000e-03  -9.68343e-03   3.17578e+01   3.15000e+01
            31   3.10000e-03  -9.85968e-03   3.17548e+01   3.15500e+01
            32   3.20000e-03  -1.00322e-02   3.17518e+01   3.16000e+01
            33   3.30000e-03  -1.02010e-02   3.17459e+01   3.16500e+01
            34   3.40000e-03  -1.03658e-02   3.17444e+01   3.17000e+01
            35   3.50000e-03  -1.05268e-02   3.17504e+01   3.17500e+01
            36   3.60000e-03  -1.06841e-02   3.17474e+01   3.18000e+01
            37   3.70000e-03  -1.08374e-02   3.17459e+01   3.18500e+01
            38   3.80000e-03  -1.09870e-02   3.17444e+01   3.19000e+01
            39   3.90000e-03  -1.11328e-02   3.17415e+01   3.19500e+01
            40   4.00000e-03  -1.12746e-02   3.17489e+01   3.20000e+01
            41   4.10000e-03  -1.14127e-02   3.17489e+01   3.20500e+01
            42   4.20000e-03  -1.15470e-02   3.17415e+01   3.21000e+01
            43   4.30000e-03  -1.16774e-02   3.17504e+01   3.21500e+01
            44   4.40000e-03  -1.18039e-02   3.17504e+01   3.22000e+01
            45   4.50000e-03  -1.19268e-02   3.17563e+01   3.22500e+01
            46   4.60000e-03  -1.20457e-02   3.17607e+01   3.23000e+01
            47   4.70000e-03  -1.21607e-02   3.17696e+01   3.23500e+01
            48   4.80000e-03  -1.22719e-02   3.17800e+01   3.24000e+01
            49   4.90000e-03  -1.23795e-02   3.17859e+01   3.24500e+01
            50   5.00000e-03  -1.24831e-02   3.18022e+01   3.25000e+01
            51   5.10000e-03  -1.25830e-02   3.18141e+01   3.25500e+01
            52   5.20000e-03  -1.26789e-02   3.18378e+01   3.26000e+01
            53   5.30000e-03  -1.27710e-02   3.18541e+01   3.26500e+01
            54   5.40000e-03  -1.28593e-02   3.18734e+01   3.27000e+01
            55   5.50000e-03  -1.29438e-02   3.18986e+01   3.27500e+01
            56   5.60000e-03  -1.30244e-02   3.19237e+01   3.28000e+01
            57   5.70000e-03  -1.31013e-02   3.19549e+01   3.28500e+01
            58   5.80000e-03  -1.31743e-02   3.19830e+01   3.29000e+01
            59   5.90000e-03  -1.32434e-02   3.20156e+01   3.29500e+01
            60   6.00000e-03  -1.33087e-02   3.20452e+01   3.30000e+01
            61   6.10000e-03  -1.33703e-02   3.20793e+01   3.30500e+01
            62   6.20000e-03  -1.34280e-02   3.21134e+01   3.31000e+01
            63   6.30000e-03  -1.34818e-02   3.21548e+01   3.31500e+01
            64   6.40000e-03  -1.35320e-02   3.21904e+01   3.32000e+01
            65   6.50000e-03  -1.35781e-02   3.22303e+01   3.32500e+01
            66   6.60000e-03  -1.36204e-02   3.22733e+01   3.33000e+01
            67   6.70000e-03  -1.36590e-02   3.23073e+01   3.33500e+01
            68   6.80000e-03  -1.36937e-02   3.23532e+01   3.34000e+01
            69   6.90000e-03  -1.37246e-02   3.23947e+01   3.34500e+01
            70   7.00000e-03  -1.37517e-02   3.24420e+01   3.35000e+01
            71   7.10000e-03  -1.37749e-02   3.24864e+01   3.35500e+01
            72   7.20000e-03  -1.37943e-02   3.25293e+01   3.36000e+01
            73   7.30000e-03  -1.38098e-02   3.25767e+01   3.36500e+01
            74   7.40000e-03  -1.38217e-02   3.26270e+01   3.37000e+01
            75   7.50000e-03  -1.38295e-02   3.26758e+01   3.37500e+01
            76   7.60000e-03  -1.38338e-02   3.27217e+01   3.38000e+01
            77   7.70000e-03  -1.38339e-02   3.27675e+01   3.38500e+01
            78   7.80000e-03  -1.38304e-02   3.28149e+01   3.39000e+01
            79   7.90000e-03  -1.38230e-02   3.28666e+01   3.39500e+01
            80   8.00000e-03  -1.38118e-02   3.29184e+01   3.40000e+01
            81   8.10000e-03  -1.37967e-02   3.29686e+01   3.40500e+01
            82   8.20000e-03  -1.37779e-02   3.30159e+01   3.41000e+01
            83   8.30000e-03  -1.37552e-02   3.30677e+01   3.41500e+01
            84   8.40000e-03  -1.37287e-02   3.31179e+01   3.42000e+01
            85   8.50000e-03  -1.36983e-02   3.31667e+01   3.42500e+01
            86   8.60000e-03  -1.36641e-02   3.32214e+01   3.43000e+01
            87   8.70000e-03  -1.36261e-02   3.32746e+01   3.43500e+01
            88   8.80000e-03  -1.35843e-02   3.33233e+01   3.44000e+01
            89   8.90000e-03  -1.35386e-02   3.33735e+01   3.44500e+01
            90   9.00000e-03  -1.34891e-02   3.34282e+01   3.45000e+01
            91   9.10000e-03  -1.34358e-02   3.34828e+01   3.45500e+01
            92   9.20000e-03  -1.33787e-02   3.35345e+01   3.46000e+01
            93   9.30000e-03  -1.33178e-02   3.35862e+01   3.46500e+01
            94   9.40000e-03  -1.32529e-02   3.36364e+01   3.47000e+01
            95   9.50000e-03  -1.31843e-02   3.36910e+01   3.47500e+01
            96   9.60000e-03  -1.31118e-02   3.37427e+01   3.48000e+01
            97   9.70000e-03  -1.30355e-02   3.37988e+01   3.48500e+01
            98   9.80000e-03  -1.29553e-02   3.38533e+01   3.49000e+01
            99   9.90000e-03  -1.28714e-02   3.39020e+01   3.49500e+01
           100   1.00000e-02  -1.27836e-02   3.39537e+01   3.50000e+01
           101   1.01000e-02  -1.26361e-02   3.40068e+01   3.50500e+01
           102   1.02000e-02  -1.24821e-02   3.40614e+01   3.51000e+01
           103   1.03000e-02  -1.23231e-02   3.41174e+01   3.51500e+01
           104   1.04000e-02  -1.21597e-02   3.41690e+01   3.52000e+01
           105   1.05000e-02  -1.19918e-02   3.42206e+01   3.52500e+01
           106   1.06000e-02  -1.18193e-02   3.42708e+01   3.53000e+01
           107   1.07000e-02  -1.16428e-02   3.43224e+01   3.53500e+01
           108   1.08000e-02  -1.14625e-02   3.43799e+01   3.54000e+01
           109   1.09000e-02  -1.12777e-02   3.44329e+01   3.54500e+01
           110   1.10000e-02  -1.10887e-02   3.44845e+01   3.55000e+01
           111   1.11000e-02  -1.08950e-02   3.45375e+01   3.55500e+01
           112   1.12000e-02  -1.06968e-02   3.45891e+01   3.56000e+01
           113   1.13000e-02  -1.04946e-02   3.46480e+01   3.56500e+01
           114   1.14000e-02  -1.02876e-02   3.46967e+01   3.57000e+01
           115   1.15000e-02  -1.00769e-02   3.47482e+01   3.57500e+01
           116   1.16000e-02  -9.86165e-03   3.48012e+01   3.58000e+01
           117   1.17000e-02  -9.64236e-03   3.48513e+01   3.58500e+01
           118   1.18000e-02  -9.41944e-03   3.49058e+01   3.59000e+01
           119   1.19000e-02  -9.19253e-03   3.49661e+01   3.59500e+01
           120   1.20000e-02  -8.96144e-03   3.50133e+01   3.60000e+01
           121   1.21000e-02  -8.72594e-03   3.50633e+01   3.60500e+01
           122   1.22000e-02  -8.48597e-03   3.51207e+01   3.61000e+01
           123   1.23000e-02  -8.24091e-03   3.51722e+01   3.61500e+01
           124   1.24000e-02  -7.99039e-03   3.52252e+01   3.62000e+01
           125   1.25000e-02  -7.73343e-03   3.52826e+01   3.62500e+01
           126   1.26000e-02  -7.47010e-03   3.53311e+01   3.63000e+01
           127   1.27000e-02  -7.20006e-03   3.53782e+01   3.63500e+01
           128   1.28000e-02  -6.92347e-03   3.54355e+01   3.64000e+01
           129   1.29000e-02  -6.64043e-03   3.54870e+01   3.64500e+01
           130   1.30000e-02  -6.35116e-03   3.55385e+01   3.65000e+01
           131   1.31000e-02  -6.05579e-03   3.55973e+01   3.65500e+01
           132   1.32000e-02  -5.75495e-03   3.56458e+01   3.66000e+01
           133   1.33000e-02  -5.44856e-03   3.56914e+01   3.66500e+01
           134   1.34000e-02  -5.13772e-03   3.57502e+01   3.67000e+01
           135   1.35000e-02  -4.82203e-03   3.58060e+01   3.67500e+01
           136   1.36000e-02  -4.50308e-03   3.58575e+01   3.68000e+01
           137   1.37000e-02  -4.18173e-03   3.59089e+01   3.68500e+01
           138   1.38000e-02  -3.85859e-03   3.59618e+01   3.69000e+01
           139   1.39000e-02  -3.53447e-03   3.60117e+01   3.69500e+01
           140   1.40000e-02  -3.21038e-03   3.60676e+01   3.70000e+01
           141   1.41000e-02  -2.88728e-03   3.61190e+01   3.70500e+01
           142   1.42000e-02  -2.56592e-03   3.61718e+01   3.71000e+01
           143   1.43000e-02  -2.24695e-03   3.62247e+01   3.71500e+01
           144   1.44000e-02  -1.93021e-03   3.62746e+01   3.72000e+01
           145   1.45000e-02  -1.61654e-03   3.63275e+01   3.72500e+01
           146   1.46000e-02  -1.30582e-03   3.63818e+01   3.73000e+01
           147   1.47000e-02  -9.97961e-04   3.64361e+01   3.73500e+01
           148   1.48000e-02  -6.93440e-04   3.64874e+01   3.74000e+01
           149   1.49000e-02  -3.92437e-04   3.65388e+01   3.74500e+01
           150   1.50000e-02  -9.51886e-05   3.65902e+01   3.75000e+01
           151   1.51000e-02   1.97768e-04   3.66474e+01   3.75500e+01
           152   1.52000e-02   4.86493e-04   3.66987e+01   3.76000e+01
           153   1.53000e-02   7.71284e-04   3.67486e+01   3.76500e+01
           154   1.54000e-02   1.05143e-03   3.67985e+01   3.77000e+01
           155   1.55000e-02   1.32608e-03   3.68498e+01   3.77500e+01
           156   1.56000e-02   1.59508e-03   3.69041e+01   3.78000e+01
           157   1.57000e-02   1.85812e-03   3.69568e+01   3.78500e+01
           158   1.58000e-02   2.11525e-03   3.70081e+01   3.79000e+01
           159   1.59000e-02   2.36583e-03   3.70624e+01   3.79500e+01
           160   1.60000e-02   2.60925e-03   3.71108e+01   3.80000e+01
           161   1.61000e-02   2.84487e-03   3.71635e+01   3.80500e+01
           162   1.62000e-02   3.07274e-03   3.72192e+01   3.81000e+01
           163   1.63000e-02   3.29220e-03   3.72690e+01   3.81500e+01
           164   1.64000e-02   3.50285e-03   3.73203e+01   3.82000e+01
           165   1.65000e-02   3.70419e-03   3.73804e+01   3.82500e+01
           166   1.66000e-02   3.89588e-03   3.74258e+01   3.83000e+01
           167   1.67000e-02   4.07720e-03   3.74770e+01   3.83500e+01
           168   1.68000e-02   4.24814e-03   3.75298e+01   3.84000e+01
           169   1.69000e-02   4.40848e-03   3.75825e+01   3.84500e+01
           170   1.70000e-02   4.55832e-03   3.76352e+01   3.85000e+01
           171   1.71000e-02   4.69685e-03   3.76835e+01   3.85500e+01
           172   1.72000e-02   4.82309e-03   3.77347e+01   3.86000e+01
           173   1.73000e-02   4.93789e-03   3.77918e+01   3.86500e+01
           174   1.74000e-02   5.04136e-03   3.78430e+01   3.87000e+01
           175   1.75000e-02   5.13470e-03   3.78942e+01   3.87500e+01
           176   1.76000e-02   5.21791e-03   3.79469e+01   3.88000e+01
           177   1.77000e-02   5.29122e-03   3.79996e+01   3.88500e+01
           178   1.78000e-02   5.35524e-03   3.80479e+01   3.89000e+01
           179   1.79000e-02   5.41019e-03   3.81049e+01   3.89500e+01
           180   1.80000e-02   5.45681e-03   3.81576e+01   3.90000e+01
           181   1.81000e-02   5.49650e-03   3.82073e+01   3.90500e+01
           182   1.82000e-02   5.53036e-03   3.82599e+01   3.91000e+01
           183   1.83000e-02   5.55789e-03   3.83126e+01   3.91500e+01
           184   1.84000e-02   5.57989e-03   3.83623e+01   3.92000e+01
           185   1.85000e-02   5.59622e-03   3.84149e+01   3.92500e+01
           186   1.86000e-02   5.60737e-03   3.84675e+01   3.93000e+01
           187   1.87000e-02   5.61345e-03   3.85172e+01   3.93500e+01
           188   1.88000e-02   5.61470e-03   3.85698e+01   3.94000e+01
           189   1.89000e-02   5.61190e-03   3.86180e+01   3.94500e+01
           190   1.90000e-02   5.60594e-03   3.86736e+01   3.95000e+01
           191   1.91000e-02   5.59723e-03   3.87261e+01   3.95500e+01
           192   1.92000e-02   5.58656e-03   3.87773e+01   3.96000e+01
           193   1.93000e-02   5.57423e-03   3.88269e+01   3.96500e+01
           194   1.94000e-02   5.56022e-03   3.88795e+01   3.97000e+01
           195   1.95000e-02   5.54579e-03   3.89321e+01   3.97500e+01
           196   1.96000e-02   5.53107e-03   3.89890e+01   3.98000e+01
           197   1.97000e-02   5.51647e-03   3.90401e+01   3.98500e+01
           198   1.98000e-02   5.50175e-03   3.90912e+01   3.99000e+01
           199   1.99000e-02   5.48726e-03   3.91379e+01   3.99500e+01
           200   2.00000e-02   5.47326e-03   3.91919e+01   4.00000e+01
           201   2.01000e-02   5.46026e-03   3.92430e+01   4.00500e+01
           202   2.02000e-02   5.44828e-03   3.92941e+01   4.01000e+01
           203   2.03000e-02   5.43761e-03   3.93466e+01   4.01500e+01
           204   2.04000e-02   5.42811e-03   3.93977e+01   4.02000e+01
           205   2.05000e-02   5.41934e-03   3.94473e+01   4.02500e+01
           206   2.06000e-02   5.41061e-03   3.95012e+01   4.03000e+01
           207   2.07000e-02   5.40215e-03   3.95552e+01   4.03500e+01
           208   2.08000e-02   5.39351e-03   3.96077e+01   4.04000e+01
           209   2.09000e-02   5.38498e-03   3.96529e+01   4.04500e+01
           210   2.10000e-02   5.37607e-03   3.97068e+01   4.05000e+01
           211   2.11000e-02   5.36719e-03   3.97593e+01   4.05500e+01
           212   2.12000e-02   5.35852e-03   3.98132e+01   4.06000e+01
           213   2.13000e-02   5.34996e-03   3.98628e+01   4.06500e+01
           214   2.14000e-02   5.34153e-03   3.99123e+01   4.07000e+01
           215   2.15000e-02   5.33316e-03   3.99590e+01   4.07500e+01
           216   2.16000e-02   5.32526e-03   4.00143e+01   4.08000e+01
           217   2.17000e-02   5.31733e-03   4.00682e+01   4.08500e+01
           218   2.18000e-02   5.31045e-03   4.01236e+01   4.09000e+01
           219   2.19000e-02   5.30474e-03   4.01717e+01   4.09500e+01
           220   2.20000e-02   5.29972e-03   4.02226e+01   4.10000e+01
           221   2.21000e-02   5.29574e-03   4.02722e+01   4.10500e+01
           222   2.22000e-02   5.29265e-03   4.03246e+01   4.11000e+01
           223   2.23000e-02   5.29039e-03   4.03784e+01   4.11500e+01
           224   2.24000e-02   5.28874e-03   4.04279e+01   4.12000e+01
           225   2.25000e-02   5.28787e-03   4.04833e+01   4.12500e+01
           226   2.26000e-02   5.28748e-03   4.05298e+01   4.13000e+01
           227   2.27000e-02   5.28708e-03   4.05779e+01   4.13500e+01
           228   2.28000e-02   5.28662e-03   4.06332e+01   4.14000e+01
           229   2.29000e-02   5.28637e-03   4.06884e+01   4.14500e+01
           230   2.30000e-02   5.28684e-03   4.07423e+01   4.15000e+01
           231   2.31000e-02   5.28741e-03   4.07874e+01   4.15500e+01
           232   2.32000e-02   5.28875e-03   4.08397e+01   4.16000e+01
           233   2.33000e-02   5.29087e-03   4.08863e+01   4.16500e+01
           234   2.34000e-02   5.29367e-03   4.09430e+01   4.17000e+01
           235   2.35000e-02   5.29665e-03   4.09924e+01   4.17500e+01
           236   2.36000e-02   5.29999e-03   4.10462e+01   4.18000e+01
           237   2.37000e-02   5.30347e-03   4.10942e+01   4.18500e+01
           238   2.38000e-02   5.30656e-03   4.11480e+01   4.19000e+01
           239   2.39000e-02   5.30924e-03   4.11960e+01   4.19500e+01
           240   2.40000e-02   5.31164e-03   4.12483e+01   4.20000e+01
           241   2.41000e-02   5.31362e-03   4.13035e+01   4.20500e+01
           242   2.42000e-02   5.31442e-03   4.13529e+01   4.21000e+01
           243   2.43000e-02   5.31493e-03   4.14009e+01   4.21500e+01
           244   2.44000e-02   5.31462e-03   4.14532e+01   4.22000e+01
           245   2.45000e-02   5.31393e-03   4.15055e+01   4.22500e+01
           246   2.46000e-02   5.31296e-03   4.15578e+01   4.23000e+01
           247   2.47000e-02   5.31229e-03   4.16071e+01   4.23500e+01
           248   2.48000e-02   5.31121e-03   4.16580e+01   4.24000e+01
           249   2.49000e-02   5.30955e-03   4.17088e+01   4.24500e+01
           250   2.50000e-02   5.30795e-03   4.17582e+01   4.25000e+01
           251   2.51000e-02   5.30655e-03   4.18133e+01   4.25500e+01
           252   2.52000e-02   5.30540e-03   4.18670e+01   4.26000e+01
           253   2.53000e-02   5.30422e-03   4.19164e+01   4.26500e+01
           254   2.54000e-02   5.30234e-03   4.19643e+01   4.27000e+01
           255   2.55000e-02   5.29972e-03   4.20180e+01   4.27500e+01
           256   2.56000e-02   5.29624e-03   4.20659e+01   4.28000e+01
           257   2.57000e-02   5.29230e-03   4.21210e+01   4.28500e+01
           258   2.58000e-02   5.28745e-03   4.21703e+01   4.29000e+01
           259   2.59000e-02   5.28186e-03   4.22211e+01   4.29500e+01
           260   2.60000e-02   5.27575e-03   4.22718e+01   4.30000e+01
           261   2.61000e-02   5.26892e-03   4.23212e+01   4.30500e+01
           262   2.62000e-02   5.26132e-03   4.23763e+01   4.31000e+01
           263   2.63000e-02   5.25340e-03   4.24256e+01   4.31500e+01
           264   2.64000e-02   5.24495e-03   4.24763e+01   4.32000e+01
           265   2.65000e-02   5.23645e-03   4.25299e+01   4.32500e+01
           266   2.66000e-02   5.22746e-03   4.25778e+01   4.33000e+01
           267   2.67000e-02   5.21874e-03   4.26314e+01   4.33500e+01
           268   2.68000e-02   5.21053e-03   4.26821e+01   4.34000e+01
           269   2.69000e-02   5.20297e-03   4.27328e+01   4.34500e+01
           270   2.70000e-02   5.19599e-03   4.27850e+01   4.35000e+01
           271   2.71000e-02   5.18933e-03   4.28328e+01   4.35500e+01
           272   2.72000e-02   5.18323e-03   4.28864e+01   4.36000e+01
           273   2.73000e-02   5.17786e-03   4.29371e+01   4.36500e+01
           274   2.74000e-02   5.17358e-03   4.29893e+01   4.37000e+01
           275   2.75000e-02   5.16978e-03   4.30341e+01   4.37500e+01
           276   2.76000e-02   5.16631e-03   4.30877e+01   4.38000e+01
           277   2.77000e-02   5.16244e-03   4.31398e+01   4.38500e+01
           278   2.78000e-02   5.15794e-03   4.31905e+01   4.39000e+01
           279   2.79000e-02   5.15300e-03   4.32412e+01   4.39500e+01
           280   2.80000e-02   5.14722e-03   4.32918e+01   4.40000e+01
           281   2.81000e-02   5.14129e-03   4.33425e+01   4.40500e+01
           282   2.82000e-02   5.13479e-03   4.33960e+01   4.41000e+01
           283   2.83000e-02   5.12845e-03   4.34424e+01   4.41500e+01
           284   2.84000e-02   5.12277e-03   4.34988e+01   4.42000e+01
           285   2.85000e-02   5.11757e-03   4.35451e+01   4.42500e+01
           286   2.86000e-02   5.11257e-03   4.35972e+01   4.43000e+01
           287   2.87000e-02   5.10811e-03   4.36478e+01   4.43500e+01
           288   2.88000e-02   5.10332e-03   4.37013e+01   4.44000e+01
           289   2.89000e-02   5.09892e-03   4.37461e+01   4.44500e+01
           290   2.90000e-02   5.09464e-03   4.38054e+01   4.45000e+01
           291   2.91000e-02   5.09081e-03   4.38517e+01   4.45500e+01
           292   2.92000e-02   5.08746e-03   4.38965e+01   4.46000e+01
           293   2.93000e-02   5.08405e-03   4.39543e+01   4.46500e+01
           294   2.94000e-02   5.08075e-03   4.40035e+01   4.47000e+01
           295   2.95000e-02   5.07715e-03   4.40555e+01   4.47500e+01
           296   2.96000e-02   5.07328e-03   4.41032e+01   4.48000e+01
           297   2.97000e-02   5.06805e-03   4.41566e+01   4.48500e+01
           298   2.98000e-02   5.06157e-03   4.42072e+01   4.49000e+01
           299   2.99000e-02   5.05390e-03   4.42607e+01   4.49500e+01
           300   3.00000e-02   5.04516e-03   4.43127e+01   4.50000e+01
           301   3.01000e-02   5.03593e-03   4.43603e+01   4.50500e+01
           302   3.02000e-02   5.02602e-03   4.44094e+01   4.51000e+01
           303   3.03000e-02   5.01594e-03   4.44614e+01   4.51500e+01
           304   3.04000e-02   5.00562e-03   4.45091e+01   4.52000e+01
           305   3.05000e-02   4.99542e-03   4.45596e+01   4.52500e+01
           306   3.06000e-02   4.98571e-03   4.46159e+01   4.53000e+01
           307   3.07000e-02   4.97677e-03   4.46650e+01   4.53500e+01
           308   3.08000e-02   4.96821e-03   4.47141e+01   4.54000e+01
           309   3.09000e-02   4.96028e-03   4.47646e+01   4.54500e+01
           310   3.10000e-02   4.95307e-03   4.48180e+01   4.55000e+01
           311   3.11000e-02   4.94638e-03   4.48685e+01   4.55500e+01
           312   3.12000e-02   4.94086e-03   4.49219e+01   4.56000e+01
           313   3.13000e-02   4.93640e-03   4.49695e+01   4.56500e+01
           314   3.14000e-02   4.93194e-03   4.50185e+01   4.57000e+01
           315   3.15000e-02   4.92735e-03   4.50690e+01   4.57500e+01
           316   3.16000e-02   4.92271e-03   4.51238e+01   4.58000e+01
           317   3.17000e-02   4.91750e-03   4.51728e+01   4.58500e+01
           318   3.18000e-02   4.91225e-03   4.52219e+01   4.59000e+01
           319   3.19000e-02   4.90707e-03   4.52723e+01   4.59500e+01
           320   3.20000e-02   4.90191e-03   4.53199e+01   4.60000e+01
           321   3.21000e-02   4.89671e-03   4.53732e+01   4.60500e+01
           322   3.22000e-02   4.89220e-03   4.54251e+01   4.61000e+01
           323   3.23000e-02   4.88837e-03   4.54784e+01   4.61500e+01
           324   3.24000e-02   4.88496e-03   4.55303e+01   4.62000e+01
           325   3.25000e-02   4.88122e-03   4.55779e+01   4.62500e+01
           326   3.26000e-02   4.87656e-03   4.56269e+01   4.63000e+01
           327   3.27000e-02   4.87106e-03   4.56787e+01   4.63500e+01
           328   3.28000e-02   4.86497e-03   4.57320e+01   4.64000e+01
           329   3.29000e-02   4.85841e-03   4.57810e+01   4.64500e+01
           330   3.30000e-02   4.85177e-03   4.58314e+01   4.65000e+01
           331   3.31000e-02   4.84446e-03   4.58760e+01   4.65500e+01
           332   3.32000e-02   4.83715e-03   4.59307e+01   4.66000e+01
           333   3.33000e-02   4.82947e-03   4.59826e+01   4.66500e+01
           334   3.34000e-02   4.82203e-03   4.60359e+01   4.67000e+01
           335   3.35000e-02   4.81446e-03   4.60848e+01   4.67500e+01
           336   3.36000e-02   4.80716e-03   4.61352e+01   4.68000e+01
           337   3.37000e-02   4.79975e-03   4.61870e+01   4.68500e+01
           338   3.38000e-02   4.79240e-03   4.62373e+01   4.69000e+01
           339   3.39000e-02   4.78501e-03   4.62848e+01   4.69500e+01
           340   3.40000e-02   4.77818e-03   4.63366e+01   4.70000e+01
           341   3.41000e-02   4.77241e-03   4.63884e+01   4.70500e+01
           342   3.42000e-02   4.76746e-03   4.64402e+01   4.71000e+01
           343   3.43000e-02   4.76287e-03   4.64862e+01   4.71500e+01
           344   3.44000e-02   4.75848e-03   4.65394e+01   4.72000e+01
           345   3.45000e-02   4.75421e-03   4.65926e+01   4.72500e+01
           346   3.46000e-02   4.74941e-03   4.66401e+01   4.73000e+01
           347   3.47000e-02   4.74374e-03   4.66919e+01   4.73500e+01
           348   3.48000e-02   4.73694e-03   4.67422e+01   4.74000e+01
           349   3.49000e-02   4.72913e-03   4.67939e+01   4.74500e+01
           350   3.50000e-02   4.72084e-03   4.68457e+01   4.75000e+01
           351   3.51000e-02   4.71221e-03   4.68960e+01   4.75500e+01
           352   3.52000e-02   4.70358e-03   4.69405e+01   4.76000e+01
           353   3.53000e-02   4.69467e-03   4.69951e+01   4.76500e+01
           354   3.54000e-02   4.68540e-03   4.70425e+01   4.77000e+01
           355   3.55000e-02   4.67632e-03   4.70986e+01   4.77500e+01
           356   3.56000e-02   4.66772e-03   4.71474e+01   4.78000e+01
           357   3.57000e-02   4.65984e-03   4.71962e+01   4.78500e+01
           358   3.58000e-02   4.65216e-03   4.72465e+01   4.79000e+01
           359   3.59000e-02   4.64455e-03   4.72968e+01   4.79500e+01
           360   3.60000e-02   4.63746e-03   4.73456e+01   4.80000e+01
           361   3.61000e-02   4.63098e-03   4.74016e+01   4.80500e+01
           362   3.62000e-02   4.62499e-03   4.74504e+01   4.81000e+01
           363   3.63000e-02   4.61948e-03   4.75006e+01   4.81500e+01
           364   3.64000e-02   4.61416e-03   4.75466e+01   4.82000e+01
           365   3.65000e-02   4.60926e-03   4.76011e+01   4.82500e+01
           366   3.66000e-02   4.60467e-03   4.76513e+01   4.83000e+01
           367   3.67000e-02   4.60049e-03   4.77044e+01   4.83500e+01
           368   3.68000e-02   4.59689e-03   4.77503e+01   4.84000e+01
           369   3.69000e-02   4.59405e-03   4.78006e+01   4.84500e+01
           370   3.70000e-02   4.59120e-03   4.78551e+01   4.85000e+01
           371   3.71000e-02   4.58819e-03   4.79053e+01   4.85500e+01
           372   3.72000e-02   4.58615e-03   4.79526e+01   4.86000e+01
           373   3.73000e-02   4.58440e-03   4.80042e+01   4.86500e+01
           374   3.74000e-02   4.58366e-03   4.80544e+01   4.87000e+01
           375   3.75000e-02   4.58346e-03   4.81046e+01   4.87500e+01
           376   3.76000e-02   4.58374e-03   4.81519e+01   4.88000e+01
           377   3.77000e-02   4.58468e-03   4.82021e+01   4.88500e+01
           378   3.78000e-02   4.58650e-03   4.82551e+01   4.89000e+01
           379   3.79000e-02   4.58832e-03   4.83067e+01   4.89500e+01
           380   3.80000e-02   4.59040e-03   4.83554e+01   4.90000e+01
           381   3.81000e-02   4.59149e-03   4.84042e+01   4.90500e+01
           382   3.82000e-02   4.59148e-03   4.84557e+01   4.91000e+01
           383   3.83000e-02   4.59044e-03   4.85088e+01   4.91500e+01
           384   3.84000e-02   4.58857e-03   4.85560e+01   4.92000e+01
           385   3.85000e-02   4.58628e-03   4.86047e+01   4.92500e+01
           386   3.86000e-02   4.58425e-03   4.86577e+01   4.93000e+01
           387   3.87000e-02   4.58251e-03   4.87079e+01   4.93500e+01
           388   3.88000e-02   4.58100e-03   4.87623e+01   4.94000e+01
           389   3.89000e-02   4.57966e-03   4.88109e+01   4.94500e+01
           390   3.90000e-02   4.57835e-03   4.88582e+01   4.95000e+01
           391   3.91000e-02   4.57749e-03   4.89083e+01   4.95500e+01
           392   3.92000e-02   4.57666e-03   4.89584e+01   4.96000e+01
           393   3.93000e-02   4.57606e-03   4.90099e+01   4.96500e+01
           394   3.94000e-02   4.57590e-03   4.90629e+01   4.97000e+01
           395   3.95000e-02   4.57611e-03   4.91115e+01   4.97500e+01
           396   3.96000e-02   4.57683e-03   4.91616e+01   4.98000e+01
           397   3.97000e-02   4.57757e-03   4.92117e+01   4.98500e+01
           398   3.98000e-02   4.57883e-03   4.92603e+01   4.99000e+01
           399   3.99000e-02   4.57995e-03   4.93147e+01   4.99500e+01
           400   4.00000e-02   4.58100e-03   4.93647e+01   5.00000e+01
           401   4.01000e-02   4.58165e-03   4.94148e+01   5.00500e+01
           402   4.02000e-02   4.58247e-03   4.94620e+01   5.01000e+01
           403   4.03000e-02   4.58335e-03   4.95163e+01   5.01500e+01
           404   4.04000e-02   4.58469e-03   4.95664e+01   5.02000e+01
           405   4.05000e-02   4.58644e-03   4.96193e+01   5.02500e+01
           406   4.06000e-02   4.58909e-03   4.96693e+01   5.03000e+01
           407   4.07000e-02   4.59201e-03   4.97165e+01   5.03500e+01
           408   4.08000e-02   4.59543e-03   4.97651e+01   5.04000e+01
           409   4.09000e-02   4.59914e-03   4.98208e+01   5.04500e+01
           410   4.10000e-02   4.60319e-03   4.98694e+01   5.05000e+01
           411   4.11000e-02   4.60701e-03   4.99222e+01   5.05500e+01
           412   4.12000e-02   4.61077e-03   4.99694e+01   5.06000e+01
           413   4.13000e-02   4.61415e-03   5.00180e+01   5.06500e+01
           414   4.14000e-02   4.61725e-03   5.00680e+01   5.07000e+01
           415   4.15000e-02   4.61996e-03   5.01222e+01   5.07500e+01
           416   4.16000e-02   4.62214e-03   5.01679e+01   5.08000e+01
           417   4.17000e-02   4.62402e-03   5.02193e+01   5.08500e+01
           418   4.18000e-02   4.62516e-03   5.02693e+01   5.09000e+01
           419   4.19000e-02   4.62565e-03   5.03193e+01   5.09500e+01
           420   4.20000e-02   4.62569e-03   5.03692e+01   5.10000e+01
           421   4.21000e-02   4.62575e-03   5.04221e+01   5.10500e+01
           422   4.22000e-02   4.62593e-03   5.04720e+01   5.11000e+01
           423   4.23000e-02   4.62642e-03   5.05234e+01   5.11500e+01
           424   4.24000e-02   4.62752e-03   5.05705e+01   5.12000e+01
           425   4.25000e-02   4.62818e-03   5.06218e+01   5.12500e+01
           426   4.26000e-02   4.62843e-03   5.06732e+01   5.13000e+01
           427   4.27000e-02   4.62864e-03   5.07231e+01   5.13500e+01
           428   4.28000e-02   4.62893e-03   5.07731e+01   5.14000e+01
           429   4.29000e-02   4.62878e-03   5.08258e+01   5.14500e+01
           430   4.30000e-02   4.62825e-03   5.08700e+01   5.15000e+01
           431   4.31000e-02   4.62814e-03   5.09242e+01   5.15500e+01
           432   4.32000e-02   4.62744e-03   5.09770e+01   5.16000e+01
           433   4.33000e-02   4.62604e-03   5.10240e+01   5.16500e+01
           434   4.34000e-02   4.62364e-03   5.10768e+01   5.17000e+01
           435   4.35000e-02   4.62099e-03   5.11253e+01   5.17500e+01
           436   4.36000e-02   4.61756e-03   5.11723e+01   5.18000e+01
           437   4.37000e-02   4.61380e-03   5.12264e+01   5.18500e+01
           438   4.38000e-02   4.61015e-03   5.12792e+01   5.19000e+01
           439   4.39000e-02   4.60631e-03   5.13276e+01   5.19500e+01
           440   4.40000e-02   4.60242e-03   5.13761e+01   5.20000e+01
           441   4.41000e-02   4.59819e-03   5.14231e+01   5.20500e+01
           442   4.42000e-02   4.59390e-03   5.14715e+01   5.21000e+01
           443   4.43000e-02   4.58872e-03   5.15299e+01   5.21500e+01
           444   4.44000e-02   4.58347e-03   5.15798e+01   5.22000e+01
           445   4.45000e-02   4.57809e-03   5.16282e+01   5.22500e+01
           446   4.46000e-02   4.57264e-03   5.16737e+01   5.23000e+01
           447   4.47000e-02   4.56711e-03   5.17279e+01   5.23500e+01
           448   4.48000e-02   4.56138e-03   5.17777e+01   5.24000e+01
           449   4.49000e-02   4.55534e-03   5.18318e+01   5.24500e+01
           450   4.50000e-02   4.54877e-03   5.18816e+01   5.25000e+01
           451   4.51000e-02   4.54229e-03   5.19271e+01   5.25500e+01
           452   4.52000e-02   4.53587e-03   5.19770e+01   5.26000e+01
           453   4.53000e-02   4.53040e-03   5.20310e+01   5.26500e+01
           454   4.54000e-02   4.52543e-03   5.20780e+01   5.27000e+01
           455   4.55000e-02   4.52088e-03   5.21306e+01   5.27500e+01
           456   4.56000e-02   4.51725e-03   5.21804e+01   5.28000e+01
           457   4.57000e-02   4.51410e-03   5.22316e+01   5.28500e+01
           458   4.58000e-02   4.51164e-03   5.22771e+01   5.29000e+01
           459   4.59000e-02   4.50963e-03   5.23312e+01   5.29500e+01
           460   4.60000e-02   4.50796e-03   5.23824e+01   5.30000e+01
           461   4.61000e-02   4.50685e-03   5.24336e+01   5.30500e+01
           462   4.62000e-02   4.50636e-03   5.24819e+01   5.31000e+01
           463   4.63000e-02   4.50654e-03   5.25288e+01   5.31500e+01
           464   4.64000e-02   4.50722e-03   5.25828e+01   5.32000e+01
           465   4.65000e-02   4.50822e-03   5.26369e+01   5.32500e+01
           466   4.66000e-02   4.50999e-03   5.26838e+01   5.33000e+01
           467   4.67000e-02   4.51173e-03   5.27307e+01   5.33500e+01
           468   4.68000e-02   4.51329e-03   5.27818e+01   5.34000e+01
           469   4.69000e-02   4.51437e-03   5.28330e+01   5.34500e+01
           470   4.70000e-02   4.51492e-03   5.28827e+01   5.35000e+01
           471   4.71000e-02   4.51461e-03   5.29338e+01   5.35500e+01
           472   4.72000e-02   4.51387e-03   5.29835e+01   5.36000e+01
           473   4.73000e-02   4.51281e-03   5.30333e+01   5.36500e+01
           474   4.74000e-02   4.51053e-03   5.30830e+01   5.37000e+01
           475   4.75000e-02   4.50676e-03   5.31341e+01   5.37500e+01
           476   4.76000e-02   4.50113e-03   5.31866e+01   5.38000e+01
           477   4.77000e-02   4.49508e-03   5.32377e+01   5.38500e+01
           478   4.78000e-02   4.48845e-03   5.32860e+01   5.39000e+01
           479   4.79000e-02   4.48182e-03   5.33371e+01   5.39500e+01
           480   4.80000e-02   4.47516e-03   5.33854e+01   5.40000e+01
           481   4.81000e-02   4.46790e-03   5.34336e+01   5.40500e+01
           482   4.82000e-02   4.46075e-03   5.34875e+01   5.41000e+01
           483   4.83000e-02   4.45368e-03   5.35372e+01   5.41500e+01
           484   4.84000e-02   4.44679e-03   5.35854e+01   5.42000e+01
           485   4.85000e-02   4.44023e-03   5.36379e+01   5.42500e+01
           486   4.86000e-02   4.43425e-03   5.36862e+01   5.43000e+01
           487   4.87000e-02   4.42890e-03   5.37372e+01   5.43500e+01
           488   4.88000e-02   4.42442e-03   5.37869e+01   5.44000e+01
           489   4.89000e-02   4.42049e-03   5.38351e+01   5.44500e+01
           490   4.90000e-02   4.41677e-03   5.38847e+01   5.45000e+01
           491   4.91000e-02   4.41288e-03   5.39386e+01   5.45500e+01
           492   4.92000e-02   4.40845e-03   5.39854e+01   5.46000e+01
           493   4.93000e-02   4.40395e-03   5.40392e+01   5.46500e+01
           494   4.94000e-02   4.39963e-03   5.40889e+01   5.47000e+01
           495   4.95000e-02   4.39609e-03   5.41385e+01   5.47500e+01
           496   4.96000e-02   4.39274e-03   5.41881e+01   5.48000e+01
           497   4.97000e-02   4.38971e-03   5.42377e+01   5.48500e+01
           498   4.98000e-02   4.38701e-03   5.42873e+01   5.49000e+01
           499   4.99000e-02   4.38498e-03   5.43354e+01   5.49500e+01
           500   5.00000e-02   4.38354e-03   5.43879e+01   5.50000e+01
           501   5.01000e-02   4.38280e-03   5.44374e+01   5.50500e+01
           502   5.02000e-02   4.38191e-03   5.44870e+01   5.51000e+01
           503   5.03000e-02   4.38054e-03   5.45394e+01   5.51500e+01
           504   5.04000e-02   4.37934e-03   5.45876e+01   5.52000e+01
           505   5.05000e-02   4.37837e-03   5.46385e+01   5.52500e+01
           506   5.06000e-02   4.37792e-03   5.46895e+01   5.53000e+01
           507   5.07000e-02   4.37804e-03   5.47391e+01   5.53500e+01
           508   5.08000e-02   4.37868e-03   5.47872e+01   5.54000e+01
           509   5.09000e-02   4.37973e-03   5.48410e+01   5.54500e+01
           510   5.10000e-02   4.38087e-03   5.48877e+01   5.55000e+01
           511   5.11000e-02   4.38206e-03   5.49400e+01   5.55500e+01
           512   5.12000e-02   4.38228e-03   5.49882e+01   5.56000e+01
           513   5.13000e-02   4.38122e-03   5.50419e+01   5.56500e+01
           514   5.14000e-02   4.37972e-03   5.50914e+01   5.57000e+01
           515   5.15000e-02   4.37796e-03   5.51438e+01   5.57500e+01
           516   5.16000e-02   4.37627e-03   5.51891e+01   5.58000e+01
           517   5.17000e-02   4.37536e-03   5.52428e+01   5.58500e+01
           518   5.18000e-02   4.37515e-03   5.52909e+01   5.59000e+01
           519   5.19000e-02   4.37544e-03   5.53432e+01   5.59500e+01
           520   5.20000e-02   4.37582e-03   5.53927e+01   5.60000e+01
           521   5.21000e-02   4.37601e-03   5.54408e+01   5.60500e+01
           522   5.22000e-02   4.37600e-03   5.54917e+01   5.61000e+01
           523   5.23000e-02   4.37544e-03   5.55412e+01   5.61500e+01
           524   5.24000e-02   4.37425e-03   5.55934e+01   5.62000e+01
           525   5.25000e-02   4.37307e-03   5.56429e+01   5.62500e+01
           526   5.26000e-02   4.37216e-03   5.56924e+01   5.63000e+01
           527   5.27000e-02   4.37174e-03   5.57432e+01   5.63500e+01
           528   5.28000e-02   4.37175e-03   5.57941e+01   5.64000e+01
           529   5.29000e-02   4.37246e-03   5.58393e+01   5.64500e+01
           530   5.30000e-02   4.37317e-03   5.58930e+01   5.65000e+01
           531   5.31000e-02   4.37410e-03   5.59495e+01   5.65500e+01
           532   5.32000e-02   4.37497e-03   5.59919e+01   5.66000e+01
           533   5.33000e-02   4.37587e-03   5.60427e+01   5.66500e+01
           534   5.34000e-02   4.37718e-03   5.60922e+01   5.67000e+01
           535   5.35000e-02   4.37838e-03   5.61458e+01   5.67500e+01
           536   5.36000e-02   4.37956e-03   5.61938e+01   5.68000e+01
           537   5.37000e-02   4.38099e-03   5.62432e+01   5.68500e+01
           538   5.38000e-02   4.38274e-03   5.62955e+01   5.69000e+01
           539   5.39000e-02   4.38459e-03   5.63435e+01   5.69500e+01
           540   5.40000e-02   4.38572e-03   5.63928e+01   5.70000e+01
           541   5.41000e-02   4.38572e-03   5.64437e+01   5.70500e+01
           542   5.42000e-02   4.38420e-03   5.64987e+01   5.71000e+01
           543   5.43000e-02   4.38229e-03   5.65467e+01   5.71500e+01
           544   5.44000e-02   4.38005e-03   5.65918e+01   5.72000e+01
           545   5.45000e-02   4.37783e-03   5.66440e+01   5.72500e+01
           546   5.46000e-02   4.37599e-03   5.66948e+01   5.73000e+01
           547   5.47000e-02   4.37440e-03   5.67456e+01   5.73500e+01
           548   5.48000e-02   4.37331e-03   5.67949e+01   5.74000e+01
           549   5.49000e-02   4.37268e-03   5.68429e+01   5.74500e+01
           550   5.50000e-02   4.37173e-03   5.68950e+01   5.75000e+01
           551   5.51000e-02   4.37109e-03   5.69430e+01   5.75500e+01
           552   5.52000e-02   4.37035e-03   5.69937e+01   5.76000e+01
           553   5.53000e-02   4.36985e-03   5.70459e+01   5.76500e+01
           554   5.54000e-02   4.36994e-03   5.71009e+01   5.77000e+01
           555   5.55000e-02   4.37041e-03   5.71488e+01   5.77500e+01
           556   5.56000e-02   4.37118e-03   5.71939e+01   5.78000e+01
           557   5.57000e-02   4.37233e-03   5.72474e+01   5.78500e+01
           558   5.58000e-02   4.37426e-03   5.72982e+01   5.79000e+01
           559   5.59000e-02   4.37650e-03   5.73475e+01   5.79500e+01
           560   5.60000e-02   4.37887e-03   5.73954e+01   5.80000e+01
           561   5.61000e-02   4.38155e-03   5.74475e+01   5.80500e+01
           562   5.62000e-02   4.38471e-03   5.74940e+01   5.81000e+01
           563   5.63000e-02   4.38790e-03   5.75489e+01   5.81500e+01
           564   5.64000e-02   4.39092e-03   5.76038e+01   5.82000e+01
           565   5.65000e-02   4.39334e-03   5.76517e+01   5.82500e+01
           566   5.66000e-02   4.39517e-03   5.76982e+01   5.83000e+01
           567   5.67000e-02   4.39659e-03   5.77460e+01   5.83500e+01
           568   5.68000e-02   4.39721e-03   5.77967e+01   5.84000e+01
           569   5.69000e-02   4.39716e-03   5.78502e+01   5.84500e+01
           570   5.70000e-02   4.39704e-03   5.79023e+01   5.85000e+01
           571   5.71000e-02   4.39743e-03   5.79459e+01   5.85500e+01
           572   5.72000e-02   4.39831e-03   5.80008e+01   5.86000e+01
           573   5.73000e-02   4.39974e-03   5.80472e+01   5.86500e+01
           574   5.74000e-02   4.40165e-03   5.81021e+01   5.87000e+01
           575   5.75000e-02   4.40407e-03   5.81513e+01   5.87500e+01
           576   5.76000e-02   4.40642e-03   5.81991e+01   5.88000e+01
           577   5.77000e-02   4.40838e-03   5.82498e+01   5.88500e+01
           578   5.78000e-02   4.40978e-03   5.82976e+01   5.89000e+01
           579   5.79000e-02   4.41148e-03   5.83468e+01   5.89500e+01
           580   5.80000e-02   4.41288e-03   5.84030e+01   5.90000e+01
           581   5.81000e-02   4.41465e-03   5.84494e+01   5.90500e+01
           582   5.82000e-02   4.41654e-03   5.85001e+01   5.91000e+01
           583   5.83000e-02   4.41786e-03   5.85507e+01   5.91500e+01
           584   5.84000e-02   4.41902e-03   5.85956e+01   5.92000e+01
           585   5.85000e-02   4.41993e-03   5.86491e+01   5.92500e+01
           586   5.86000e-02   4.42027e-03   5.87039e+01   5.93000e+01
           587   5.87000e-02   4.41970e-03   5.87516e+01   5.93500e+01
           588   5.88000e-02   4.41905e-03   5.87980e+01   5.94000e+01
           589   5.89000e-02   4.41887e-03   5.88486e+01   5.94500e+01
           590   5.90000e-02   4.41931e-03   5.89006e+01   5.95000e+01
           591   5.91000e-02   4.42028e-03   5.89525e+01   5.95500e+01
           592   5.92000e-02   4.42240e-03   5.90031e+01   5.96000e+01
           593   5.93000e-02   4.42516e-03   5.90481e+01   5.96500e+01
           594   5.94000e-02   4.42835e-03   5.91042e+01   5.97000e+01
           595   5.95000e-02   4.43147e-03   5.91492e+01   5.97500e+01
           596   5.96000e-02   4.43377e-03   5.92025e+01   5.98000e+01
           597   5.97000e-02   4.43554e-03   5.92531e+01   5.98500e+01
           598   5.98000e-02   4.43688e-03   5.92980e+01   5.99000e+01
           599   5.99000e-02   4.43849e-03   5.93527e+01   5.99500e+01
           600   6.00000e-02   4.43996e-03   5.93976e+01   6.00000e+01
           601   6.01000e-02   4.44138e-03   5.94524e+01   6.00500e+01
           602   6.02000e-02   4.44240e-03   5.95015e+01   6.01000e+01
           603   6.03000e-02   4.44326e-03   5.95548e+01   6.01500e+01
           604   6.04000e-02   4.44352e-03   5.95997e+01   6.02000e+01
           605   6.05000e-02   4.44327e-03   5.96488e+01   6.02500e+01
           606   6.06000e-02   4.44214e-03   5.97007e+01   6.03000e+01
           607   6.07000e-02   4.44060e-03   5.97540e+01   6.03500e+01
           608   6.08000e-02   4.43872e-03   5.98017e+01   6.04000e+01
           609   6.09000e-02   4.43690e-03   5.98508e+01   6.04500e+01
           610   6.10000e-02   4.43483e-03   5.99027e+01   6.05000e+01
           611   6.11000e-02   4.43329e-03   5.99461e+01   6.05500e+01
           612   6.12000e-02   4.43156e-03   6.00008e+01   6.06000e+01
           613   6.13000e-02   4.43048e-03   6.00499e+01   6.06500e+01
           614   6.14000e-02   4.42986e-03   6.01018e+01   6.07000e+01
           615   6.15000e-02   4.42955e-03   6.01508e+01   6.07500e+01
           616   6.16000e-02   4.42992e-03   6.01999e+01   6.08000e+01
           617   6.17000e-02   4.43034e-03   6.02503e+01   6.08500e+01
           618   6.18000e-02   4.43015e-03   6.03036e+01   6.09000e+01
           619   6.19000e-02   4.42949e-03   6.03526e+01   6.09500e+01
           620   6.20000e-02   4.42866e-03   6.04030e+01   6.10000e+01
           621   6.21000e-02   4.42724e-03   6.04507e+01   6.10500e+01
           622   6.22000e-02   4.42532e-03   6.04983e+01   6.11000e+01
           623   6.23000e-02   4.42299e-03   6.05529e+01   6.11500e+01
           624   6.24000e-02   4.42011e-03   6.06019e+01   6.12000e+01
           625   6.25000e-02   4.41746e-03   6.06495e+01   6.12500e+01
           626   6.26000e-02   4.41487e-03   6.07042e+01   6.13000e+01
           627   6.27000e-02   4.41263e-03   6.07462e+01   6.13500e+01
           628   6.28000e-02   4.41039e-03   6.08022e+01   6.14000e+01
           629   6.29000e-02   4.40849e-03   6.08526e+01   6.14500e+01
           630   6.30000e-02   4.40644e-03   6.09029e+01   6.15000e+01
           631   6.31000e-02   4.40382e-03   6.09505e+01   6.15500e+01
           632   6.32000e-02   4.40120e-03   6.10023e+01   6.16000e+01
           633   6.33000e-02   4.39920e-03   6.10499e+01   6.16500e+01
           634   6.34000e-02   4.39740e-03   6.11003e+01   6.17000e+01
           635   6.35000e-02   4.39601e-03   6.11548e+01   6.17500e+01
           636   6.36000e-02   4.39461e-03   6.12024e+01   6.18000e+01
           637   6.37000e-02   4.39306e-03   6.12527e+01   6.18500e+01
           638   6.38000e-02   4.39169e-03   6.13003e+01   6.19000e+01
           639   6.39000e-02   4.39004e-03   6.13521e+01   6.19500e+01
           640   6.40000e-02   4.38815e-03   6.14010e+01   6.20000e+01
           641   6.41000e-02   4.38646e-03   6.14541e+01   6.20500e+01
           642   6.42000e-02   4.38554e-03   6.15045e+01   6.21000e+01
           643   6.43000e-02   4.38565e-03   6.15534e+01   6.21500e+01
           644   6.44000e-02   4.38659e-03   6.15967e+01   6.22000e+01
           645   6.45000e-02   4.38815e-03   6.16526e+01   6.22500e+01
           646   6.46000e-02   4.38989e-03   6.17044e+01   6.23000e+01
           647   6.47000e-02   4.39120e-03   6.17519e+01   6.23500e+01
           648   6.48000e-02   4.39200e-03   6.18050e+01   6.24000e+01
           649   6.49000e-02   4.39268e-03   6.18511e+01   6.24500e+01
           650   6.50000e-02   4.39343e-03   6.19028e+01   6.25000e+01
           651   6.51000e-02   4.39399e-03   6.19559e+01   6.25500e+01
           652   6.52000e-02   4.39431e-03   6.20062e+01   6.26000e+01
           653   6.53000e-02   4.39427e-03   6.20523e+01   6.26500e+01
           654   6.54000e-02   4.39480e-03   6.21012e+01   6.27000e+01
           655   6.55000e-02   4.39505e-03   6.21514e+01   6.27500e+01
           656   6.56000e-02   4.39413e-03   6.22031e+01   6.28000e+01
           657   6.57000e-02   4.39243e-03   6.22548e+01   6.28500e+01
           658   6.58000e-02   4.39037e-03   6.23022e+01   6.29000e+01
           659   6.59000e-02   4.38753e-03   6.23511e+01   6.29500e+01
           660   6.60000e-02   4.38392e-03   6.24000e+01   6.30000e+01
           661   6.61000e-02   4.37982e-03   6.24516e+01   6.30500e+01
           662   6.62000e-02   4.37538e-03   6.25046e+01   6.31000e+01
           663   6.63000e-02   4.37091e-03   6.25563e+01   6.31500e+01
           664   6.64000e-02   4.36627e-03   6.26051e+01   6.32000e+01
           665   6.65000e-02   4.36165e-03   6.26539e+01   6.32500e+01
           666   6.66000e-02   4.35626e-03   6.27000e+01   6.33000e+01
           667   6.67000e-02   4.35068e-03   6.27502e+01   6.33500e+01
           668   6.68000e-02   4.34473e-03   6.28074e+01   6.34000e+01
           669   6.69000e-02   4.33930e-03   6.28548e+01   6.34500e+01
           670   6.70000e-02   4.33480e-03   6.29050e+01   6.35000e+01
           671   6.71000e-02   4.33165e-03   6.29566e+01   6.35500e+01
           672   6.72000e-02   4.32934e-03   6.30012e+01   6.36000e+01
           673   6.73000e-02   4.32742e-03   6.30528e+01   6.36500e+01
           674   6.74000e-02   4.32606e-03   6.31058e+01   6.37000e+01
           675   6.75000e-02   4.32559e-03   6.31574e+01   6.37500e+01
           676   6.76000e-02   4.32618e-03   6.32020e+01   6.38000e+01
           677   6.77000e-02   4.32755e-03   6.32508e+01   6.38500e+01
           678   6.78000e-02   4.32925e-03   6.33037e+01   6.39000e+01
           679   6.79000e-02   4.33128e-03   6.33553e+01   6.39500e+01
           680   6.80000e-02   4.33350e-03   6.34027e+01   6.40000e+01
           681   6.81000e-02   4.33616e-03   6.34556e+01   6.40500e+01
           682   6.82000e-02   4.33882e-03   6.35016e+01   6.41000e+01
           683   6.83000e-02   4.34098e-03   6.35545e+01   6.41500e+01
           684   6.84000e-02   4.34287e-03   6.36047e+01   6.42000e+01
           685   6.85000e-02   4.34496e-03   6.36562e+01   6.42500e+01
           686   6.86000e-02   4.34650e-03   6.37050e+01   6.43000e+01
           687   6.87000e-02   4.34689e-03   6.37523e+01   6.43500e+01
           688   6.88000e-02   4.34607e-03   6.38052e+01   6.44000e+01
           689   6.89000e-02   4.34352e-03   6.38553e+01   6.44500e+01
           690   6.90000e-02   4.34002e-03   6.39055e+01   6.45000e+01
           691   6.91000e-02   4.33656e-03   6.39556e+01   6.45500e+01
           692   6.92000e-02   4.33357e-03   6.40043e+01   6.46000e+01
           693   6.93000e-02   4.33107e-03   6.40544e+01   6.46500e+01
           694   6.94000e-02   4.32882e-03   6.41031e+01   6.47000e+01
           695   6.95000e-02   4.32659e-03   6.41560e+01   6.47500e+01
           696   6.96000e-02   4.32470e-03   6.42047e+01   6.48000e+01
           697   6.97000e-02   4.32341e-03   6.42562e+01   6.48500e+01
           698   6.98000e-02   4.32239e-03   6.43048e+01   6.49000e+01
           699   6.99000e-02   4.32128e-03   6.43549e+01   6.49500e+01
           700   7.00000e-02   4.32058e-03   6.44064e+01   6.50000e+01
           701   7.01000e-02   4.31959e-03   6.44565e+01   6.50500e+01
           702   7.02000e-02   4.31890e-03   6.45065e+01   6.51000e+01
           703   7.03000e-02   4.31874e-03   6.45552e+01   6.51500e+01
           704   7.04000e-02   4.31904e-03   6.46052e+01   6.52000e+01
           705   7.05000e-02   4.31925e-03   6.46539e+01   6.52500e+01
           706   7.06000e-02   4.31960e-03   6.47053e+01   6.53000e+01
           707   7.07000e-02   4.32038e-03   6.47554e+01   6.53500e+01
           708   7.08000e-02   4.32212e-03   6.48054e+01   6.54000e+01
           709   7.09000e-02   4.32459e-03   6.48541e+01   6.54500e+01
           710   7.10000e-02   4.32729e-03   6.49027e+01   6.55000e+01
           711   7.11000e-02   4.32987e-03   6.49527e+01   6.55500e+01
           712   7.12000e-02   4.33333e-03   6.50055e+01   6.56000e+01
           713   7.13000e-02   4.33816e-03   6.50569e+01   6.56500e+01
           714   7.14000e-02   4.34411e-03   6.51042e+01   6.57000e+01
           715   7.15000e-02   4.35073e-03   6.51542e+01   6.57500e+01
           716   7.16000e-02   4.35758e-03   6.52028e+01   6.58000e+01
           717   7.17000e-02   4.36408e-03   6.52556e+01   6.58500e+01
           718   7.18000e-02   4.37033e-03   6.53055e+01   6.59000e+01
           719   7.19000e-02   4.37644e-03   6.53542e+01   6.59500e+01
           720   7.20000e-02   4.38260e-03   6.54083e+01   6.60000e+01
           721   7.21000e-02   4.38896e-03   6.54555e+01   6.60500e+01
           722   7.22000e-02   4.39508e-03   6.55055e+01   6.61000e+01
           723   7.23000e-02   4.40101e-03   6.55541e+01   6.61500e+01
           724   7.24000e-02   4.40665e-03   6.56054e+01   6.62000e+01
           725   7.25000e-02   4.41133e-03   6.56540e+01   6.62500e+01
           726   7.26000e-02   4.41521e-03   6.57039e+01   6.63000e+01
           727   7.27000e-02   4.41841e-03   6.57553e+01   6.63500e+01
           728   7.28000e-02   4.42091e-03   6.58052e+01   6.64000e+01
           729   7.29000e-02   4.42277e-03   6.58580e+01   6.64500e+01
           730   7.30000e-02   4.42453e-03   6.59037e+01   6.65000e+01
           731   7.31000e-02   4.42608e-03   6.59523e+01   6.65500e+01
           732   7.32000e-02   4.42769e-03   6.60036e+01   6.66000e+01
           733   7.33000e-02   4.42916e-03   6.60549e+01   6.66500e+01
           734   7.34000e-02   4.43044e-03   6.61048e+01   6.67000e+01
           735   7.35000e-02   4.43164e-03   6.61534e+01   6.67500e+01
           736   7.36000e-02   4.43274e-03   6.62047e+01   6.68000e+01
           737   7.37000e-02   4.43305e-03   6.62532e+01   6.68500e+01
           738   7.38000e-02   4.43202e-03   6.63031e+01   6.69000e+01
           739   7.39000e-02   4.42974e-03   6.63585e+01   6.69500e+01
           740   7.40000e-02   4.42691e-03   6.64084e+01   6.70000e+01
           741   7.41000e-02   4.42375e-03   6.64542e+01   6.70500e+01
           742   7.42000e-02   4.42120e-03   6.65027e+01   6.71000e+01
           743   7.43000e-02   4.41834e-03   6.65512e+01   6.71500e+01
           744   7.44000e-02   4.41575e-03   6.66066e+01   6.72000e+01
           745   7.45000e-02   4.41337e-03   6.66606e+01   6.72500e+01
           746   7.46000e-02   4.41114e-03   6.67063e+01   6.73000e+01
           747   7.47000e-02   4.40927e-03   6.67534e+01   6.73500e+01
           748   7.48000e-02   4.40766e-03   6.68047e+01   6.74000e+01
           749   7.49000e-02   4.40616e-03   6.68559e+01   6.74500e+01
           750   7.50000e-02   4.40576e-03   6.69072e+01   6.75000e+01
           751   7.51000e-02   4.40596e-03   6.69556e+01   6.75500e+01
           752   7.52000e-02   4.40690e-03   6.70082e+01   6.76000e+01
           753   7.53000e-02   4.40851e-03   6.70553e+01   6.76500e+01
           754   7.54000e-02   4.41102e-03   6.71079e+01   6.77000e+01
           755   7.55000e-02   4.41446e-03   6.71577e+01   6.77500e+01
           756   7.56000e-02   4.41901e-03   6.72089e+01   6.78000e+01
           757   7.57000e-02   4.42433e-03   6.72574e+01   6.78500e+01
           758   7.58000e-02   4.43006e-03   6.73058e+01   6.79000e+01
           759   7.59000e-02   4.43618e-03   6.73542e+01   6.79500e+01
           760   7.60000e-02   4.44179e-03   6.74054e+01   6.80000e+01
           761   7.61000e-02   4.44698e-03   6.74566e+01   6.80500e+01
           762   7.62000e-02   4.45192e-03   6.75092e+01   6.81000e+01
           763   7.63000e-02   4.45664e-03   6.75548e+01   6.81500e+01
           764   7.64000e-02   4.46132e-03   6.76046e+01   6.82000e+01
           765   7.65000e-02   4.46680e-03   6.76572e+01   6.82500e+01
           766   7.66000e-02   4.47258e-03   6.77056e+01   6.83000e+01
           767   7.67000e-02   4.47926e-03   6.77636e+01   6.83500e+01
           768   7.68000e-02   4.48677e-03   6.78093e+01   6.84000e+01
           769   7.69000e-02   4.49440e-03   6.78563e+01   6.84500e+01
           770   7.70000e-02   4.50233e-03   6.79047e+01   6.85000e+01
           771   7.71000e-02   4.51036e-03   6.79586e+01   6.85500e+01
           772   7.72000e-02   4.51745e-03   6.80069e+01   6.86000e+01
           773   7.73000e-02   4.52384e-03   6.80594e+01   6.86500e+01
           774   7.74000e-02   4.52950e-03   6.81064e+01   6.87000e+01
           775   7.75000e-02   4.53399e-03   6.81548e+01   6.87500e+01
           776   7.76000e-02   4.53763e-03   6.82073e+01   6.88000e+01
           777   7.77000e-02   4.54083e-03   6.82570e+01   6.88500e+01
           778   7.78000e-02   4.54352e-03   6.83095e+01   6.89000e+01
           779   7.79000e-02   4.54579e-03   6.83592e+01   6.89500e+01
           780   7.80000e-02   4.54808e-03   6.84090e+01   6.90000e+01
           781   7.81000e-02   4.54966e-03   6.84545e+01   6.90500e+01
           782   7.82000e-02   4.55075e-03   6.85070e+01   6.91000e+01
           783   7.83000e-02   4.55257e-03   6.85567e+01   6.91500e+01
           784   7.84000e-02   4.55460e-03   6.86064e+01   6.92000e+01
           785   7.85000e-02   4.55702e-03   6.86589e+01   6.92500e+01
           786   7.86000e-02   4.55926e-03   6.87044e+01   6.93000e+01
           787   7.87000e-02   4.56203e-03   6.87555e+01   6.93500e+01
           788   7.88000e-02   4.56517e-03   6.88093e+01   6.94000e+01
           789   7.89000e-02   4.56809e-03   6.88576e+01   6.94500e+01
           790   7.90000e-02   4.57092e-03   6.89087e+01   6.95000e+01
           791   7.91000e-02   4.57361e-03   6.89556e+01   6.95500e+01
           792   7.92000e-02   4.57568e-03   6.90094e+01   6.96000e+01
           793   7.93000e-02   4.57744e-03   6.90563e+01   6.96500e+01
           794   7.94000e-02   4.57865e-03   6.91087e+01   6.97000e+01
           795   7.95000e-02   4.57977e-03   6.91570e+01   6.97500e+01
           796   7.96000e-02   4.58151e-03   6.92080e+01   6.98000e+01
           797   7.97000e-02   4.58370e-03   6.92535e+01   6.98500e+01
           798   7.98000e-02   4.58640e-03   6.93073e+01   6.99000e+01
           799   7.99000e-02   4.58992e-03   6.93556e+01   6.99500e+01
           800   8.00000e-02   4.59494e-03   6.94094e+01   7.00000e+01
           801   8.01000e-02   4.60171e-03   6.94562e+01   7.00500e+01
           802   8.02000e-02   4.60908e-03   6.95045e+01   7.01000e+01
           803   8.03000e-02   4.61674e-03   6.95555e+01   7.01500e+01
           804   8.04000e-02   4.62414e-03   6.96078e+01   7.02000e+01
           805   8.05000e-02   4.63148e-03   6.96561e+01   7.02500e+01
           806   8.06000e-02   4.63913e-03   6.97084e+01   7.03000e+01
           807   8.07000e-02   4.64681e-03   6.97567e+01   7.03500e+01
           808   8.08000e-02   4.65426e-03   6.98063e+01   7.04000e+01
           809   8.09000e-02   4.66107e-03   6.98586e+01   7.04500e+01
           810   8.10000e-02   4.66767e-03   6.99110e+01   7.05000e+01
           811   8.11000e-02   4.67349e-03   6.99564e+01   7.05500e+01
           812   8.12000e-02   4.67926e-03   7.00074e+01   7.06000e+01
           813   8.13000e-02   4.68439e-03   7.00570e+01   7.06500e+01
           814   8.14000e-02   4.68883e-03   7.01079e+01   7.07000e+01
           815   8.15000e-02   4.69259e-03   7.01547e+01   7.07500e+01
           816   8.16000e-02   4.69588e-03   7.02098e+01   7.08000e+01
           817   8.17000e-02   4.69935e-03   7.02552e+01   7.08500e+01
           818   8.18000e-02   4.70382e-03   7.03048e+01   7.09000e+01
           819   8.19000e-02   4.70830e-03   7.03557e+01   7.09500e+01
           820   8.20000e-02   4.71336e-03   7.04066e+01   7.10000e+01
           821   8.21000e-02   4.71902e-03   7.04576e+01   7.10500e+01
           822   8.22000e-02   4.72528e-03   7.05098e+01   7.11000e+01
           823   8.23000e-02   4.73177e-03   7.05566e+01   7.11500e+01
           824   8.24000e-02   4.73852e-03   7.06075e+01   7.12000e+01
           825   8.25000e-02   4.74531e-03   7.06598e+01   7.12500e+01
           826   8.26000e-02   4.75205e-03   7.07093e+01   7.13000e+01
           827   8.27000e-02   4.75910e-03   7.07561e+01   7.13500e+01
           828   8.28000e-02   4.76621e-03   7.08084e+01   7.14000e+01
           829   8.29000e-02   4.77357e-03   7.08551e+01   7.14500e+01
           830   8.30000e-02   4.78101e-03   7.09060e+01   7.15000e+01
           831   8.31000e-02   4.78888e-03   7.09541e+01   7.15500e+01
           832   8.32000e-02   4.79686e-03   7.10078e+01   7.16000e+01
           833   8.33000e-02   4.80421e-03   7.10600e+01   7.16500e+01
           834   8.34000e-02   4.81104e-03   7.11081e+01   7.17000e+01
           835   8.35000e-02   4.81651e-03   7.11562e+01   7.17500e+01
           836   8.36000e-02   4.82099e-03   7.12057e+01   7.18000e+01
           837   8.37000e-02   4.82452e-03   7.12552e+01   7.18500e+01
           838   8.38000e-02   4.82655e-03   7.13101e+01   7.19000e+01
           839   8.39000e-02   4.82831e-03   7.13555e+01   7.19500e+01
           840   8.40000e-02   4.82931e-03   7.14036e+01   7.20000e+01
           841   8.41000e-02   4.82977e-03   7.14517e+01   7.20500e+01
           842   8.42000e-02   4.82950e-03   7.15052e+01   7.21000e+01
           843   8.43000e-02   4.82854e-03   7.15574e+01   7.21500e+01
           844   8.44000e-02   4.82670e-03   7.16069e+01   7.22000e+01
           845   8.45000e-02   4.82423e-03   7.16577e+01   7.22500e+01
           846   8.46000e-02   4.82134e-03   7.17058e+01   7.23000e+01
           847   8.47000e-02   4.81850e-03   7.17552e+01   7.23500e+01
           848   8.48000e-02   4.81607e-03   7.18060e+01   7.24000e+01
           849   8.49000e-02   4.81425e-03   7.18582e+01   7.24500e+01
           850   8.50000e-02   4.81329e-03   7.19062e+01   7.25000e+01
           851   8.51000e-02   4.81283e-03   7.19597e+01   7.25500e+01
           852   8.52000e-02   4.81306e-03   7.20023e+01   7.26000e+01
           853   8.53000e-02   4.81373e-03   7.20572e+01   7.26500e+01
           854   8.54000e-02   4.81493e-03   7.21080e+01   7.27000e+01
           855   8.55000e-02   4.81727e-03   7.21560e+01   7.27500e+01
           856   8.56000e-02   4.82106e-03   7.22081e+01   7.28000e+01
           857   8.57000e-02   4.82501e-03   7.22548e+01   7.28500e+01
           858   8.58000e-02   4.82905e-03   7.23042e+01   7.29000e+01
           859   8.59000e-02   4.83384e-03   7.23590e+01   7.29500e+01
           860   8.60000e-02   4.83942e-03   7.24070e+01   7.30000e+01
           861   8.61000e-02   4.84550e-03   7.24550e+01   7.30500e+01
           862   8.62000e-02   4.85177e-03   7.25058e+01   7.31000e+01
           863   8.63000e-02   4.85743e-03   7.25565e+01   7.31500e+01
           864   8.64000e-02   4.86231e-03   7.26086e+01   7.32000e+01
           865   8.65000e-02   4.86620e-03   7.26566e+01   7.32500e+01
           866   8.66000e-02   4.86990e-03   7.27087e+01   7.33000e+01
           867   8.67000e-02   4.87313e-03   7.27594e+01   7.33500e+01
           868   8.68000e-02   4.87588e-03   7.28060e+01   7.34000e+01
           869   8.69000e-02   4.87774e-03   7.28554e+01   7.34500e+01
           870   8.70000e-02   4.87888e-03   7.29102e+01   7.35000e+01
           871   8.71000e-02   4.87945e-03   7.29581e+01   7.35500e+01
           872   8.72000e-02   4.87961e-03   7.30075e+01   7.36000e+01
           873   8.73000e-02   4.87947e-03   7.30540e+01   7.36500e+01
           874   8.74000e-02   4.87979e-03   7.31075e+01   7.37000e+01
           875   8.75000e-02   4.88026e-03   7.31582e+01   7.37500e+01
           876   8.76000e-02   4.88147e-03   7.32075e+01   7.38000e+01
           877   8.77000e-02   4.88313e-03   7.32609e+01   7.38500e+01
           878   8.78000e-02   4.88504e-03   7.33061e+01   7.39000e+01
           879   8.79000e-02   4.88663e-03   7.33554e+01   7.39500e+01
           880   8.80000e-02   4.88852e-03   7.34060e+01   7.40000e+01
           881   8.81000e-02   4.89118e-03   7.34581e+01   7.40500e+01
           882   8.82000e-02   4.89464e-03   7.35073e+01   7.41000e+01
           883   8.83000e-02   4.89894e-03   7.35580e+01   7.41500e+01
           884   8.84000e-02   4.90328e-03   7.36045e+01   7.42000e+01
           885   8.85000e-02   4.90742e-03   7.36579e+01   7.42500e+01
           886   8.86000e-02   4.91196e-03   7.37044e+01   7.43000e+01
           887   8.87000e-02   4.91704e-03   7.37592e+01   7.43500e+01
           888   8.88000e-02   4.92337e-03   7.38057e+01   7.44000e+01
           889   8.89000e-02   4.93082e-03   7.38563e+01   7.44500e+01
           890   8.90000e-02   4.93937e-03   7.39042e+01   7.45000e+01
           891   8.91000e-02   4.94837e-03   7.39589e+01   7.45500e+01
           892   8.92000e-02   4.95775e-03   7.40109e+01   7.46000e+01
           893   8.93000e-02   4.96727e-03   7.40574e+01   7.46500e+01
           894   8.94000e-02   4.97682e-03   7.41025e+01   7.47000e+01
           895   8.95000e-02   4.98552e-03   7.41531e+01   7.47500e+01
           896   8.96000e-02   4.99338e-03   7.42078e+01   7.48000e+01
           897   8.97000e-02   5.00049e-03   7.42584e+01   7.48500e+01
           898   8.98000e-02   5.00745e-03   7.43063e+01   7.49000e+01
           899   8.99000e-02   5.01475e-03   7.43555e+01   7.49500e+01
           900   9.00000e-02   5.02168e-03   7.44047e+01   7.50000e+01
           901   9.01000e-02   5.02879e-03   7.44539e+01   7.50500e+01
           902   9.02000e-02   5.03652e-03   7.45045e+01   7.51000e+01
           903   9.03000e-02   5.04459e-03   7.45591e+01   7.51500e+01
           904   9.04000e-02   5.05315e-03   7.46083e+01   7.52000e+01
           905   9.05000e-02   5.06253e-03   7.46561e+01   7.52500e+01
           906   9.06000e-02   5.07220e-03   7.47040e+01   7.53000e+01
           907   9.07000e-02   5.08151e-03   7.47572e+01   7.53500e+01
           908   9.08000e-02   5.09055e-03   7.48064e+01   7.54000e+01
           909   9.09000e-02   5.09895e-03   7.48570e+01   7.54500e+01
           910   9.10000e-02   5.10719e-03   7.49089e+01   7.55000e+01
           911   9.11000e-02   5.11545e-03   7.49539e+01   7.55500e+01
           912   9.12000e-02   5.12342e-03   7.50072e+01   7.56000e+01
           913   9.13000e-02   5.13051e-03   7.50536e+01   7.56500e+01
           914   9.14000e-02   5.13660e-03   7.51068e+01   7.57000e+01
           915   9.15000e-02   5.14178e-03   7.51560e+01   7.57500e+01
           916   9.16000e-02   5.14656e-03   7.52065e+01   7.58000e+01
           917   9.17000e-02   5.15088e-03   7.52556e+01   7.58500e+01
           918   9.18000e-02   5.15460e-03   7.53048e+01   7.59000e+01
           919   9.19000e-02   5.15778e-03   7.53594e+01   7.59500e+01
           920   9.20000e-02   5.16028e-03   7.54058e+01   7.60000e+01
           921   9.21000e-02   5.16166e-03   7.54576e+01   7.60500e+01
           922   9.22000e-02   5.16266e-03   7.55095e+01   7.61000e+01
           923   9.23000e-02   5.16351e-03   7.55586e+01   7.61500e+01
           924   9.24000e-02   5.16398e-03   7.56050e+01   7.62000e+01
           925   9.25000e-02   5.16475e-03   7.56582e+01   7.62500e+01
           926   9.26000e-02   5.16583e-03   7.57059e+01   7.63000e+01
           927   9.27000e-02   5.16671e-03   7.57564e+01   7.63500e+01
           928   9.28000e-02   5.16740e-03   7.58027e+01   7.64000e+01
           929   9.29000e-02   5.16792e-03   7.58586e+01   7.64500e+01
           930   9.30000e-02   5.16878e-03   7.59091e+01   7.65000e+01
           931   9.31000e-02   5.16987e-03   7.59609e+01   7.65500e+01
           932   9.32000e-02   5.17060e-03   7.60059e+01   7.66000e+01
           933   9.33000e-02   5.17141e-03   7.60536e+01   7.66500e+01
           934   9.34000e-02   5.17201e-03   7.61067e+01   7.67000e+01
           935   9.35000e-02   5.17269e-03   7.61558e+01   7.67500e+01
           936   9.36000e-02   5.17277e-03   7.62076e+01   7.68000e+01
           937   9.37000e-02   5.17267e-03   7.62566e+01   7.68500e+01
           938   9.38000e-02   5.17235e-03   7.63057e+01   7.69000e+01
           939   9.39000e-02   5.17190e-03   7.63547e+01   7.69500e+01
           940   9.40000e-02   5.17130e-03   7.64079e+01   7.70000e+01
           941   9.41000e-02   5.17054e-03   7.64569e+01   7.70500e+01
           942   9.42000e-02   5.16954e-03   7.65046e+01   7.71000e+01
           943   9.43000e-02   5.16875e-03   7.65523e+01   7.71500e+01
           944   9.44000e-02   5.16782e-03   7.66054e+01   7.72000e+01
           945   9.45000e-02   5.16685e-03   7.66598e+01   7.72500e+01
           946   9.46000e-02   5.16624e-03   7.67048e+01   7.73000e+01
           947   9.47000e-02   5.16604e-03   7.67565e+01   7.73500e+01
           948   9.48000e-02   5.16663e-03   7.68042e+01   7.74000e+01
           949   9.49000e-02   5.16801e-03   7.68559e+01   7.74500e+01
           950   9.50000e-02   5.16950e-03   7.69049e+01   7.75000e+01
           951   9.51000e-02   5.17122e-03   7.69607e+01   7.75500e+01
           952   9.52000e-02   5.17309e-03   7.70083e+01   7.76000e+01
           953   9.53000e-02   5.17509e-03   7.70560e+01   7.76500e+01
           954   9.54000e-02   5.17676e-03   7.71063e+01   7.77000e+01
           955   9.55000e-02   5.17820e-03   7.71566e+01   7.77500e+01
           956   9.56000e-02   5.17919e-03   7.72070e+01   7.78000e+01
           957   9.57000e-02   5.17983e-03   7.72560e+01   7.78500e+01
           958   9.58000e-02   5.17969e-03   7.73090e+01   7.79000e+01
           959   9.59000e-02   5.17870e-03   7.73553e+01   7.79500e+01
           960   9.60000e-02   5.17789e-03   7.74029e+01   7.80000e+01
           961   9.61000e-02   5.17718e-03   7.74559e+01   7.80500e+01
           962   9.62000e-02   5.17618e-03   7.75048e+01   7.81000e+01
           963   9.63000e-02   5.17566e-03   7.75592e+01   7.81500e+01
           964   9.64000e-02   5.17571e-03   7.76041e+01   7.82000e+01
           965   9.65000e-02   5.17550e-03   7.76571e+01   7.82500e+01
           966   9.66000e-02   5.17561e-03   7.77061e+01   7.83000e+01
           967   9.67000e-02   5.17554e-03   7.77550e+01   7.83500e+01
           968   9.68000e-02   5.17565e-03   7.78066e+01   7.84000e+01
           969   9.69000e-02   5.17605e-03   7.78583e+01   7.84500e+01
           970   9.70000e-02   5.17610e-03   7.79086e+01   7.85000e+01
           971   9.71000e-02   5.17616e-03   7.79575e+01   7.85500e+01
           972   9.72000e-02   5.17666e-03   7.80050e+01   7.86000e+01
           973   9.73000e-02   5.17811e-03   7.80580e+01   7.86500e+01
           974   9.74000e-02   5.18032e-03   7.81069e+01   7.87000e+01
           975   9.75000e-02   5.18323e-03   7.81585e+01   7.87500e+01
           976   9.76000e-02   5.18714e-03   7.82074e+01   7.88000e+01
           977   9.77000e-02   5.19164e-03   7.82536e+01   7.88500e+01
           978   9.78000e-02   5.19702e-03   7.83066e+01   7.89000e+01
           979   9.79000e-02   5.20267e-03   7.83568e+01   7.89500e+01
           980   9.80000e-02   5.20883e-03   7.84043e+01   7.90000e+01
           981   9.81000e-02   5.21562e-03   7.84532e+01   7.90500e+01
           982   9.82000e-02   5.22248e-03   7.85062e+01   7.91000e+01
           983   9.83000e-02   5.22929e-03   7.85509e+01   7.91500e+01
           984   9.84000e-02   5.23628e-03   7.86093e+01   7.92000e+01
           985   9.85000e-02   5.24381e-03   7.86582e+01   7.92500e+01
           986   9.86000e-02   5.25250e-03   7.87057e+01   7.93000e+01
           987   9.87000e-02   5.26146e-03   7.87572e+01   7.93500e+01
           988   9.88000e-02   5.27044e-03   7.88088e+01   7.94000e+01
           989   9.89000e-02   5.27960e-03   7.88590e+01   7.94500e+01
           990   9.90000e-02   5.28914e-03   7.89051e+01   7.95000e+01
           991   9.91000e-02   5.29914e-03   7.89580e+01   7.95500e+01
           992   9.92000e-02   5.30933e-03   7.90042e+01   7.96000e+01
           993   9.93000e-02   5.32015e-03   7.90543e+01   7.96500e+01
           994   9.94000e-02   5.33162e-03   7.91072e+01   7.97000e+01
           995   9.95000e-02   5.34366e-03   7.91547e+01   7.97500e+01
           996   9.96000e-02   5.35592e-03   7.92062e+01   7.98000e+01
           997   9.97000e-02   5.36813e-03   7.92550e+01   7.98500e+01
           998   9.98000e-02   5.38009e-03   7.93065e+01   7.99000e+01
           999   9.99000e-02   5.39088e-03   7.93567e+01   7.99500e+01
          1000   1.00000e-01   5.40055e-03   7.94055e+01   8.00000e+01
          1001   1.00100e-01   5.40853e-03   7.94570e+01   8.00500e+01
          1002   1.00200e-01   5.41638e-03   7.95072e+01   8.01000e+01
          1003   1.00300e-01   5.42331e-03   7.95573e+01   8.01500e+01
          1004   1.00400e-01   5.42983e-03   7.96074e+01   8.02000e+01
          1005   1.00500e-01   5.43567e-03   7.96562e+01   8.02500e+01
          1006   1.00600e-01   5.44026e-03   7.97063e+01   8.03000e+01
          1007   1.00700e-01   5.44409e-03   7.97578e+01   8.03500e+01
          1008   1.00800e-01   5.44749e-03   7.98052e+01   8.04000e+01
          1009   1.00900e-01   5.45090e-03   7.98526e+01   8.04500e+01
          1010   1.01000e-01   5.45421e-03   7.99028e+01   8.05000e+01
          1011   1.01100e-01   5.45750e-03   7.99556e+01   8.05500e+01
          1012   1.01200e-01   5.46065e-03   8.00057e+01   8.06000e+01
          1013   1.01300e-01   5.46374e-03   8.00544e+01   8.06500e+01
          1014   1.01400e-01   5.46723e-03   8.01045e+01   8.07000e+01
          1015   1.01500e-01   5.47086e-03   8.01533e+01   8.07500e+01
          1016   1.01600e-01   5.47348e-03   8.02047e+01   8.08000e+01
          1017   1.01700e-01   5.47495e-03   8.02575e+01   8.08500e+01
          1018   1.01800e-01   5.47604e-03   8.03076e+01   8.09000e+01
          1019   1.01900e-01   5.47742e-03   8.03549e+01   8.09500e+01
          1020   1.02000e-01   5.47865e-03   8.04064e+01   8.10000e+01
          1021   1.02100e-01   5.47954e-03   8.04537e+01   8.10500e+01
          1022   1.02200e-01   5.48052e-03   8.05051e+01   8.11000e+01
          1023   1.02300e-01   5.48118e-03   8.05579e+01   8.11500e+01
          1024   1.02400e-01   5.48147e-03   8.06080e+01   8.12000e+01
          1025   1.02500e-01   5.48106e-03   8.06540e+01   8.12500e+01
          1026   1.02600e-01   5.48009e-03   8.07040e+01   8.13000e+01
          1027   1.02700e-01   5.47836e-03   8.07581e+01   8.13500e+01
          1028   1.02800e-01   5.47630e-03   8.08082e+01   8.14000e+01
          1029   1.02900e-01   5.47398e-03   8.08541e+01   8.14500e+01
          1030   1.03000e-01   5.47165e-03   8.09042e+01   8.15000e+01
          1031   1.03100e-01   5.46878e-03   8.09569e+01   8.15500e+01
          1032   1.03200e-01   5.46532e-03   8.10069e+01   8.16000e+01
          1033   1.03300e-01   5.46134e-03   8.10569e+01   8.16500e+01
          1034   1.03400e-01   5.45720e-03   8.11083e+01   8.17000e+01
          1035   1.03500e-01   5.45307e-03   8.11583e+01   8.17500e+01
          1036   1.03600e-01   5.44949e-03   8.12070e+01   8.18000e+01
          1037   1.03700e-01   5.44617e-03   8.12570e+01   8.18500e+01
          1038   1.03800e-01   5.44366e-03   8.13029e+01   8.19000e+01
          1039   1.03900e-01   5.44176e-03   8.13583e+01   8.19500e+01
          1040   1.04000e-01   5.44074e-03   8.14069e+01   8.20000e+01
          1041   1.04100e-01   5.44049e-03   8.14569e+01   8.20500e+01
          1042   1.04200e-01   5.44040e-03   8.15056e+01   8.21000e+01
          1043   1.04300e-01   5.44061e-03   8.15528e+01   8.21500e+01
          1044   1.04400e-01   5.44180e-03   8.16055e+01   8.22000e+01
          1045   1.04500e-01   5.44392e-03   8.16568e+01   8.22500e+01
          1046   1.04600e-01   5.44717e-03   8.17041e+01   8.23000e+01
          1047   1.04700e-01   5.45125e-03   8.17541e+01   8.23500e+01
          1048   1.04800e-01   5.45593e-03   8.18054e+01   8.24000e+01
          1049   1.04900e-01   5.46063e-03   8.18580e+01   8.24500e+01
          1050   1.05000e-01   5.46576e-03   8.19080e+01   8.25000e+01
          1051   1.05100e-01   5.47123e-03   8.19566e+01   8.25500e+01
          1052   1.05200e-01   5.47630e-03   8.20078e+01   8.26000e+01
          1053   1.05300e-01   5.48115e-03   8.20524e+01   8.26500e+01
          1054   1.05400e-01   5.48529e-03   8.21037e+01   8.27000e+01
          1055   1.05500e-01   5.48863e-03   8.21549e+01   8.27500e+01
          1056   1.05600e-01   5.49158e-03   8.22062e+01   8.28000e+01
          1057   1.05700e-01   5.49492e-03   8.22534e+01   8.28500e+01
          1058   1.05800e-01   5.49873e-03   8.23007e+01   8.29000e+01
          1059   1.05900e-01   5.50269e-03   8.23506e+01   8.29500e+01
          1060   1.06000e-01   5.50727e-03   8.24045e+01   8.30000e+01
          1061   1.06100e-01   5.51227e-03   8.24585e+01   8.30500e+01
          1062   1.06200e-01   5.51792e-03   8.25070e+01   8.31000e+01
          1063   1.06300e-01   5.52437e-03   8.25529e+01   8.31500e+01
          1064   1.06400e-01   5.53161e-03   8.26014e+01   8.32000e+01
          1065   1.06500e-01   5.53922e-03   8.26553e+01   8.32500e+01
          1066   1.06600e-01   5.54685e-03   8.27066e+01   8.33000e+01
          1067   1.06700e-01   5.55468e-03   8.27524e+01   8.33500e+01
          1068   1.06800e-01   5.56313e-03   8.28023e+01   8.34000e+01
          1069   1.06900e-01   5.57233e-03   8.28535e+01   8.34500e+01
          1070   1.07000e-01   5.58234e-03   8.29047e+01   8.35000e+01
          1071   1.07100e-01   5.59333e-03   8.29559e+01   8.35500e+01
          1072   1.07200e-01   5.60473e-03   8.30058e+01   8.36000e+01
          1073   1.07300e-01   5.61661e-03   8.30543e+01   8.36500e+01
          1074   1.07400e-01   5.62796e-03   8.31015e+01   8.37000e+01
          1075   1.07500e-01   5.63860e-03   8.31527e+01   8.37500e+01
          1076   1.07600e-01   5.64823e-03   8.32012e+01   8.38000e+01
          1077   1.07700e-01   5.65675e-03   8.32550e+01   8.38500e+01
          1078   1.07800e-01   5.66470e-03   8.33049e+01   8.39000e+01
          1079   1.07900e-01   5.67275e-03   8.33520e+01   8.39500e+01
          1080   1.08000e-01   5.68082e-03   8.34032e+01   8.40000e+01
          1081   1.08100e-01   5.68851e-03   8.34530e+01   8.40500e+01
          1082   1.08200e-01   5.69620e-03   8.35001e+01   8.41000e+01
          1083   1.08300e-01   5.70424e-03   8.35567e+01   8.41500e+01
          1084   1.08400e-01   5.71285e-03   8.36038e+01   8.42000e+01
          1085   1.08500e-01   5.72109e-03   8.36536e+01   8.42500e+01
          1086   1.08600e-01   5.72918e-03   8.37048e+01   8.43000e+01
          1087   1.08700e-01   5.73700e-03   8.37546e+01   8.43500e+01
          1088   1.08800e-01   5.74393e-03   8.38057e+01   8.44000e+01
          1089   1.08900e-01   5.75016e-03   8.38568e+01   8.44500e+01
          1090   1.09000e-01   5.75521e-03   8.38999e+01   8.45000e+01
          1091   1.09100e-01   5.75936e-03   8.39524e+01   8.45500e+01
          1092   1.09200e-01   5.76285e-03   8.40035e+01   8.46000e+01
          1093   1.09300e-01   5.76549e-03   8.40546e+01   8.46500e+01
          1094   1.09400e-01   5.76753e-03   8.41057e+01   8.47000e+01
          1095   1.09500e-01   5.76916e-03   8.41515e+01   8.47500e+01
          1096   1.09600e-01   5.77114e-03   8.42012e+01   8.48000e+01
          1097   1.09700e-01   5.77334e-03   8.42537e+01   8.48500e+01
          1098   1.09800e-01   5.77564e-03   8.43048e+01   8.49000e+01
          1099   1.09900e-01   5.77778e-03   8.43572e+01   8.49500e+01
          1100   1.10000e-01   5.78029e-03   8.44056e+01   8.50000e+01
          1101   1.10100e-01   5.78325e-03   8.44553e+01   8.50500e+01
          1102   1.10200e-01   5.78669e-03   8.45051e+01   8.51000e+01
          1103   1.10300e-01   5.79045e-03   8.45548e+01   8.51500e+01
          1104   1.10400e-01   5.79447e-03   8.46072e+01   8.52000e+01
          1105   1.10500e-01   5.79855e-03   8.46570e+01   8.52500e+01
          1106   1.10600e-01   5.80226e-03   8.47067e+01   8.53000e+01
          1107   1.10700e-01   5.80561e-03   8.47524e+01   8.53500e+01
          1108   1.10800e-01   5.80817e-03   8.48048e+01   8.54000e+01
          1109   1.10900e-01   5.81051e-03   8.48545e+01   8.54500e+01
          1110   1.11000e-01   5.81290e-03   8.49028e+01   8.55000e+01
          1111   1.11100e-01   5.81464e-03   8.49566e+01   8.55500e+01
          1112   1.11200e-01   5.81551e-03   8.50036e+01   8.56000e+01
          1113   1.11300e-01   5.81624e-03   8.50533e+01   8.56500e+01
          1114   1.11400e-01   5.81680e-03   8.51070e+01   8.57000e+01
          1115   1.11500e-01   5.81756e-03   8.51540e+01   8.57500e+01
          1116   1.11600e-01   5.81802e-03   8.52037e+01   8.58000e+01
          1117   1.11700e-01   5.81821e-03   8.52493e+01   8.58500e+01
          1118   1.11800e-01   5.81785e-03   8.53004e+01   8.59000e+01
          1119   1.11900e-01   5.81679e-03   8.53527e+01   8.59500e+01
          1120   1.12000e-01   5.81550e-03   8.54051e+01   8.60000e+01
          1121   1.12100e-01   5.81425e-03   8.54534e+01   8.60500e+01
          1122   1.12200e-01   5.81260e-03   8.55057e+01   8.61000e+01
          1123   1.12300e-01   5.81051e-03   8.55540e+01   8.61500e+01
          1124   1.12400e-01   5.80872e-03   8.56023e+01   8.62000e+01
          1125   1.12500e-01   5.80684e-03   8.56533e+01   8.62500e+01
          1126   1.12600e-01   5.80501e-03   8.57030e+01   8.63000e+01
          1127   1.12700e-01   5.80297e-03   8.57540e+01   8.63500e+01
          1128   1.12800e-01   5.80064e-03   8.58063e+01   8.64000e+01
          1129   1.12900e-01   5.79832e-03   8.58505e+01   8.64500e+01
          1130   1.13000e-01   5.79566e-03   8.59042e+01   8.65000e+01
          1131   1.13100e-01   5.79286e-03   8.59552e+01   8.65500e+01
          1132   1.13200e-01   5.79004e-03   8.60034e+01   8.66000e+01
          1133   1.13300e-01   5.78724e-03   8.60517e+01   8.66500e+01
          1134   1.13400e-01   5.78472e-03   8.61053e+01   8.67000e+01
          1135   1.13500e-01   5.78229e-03   8.61523e+01   8.67500e+01
          1136   1.13600e-01   5.78085e-03   8.62032e+01   8.68000e+01
          1137   1.13700e-01   5.77945e-03   8.62568e+01   8.68500e+01
          1138   1.13800e-01   5.77836e-03   8.63037e+01   8.69000e+01
          1139   1.13900e-01   5.77770e-03   8.63547e+01   8.69500e+01
          1140   1.14000e-01   5.77688e-03   8.64016e+01   8.70000e+01
          1141   1.14100e-01   5.77646e-03   8.64485e+01   8.70500e+01
          1142   1.14200e-01   5.77688e-03   8.65061e+01   8.71000e+01
          1143   1.14300e-01   5.77833e-03   8.65557e+01   8.71500e+01
          1144   1.14400e-01   5.78063e-03   8.66012e+01   8.72000e+01
          1145   1.14500e-01   5.78362e-03   8.66535e+01   8.72500e+01
          1146   1.14600e-01   5.78663e-03   8.67057e+01   8.73000e+01
          1147   1.14700e-01   5.78987e-03   8.67526e+01   8.73500e+01
          1148   1.14800e-01   5.79293e-03   8.68062e+01   8.74000e+01
          1149   1.14900e-01   5.79596e-03   8.68557e+01   8.74500e+01
          1150   1.15000e-01   5.79925e-03   8.69026e+01   8.75000e+01
          1151   1.15100e-01   5.80287e-03   8.69535e+01   8.75500e+01
          1152   1.15200e-01   5.80686e-03   8.70030e+01   8.76000e+01
          1153   1.15300e-01   5.81056e-03   8.70579e+01   8.76500e+01
          1154   1.15400e-01   5.81411e-03   8.71048e+01   8.77000e+01
          1155   1.15500e-01   5.81706e-03   8.71516e+01   8.77500e+01
          1156   1.15600e-01   5.81923e-03   8.72038e+01   8.78000e+01
          1157   1.15700e-01   5.82102e-03   8.72547e+01   8.78500e+01
          1158   1.15800e-01   5.82249e-03   8.73028e+01   8.79000e+01
          1159   1.15900e-01   5.82434e-03   8.73550e+01   8.79500e+01
          1160   1.16000e-01   5.82646e-03   8.74019e+01   8.80000e+01
          1161   1.16100e-01   5.82926e-03   8.74540e+01   8.80500e+01
          1162   1.16200e-01   5.83275e-03   8.75035e+01   8.81000e+01
          1163   1.16300e-01   5.83647e-03   8.75544e+01   8.81500e+01
          1164   1.16400e-01   5.84072e-03   8.76039e+01   8.82000e+01
          1165   1.16500e-01   5.84550e-03   8.76520e+01   8.82500e+01
          1166   1.16600e-01   5.85037e-03   8.77015e+01   8.83000e+01
          1167   1.16700e-01   5.85537e-03   8.77510e+01   8.83500e+01
          1168   1.16800e-01   5.86047e-03   8.78031e+01   8.84000e+01
          1169   1.16900e-01   5.86629e-03   8.78526e+01   8.84500e+01
          1170   1.17000e-01   5.87311e-03   8.79034e+01   8.85000e+01
          1171   1.17100e-01   5.88030e-03   8.79529e+01   8.85500e+01
          1172   1.17200e-01   5.88779e-03   8.79997e+01   8.86000e+01
          1173   1.17300e-01   5.89518e-03   8.80491e+01   8.86500e+01
          1174   1.17400e-01   5.90221e-03   8.80999e+01   8.87000e+01
          1175   1.17500e-01   5.90883e-03   8.81534e+01   8.87500e+01
          1176   1.17600e-01   5.91483e-03   8.82015e+01   8.88000e+01
          1177   1.17700e-01   5.92038e-03   8.82509e+01   8.88500e+01
          1178   1.17800e-01   5.92527e-03   8.83004e+01   8.89000e+01
          1179   1.17900e-01   5.93000e-03   8.83538e+01   8.89500e+01
          1180   1.18000e-01   5.93426e-03   8.84046e+01   8.90000e+01
          1181   1.18100e-01   5.93850e-03   8.84540e+01   8.90500e+01
          1182   1.18200e-01   5.94347e-03   8.85021e+01   8.91000e+01
          1183   1.18300e-01   5.94842e-03   8.85528e+01   8.91500e+01
          1184   1.18400e-01   5.95403e-03   8.85996e+01   8.92000e+01
          1185   1.18500e-01   5.95930e-03   8.86543e+01   8.92500e+01
          1186   1.18600e-01   5.96453e-03   8.87037e+01   8.93000e+01
          1187   1.18700e-01   5.96955e-03   8.87518e+01   8.93500e+01
          1188   1.18800e-01   5.97468e-03   8.87999e+01   8.94000e+01
          1189   1.18900e-01   5.98009e-03   8.88533e+01   8.94500e+01
          1190   1.19000e-01   5.98515e-03   8.89013e+01   8.95000e+01
          1191   1.19100e-01   5.98956e-03   8.89560e+01   8.95500e+01
          1192   1.19200e-01   5.99353e-03   8.90028e+01   8.96000e+01
          1193   1.19300e-01   5.99681e-03   8.90508e+01   8.96500e+01
          1194   1.19400e-01   5.99921e-03   8.91042e+01   8.97000e+01
          1195   1.19500e-01   6.00093e-03   8.91522e+01   8.97500e+01
          1196   1.19600e-01   6.00229e-03   8.92016e+01   8.98000e+01
          1197   1.19700e-01   6.00336e-03   8.92536e+01   8.98500e+01
          1198   1.19800e-01   6.00386e-03   8.93030e+01   8.99000e+01
          1199   1.19900e-01   6.00423e-03   8.93497e+01   8.99500e+01
          1200   1.20000e-01   6.00393e-03   8.94017e+01   9.00000e+01
          1201   1.20100e-01   6.00372e-03   8.94537e+01   9.00500e+01
          1202   1.20200e-01   6.00252e-03   8.95017e+01   9.01000e+01
          1203   1.20300e-01   6.00150e-03   8.95564e+01   9.01500e+01
          1204   1.20400e-01   5.99979e-03   8.96017e+01   9.02000e+01
          1205   1.20500e-01   5.99809e-03   8.96537e+01   9.02500e+01
          1206   1.20600e-01   5.99712e-03   8.97044e+01   9.03000e+01
          1207   1.20700e-01   5.99679e-03   8.97537e+01   9.03500e+01
          1208   1.20800e-01   5.99660e-03   8.98030e+01   9.04000e+01
          1209   1.20900e-01   5.99658e-03   8.98497e+01   9.04500e+01
          1210   1.21000e-01   5.99645e-03   8.99030e+01   9.05000e+01
          1211   1.21100e-01   5.99649e-03   8.99510e+01   9.05500e+01
          1212   1.21200e-01   5.99682e-03   9.00043e+01   9.06000e+01
          1213   1.21300e-01   5.99692e-03   9.00522e+01   9.06500e+01
          1214   1.21400e-01   5.99663e-03   9.01029e+01   9.07000e+01
          1215   1.21500e-01   5.99588e-03   9.01495e+01   9.07500e+01
          1216   1.21600e-01   5.99539e-03   9.02041e+01   9.08000e+01
          1217   1.21700e-01   5.99534e-03   9.02521e+01   9.08500e+01
          1218   1.21800e-01   5.99509e-03   9.03027e+01   9.09000e+01
          1219   1.21900e-01   5.99486e-03   9.03560e+01   9.09500e+01
          1220   1.22000e-01   5.99483e-03   9.03972e+01   9.10000e+01
          1221   1.22100e-01   5.99531e-03   9.04505e+01   9.10500e+01
          1222   1.22200e-01   5.99638e-03   9.04998e+01   9.11000e+01
          1223   1.22300e-01   5.99853e-03   9.05517e+01   9.11500e+01
          1224   1.22400e-01   6.00190e-03   9.06036e+01   9.12000e+01
          1225   1.22500e-01   6.00670e-03   9.06515e+01   9.12500e+01
          1226   1.22600e-01   6.01358e-03   9.07008e+01   9.13000e+01
          1227   1.22700e-01   6.02122e-03   9.07514e+01   9.13500e+01
          1228   1.22800e-01   6.02971e-03   9.08019e+01   9.14000e+01
          1229   1.22900e-01   6.03843e-03   9.08525e+01   9.14500e+01
          1230   1.23000e-01   6.04716e-03   9.09017e+01   9.15000e+01
          1231   1.23100e-01   6.05644e-03   9.09510e+01   9.15500e+01
          1232   1.23200e-01   6.06593e-03   9.10015e+01   9.16000e+01
          1233   1.23300e-01   6.07588e-03   9.10521e+01   9.16500e+01
          1234   1.23400e-01   6.08553e-03   9.11000e+01   9.17000e+01
          1235   1.23500e-01   6.09435e-03   9.11545e+01   9.17500e+01
          1236   1.23600e-01   6.10202e-03   9.12011e+01   9.18000e+01
          1237   1.23700e-01   6.10907e-03   9.12489e+01   9.18500e+01
          1238   1.23800e-01   6.11542e-03   9.13008e+01   9.19000e+01
          1239   1.23900e-01   6.12105e-03   9.13553e+01   9.19500e+01
          1240   1.24000e-01   6.12647e-03   9.14045e+01   9.20000e+01
          1241   1.24100e-01   6.13221e-03   9.14551e+01   9.20500e+01
          1242   1.24200e-01   6.13862e-03   9.14989e+01   9.21000e+01
          1243   1.24300e-01   6.14566e-03   9.15534e+01   9.21500e+01
          1244   1.24400e-01   6.15265e-03   9.16066e+01   9.22000e+01
          1245   1.24500e-01   6.15897e-03   9.16518e+01   9.22500e+01
          1246   1.24600e-01   6.16458e-03   9.17049e+01   9.23000e+01
          1247   1.24700e-01   6.16919e-03   9.17528e+01   9.23500e+01
          1248   1.24800e-01   6.17341e-03   9.18033e+01   9.24000e+01
          1249   1.24900e-01   6.17804e-03   9.18538e+01   9.24500e+01
          1250   1.25000e-01   6.18225e-03   9.19029e+01   9.25000e+01
          1251   1.25100e-01   6.18679e-03   9.19521e+01   9.25500e+01
          1252   1.25200e-01   6.19148e-03   9.20012e+01   9.26000e+01
          1253   1.25300e-01   6.19637e-03   9.20517e+01   9.26500e+01
          1254   1.25400e-01   6.20157e-03   9.21062e+01   9.27000e+01
          1255   1.25500e-01   6.20686e-03   9.21500e+01   9.27500e+01
          1256   1.25600e-01   6.21267e-03   9.22031e+01   9.28000e+01
          1257   1.25700e-01   6.21895e-03   9.22523e+01   9.28500e+01
          1258   1.25800e-01   6.22556e-03   9.23000e+01   9.29000e+01
          1259   1.25900e-01   6.23204e-03   9.23505e+01   9.29500e+01
          1260   1.26000e-01   6.23760e-03   9.24009e+01   9.30000e+01
          1261   1.26100e-01   6.24225e-03   9.24527e+01   9.30500e+01
          1262   1.26200e-01   6.24651e-03   9.25032e+01   9.31000e+01
          1263   1.26300e-01   6.24974e-03   9.25523e+01   9.31500e+01
          1264   1.26400e-01   6.25223e-03   9.26014e+01   9.32000e+01
          1265   1.26500e-01   6.25506e-03   9.26518e+01   9.32500e+01
          1266   1.26600e-01   6.25804e-03   9.27022e+01   9.33000e+01
          1267   1.26700e-01   6.26129e-03   9.27527e+01   9.33500e+01
          1268   1.26800e-01   6.26405e-03   9.28017e+01   9.34000e+01
          1269   1.26900e-01   6.26667e-03   9.28495e+01   9.34500e+01
          1270   1.27000e-01   6.26889e-03   9.28986e+01   9.35000e+01
          1271   1.27100e-01   6.27051e-03   9.29477e+01   9.35500e+01
          1272   1.27200e-01   6.27139e-03   9.30007e+01   9.36000e+01
          1273   1.27300e-01   6.27171e-03   9.30498e+01   9.36500e+01
          1274   1.27400e-01   6.27196e-03   9.30989e+01   9.37000e+01
          1275   1.27500e-01   6.27232e-03   9.31492e+01   9.37500e+01
          1276   1.27600e-01   6.27281e-03   9.31983e+01   9.38000e+01
          1277   1.27700e-01   6.27300e-03   9.32540e+01   9.38500e+01
          1278   1.27800e-01   6.27354e-03   9.33004e+01   9.39000e+01
          1279   1.27900e-01   6.27308e-03   9.33481e+01   9.39500e+01
          1280   1.28000e-01   6.27238e-03   9.34011e+01   9.40000e+01
          1281   1.28100e-01   6.27165e-03   9.34515e+01   9.40500e+01
          1282   1.28200e-01   6.27081e-03   9.35005e+01   9.41000e+01
          1283   1.28300e-01   6.26962e-03   9.35522e+01   9.41500e+01
          1284   1.28400e-01   6.26774e-03   9.36012e+01   9.42000e+01
          1285   1.28500e-01   6.26616e-03   9.36503e+01   9.42500e+01
          1286   1.28600e-01   6.26415e-03   9.36993e+01   9.43000e+01
          1287   1.28700e-01   6.26175e-03   9.37483e+01   9.43500e+01
          1288   1.28800e-01   6.25876e-03   9.38013e+01   9.44000e+01
          1289   1.28900e-01   6.25537e-03   9.38503e+01   9.44500e+01
          1290   1.29000e-01   6.25269e-03   9.38993e+01   9.45000e+01
          1291   1.29100e-01   6.25028e-03   9.39497e+01   9.45500e+01
          1292   1.29200e-01   6.24854e-03   9.40000e+01   9.46000e+01
          1293   1.29300e-01   6.24771e-03   9.40516e+01   9.46500e+01
          1294   1.29400e-01   6.24753e-03   9.40993e+01   9.47000e+01
          1295   1.29500e-01   6.24869e-03   9.41469e+01   9.47500e+01
          1296   1.29600e-01   6.25012e-03   9.41999e+01   9.48000e+01
          1297   1.29700e-01   6.25228e-03   9.42462e+01   9.48500e+01
          1298   1.29800e-01   6.25502e-03   9.43005e+01   9.49000e+01
          1299   1.29900e-01   6.25839e-03   9.43548e+01   9.49500e+01
          1300   1.30000e-01   6.26224e-03   9.43998e+01   9.50000e+01
          1301   1.30100e-01   6.26620e-03   9.44487e+01   9.50500e+01
          1302   1.30200e-01   6.26931e-03   9.44951e+01   9.51000e+01
          1303   1.30300e-01   6.27211e-03   9.45506e+01   9.51500e+01
          1304   1.30400e-01   6.27415e-03   9.46009e+01   9.52000e+01
          1305   1.30500e-01   6.27586e-03   9.46512e+01   9.52500e+01
          1306   1.30600e-01   6.27723e-03   9.47014e+01   9.53000e+01
          1307   1.30700e-01   6.27878e-03   9.47530e+01   9.53500e+01
          1308   1.30800e-01   6.28042e-03   9.47980e+01   9.54000e+01
          1309   1.30900e-01   6.28215e-03   9.48509e+01   9.54500e+01
          1310   1.31000e-01   6.28344e-03   9.48998e+01   9.55000e+01
          1311   1.31100e-01   6.28453e-03   9.49488e+01   9.55500e+01
          1312   1.31200e-01   6.28532e-03   9.49964e+01   9.56000e+01
          1313   1.31300e-01   6.28561e-03   9.50466e+01   9.56500e+01
          1314   1.31400e-01   6.28529e-03   9.50995e+01   9.57000e+01
          1315   1.31500e-01   6.28440e-03   9.51511e+01   9.57500e+01
          1316   1.31600e-01   6.28255e-03   9.52000e+01   9.58000e+01
          1317   1.31700e-01   6.27990e-03   9.52489e+01   9.58500e+01
          1318   1.31800e-01   6.27693e-03   9.52978e+01   9.59000e+01
          1319   1.31900e-01   6.27374e-03   9.53467e+01   9.59500e+01
          1320   1.32000e-01   6.26971e-03   9.53982e+01   9.60000e+01
          1321   1.32100e-01   6.26484e-03   9.54511e+01   9.60500e+01
          1322   1.32200e-01   6.25926e-03   9.55013e+01   9.61000e+01
          1323   1.32300e-01   6.25330e-03   9.55475e+01   9.61500e+01
          1324   1.32400e-01   6.24712e-03   9.55964e+01   9.62000e+01
          1325   1.32500e-01   6.24090e-03   9.56505e+01   9.62500e+01
          1326   1.32600e-01   6.23465e-03   9.57021e+01   9.63000e+01
          1327   1.32700e-01   6.22892e-03   9.57483e+01   9.63500e+01
          1328   1.32800e-01   6.22359e-03   9.57985e+01   9.64000e+01
          1329   1.32900e-01   6.21868e-03   9.58460e+01   9.64500e+01
          1330   1.33000e-01   6.21352e-03   9.58975e+01   9.65000e+01
          1331   1.33100e-01   6.20824e-03   9.59503e+01   9.65500e+01
          1332   1.33200e-01   6.20289e-03   9.60005e+01   9.66000e+01
          1333   1.33300e-01   6.19715e-03   9.60533e+01   9.66500e+01
          1334   1.33400e-01   6.19145e-03   9.60969e+01   9.67000e+01
          1335   1.33500e-01   6.18584e-03   9.61510e+01   9.67500e+01
          1336   1.33600e-01   6.18035e-03   9.61972e+01   9.68000e+01
          1337   1.33700e-01   6.17544e-03   9.62473e+01   9.68500e+01
          1338   1.33800e-01   6.17121e-03   9.62988e+01   9.69000e+01
          1339   1.33900e-01   6.16757e-03   9.63489e+01   9.69500e+01
          1340   1.34000e-01   6.16445e-03   9.63951e+01   9.70000e+01
          1341   1.34100e-01   6.16136e-03   9.64479e+01   9.70500e+01
          1342   1.34200e-01   6.15789e-03   9.64980e+01   9.71000e+01
          1343   1.34300e-01   6.15391e-03   9.65481e+01   9.71500e+01
          1344   1.34400e-01   6.14958e-03   9.65969e+01   9.72000e+01
          1345   1.34500e-01   6.14526e-03   9.66471e+01   9.72500e+01
          1346   1.34600e-01   6.14116e-03   9.67011e+01   9.73000e+01
          1347   1.34700e-01   6.13691e-03   9.67486e+01   9.73500e+01
          1348   1.34800e-01   6.13277e-03   9.67974e+01   9.74000e+01
          1349   1.34900e-01   6.12902e-03   9.68502e+01   9.74500e+01
          1350   1.35000e-01   6.12575e-03   9.68976e+01   9.75000e+01
          1351   1.35100e-01   6.12265e-03   9.69451e+01   9.75500e+01
          1352   1.35200e-01   6.11930e-03   9.70018e+01   9.76000e+01
          1353   1.35300e-01   6.11663e-03   9.70479e+01   9.76500e+01
          1354   1.35400e-01   6.11413e-03   9.71019e+01   9.77000e+01
          1355   1.35500e-01   6.11208e-03   9.71467e+01   9.77500e+01
          1356   1.35600e-01   6.11089e-03   9.71955e+01   9.78000e+01
          1357   1.35700e-01   6.10995e-03   9.72469e+01   9.78500e+01
          1358   1.35800e-01   6.10925e-03   9.73009e+01   9.79000e+01
          1359   1.35900e-01   6.10898e-03   9.73470e+01   9.79500e+01
          1360   1.36000e-01   6.10925e-03   9.73984e+01   9.80000e+01
          1361   1.36100e-01   6.11010e-03   9.74445e+01   9.80500e+01
          1362   1.36200e-01   6.11149e-03   9.74972e+01   9.81000e+01
          1363   1.36300e-01   6.11374e-03   9.75486e+01   9.81500e+01
          1364   1.36400e-01   6.11600e-03   9.75973e+01   9.82000e+01
          1365   1.36500e-01   6.11883e-03   9.76500e+01   9.82500e+01
          1366   1.36600e-01   6.12284e-03   9.76974e+01   9.83000e+01
          1367   1.36700e-01   6.12810e-03   9.77487e+01   9.83500e+01
          1368   1.36800e-01   6.13409e-03   9.78014e+01   9.84000e+01
          1369   1.36900e-01   6.13870e-03   9.78488e+01   9.84500e+01
          1370   1.37000e-01   6.14219e-03   9.79015e+01   9.85000e+01
          1371   1.37100e-01   6.14480e-03   9.79436e+01   9.85500e+01
          1372   1.37200e-01   6.14717e-03   9.79989e+01   9.86000e+01
          1373   1.37300e-01   6.14922e-03   9.80462e+01   9.86500e+01
          1374   1.37400e-01   6.15130e-03   9.80976e+01   9.87000e+01
          1375   1.37500e-01   6.15348e-03   9.81489e+01   9.87500e+01
          1376   1.37600e-01   6.15585e-03   9.81963e+01   9.88000e+01
          1377   1.37700e-01   6.15803e-03   9.82463e+01   9.88500e+01
          1378   1.37800e-01   6.16019e-03   9.83002e+01   9.89000e+01
          1379   1.37900e-01   6.16258e-03   9.83476e+01   9.89500e+01
          1380   1.38000e-01   6.16537e-03   9.83989e+01   9.90000e+01
          1381   1.38100e-01   6.16856e-03   9.84475e+01   9.90500e+01
          1382   1.38200e-01   6.17208e-03   9.84975e+01   9.91000e+01
          1383   1.38300e-01   6.17630e-03   9.85449e+01   9.91500e+01
          1384   1.38400e-01   6.17998e-03   9.85948e+01   9.92000e+01
          1385   1.38500e-01   6.18322e-03   9.86474e+01   9.92500e+01
          1386   1.38600e-01   6.18544e-03   9.86987e+01   9.93000e+01
          1387   1.38700e-01   6.18727e-03   9.87460e+01   9.93500e+01
          1388   1.38800e-01   6.18843e-03   9.87921e+01   9.94000e+01
          1389   1.38900e-01   6.18871e-03   9.88446e+01   9.94500e+01
          1390   1.39000e-01   6.18805e-03   9.88985e+01   9.95000e+01
          1391   1.39100e-01   6.18664e-03   9.89459e+01   9.95500e+01
          1392   1.39200e-01   6.18466e-03   9.90024e+01   9.96000e+01
          1393   1.39300e-01   6.18238e-03   9.90457e+01   9.96500e+01
          1394   1.39400e-01   6.18004e-03   9.90970e+01   9.97000e+01
          1395   1.39500e-01   6.17767e-03   9.91430e+01   9.97500e+01
          1396   1.39600e-01   6.17472e-03   9.91968e+01   9.98000e+01
          1397   1.39700e-01   6.17165e-03   9.92468e+01   9.98500e+01
          1398   1.39800e-01   6.16944e-03   9.92967e+01   9.99000e+01
          1399   1.39900e-01   6.16758e-03   9.93466e+01   9.99500e+01
          1400   1.40000e-01   6.16616e-03   9.93965e+01   1.00000e+02
          1401   1.40100e-01   6.16456e-03   9.94464e+01   1.00050e+02
          1402   1.40200e-01   6.16339e-03   9.94990e+01   1.00100e+02
          1403   1.40300e-01   6.16215e-03   9.95475e+01   1.00150e+02
          1404   1.40400e-01   6.16188e-03   9.95961e+01   1.00200e+02
          1405   1.40500e-01   6.16257e-03   9.96460e+01   1.00250e+02
          1406   1.40600e-01   6.16366e-03   9.96972e+01   1.00300e+02
          1407   1.40700e-01   6.16495e-03   9.97458e+01   1.00350e+02
          1408   1.40800e-01   6.16700e-03   9.97983e+01   1.00400e+02
          1409   1.40900e-01   6.16955e-03   9.98442e+01   1.00450e+02
          1410   1.41000e-01   6.17264e-03   9.98981e+01   1.00500e+02
          1411   1.41100e-01   6.17637e-03   9.99505e+01   1.00550e+02
          1412   1.41200e-01   6.18000e-03   9.99978e+01   1.00600e+02
          1413   1.41300e-01   6.18430e-03   1.00046e+02   1.00650e+02
          1414   1.41400e-01   6.18901e-03   1.00099e+02   1.00700e+02
          1415   1.41500e-01   6.19424e-03   1.00146e+02   1.00750e+02
          1416   1.41600e-01   6.20003e-03   1.00197e+02   1.00800e+02
          1417   1.41700e-01   6.20610e-03   1.00248e+02   1.00850e+02
          1418   1.41800e-01   6.21214e-03   1.00297e+02   1.00900e+02
          1419   1.41900e-01   6.21835e-03   1.00344e+02   1.00950e+02
          1420   1.42000e-01   6.22432e-03   1.00395e+02   1.01000e+02
          1421   1.42100e-01   6.22998e-03   1.00448e+02   1.01050e+02
          1422   1.42200e-01   6.23524e-03   1.00498e+02   1.01100e+02
          1423   1.42300e-01   6.23976e-03   1.00549e+02   1.01150e+02
          1424   1.42400e-01   6.24307e-03   1.00599e+02   1.01200e+02
          1425   1.42500e-01   6.24565e-03   1.00646e+02   1.01250e+02
          1426   1.42600e-01   6.24689e-03   1.00693e+02   1.01300e+02
          1427   1.42700e-01   6.24730e-03   1.00744e+02   1.01350e+02
          1428   1.42800e-01   6.24631e-03   1.00796e+02   1.01400e+02
          1429   1.42900e-01   6.24457e-03   1.00845e+02   1.01450e+02
          1430   1.43000e-01   6.24237e-03   1.00896e+02   1.01500e+02
          1431   1.43100e-01   6.23971e-03   1.00948e+02   1.01550e+02
          1432   1.43200e-01   6.23694e-03   1.00997e+02   1.01600e+02
          1433   1.43300e-01   6.23375e-03   1.01045e+02   1.01650e+02
          1434   1.43400e-01   6.23105e-03   1.01098e+02   1.01700e+02
          1435   1.43500e-01   6.22905e-03   1.01146e+02   1.01750e+02
          1436   1.43600e-01   6.22805e-03   1.01195e+02   1.01800e+02
          1437   1.43700e-01   6.22788e-03   1.01245e+02   1.01850e+02
          1438   1.43800e-01   6.22857e-03   1.01294e+02   1.01900e+02
          1439   1.43900e-01   6.23000e-03   1.01348e+02   1.01950e+02
          1440   1.44000e-01   6.23173e-03   1.01396e+02   1.02000e+02
          1441   1.44100e-01   6.23374e-03   1.01445e+02   1.02050e+02
          1442   1.44200e-01   6.23618e-03   1.01495e+02   1.02100e+02
          1443   1.44300e-01   6.23855e-03   1.01544e+02   1.02150e+02
          1444   1.44400e-01   6.24102e-03   1.01598e+02   1.02200e+02
          1445   1.44500e-01   6.24401e-03   1.01645e+02   1.02250e+02
          1446   1.44600e-01   6.24774e-03   1.01698e+02   1.02300e+02
          1447   1.44700e-01   6.25280e-03   1.01743e+02   1.02350e+02
          1448   1.44800e-01   6.25895e-03   1.01793e+02   1.02400e+02
          1449   1.44900e-01   6.26482e-03   1.01844e+02   1.02450e+02
          1450   1.45000e-01   6.27076e-03   1.01897e+02   1.02500e+02
          1451   1.45100e-01   6.27607e-03   1.01946e+02   1.02550e+02
          1452   1.45200e-01   6.28139e-03   1.01995e+02   1.02600e+02
          1453   1.45300e-01   6.28650e-03   1.02038e+02   1.02650e+02
          1454   1.45400e-01   6.29178e-03   1.02095e+02   1.02700e+02
          1455   1.45500e-01   6.29689e-03   1.02149e+02   1.02750e+02
          1456   1.45600e-01   6.30175e-03   1.02195e+02   1.02800e+02
          1457   1.45700e-01   6.30639e-03   1.02245e+02   1.02850e+02
          1458   1.45800e-01   6.31029e-03   1.02294e+02   1.02900e+02
          1459   1.45900e-01   6.31386e-03   1.02348e+02   1.02950e+02
          1460   1.46000e-01   6.31752e-03   1.02398e+02   1.03000e+02
          1461   1.46100e-01   6.32135e-03   1.02447e+02   1.03050e+02
          1462   1.46200e-01   6.32503e-03   1.02496e+02   1.03100e+02
          1463   1.46300e-01   6.32960e-03   1.02544e+02   1.03150e+02
          1464   1.46400e-01   6.33439e-03   1.02594e+02   1.03200e+02
          1465   1.46500e-01   6.33856e-03   1.02647e+02   1.03250e+02
          1466   1.46600e-01   6.34253e-03   1.02696e+02   1.03300e+02
          1467   1.46700e-01   6.34618e-03   1.02741e+02   1.03350e+02
          1468   1.46800e-01   6.35077e-03   1.02796e+02   1.03400e+02
          1469   1.46900e-01   6.35554e-03   1.02845e+02   1.03450e+02
          1470   1.47000e-01   6.36005e-03   1.02893e+02   1.03500e+02
          1471   1.47100e-01   6.36395e-03   1.02946e+02   1.03550e+02
          1472   1.47200e-01   6.36790e-03   1.02994e+02   1.03600e+02
          1473   1.47300e-01   6.37179e-03   1.03044e+02   1.03650e+02
          1474   1.47400e-01   6.37582e-03   1.03097e+02   1.03700e+02
          1475   1.47500e-01   6.37969e-03   1.03145e+02   1.03750e+02
          1476   1.47600e-01   6.38328e-03   1.03197e+02   1.03800e+02
          1477   1.47700e-01   6.38703e-03   1.03247e+02   1.03850e+02
          1478   1.47800e-01   6.39092e-03   1.03295e+02   1.03900e+02
          1479   1.47900e-01   6.39574e-03   1.03341e+02   1.03950e+02
          1480   1.48000e-01   6.40060e-03   1.03392e+02   1.04000e+02
          1481   1.48100e-01   6.40476e-03   1.03445e+02   1.04050e+02
          1482   1.48200e-01   6.40808e-03   1.03495e+02   1.04100e+02
          1483   1.48300e-01   6.41058e-03   1.03547e+02   1.04150e+02
          1484   1.48400e-01   6.41283e-03   1.03593e+02   1.04200e+02
          1485   1.48500e-01   6.41480e-03   1.03648e+02   1.04250e+02
          1486   1.48600e-01   6.41656e-03   1.03695e+02   1.04300e+02
          1487   1.48700e-01   6.41818e-03   1.03748e+02   1.04350e+02
          1488   1.48800e-01   6.41988e-03   1.03795e+02   1.04400e+02
          1489   1.48900e-01   6.42192e-03   1.03843e+02   1.04450e+02
          1490   1.49000e-01   6.42309e-03   1.03892e+02   1.04500e+02
          1491   1.49100e-01   6.42434e-03   1.03944e+02   1.04550e+02
          1492   1.49200e-01   6.42490e-03   1.03995e+02   1.04600e+02
          1493   1.49300e-01   6.42449e-03   1.04046e+02   1.04650e+02
          1494   1.49400e-01   6.42347e-03   1.04093e+02   1.04700e+02
          1495   1.49500e-01   6.42143e-03   1.04145e+02   1.04750e+02
          1496   1.49600e-01   6.41870e-03   1.04194e+02   1.04800e+02
          1497   1.49700e-01   6.41477e-03   1.04246e+02   1.04850e+02
          1498   1.49800e-01   6.41023e-03   1.04292e+02   1.04900e+02
          1499   1.49900e-01   6.40526e-03   1.04344e+02   1.04950e+02
          1500   1.50000e-01   6.40036e-03   1.04389e+02   1.05000e+02
          1501   1.50100e-01   6.39611e-03   1.04441e+02   1.05050e+02
          1502   1.50200e-01   6.39267e-03   1.04493e+02   1.05100e+02
          1503   1.50300e-01   6.38958e-03   1.04546e+02   1.05150e+02
          1504   1.50400e-01   6.38695e-03   1.04595e+02   1.05200e+02
          1505   1.50500e-01   6.38488e-03   1.04643e+02   1.05250e+02
          1506   1.50600e-01   6.38383e-03   1.04692e+02   1.05300e+02
          1507   1.50700e-01   6.38315e-03   1.04744e+02   1.05350e+02
          1508   1.50800e-01   6.38246e-03   1.04794e+02   1.05400e+02
          1509   1.50900e-01   6.38130e-03   1.04842e+02   1.05450e+02
          1510   1.51000e-01   6.38044e-03   1.04892e+02   1.05500e+02
          1511   1.51100e-01   6.37933e-03   1.04944e+02   1.05550e+02
          1512   1.51200e-01   6.37788e-03   1.04993e+02   1.05600e+02
          1513   1.51300e-01   6.37577e-03   1.05044e+02   1.05650e+02
          1514   1.51400e-01   6.37390e-03   1.05095e+02   1.05700e+02
          1515   1.51500e-01   6.37172e-03   1.05142e+02   1.05750e+02
          1516   1.51600e-01   6.36982e-03   1.05193e+02   1.05800e+02
          1517   1.51700e-01   6.36834e-03   1.05242e+02   1.05850e+02
          1518   1.51800e-01   6.36744e-03   1.05294e+02   1.05900e+02
          1519   1.51900e-01   6.36644e-03   1.05344e+02   1.05950e+02
          1520   1.52000e-01   6.36568e-03   1.05394e+02   1.06000e+02
          1521   1.52100e-01   6.36582e-03   1.05444e+02   1.06050e+02
          1522   1.52200e-01   6.36701e-03   1.05493e+02   1.06100e+02
          1523   1.52300e-01   6.36867e-03   1.05543e+02   1.06150e+02
          1524   1.52400e-01   6.37067e-03   1.05596e+02   1.06200e+02
          1525   1.52500e-01   6.37285e-03   1.05644e+02   1.06250e+02
          1526   1.52600e-01   6.37538e-03   1.05690e+02   1.06300e+02
          1527   1.52700e-01   6.37810e-03   1.05742e+02   1.06350e+02
          1528   1.52800e-01   6.38177e-03   1.05793e+02   1.06400e+02
          1529   1.52900e-01   6.38580e-03   1.05843e+02   1.06450e+02
          1530   1.53000e-01   6.39008e-03   1.05897e+02   1.06500e+02
          1531   1.53100e-01   6.39446e-03   1.05946e+02   1.06550e+02
          1532   1.53200e-01   6.39898e-03   1.05990e+02   1.06600e+02
          1533   1.53300e-01   6.40370e-03   1.06045e+02   1.06650e+02
          1534   1.53400e-01   6.40766e-03   1.06093e+02   1.06700e+02
          1535   1.53500e-01   6.41097e-03   1.06145e+02   1.06750e+02
          1536   1.53600e-01   6.41309e-03   1.06193e+02   1.06800e+02
          1537   1.53700e-01   6.41399e-03   1.06243e+02   1.06850e+02
          1538   1.53800e-01   6.41377e-03   1.06291e+02   1.06900e+02
          1539   1.53900e-01   6.41316e-03   1.06341e+02   1.06950e+02
          1540   1.54000e-01   6.41266e-03   1.06395e+02   1.07000e+02
          1541   1.54100e-01   6.41225e-03   1.06444e+02   1.07050e+02
          1542   1.54200e-01   6.41184e-03   1.06492e+02   1.07100e+02
          1543   1.54300e-01   6.41148e-03   1.06542e+02   1.07150e+02
          1544   1.54400e-01   6.41152e-03   1.06592e+02   1.07200e+02
          1545   1.54500e-01   6.41125e-03   1.06640e+02   1.07250e+02
          1546   1.54600e-01   6.41086e-03   1.06695e+02   1.07300e+02
          1547   1.54700e-01   6.41066e-03   1.06743e+02   1.07350e+02
          1548   1.54800e-01   6.41057e-03   1.06792e+02   1.07400e+02
          1549   1.54900e-01   6.41038e-03   1.06843e+02   1.07450e+02
          1550   1.55000e-01   6.40992e-03   1.06894e+02   1.07500e+02
          1551   1.55100e-01   6.40927e-03   1.06946e+02   1.07550e+02
          1552   1.55200e-01   6.40906e-03   1.06992e+02   1.07600e+02
          1553   1.55300e-01   6.40926e-03   1.07044e+02   1.07650e+02
          1554   1.55400e-01   6.41031e-03   1.07092e+02   1.07700e+02
          1555   1.55500e-01   6.41252e-03   1.07142e+02   1.07750e+02
          1556   1.55600e-01   6.41513e-03   1.07195e+02   1.07800e+02
          1557   1.55700e-01   6.41816e-03   1.07244e+02   1.07850e+02
          1558   1.55800e-01   6.42210e-03   1.07292e+02   1.07900e+02
          1559   1.55900e-01   6.42630e-03   1.07342e+02   1.07950e+02
          1560   1.56000e-01   6.43069e-03   1.07390e+02   1.08000e+02
          1561   1.56100e-01   6.43501e-03   1.07444e+02   1.08050e+02
          1562   1.56200e-01   6.43842e-03   1.07491e+02   1.08100e+02
          1563   1.56300e-01   6.44071e-03   1.07543e+02   1.08150e+02
          1564   1.56400e-01   6.44188e-03   1.07593e+02   1.08200e+02
          1565   1.56500e-01   6.44211e-03   1.07642e+02   1.08250e+02
          1566   1.56600e-01   6.44131e-03   1.07690e+02   1.08300e+02
          1567   1.56700e-01   6.43899e-03   1.07744e+02   1.08350e+02
          1568   1.56800e-01   6.43559e-03   1.07792e+02   1.08400e+02
          1569   1.56900e-01   6.43250e-03   1.07840e+02   1.08450e+02
          1570   1.57000e-01   6.43033e-03   1.07887e+02   1.08500e+02
          1571   1.57100e-01   6.42924e-03   1.07942e+02   1.08550e+02
          1572   1.57200e-01   6.42842e-03   1.07992e+02   1.08600e+02
          1573   1.57300e-01   6.42770e-03   1.08037e+02   1.08650e+02
          1574   1.57400e-01   6.42712e-03   1.08089e+02   1.08700e+02
          1575   1.57500e-01   6.42680e-03   1.08140e+02   1.08750e+02
          1576   1.57600e-01   6.42653e-03   1.08193e+02   1.08800e+02
          1577   1.57700e-01   6.42596e-03   1.08238e+02   1.08850e+02
          1578   1.57800e-01   6.42420e-03   1.08295e+02   1.08900e+02
          1579   1.57900e-01   6.42120e-03   1.08342e+02   1.08950e+02
          1580   1.58000e-01   6.41688e-03   1.08392e+02   1.09000e+02
          1581   1.58100e-01   6.41176e-03   1.08440e+02   1.09050e+02
          1582   1.58200e-01   6.40548e-03   1.08492e+02   1.09100e+02
          1583   1.58300e-01   6.39811e-03   1.08545e+02   1.09150e+02
          1584   1.58400e-01   6.39041e-03   1.08591e+02   1.09200e+02
          1585   1.58500e-01   6.38258e-03   1.08641e+02   1.09250e+02
          1586   1.58600e-01   6.37510e-03   1.08689e+02   1.09300e+02
          1587   1.58700e-01   6.36810e-03   1.08742e+02   1.09350e+02
          1588   1.58800e-01   6.36130e-03   1.08792e+02   1.09400e+02
          1589   1.58900e-01   6.35422e-03   1.08843e+02   1.09450e+02
          1590   1.59000e-01   6.34803e-03   1.08890e+02   1.09500e+02
          1591   1.59100e-01   6.34270e-03   1.08939e+02   1.09550e+02
          1592   1.59200e-01   6.33875e-03   1.08990e+02   1.09600e+02
          1593   1.59300e-01   6.33547e-03   1.09040e+02   1.09650e+02
          1594   1.59400e-01   6.33281e-03   1.09091e+02   1.09700e+02
          1595   1.59500e-01   6.33064e-03   1.09140e+02   1.09750e+02
          1596   1.59600e-01   6.32931e-03   1.09190e+02   1.09800e+02
          1597   1.59700e-01   6.32907e-03   1.09238e+02   1.09850e+02
          1598   1.59800e-01   6.32890e-03   1.09290e+02   1.09900e+02
          1599   1.59900e-01   6.32955e-03   1.09343e+02   1.09950e+02
          1600   1.60000e-01   6.33086e-03   1.09391e+02   1.10000e+02
          1601   1.60100e-01   6.33299e-03   1.09440e+02   1.10050e+02
          1602   1.60200e-01   6.33588e-03   1.09491e+02   1.10100e+02
          1603   1.60300e-01   6.33916e-03   1.09540e+02   1.10150e+02
          1604   1.60400e-01   6.34281e-03   1.09593e+02   1.10200e+02
          1605   1.60500e-01   6.34594e-03   1.09643e+02   1.10250e+02
          1606   1.60600e-01   6.34898e-03   1.09689e+02   1.10300e+02
          1607   1.60700e-01   6.35211e-03   1.09739e+02   1.10350e+02
          1608   1.60800e-01   6.35490e-03   1.09790e+02   1.10400e+02
          1609   1.60900e-01   6.35773e-03   1.09841e+02   1.10450e+02
          1610   1.61000e-01   6.35977e-03   1.09889e+02   1.10500e+02
          1611   1.61100e-01   6.36048e-03   1.09943e+02   1.10550e+02
          1612   1.61200e-01   6.36049e-03   1.09989e+02   1.10600e+02
          1613   1.61300e-01   6.35982e-03   1.10039e+02   1.10650e+02
          1614   1.61400e-01   6.35858e-03   1.10088e+02   1.10700e+02
          1615   1.61500e-01   6.35733e-03   1.10141e+02   1.10750e+02
          1616   1.61600e-01   6.35602e-03   1.10193e+02   1.10800e+02
          1617   1.61700e-01   6.35524e-03   1.10242e+02   1.10850e+02
          1618   1.61800e-01   6.35501e-03   1.10290e+02   1.10900e+02
          1619   1.61900e-01   6.35500e-03   1.10342e+02   1.10950e+02
          1620   1.62000e-01   6.35580e-03   1.10391e+02   1.11000e+02
          1621   1.62100e-01   6.35727e-03   1.10442e+02   1.11050e+02
          1622   1.62200e-01   6.35885e-03   1.10490e+02   1.11100e+02
          1623   1.62300e-01   6.36046e-03   1.10537e+02   1.11150e+02
          1624   1.62400e-01   6.36275e-03   1.10591e+02   1.11200e+02
          1625   1.62500e-01   6.36531e-03   1.10641e+02   1.11250e+02
          1626   1.62600e-01   6.36839e-03   1.10691e+02   1.11300e+02
          1627   1.62700e-01   6.37170e-03   1.10741e+02   1.11350e+02
          1628   1.62800e-01   6.37589e-03   1.10790e+02   1.11400e+02
          1629   1.62900e-01   6.38025e-03   1.10838e+02   1.11450e+02
          1630   1.63000e-01   6.38423e-03   1.10890e+02   1.11500e+02
          1631   1.63100e-01   6.38758e-03   1.10944e+02   1.11550e+02
          1632   1.63200e-01   6.39056e-03   1.10992e+02   1.11600e+02
          1633   1.63300e-01   6.39354e-03   1.11039e+02   1.11650e+02
          1634   1.63400e-01   6.39614e-03   1.11088e+02   1.11700e+02
          1635   1.63500e-01   6.39874e-03   1.11137e+02   1.11750e+02
          1636   1.63600e-01   6.40153e-03   1.11189e+02   1.11800e+02
          1637   1.63700e-01   6.40406e-03   1.11241e+02   1.11850e+02
          1638   1.63800e-01   6.40636e-03   1.11288e+02   1.11900e+02
          1639   1.63900e-01   6.40831e-03   1.11338e+02   1.11950e+02
          1640   1.64000e-01   6.40991e-03   1.11387e+02   1.12000e+02
          1641   1.64100e-01   6.41046e-03   1.11439e+02   1.12050e+02
          1642   1.64200e-01   6.41013e-03   1.11491e+02   1.12100e+02
          1643   1.64300e-01   6.40877e-03   1.11539e+02   1.12150e+02
          1644   1.64400e-01   6.40685e-03   1.11589e+02   1.12200e+02
          1645   1.64500e-01   6.40465e-03   1.11639e+02   1.12250e+02
          1646   1.64600e-01   6.40250e-03   1.11689e+02   1.12300e+02
          1647   1.64700e-01   6.39992e-03   1.11739e+02   1.12350e+02
          1648   1.64800e-01   6.39709e-03   1.11793e+02   1.12400e+02
          1649   1.64900e-01   6.39509e-03   1.11841e+02   1.12450e+02
          1650   1.65000e-01   6.39360e-03   1.11888e+02   1.12500e+02
          1651   1.65100e-01   6.39343e-03   1.11939e+02   1.12550e+02
          1652   1.65200e-01   6.39382e-03   1.11988e+02   1.12600e+02
          1653   1.65300e-01   6.39459e-03   1.12042e+02   1.12650e+02
          1654   1.65400e-01   6.39528e-03   1.12087e+02   1.12700e+02
          1655   1.65500e-01   6.39671e-03   1.12137e+02   1.12750e+02
          1656   1.65600e-01   6.39851e-03   1.12189e+02   1.12800e+02
          1657   1.65700e-01   6.40021e-03   1.12239e+02   1.12850e+02
          1658   1.65800e-01   6.40165e-03   1.12291e+02   1.12900e+02
          1659   1.65900e-01   6.40258e-03   1.12340e+02   1.12950e+02
          1660   1.66000e-01   6.40299e-03   1.12389e+02   1.13000e+02
          1661   1.66100e-01   6.40284e-03   1.12443e+02   1.13050e+02
          1662   1.66200e-01   6.40205e-03   1.12489e+02   1.13100e+02
          1663   1.66300e-01   6.40006e-03   1.12541e+02   1.13150e+02
          1664   1.66400e-01   6.39789e-03   1.12591e+02   1.13200e+02
          1665   1.66500e-01   6.39559e-03   1.12639e+02   1.13250e+02
          1666   1.66600e-01   6.39293e-03   1.12686e+02   1.13300e+02
          1667   1.66700e-01   6.38995e-03   1.12739e+02   1.13350e+02
          1668   1.66800e-01   6.38605e-03   1.12789e+02   1.13400e+02
          1669   1.66900e-01   6.38128e-03   1.12841e+02   1.13450e+02
          1670   1.67000e-01   6.37585e-03   1.12891e+02   1.13500e+02
          1671   1.67100e-01   6.36986e-03   1.12940e+02   1.13550e+02
          1672   1.67200e-01   6.36334e-03   1.12986e+02   1.13600e+02
          1673   1.67300e-01   6.35651e-03   1.13039e+02   1.13650e+02
          1674   1.67400e-01   6.34912e-03   1.13091e+02   1.13700e+02
          1675   1.67500e-01   6.34211e-03   1.13138e+02   1.13750e+02
          1676   1.67600e-01   6.33559e-03   1.13190e+02   1.13800e+02
          1677   1.67700e-01   6.32984e-03   1.13239e+02   1.13850e+02
          1678   1.67800e-01   6.32451e-03   1.13290e+02   1.13900e+02
          1679   1.67900e-01   6.31944e-03   1.13344e+02   1.13950e+02
          1680   1.68000e-01   6.31490e-03   1.13389e+02   1.14000e+02
          1681   1.68100e-01   6.31123e-03   1.13441e+02   1.14050e+02
          1682   1.68200e-01   6.30888e-03   1.13488e+02   1.14100e+02
          1683   1.68300e-01   6.30774e-03   1.13541e+02   1.14150e+02
          1684   1.68400e-01   6.30762e-03   1.13590e+02   1.14200e+02
          1685   1.68500e-01   6.30753e-03   1.13640e+02   1.14250e+02
          1686   1.68600e-01   6.30751e-03   1.13689e+02   1.14300e+02
          1687   1.68700e-01   6.30759e-03   1.13739e+02   1.14350e+02
          1688   1.68800e-01   6.30796e-03   1.13790e+02   1.14400e+02
          1689   1.68900e-01   6.30905e-03   1.13841e+02   1.14450e+02
          1690   1.69000e-01   6.31091e-03   1.13890e+02   1.14500e+02
          1691   1.69100e-01   6.31290e-03   1.13939e+02   1.14550e+02
          1692   1.69200e-01   6.31480e-03   1.13988e+02   1.14600e+02
          1693   1.69300e-01   6.31677e-03   1.14036e+02   1.14650e+02
          1694   1.69400e-01   6.31870e-03   1.14090e+02   1.14700e+02
          1695   1.69500e-01   6.32101e-03   1.14139e+02   1.14750e+02
          1696   1.69600e-01   6.32359e-03   1.14192e+02   1.14800e+02
          1697   1.69700e-01   6.32682e-03   1.14238e+02   1.14850e+02
          1698   1.69800e-01   6.33059e-03   1.14290e+02   1.14900e+02
          1699   1.69900e-01   6.33493e-03   1.14336e+02   1.14950e+02
          1700   1.70000e-01   6.33929e-03   1.14387e+02   1.15000e+02
          1701   1.70100e-01   6.34292e-03   1.14439e+02   1.15050e+02
          1702   1.70200e-01   6.34603e-03   1.14490e+02   1.15100e+02
          1703   1.70300e-01   6.34845e-03   1.14539e+02   1.15150e+02
          1704   1.70400e-01   6.35057e-03   1.14587e+02   1.15200e+02
          1705   1.70500e-01   6.35230e-03   1.14638e+02   1.15250e+02
          1706   1.70600e-01   6.35275e-03   1.14688e+02   1.15300e+02
          1707   1.70700e-01   6.35269e-03   1.14738e+02   1.15350e+02
          1708   1.70800e-01   6.35266e-03   1.14788e+02   1.15400e+02
          1709   1.70900e-01   6.35250e-03   1.14836e+02   1.15450e+02
          1710   1.71000e-01   6.35156e-03   1.14885e+02   1.15500e+02
          1711   1.71100e-01   6.35019e-03   1.14938e+02   1.15550e+02
          1712   1.71200e-01   6.34862e-03   1.14987e+02   1.15600e+02
          1713   1.71300e-01   6.34736e-03   1.15037e+02   1.15650e+02
          1714   1.71400e-01   6.34577e-03   1.15086e+02   1.15700e+02
          1715   1.71500e-01   6.34415e-03   1.15136e+02   1.15750e+02
          1716   1.71600e-01   6.34232e-03   1.15189e+02   1.15800e+02
          1717   1.71700e-01   6.34025e-03   1.15239e+02   1.15850e+02
          1718   1.71800e-01   6.33806e-03   1.15285e+02   1.15900e+02
          1719   1.71900e-01   6.33605e-03   1.15335e+02   1.15950e+02
          1720   1.72000e-01   6.33446e-03   1.15387e+02   1.16000e+02
          1721   1.72100e-01   6.33324e-03   1.15435e+02   1.16050e+02
          1722   1.72200e-01   6.33198e-03   1.15488e+02   1.16100e+02
          1723   1.72300e-01   6.33150e-03   1.15538e+02   1.16150e+02
          1724   1.72400e-01   6.33080e-03   1.15587e+02   1.16200e+02
          1725   1.72500e-01   6.32988e-03   1.15635e+02   1.16250e+02
          1726   1.72600e-01   6.32836e-03   1.15687e+02   1.16300e+02
          1727   1.72700e-01   6.32660e-03   1.15738e+02   1.16350e+02
          1728   1.72800e-01   6.32410e-03   1.15789e+02   1.16400e+02
          1729   1.72900e-01   6.32133e-03   1.15838e+02   1.16450e+02
          1730   1.73000e-01   6.31870e-03   1.15887e+02   1.16500e+02
          1731   1.73100e-01   6.31624e-03   1.15937e+02   1.16550e+02
          1732   1.73200e-01   6.31412e-03   1.15986e+02   1.16600e+02
          1733   1.73300e-01   6.31248e-03   1.16038e+02   1.16650e+02
          1734   1.73400e-01   6.31122e-03   1.16088e+02   1.16700e+02
          1735   1.73500e-01   6.31054e-03   1.16134e+02   1.16750e+02
          1736   1.73600e-01   6.31075e-03   1.16187e+02   1.16800e+02
          1737   1.73700e-01   6.31206e-03   1.16234e+02   1.16850e+02
          1738   1.73800e-01   6.31393e-03   1.16288e+02   1.16900e+02
          1739   1.73900e-01   6.31659e-03   1.16336e+02   1.16950e+02
          1740   1.74000e-01   6.31985e-03   1.16386e+02   1.17000e+02
          1741   1.74100e-01   6.32399e-03   1.16434e+02   1.17050e+02
          1742   1.74200e-01   6.32820e-03   1.16487e+02   1.17100e+02
          1743   1.74300e-01   6.33219e-03   1.16537e+02   1.17150e+02
          1744   1.74400e-01   6.33586e-03   1.16588e+02   1.17200e+02
          1745   1.74500e-01   6.33932e-03   1.16635e+02   1.17250e+02
          1746   1.74600e-01   6.34220e-03   1.16684e+02   1.17300e+02
          1747   1.74700e-01   6.34467e-03   1.16737e+02   1.17350e+02
          1748   1.74800e-01   6.34675e-03   1.16787e+02   1.17400e+02
          1749   1.74900e-01   6.34868e-03   1.16838e+02   1.17450e+02
          1750   1.75000e-01   6.35067e-03   1.16884e+02   1.17500e+02
          1751   1.75100e-01   6.35258e-03   1.16936e+02   1.17550e+02
          1752   1.75200e-01   6.35373e-03   1.16985e+02   1.17600e+02
          1753   1.75300e-01   6.35395e-03   1.17036e+02   1.17650e+02
          1754   1.75400e-01   6.35339e-03   1.17089e+02   1.17700e+02
          1755   1.75500e-01   6.35172e-03   1.17136e+02   1.17750e+02
          1756   1.75600e-01   6.34976e-03   1.17186e+02   1.17800e+02
          1757   1.75700e-01   6.34741e-03   1.17237e+02   1.17850e+02
          1758   1.75800e-01   6.34494e-03   1.17287e+02   1.17900e+02
          1759   1.75900e-01   6.34220e-03   1.17338e+02   1.17950e+02
          1760   1.76000e-01   6.33869e-03   1.17386e+02   1.18000e+02
          1761   1.76100e-01   6.33455e-03   1.17436e+02   1.18050e+02
          1762   1.76200e-01   6.33055e-03   1.17484e+02   1.18100e+02
          1763   1.76300e-01   6.32705e-03   1.17534e+02   1.18150e+02
          1764   1.76400e-01   6.32473e-03   1.17584e+02   1.18200e+02
          1765   1.76500e-01   6.32338e-03   1.17638e+02   1.18250e+02
          1766   1.76600e-01   6.32227e-03   1.17685e+02   1.18300e+02
          1767   1.76700e-01   6.32214e-03   1.17733e+02   1.18350e+02
          1768   1.76800e-01   6.32290e-03   1.17784e+02   1.18400e+02
          1769   1.76900e-01   6.32427e-03   1.17835e+02   1.18450e+02
          1770   1.77000e-01   6.32522e-03   1.17885e+02   1.18500e+02
          1771   1.77100e-01   6.32569e-03   1.17936e+02   1.18550e+02
          1772   1.77200e-01   6.32625e-03   1.17981e+02   1.18600e+02
          1773   1.77300e-01   6.32694e-03   1.18036e+02   1.18650e+02
          1774   1.77400e-01   6.32770e-03   1.18086e+02   1.18700e+02
          1775   1.77500e-01   6.32874e-03   1.18138e+02   1.18750e+02
          1776   1.77600e-01   6.32995e-03   1.18187e+02   1.18800e+02
          1777   1.77700e-01   6.33172e-03   1.18238e+02   1.18850e+02
          1778   1.77800e-01   6.33464e-03   1.18284e+02   1.18900e+02
          1779   1.77900e-01   6.33838e-03   1.18335e+02   1.18950e+02
          1780   1.78000e-01   6.34262e-03   1.18387e+02   1.19000e+02
          1781   1.78100e-01   6.34690e-03   1.18440e+02   1.19050e+02
          1782   1.78200e-01   6.35087e-03   1.18486e+02   1.19100e+02
          1783   1.78300e-01   6.35458e-03   1.18534e+02   1.19150e+02
          1784   1.78400e-01   6.35795e-03   1.18587e+02   1.19200e+02
          1785   1.78500e-01   6.36129e-03   1.18636e+02   1.19250e+02
          1786   1.78600e-01   6.36422e-03   1.18689e+02   1.19300e+02
          1787   1.78700e-01   6.36660e-03   1.18735e+02   1.19350e+02
          1788   1.78800e-01   6.36932e-03   1.18787e+02   1.19400e+02
          1789   1.78900e-01   6.37269e-03   1.18836e+02   1.19450e+02
          1790   1.79000e-01   6.37591e-03   1.18885e+02   1.19500e+02
          1791   1.79100e-01   6.37885e-03   1.18942e+02   1.19550e+02
          1792   1.79200e-01   6.38083e-03   1.18986e+02   1.19600e+02
          1793   1.79300e-01   6.38270e-03   1.19037e+02   1.19650e+02
          1794   1.79400e-01   6.38486e-03   1.19082e+02   1.19700e+02
          1795   1.79500e-01   6.38656e-03   1.19133e+02   1.19750e+02
          1796   1.79600e-01   6.38779e-03   1.19186e+02   1.19800e+02
          1797   1.79700e-01   6.38834e-03   1.19239e+02   1.19850e+02
          1798   1.79800e-01   6.38849e-03   1.19284e+02   1.19900e+02
          1799   1.79900e-01   6.38810e-03   1.19335e+02   1.19950e+02
          1800   1.80000e-01   6.38708e-03   1.19386e+02   1.20000e+02
          1801   1.80100e-01   6.38588e-03   1.19436e+02   1.20050e+02
          1802   1.80200e-01   6.38472e-03   1.19484e+02   1.20100e+02
          1803   1.80300e-01   6.38352e-03   1.19533e+02   1.20150e+02
          1804   1.80400e-01   6.38212e-03   1.19584e+02   1.20200e+02
          1805   1.80500e-01   6.38096e-03   1.19632e+02   1.20250e+02
          1806   1.80600e-01   6.37999e-03   1.19682e+02   1.20300e+02
          1807   1.80700e-01   6.37849e-03   1.19734e+02   1.20350e+02
          1808   1.80800e-01   6.37686e-03   1.19783e+02   1.20400e+02
          1809   1.80900e-01   6.37428e-03   1.19831e+02   1.20450e+02
          1810   1.81000e-01   6.37236e-03   1.19882e+02   1.20500e+02
          1811   1.81100e-01   6.37104e-03   1.19932e+02   1.20550e+02
          1812   1.81200e-01   6.37016e-03   1.19984e+02   1.20600e+02
          1813   1.81300e-01   6.36943e-03   1.20034e+02   1.20650e+02
          1814   1.81400e-01   6.36857e-03   1.20081e+02   1.20700e+02
          1815   1.81500e-01   6.36799e-03   1.20135e+02   1.20750e+02
          1816   1.81600e-01   6.36765e-03   1.20183e+02   1.20800e+02
          1817   1.81700e-01   6.36750e-03   1.20233e+02   1.20850e+02
          1818   1.81800e-01   6.36762e-03   1.20281e+02   1.20900e+02
          1819   1.81900e-01   6.36814e-03   1.20330e+02   1.20950e+02
          1820   1.82000e-01   6.36853e-03   1.20378e+02   1.21000e+02
          1821   1.82100e-01   6.36882e-03   1.20431e+02   1.21050e+02
          1822   1.82200e-01   6.36902e-03   1.20484e+02   1.21100e+02
          1823   1.82300e-01   6.36915e-03   1.20532e+02   1.21150e+02
          1824   1.82400e-01   6.36873e-03   1.20583e+02   1.21200e+02
          1825   1.82500e-01   6.36756e-03   1.20629e+02   1.21250e+02
          1826   1.82600e-01   6.36517e-03   1.20683e+02   1.21300e+02
          1827   1.82700e-01   6.36245e-03   1.20732e+02   1.21350e+02
          1828   1.82800e-01   6.35920e-03   1.20782e+02   1.21400e+02
          1829   1.82900e-01   6.35586e-03   1.20834e+02   1.21450e+02
          1830   1.83000e-01   6.35239e-03   1.20884e+02   1.21500e+02
          1831   1.83100e-01   6.34915e-03   1.20931e+02   1.21550e+02
          1832   1.83200e-01   6.34603e-03   1.20982e+02   1.21600e+02
          1833   1.83300e-01   6.34275e-03   1.21036e+02   1.21650e+02
          1834   1.83400e-01   6.33955e-03   1.21085e+02   1.21700e+02
          1835   1.83500e-01   6.33700e-03   1.21130e+02   1.21750e+02
          1836   1.83600e-01   6.33478e-03   1.21181e+02   1.21800e+02
          1837   1.83700e-01   6.33319e-03   1.21234e+02   1.21850e+02
          1838   1.83800e-01   6.33176e-03   1.21280e+02   1.21900e+02
          1839   1.83900e-01   6.33024e-03   1.21332e+02   1.21950e+02
          1840   1.84000e-01   6.32881e-03   1.21383e+02   1.22000e+02
          1841   1.84100e-01   6.32735e-03   1.21430e+02   1.22050e+02
          1842   1.84200e-01   6.32609e-03   1.21481e+02   1.22100e+02
          1843   1.84300e-01   6.32552e-03   1.21533e+02   1.22150e+02
          1844   1.84400e-01   6.32483e-03   1.21584e+02   1.22200e+02
          1845   1.84500e-01   6.32367e-03   1.21633e+02   1.22250e+02
          1846   1.84600e-01   6.32202e-03   1.21681e+02   1.22300e+02
          1847   1.84700e-01   6.32016e-03   1.21731e+02   1.22350e+02
          1848   1.84800e-01   6.31834e-03   1.21780e+02   1.22400e+02
          1849   1.84900e-01   6.31582e-03   1.21835e+02   1.22450e+02
          1850   1.85000e-01   6.31306e-03   1.21883e+02   1.22500e+02
          1851   1.85100e-01   6.30958e-03   1.21935e+02   1.22550e+02
          1852   1.85200e-01   6.30523e-03   1.21979e+02   1.22600e+02
          1853   1.85300e-01   6.30020e-03   1.22031e+02   1.22650e+02
          1854   1.85400e-01   6.29443e-03   1.22080e+02   1.22700e+02
          1855   1.85500e-01   6.28761e-03   1.22136e+02   1.22750e+02
          1856   1.85600e-01   6.27957e-03   1.22182e+02   1.22800e+02
          1857   1.85700e-01   6.27098e-03   1.22234e+02   1.22850e+02
          1858   1.85800e-01   6.26273e-03   1.22283e+02   1.22900e+02
          1859   1.85900e-01   6.25528e-03   1.22333e+02   1.22950e+02
          1860   1.86000e-01   6.24827e-03   1.22384e+02   1.23000e+02
          1861   1.86100e-01   6.24181e-03   1.22433e+02   1.23050e+02
          1862   1.86200e-01   6.23643e-03   1.22483e+02   1.23100e+02
          1863   1.86300e-01   6.23170e-03   1.22530e+02   1.23150e+02
          1864   1.86400e-01   6.22691e-03   1.22580e+02   1.23200e+02
          1865   1.86500e-01   6.22244e-03   1.22633e+02   1.23250e+02
          1866   1.86600e-01   6.21825e-03   1.22679e+02   1.23300e+02
          1867   1.86700e-01   6.21420e-03   1.22730e+02   1.23350e+02
          1868   1.86800e-01   6.21022e-03   1.22779e+02   1.23400e+02
          1869   1.86900e-01   6.20714e-03   1.22830e+02   1.23450e+02
          1870   1.87000e-01   6.20510e-03   1.22884e+02   1.23500e+02
          1871   1.87100e-01   6.20420e-03   1.22932e+02   1.23550e+02
          1872   1.87200e-01   6.20422e-03   1.22980e+02   1.23600e+02
          1873   1.87300e-01   6.20495e-03   1.23032e+02   1.23650e+02
          1874   1.87400e-01   6.20642e-03   1.23082e+02   1.23700e+02
          1875   1.87500e-01   6.20788e-03   1.23130e+02   1.23750e+02
          1876   1.87600e-01   6.20943e-03   1.23182e+02   1.23800e+02
          1877   1.87700e-01   6.21086e-03   1.23234e+02   1.23850e+02
          1878   1.87800e-01   6.21219e-03   1.23281e+02   1.23900e+02
          1879   1.87900e-01   6.21405e-03   1.23332e+02   1.23950e+02
          1880   1.88000e-01   6.21617e-03   1.23381e+02   1.24000e+02
          1881   1.88100e-01   6.21900e-03   1.23435e+02   1.24050e+02
          1882   1.88200e-01   6.22185e-03   1.23482e+02   1.24100e+02
          1883   1.88300e-01   6.22426e-03   1.23532e+02   1.24150e+02
          1884   1.88400e-01   6.22638e-03   1.23581e+02   1.24200e+02
          1885   1.88500e-01   6.22834e-03   1.23629e+02   1.24250e+02
          1886   1.88600e-01   6.22997e-03   1.23682e+02   1.24300e+02
          1887   1.88700e-01   6.23149e-03   1.23734e+02   1.24350e+02
          1888   1.88800e-01   6.23264e-03   1.23782e+02   1.24400e+02
          1889   1.88900e-01   6.23270e-03   1.23831e+02   1.24450e+02
          1890   1.89000e-01   6.23210e-03   1.23880e+02   1.24500e+02
          1891   1.89100e-01   6.23080e-03   1.23931e+02   1.24550e+02
          1892   1.89200e-01   6.22918e-03   1.23983e+02   1.24600e+02
          1893   1.89300e-01   6.22755e-03   1.24031e+02   1.24650e+02
          1894   1.89400e-01   6.22629e-03   1.24079e+02   1.24700e+02
          1895   1.89500e-01   6.22477e-03   1.24127e+02   1.24750e+02
          1896   1.89600e-01   6.22354e-03   1.24183e+02   1.24800e+02
          1897   1.89700e-01   6.22164e-03   1.24230e+02   1.24850e+02
          1898   1.89800e-01   6.21888e-03   1.24282e+02   1.24900e+02
          1899   1.89900e-01   6.21575e-03   1.24332e+02   1.24950e+02
          1900   1.90000e-01   6.21213e-03   1.24378e+02   1.25000e+02
          1901   1.90100e-01   6.20891e-03   1.24430e+02   1.25050e+02
          1902   1.90200e-01   6.20583e-03   1.24481e+02   1.25100e+02
          1903   1.90300e-01   6.20344e-03   1.24531e+02   1.25150e+02
          1904   1.90400e-01   6.20124e-03   1.24579e+02   1.25200e+02
          1905   1.90500e-01   6.19961e-03   1.24629e+02   1.25250e+02
          1906   1.90600e-01   6.19921e-03   1.24683e+02   1.25300e+02
          1907   1.90700e-01   6.19946e-03   1.24732e+02   1.25350e+02
          1908   1.90800e-01   6.20013e-03   1.24783e+02   1.25400e+02
          1909   1.90900e-01   6.20121e-03   1.24830e+02   1.25450e+02
          1910   1.91000e-01   6.20301e-03   1.24882e+02   1.25500e+02
          1911   1.91100e-01   6.20492e-03   1.24930e+02   1.25550e+02
          1912   1.91200e-01   6.20706e-03   1.24979e+02   1.25600e+02
          1913   1.91300e-01   6.20914e-03   1.25031e+02   1.25650e+02
          1914   1.91400e-01   6.21128e-03   1.25080e+02   1.25700e+02
          1915   1.91500e-01   6.21335e-03   1.25127e+02   1.25750e+02
          1916   1.91600e-01   6.21566e-03   1.25179e+02   1.25800e+02
          1917   1.91700e-01   6.21846e-03   1.25232e+02   1.25850e+02
          1918   1.91800e-01   6.22152e-03   1.25280e+02   1.25900e+02
          1919   1.91900e-01   6.22445e-03   1.25331e+02   1.25950e+02
          1920   1.92000e-01   6.22814e-03   1.25379e+02   1.26000e+02
          1921   1.92100e-01   6.23173e-03   1.25431e+02   1.26050e+02
          1922   1.92200e-01   6.23525e-03   1.25477e+02   1.26100e+02
          1923   1.92300e-01   6.23797e-03   1.25531e+02   1.26150e+02
          1924   1.92400e-01   6.24033e-03   1.25579e+02   1.26200e+02
          1925   1.92500e-01   6.24248e-03   1.25627e+02   1.26250e+02
          1926   1.92600e-01   6.24471e-03   1.25678e+02   1.26300e+02
          1927   1.92700e-01   6.24746e-03   1.25730e+02   1.26350e+02
          1928   1.92800e-01   6.25081e-03   1.25782e+02   1.26400e+02
          1929   1.92900e-01   6.25438e-03   1.25829e+02   1.26450e+02
          1930   1.93000e-01   6.25787e-03   1.25879e+02   1.26500e+02
          1931   1.93100e-01   6.26121e-03   1.25928e+02   1.26550e+02
          1932   1.93200e-01   6.26446e-03   1.25978e+02   1.26600e+02
          1933   1.93300e-01   6.26756e-03   1.26028e+02   1.26650e+02
          1934   1.93400e-01   6.27097e-03   1.26080e+02   1.26700e+02
          1935   1.93500e-01   6.27379e-03   1.26130e+02   1.26750e+02
          1936   1.93600e-01   6.27644e-03   1.26178e+02   1.26800e+02
          1937   1.93700e-01   6.27891e-03   1.26228e+02   1.26850e+02
          1938   1.93800e-01   6.28173e-03   1.26278e+02   1.26900e+02
          1939   1.93900e-01   6.28403e-03   1.26329e+02   1.26950e+02
          1940   1.94000e-01   6.28571e-03   1.26376e+02   1.27000e+02
          1941   1.94100e-01   6.28635e-03   1.26428e+02   1.27050e+02
          1942   1.94200e-01   6.28613e-03   1.26480e+02   1.27100e+02
          1943   1.94300e-01   6.28537e-03   1.26529e+02   1.27150e+02
          1944   1.94400e-01   6.28383e-03   1.26577e+02   1.27200e+02
          1945   1.94500e-01   6.28185e-03   1.26632e+02   1.27250e+02
          1946   1.94600e-01   6.28008e-03   1.26677e+02   1.27300e+02
          1947   1.94700e-01   6.27845e-03   1.26728e+02   1.27350e+02
          1948   1.94800e-01   6.27685e-03   1.26776e+02   1.27400e+02
          1949   1.94900e-01   6.27545e-03   1.26829e+02   1.27450e+02
          1950   1.95000e-01   6.27386e-03   1.26879e+02   1.27500e+02
          1951   1.95100e-01   6.27258e-03   1.26930e+02   1.27550e+02
          1952   1.95200e-01   6.27125e-03   1.26978e+02   1.27600e+02
          1953   1.95300e-01   6.26952e-03   1.27030e+02   1.27650e+02
          1954   1.95400e-01   6.26729e-03   1.27079e+02   1.27700e+02
          1955   1.95500e-01   6.26481e-03   1.27128e+02   1.27750e+02
          1956   1.95600e-01   6.26224e-03   1.27179e+02   1.27800e+02
          1957   1.95700e-01   6.25966e-03   1.27230e+02   1.27850e+02
          1958   1.95800e-01   6.25721e-03   1.27277e+02   1.27900e+02
          1959   1.95900e-01   6.25560e-03   1.27328e+02   1.27950e+02
          1960   1.96000e-01   6.25528e-03   1.27382e+02   1.28000e+02
          1961   1.96100e-01   6.25588e-03   1.27431e+02   1.28050e+02
          1962   1.96200e-01   6.25712e-03   1.27478e+02   1.28100e+02
          1963   1.96300e-01   6.25885e-03   1.27527e+02   1.28150e+02
          1964   1.96400e-01   6.26121e-03   1.27573e+02   1.28200e+02
          1965   1.96500e-01   6.26353e-03   1.27627e+02   1.28250e+02
          1966   1.96600e-01   6.26659e-03   1.27681e+02   1.28300e+02
          1967   1.96700e-01   6.26943e-03   1.27725e+02   1.28350e+02
          1968   1.96800e-01   6.27127e-03   1.27778e+02   1.28400e+02
          1969   1.96900e-01   6.27194e-03   1.27831e+02   1.28450e+02
          1970   1.97000e-01   6.27228e-03   1.27879e+02   1.28500e+02
          1971   1.97100e-01   6.27203e-03   1.27930e+02   1.28550e+02
          1972   1.97200e-01   6.27195e-03   1.27980e+02   1.28600e+02
          1973   1.97300e-01   6.27165e-03   1.28028e+02   1.28650e+02
          1974   1.97400e-01   6.27118e-03   1.28076e+02   1.28700e+02
          1975   1.97500e-01   6.27020e-03   1.28128e+02   1.28750e+02
          1976   1.97600e-01   6.26852e-03   1.28179e+02   1.28800e+02
          1977   1.97700e-01   6.26645e-03   1.28230e+02   1.28850e+02
          1978   1.97800e-01   6.26411e-03   1.28277e+02   1.28900e+02
          1979   1.97900e-01   6.26174e-03   1.28328e+02   1.28950e+02
          1980   1.98000e-01   6.25919e-03   1.28377e+02   1.29000e+02
          1981   1.98100e-01   6.25629e-03   1.28425e+02   1.29050e+02
          1982   1.98200e-01   6.25326e-03   1.28478e+02   1.29100e+02
          1983   1.98300e-01   6.24969e-03   1.28530e+02   1.29150e+02
          1984   1.98400e-01   6.24547e-03   1.28573e+02   1.29200e+02
          1985   1.98500e-01   6.24083e-03   1.28628e+02   1.29250e+02
          1986   1.98600e-01   6.23618e-03   1.28680e+02   1.29300e+02
          1987   1.98700e-01   6.23206e-03   1.28732e+02   1.29350e+02
          1988   1.98800e-01   6.22836e-03   1.28778e+02   1.29400e+02
          1989   1.98900e-01   6.22528e-03   1.28827e+02   1.29450e+02
          1990   1.99000e-01   6.22274e-03   1.28875e+02   1.29500e+02
          1991   1.99100e-01   6.22080e-03   1.28930e+02   1.29550e+02
          1992   1.99200e-01   6.21980e-03   1.28977e+02   1.29600e+02
          1993   1.99300e-01   6.21983e-03   1.29027e+02   1.29650e+02
          1994   1.99400e-01   6.22012e-03   1.29080e+02   1.29700e+02
          1995   1.99500e-01   6.22122e-03   1.29125e+02   1.29750e+02
          1996   1.99600e-01   6.22358e-03   1.29175e+02   1.29800e+02
          1997   1.99700e-01   6.22665e-03   1.29229e+02   1.29850e+02
          1998   1.99800e-01   6.23047e-03   1.29277e+02   1.29900e+02
          1999   1.99900e-01   6.23504e-03   1.29329e+02   1.29950e+02
          2000   2.00000e-01   6.24073e-03   1.29381e+02   1.30000e+02
          2001   2.00100e-01   6.24646e-03   1.29426e+02   1.30050e+02
          2002   2.00200e-01   6.25151e-03   1.29476e+02   1.30100e+02
          2003   2.00300e-01   6.25616e-03   1.29529e+02   1.30150e+02
          2004   2.00400e-01   6.26059e-03   1.29578e+02   1.30200e+02
          2005   2.00500e-01   6.26460e-03   1.29626e+02   1.30250e+02
          2006   2.00600e-01   6.26804e-03   1.29676e+02   1.30300e+02
          2007   2.00700e-01   6.27095e-03   1.29728e+02   1.30350e+02
          2008   2.00800e-01   6.27340e-03   1.29777e+02   1.30400e+02
          2009   2.00900e-01   6.27525e-03   1.29829e+02   1.30450e+02
          2010   2.01000e-01   6.27545e-03   1.29877e+02   1.30500e+02
          2011   2.01100e-01   6.27486e-03   1.29924e+02   1.30550e+02
          2012   2.01200e-01   6.27343e-03   1.29978e+02   1.30600e+02
          2013   2.01300e-01   6.27139e-03   1.30028e+02   1.30650e+02
          2014   2.01400e-01   6.26977e-03   1.30075e+02   1.30700e+02
          2015   2.01500e-01   6.26764e-03   1.30131e+02   1.30750e+02
          2016   2.01600e-01   6.26521e-03   1.30176e+02   1.30800e+02
          2017   2.01700e-01   6.26251e-03   1.30228e+02   1.30850e+02
          2018   2.01800e-01   6.25940e-03   1.30274e+02   1.30900e+02
          2019   2.01900e-01   6.25575e-03   1.30331e+02   1.30950e+02
          2020   2.02000e-01   6.25166e-03   1.30379e+02   1.31000e+02
          2021   2.02100e-01   6.24673e-03   1.30425e+02   1.31050e+02
          2022   2.02200e-01   6.24158e-03   1.30477e+02   1.31100e+02
          2023   2.02300e-01   6.23606e-03   1.30528e+02   1.31150e+02
          2024   2.02400e-01   6.23014e-03   1.30577e+02   1.31200e+02
          2025   2.02500e-01   6.22434e-03   1.30625e+02   1.31250e+02
          2026   2.02600e-01   6.21870e-03   1.30674e+02   1.31300e+02
          2027   2.02700e-01   6.21311e-03   1.30723e+02   1.31350e+02
          2028   2.02800e-01   6.20742e-03   1.30776e+02   1.31400e+02
          2029   2.02900e-01   6.20155e-03   1.30830e+02   1.31450e+02
          2030   2.03000e-01   6.19665e-03   1.30876e+02   1.31500e+02
          2031   2.03100e-01   6.19198e-03   1.30928e+02   1.31550e+02
          2032   2.03200e-01   6.18694e-03   1.30972e+02   1.31600e+02
          2033   2.03300e-01   6.18173e-03   1.31025e+02   1.31650e+02
          2034   2.03400e-01   6.17601e-03   1.31077e+02   1.31700e+02
          2035   2.03500e-01   6.16895e-03   1.31126e+02   1.31750e+02
          2036   2.03600e-01   6.16109e-03   1.31177e+02   1.31800e+02
          2037   2.03700e-01   6.15262e-03   1.31226e+02   1.31850e+02
          2038   2.03800e-01   6.14430e-03   1.31277e+02   1.31900e+02
          2039   2.03900e-01   6.13669e-03   1.31327e+02   1.31950e+02
          2040   2.04000e-01   6.12985e-03   1.31375e+02   1.32000e+02
          2041   2.04100e-01   6.12402e-03   1.31427e+02   1.32050e+02
          2042   2.04200e-01   6.11956e-03   1.31472e+02   1.32100e+02
          2043   2.04300e-01   6.11563e-03   1.31525e+02   1.32150e+02
          2044   2.04400e-01   6.11271e-03   1.31576e+02   1.32200e+02
          2045   2.04500e-01   6.11100e-03   1.31628e+02   1.32250e+02
          2046   2.04600e-01   6.11049e-03   1.31677e+02   1.32300e+02
          2047   2.04700e-01   6.11094e-03   1.31724e+02   1.32350e+02
          2048   2.04800e-01   6.11207e-03   1.31776e+02   1.32400e+02
          2049   2.04900e-01   6.11374e-03   1.31827e+02   1.32450e+02
          2050   2.05000e-01   6.11597e-03   1.31876e+02   1.32500e+02
          2051   2.05100e-01   6.11837e-03   1.31925e+02   1.32550e+02
          2052   2.05200e-01   6.12101e-03   1.31977e+02   1.32600e+02
          2053   2.05300e-01   6.12386e-03   1.32023e+02   1.32650e+02
          2054   2.05400e-01   6.12760e-03   1.32076e+02   1.32700e+02
          2055   2.05500e-01   6.13195e-03   1.32123e+02   1.32750e+02
          2056   2.05600e-01   6.13669e-03   1.32176e+02   1.32800e+02
          2057   2.05700e-01   6.14119e-03   1.32225e+02   1.32850e+02
          2058   2.05800e-01   6.14523e-03   1.32274e+02   1.32900e+02
          2059   2.05900e-01   6.14834e-03   1.32324e+02   1.32950e+02
          2060   2.06000e-01   6.15057e-03   1.32379e+02   1.33000e+02
          2061   2.06100e-01   6.15166e-03   1.32428e+02   1.33050e+02
          2062   2.06200e-01   6.15145e-03   1.32476e+02   1.33100e+02
          2063   2.06300e-01   6.15080e-03   1.32525e+02   1.33150e+02
          2064   2.06400e-01   6.15009e-03   1.32576e+02   1.33200e+02
          2065   2.06500e-01   6.14949e-03   1.32628e+02   1.33250e+02
          2066   2.06600e-01   6.14944e-03   1.32678e+02   1.33300e+02
          2067   2.06700e-01   6.15023e-03   1.32728e+02   1.33350e+02
          2068   2.06800e-01   6.15219e-03   1.32779e+02   1.33400e+02
          2069   2.06900e-01   6.15455e-03   1.32826e+02   1.33450e+02
          2070   2.07000e-01   6.15694e-03   1.32876e+02   1.33500e+02
          2071   2.07100e-01   6.15905e-03   1.32922e+02   1.33550e+02
          2072   2.07200e-01   6.15997e-03   1.32977e+02   1.33600e+02
          2073   2.07300e-01   6.16018e-03   1.33023e+02   1.33650e+02
          2074   2.07400e-01   6.15991e-03   1.33075e+02   1.33700e+02
          2075   2.07500e-01   6.15957e-03   1.33124e+02   1.33750e+02
          2076   2.07600e-01   6.15884e-03   1.33174e+02   1.33800e+02
          2077   2.07700e-01   6.15821e-03   1.33226e+02   1.33850e+02
          2078   2.07800e-01   6.15814e-03   1.33276e+02   1.33900e+02
          2079   2.07900e-01   6.15796e-03   1.33325e+02   1.33950e+02
          2080   2.08000e-01   6.15741e-03   1.33376e+02   1.34000e+02
          2081   2.08100e-01   6.15595e-03   1.33424e+02   1.34050e+02
          2082   2.08200e-01   6.15336e-03   1.33475e+02   1.34100e+02
          2083   2.08300e-01   6.14996e-03   1.33526e+02   1.34150e+02
          2084   2.08400e-01   6.14565e-03   1.33574e+02   1.34200e+02
          2085   2.08500e-01   6.14104e-03   1.33625e+02   1.34250e+02
          2086   2.08600e-01   6.13661e-03   1.33674e+02   1.34300e+02
          2087   2.08700e-01   6.13183e-03   1.33725e+02   1.34350e+02
          2088   2.08800e-01   6.12681e-03   1.33776e+02   1.34400e+02
          2089   2.08900e-01   6.12238e-03   1.33823e+02   1.34450e+02
          2090   2.09000e-01   6.11773e-03   1.33874e+02   1.34500e+02
          2091   2.09100e-01   6.11272e-03   1.33926e+02   1.34550e+02
          2092   2.09200e-01   6.10794e-03   1.33975e+02   1.34600e+02
          2093   2.09300e-01   6.10359e-03   1.34026e+02   1.34650e+02
          2094   2.09400e-01   6.09897e-03   1.34073e+02   1.34700e+02
          2095   2.09500e-01   6.09562e-03   1.34124e+02   1.34750e+02
          2096   2.09600e-01   6.09329e-03   1.34172e+02   1.34800e+02
          2097   2.09700e-01   6.09270e-03   1.34226e+02   1.34850e+02
          2098   2.09800e-01   6.09374e-03   1.34276e+02   1.34900e+02
          2099   2.09900e-01   6.09572e-03   1.34326e+02   1.34950e+02
          2100   2.10000e-01   6.09840e-03   1.34374e+02   1.35000e+02
          2101   2.10100e-01   6.10144e-03   1.34424e+02   1.35050e+02
          2102   2.10200e-01   6.10513e-03   1.34476e+02   1.35100e+02
          2103   2.10300e-01   6.10879e-03   1.34525e+02   1.35150e+02
          2104   2.10400e-01   6.11272e-03   1.34573e+02   1.35200e+02
          2105   2.10500e-01   6.11587e-03   1.34623e+02   1.35250e+02
          2106   2.10600e-01   6.11848e-03   1.34672e+02   1.35300e+02
          2107   2.10700e-01   6.12021e-03   1.34724e+02   1.35350e+02
          2108   2.10800e-01   6.12073e-03   1.34774e+02   1.35400e+02
          2109   2.10900e-01   6.12003e-03   1.34823e+02   1.35450e+02
          2110   2.11000e-01   6.11886e-03   1.34875e+02   1.35500e+02
          2111   2.11100e-01   6.11821e-03   1.34924e+02   1.35550e+02
          2112   2.11200e-01   6.11803e-03   1.34973e+02   1.35600e+02
          2113   2.11300e-01   6.11811e-03   1.35025e+02   1.35650e+02
          2114   2.11400e-01   6.11819e-03   1.35074e+02   1.35700e+02
          2115   2.11500e-01   6.11885e-03   1.35123e+02   1.35750e+02
          2116   2.11600e-01   6.11938e-03   1.35170e+02   1.35800e+02
          2117   2.11700e-01   6.11980e-03   1.35223e+02   1.35850e+02
          2118   2.11800e-01   6.11986e-03   1.35272e+02   1.35900e+02
          2119   2.11900e-01   6.12008e-03   1.35329e+02   1.35950e+02
          2120   2.12000e-01   6.11912e-03   1.35375e+02   1.36000e+02
          2121   2.12100e-01   6.11776e-03   1.35424e+02   1.36050e+02
          2122   2.12200e-01   6.11597e-03   1.35472e+02   1.36100e+02
          2123   2.12300e-01   6.11423e-03   1.35523e+02   1.36150e+02
          2124   2.12400e-01   6.11310e-03   1.35574e+02   1.36200e+02
          2125   2.12500e-01   6.11249e-03   1.35621e+02   1.36250e+02
          2126   2.12600e-01   6.11258e-03   1.35673e+02   1.36300e+02
          2127   2.12700e-01   6.11199e-03   1.35720e+02   1.36350e+02
          2128   2.12800e-01   6.11060e-03   1.35770e+02   1.36400e+02
          2129   2.12900e-01   6.10894e-03   1.35824e+02   1.36450e+02
          2130   2.13000e-01   6.10659e-03   1.35871e+02   1.36500e+02
          2131   2.13100e-01   6.10365e-03   1.35922e+02   1.36550e+02
          2132   2.13200e-01   6.10052e-03   1.35971e+02   1.36600e+02
          2133   2.13300e-01   6.09666e-03   1.36024e+02   1.36650e+02
          2134   2.13400e-01   6.09213e-03   1.36075e+02   1.36700e+02
          2135   2.13500e-01   6.08717e-03   1.36122e+02   1.36750e+02
          2136   2.13600e-01   6.08159e-03   1.36172e+02   1.36800e+02
          2137   2.13700e-01   6.07523e-03   1.36220e+02   1.36850e+02
          2138   2.13800e-01   6.06856e-03   1.36270e+02   1.36900e+02
          2139   2.13900e-01   6.06167e-03   1.36321e+02   1.36950e+02
          2140   2.14000e-01   6.05509e-03   1.36371e+02   1.37000e+02
          2141   2.14100e-01   6.04898e-03   1.36421e+02   1.37050e+02
          2142   2.14200e-01   6.04399e-03   1.36470e+02   1.37100e+02
          2143   2.14300e-01   6.04039e-03   1.36523e+02   1.37150e+02
          2144   2.14400e-01   6.03813e-03   1.36570e+02   1.37200e+02
          2145   2.14500e-01   6.03645e-03   1.36621e+02   1.37250e+02
          2146   2.14600e-01   6.03512e-03   1.36673e+02   1.37300e+02
          2147   2.14700e-01   6.03385e-03   1.36720e+02   1.37350e+02
          2148   2.14800e-01   6.03281e-03   1.36771e+02   1.37400e+02
          2149   2.14900e-01   6.03148e-03   1.36822e+02   1.37450e+02
          2150   2.15000e-01   6.03050e-03   1.36873e+02   1.37500e+02
          2151   2.15100e-01   6.02952e-03   1.36922e+02   1.37550e+02
          2152   2.15200e-01   6.02913e-03   1.36973e+02   1.37600e+02
          2153   2.15300e-01   6.02929e-03   1.37023e+02   1.37650e+02
          2154   2.15400e-01   6.03040e-03   1.37075e+02   1.37700e+02
          2155   2.15500e-01   6.03239e-03   1.37125e+02   1.37750e+02
          2156   2.15600e-01   6.03454e-03   1.37174e+02   1.37800e+02
          2157   2.15700e-01   6.03734e-03   1.37223e+02   1.37850e+02
          2158   2.15800e-01   6.04056e-03   1.37270e+02   1.37900e+02
          2159   2.15900e-01   6.04415e-03   1.37324e+02   1.37950e+02
          2160   2.16000e-01   6.04767e-03   1.37371e+02   1.38000e+02
          2161   2.16100e-01   6.05118e-03   1.37426e+02   1.38050e+02
          2162   2.16200e-01   6.05462e-03   1.37472e+02   1.38100e+02
          2163   2.16300e-01   6.05784e-03   1.37520e+02   1.38150e+02
          2164   2.16400e-01   6.05997e-03   1.37572e+02   1.38200e+02
          2165   2.16500e-01   6.06105e-03   1.37621e+02   1.38250e+02
          2166   2.16600e-01   6.06015e-03   1.37676e+02   1.38300e+02
          2167   2.16700e-01   6.05861e-03   1.37724e+02   1.38350e+02
          2168   2.16800e-01   6.05699e-03   1.37770e+02   1.38400e+02
          2169   2.16900e-01   6.05582e-03   1.37822e+02   1.38450e+02
          2170   2.17000e-01   6.05438e-03   1.37873e+02   1.38500e+02
          2171   2.17100e-01   6.05324e-03   1.37922e+02   1.38550e+02
          2172   2.17200e-01   6.05179e-03   1.37973e+02   1.38600e+02
          2173   2.17300e-01   6.05025e-03   1.38021e+02   1.38650e+02
          2174   2.17400e-01   6.04826e-03   1.38069e+02   1.38700e+02
          2175   2.17500e-01   6.04607e-03   1.38120e+02   1.38750e+02
          2176   2.17600e-01   6.04436e-03   1.38169e+02   1.38800e+02
          2177   2.17700e-01   6.04303e-03   1.38223e+02   1.38850e+02
          2178   2.17800e-01   6.04180e-03   1.38273e+02   1.38900e+02
          2179   2.17900e-01   6.04038e-03   1.38321e+02   1.38950e+02
          2180   2.18000e-01   6.03931e-03   1.38371e+02   1.39000e+02
          2181   2.18100e-01   6.03911e-03   1.38420e+02   1.39050e+02
          2182   2.18200e-01   6.04002e-03   1.38474e+02   1.39100e+02
          2183   2.18300e-01   6.04241e-03   1.38524e+02   1.39150e+02
          2184   2.18400e-01   6.04616e-03   1.38568e+02   1.39200e+02
          2185   2.18500e-01   6.05138e-03   1.38621e+02   1.39250e+02
          2186   2.18600e-01   6.05795e-03   1.38675e+02   1.39300e+02
          2187   2.18700e-01   6.06538e-03   1.38723e+02   1.39350e+02
          2188   2.18800e-01   6.07343e-03   1.38772e+02   1.39400e+02
          2189   2.18900e-01   6.08159e-03   1.38819e+02   1.39450e+02
          2190   2.19000e-01   6.08940e-03   1.38873e+02   1.39500e+02
          2191   2.19100e-01   6.09721e-03   1.38916e+02   1.39550e+02
          2192   2.19200e-01   6.10477e-03   1.38972e+02   1.39600e+02
          2193   2.19300e-01   6.11122e-03   1.39021e+02   1.39650e+02
          2194   2.19400e-01   6.11683e-03   1.39068e+02   1.39700e+02
          2195   2.19500e-01   6.12155e-03   1.39119e+02   1.39750e+02
          2196   2.19600e-01   6.12415e-03   1.39170e+02   1.39800e+02
          2197   2.19700e-01   6.12506e-03   1.39225e+02   1.39850e+02
          2198   2.19800e-01   6.12494e-03   1.39269e+02   1.39900e+02
          2199   2.19900e-01   6.12378e-03   1.39320e+02   1.39950e+02
          2200   2.20000e-01   6.12167e-03   1.39373e+02   1.40000e+02
          2201   2.20100e-01   6.11919e-03   1.39422e+02   1.40050e+02
          2202   2.20200e-01   6.11619e-03   1.39470e+02   1.40100e+02
          2203   2.20300e-01   6.11292e-03   1.39523e+02   1.40150e+02
          2204   2.20400e-01   6.11009e-03   1.39573e+02   1.40200e+02
          2205   2.20500e-01   6.10720e-03   1.39619e+02   1.40250e+02
          2206   2.20600e-01   6.10400e-03   1.39671e+02   1.40300e+02
          2207   2.20700e-01   6.10067e-03   1.39722e+02   1.40350e+02
          2208   2.20800e-01   6.09727e-03   1.39769e+02   1.40400e+02
          2209   2.20900e-01   6.09450e-03   1.39821e+02   1.40450e+02
          2210   2.21000e-01   6.09256e-03   1.39871e+02   1.40500e+02
          2211   2.21100e-01   6.09104e-03   1.39919e+02   1.40550e+02
          2212   2.21200e-01   6.09044e-03   1.39972e+02   1.40600e+02
          2213   2.21300e-01   6.09052e-03   1.40024e+02   1.40650e+02
          2214   2.21400e-01   6.09062e-03   1.40068e+02   1.40700e+02
          2215   2.21500e-01   6.09129e-03   1.40119e+02   1.40750e+02
          2216   2.21600e-01   6.09186e-03   1.40169e+02   1.40800e+02
          2217   2.21700e-01   6.09173e-03   1.40220e+02   1.40850e+02
          2218   2.21800e-01   6.09152e-03   1.40276e+02   1.40900e+02
          2219   2.21900e-01   6.09137e-03   1.40321e+02   1.40950e+02
          2220   2.22000e-01   6.09069e-03   1.40368e+02   1.41000e+02
          2221   2.22100e-01   6.08996e-03   1.40421e+02   1.41050e+02
          2222   2.22200e-01   6.08797e-03   1.40471e+02   1.41100e+02
          2223   2.22300e-01   6.08495e-03   1.40523e+02   1.41150e+02
          2224   2.22400e-01   6.08144e-03   1.40573e+02   1.41200e+02
          2225   2.22500e-01   6.07789e-03   1.40621e+02   1.41250e+02
          2226   2.22600e-01   6.07418e-03   1.40672e+02   1.41300e+02
          2227   2.22700e-01   6.07051e-03   1.40722e+02   1.41350e+02
          2228   2.22800e-01   6.06750e-03   1.40769e+02   1.41400e+02
          2229   2.22900e-01   6.06553e-03   1.40822e+02   1.41450e+02
          2230   2.23000e-01   6.06424e-03   1.40871e+02   1.41500e+02
          2231   2.23100e-01   6.06396e-03   1.40919e+02   1.41550e+02
          2232   2.23200e-01   6.06440e-03   1.40967e+02   1.41600e+02
          2233   2.23300e-01   6.06545e-03   1.41022e+02   1.41650e+02
          2234   2.23400e-01   6.06740e-03   1.41067e+02   1.41700e+02
          2235   2.23500e-01   6.07083e-03   1.41121e+02   1.41750e+02
          2236   2.23600e-01   6.07574e-03   1.41167e+02   1.41800e+02
          2237   2.23700e-01   6.08218e-03   1.41219e+02   1.41850e+02
          2238   2.23800e-01   6.08942e-03   1.41270e+02   1.41900e+02
          2239   2.23900e-01   6.09671e-03   1.41320e+02   1.41950e+02
          2240   2.24000e-01   6.10358e-03   1.41370e+02   1.42000e+02
          2241   2.24100e-01   6.10964e-03   1.41421e+02   1.42050e+02
          2242   2.24200e-01   6.11401e-03   1.41468e+02   1.42100e+02
          2243   2.24300e-01   6.11734e-03   1.41513e+02   1.42150e+02
          2244   2.24400e-01   6.11986e-03   1.41571e+02   1.42200e+02
          2245   2.24500e-01   6.12137e-03   1.41618e+02   1.42250e+02
          2246   2.24600e-01   6.12165e-03   1.41671e+02   1.42300e+02
          2247   2.24700e-01   6.12135e-03   1.41719e+02   1.42350e+02
          2248   2.24800e-01   6.12052e-03   1.41766e+02   1.42400e+02
          2249   2.24900e-01   6.11933e-03   1.41820e+02   1.42450e+02
          2250   2.25000e-01   6.11737e-03   1.41869e+02   1.42500e+02
          2251   2.25100e-01   6.11506e-03   1.41921e+02   1.42550e+02
          2252   2.25200e-01   6.11278e-03   1.41969e+02   1.42600e+02
          2253   2.25300e-01   6.11053e-03   1.42019e+02   1.42650e+02
          2254   2.25400e-01   6.10743e-03   1.42068e+02   1.42700e+02
          2255   2.25500e-01   6.10356e-03   1.42119e+02   1.42750e+02
          2256   2.25600e-01   6.09975e-03   1.42169e+02   1.42800e+02
          2257   2.25700e-01   6.09628e-03   1.42217e+02   1.42850e+02
          2258   2.25800e-01   6.09335e-03   1.42267e+02   1.42900e+02
          2259   2.25900e-01   6.09073e-03   1.42319e+02   1.42950e+02
          2260   2.26000e-01   6.08860e-03   1.42369e+02   1.43000e+02
          2261   2.26100e-01   6.08741e-03   1.42420e+02   1.43050e+02
          2262   2.26200e-01   6.08662e-03   1.42468e+02   1.43100e+02
          2263   2.26300e-01   6.08603e-03   1.42517e+02   1.43150e+02
          2264   2.26400e-01   6.08577e-03   1.42570e+02   1.43200e+02
          2265   2.26500e-01   6.08502e-03   1.42620e+02   1.43250e+02
          2266   2.26600e-01   6.08331e-03   1.42668e+02   1.43300e+02
          2267   2.26700e-01   6.08075e-03   1.42717e+02   1.43350e+02
          2268   2.26800e-01   6.07731e-03   1.42767e+02   1.43400e+02
          2269   2.26900e-01   6.07321e-03   1.42820e+02   1.43450e+02
          2270   2.27000e-01   6.06866e-03   1.42868e+02   1.43500e+02
          2271   2.27100e-01   6.06391e-03   1.42920e+02   1.43550e+02
          2272   2.27200e-01   6.06027e-03   1.42969e+02   1.43600e+02
          2273   2.27300e-01   6.05737e-03   1.43017e+02   1.43650e+02
          2274   2.27400e-01   6.05512e-03   1.43068e+02   1.43700e+02
          2275   2.27500e-01   6.05342e-03   1.43120e+02   1.43750e+02
          2276   2.27600e-01   6.05217e-03   1.43169e+02   1.43800e+02
          2277   2.27700e-01   6.05115e-03   1.43217e+02   1.43850e+02
          2278   2.27800e-01   6.04986e-03   1.43268e+02   1.43900e+02
          2279   2.27900e-01   6.04831e-03   1.43315e+02   1.43950e+02
          2280   2.28000e-01   6.04734e-03   1.43367e+02   1.44000e+02
          2281   2.28100e-01   6.04711e-03   1.43418e+02   1.44050e+02
          2282   2.28200e-01   6.04783e-03   1.43465e+02   1.44100e+02
          2283   2.28300e-01   6.04922e-03   1.43518e+02   1.44150e+02
          2284   2.28400e-01   6.05159e-03   1.43566e+02   1.44200e+02
          2285   2.28500e-01   6.05406e-03   1.43619e+02   1.44250e+02
          2286   2.28600e-01   6.05663e-03   1.43669e+02   1.44300e+02
          2287   2.28700e-01   6.05949e-03   1.43717e+02   1.44350e+02
          2288   2.28800e-01   6.06254e-03   1.43770e+02   1.44400e+02
          2289   2.28900e-01   6.06558e-03   1.43816e+02   1.44450e+02
          2290   2.29000e-01   6.06925e-03   1.43868e+02   1.44500e+02
          2291   2.29100e-01   6.07443e-03   1.43920e+02   1.44550e+02
          2292   2.29200e-01   6.08067e-03   1.43969e+02   1.44600e+02
          2293   2.29300e-01   6.08726e-03   1.44019e+02   1.44650e+02
          2294   2.29400e-01   6.09402e-03   1.44068e+02   1.44700e+02
          2295   2.29500e-01   6.09975e-03   1.44119e+02   1.44750e+02
          2296   2.29600e-01   6.10436e-03   1.44167e+02   1.44800e+02
          2297   2.29700e-01   6.10809e-03   1.44219e+02   1.44850e+02
          2298   2.29800e-01   6.11087e-03   1.44265e+02   1.44900e+02
          2299   2.29900e-01   6.11302e-03   1.44315e+02   1.44950e+02
          2300   2.30000e-01   6.11433e-03   1.44366e+02   1.45000e+02
          2301   2.30100e-01   6.11471e-03   1.44418e+02   1.45050e+02
          2302   2.30200e-01   6.11423e-03   1.44467e+02   1.45100e+02
          2303   2.30300e-01   6.11395e-03   1.44518e+02   1.45150e+02
          2304   2.30400e-01   6.11368e-03   1.44567e+02   1.45200e+02
          2305   2.30500e-01   6.11341e-03   1.44621e+02   1.45250e+02
          2306   2.30600e-01   6.11266e-03   1.44665e+02   1.45300e+02
          2307   2.30700e-01   6.11176e-03   1.44721e+02   1.45350e+02
          2308   2.30800e-01   6.11089e-03   1.44769e+02   1.45400e+02
          2309   2.30900e-01   6.11056e-03   1.44819e+02   1.45450e+02
          2310   2.31000e-01   6.10918e-03   1.44866e+02   1.45500e+02
          2311   2.31100e-01   6.10683e-03   1.44914e+02   1.45550e+02
          2312   2.31200e-01   6.10348e-03   1.44966e+02   1.45600e+02
          2313   2.31300e-01   6.09984e-03   1.45018e+02   1.45650e+02
          2314   2.31400e-01   6.09566e-03   1.45068e+02   1.45700e+02
          2315   2.31500e-01   6.09098e-03   1.45116e+02   1.45750e+02
          2316   2.31600e-01   6.08600e-03   1.45168e+02   1.45800e+02
          2317   2.31700e-01   6.08038e-03   1.45219e+02   1.45850e+02
          2318   2.31800e-01   6.07492e-03   1.45265e+02   1.45900e+02
          2319   2.31900e-01   6.06998e-03   1.45316e+02   1.45950e+02
          2320   2.32000e-01   6.06598e-03   1.45367e+02   1.46000e+02
          2321   2.32100e-01   6.06246e-03   1.45414e+02   1.46050e+02
          2322   2.32200e-01   6.05995e-03   1.45465e+02   1.46100e+02
          2323   2.32300e-01   6.05797e-03   1.45518e+02   1.46150e+02
          2324   2.32400e-01   6.05638e-03   1.45567e+02   1.46200e+02
          2325   2.32500e-01   6.05502e-03   1.45615e+02   1.46250e+02
          2326   2.32600e-01   6.05318e-03   1.45665e+02   1.46300e+02
          2327   2.32700e-01   6.05132e-03   1.45715e+02   1.46350e+02
          2328   2.32800e-01   6.04908e-03   1.45766e+02   1.46400e+02
          2329   2.32900e-01   6.04656e-03   1.45815e+02   1.46450e+02
          2330   2.33000e-01   6.04454e-03   1.45866e+02   1.46500e+02
          2331   2.33100e-01   6.04240e-03   1.45915e+02   1.46550e+02
          2332   2.33200e-01   6.03971e-03   1.45962e+02   1.46600e+02
          2333   2.33300e-01   6.03732e-03   1.46015e+02   1.46650e+02
          2334   2.33400e-01   6.03576e-03   1.46066e+02   1.46700e+02
          2335   2.33500e-01   6.03558e-03   1.46116e+02   1.46750e+02
          2336   2.33600e-01   6.03633e-03   1.46164e+02   1.46800e+02
          2337   2.33700e-01   6.03810e-03   1.46214e+02   1.46850e+02
          2338   2.33800e-01   6.04038e-03   1.46270e+02   1.46900e+02
          2339   2.33900e-01   6.04353e-03   1.46316e+02   1.46950e+02
          2340   2.34000e-01   6.04720e-03   1.46364e+02   1.47000e+02
          2341   2.34100e-01   6.05088e-03   1.46413e+02   1.47050e+02
          2342   2.34200e-01   6.05429e-03   1.46465e+02   1.47100e+02
          2343   2.34300e-01   6.05701e-03   1.46517e+02   1.47150e+02
          2344   2.34400e-01   6.05939e-03   1.46564e+02   1.47200e+02
          2345   2.34500e-01   6.06196e-03   1.46610e+02   1.47250e+02
          2346   2.34600e-01   6.06424e-03   1.46662e+02   1.47300e+02
          2347   2.34700e-01   6.06619e-03   1.46716e+02   1.47350e+02
          2348   2.34800e-01   6.06820e-03   1.46766e+02   1.47400e+02
          2349   2.34900e-01   6.07014e-03   1.46816e+02   1.47450e+02
          2350   2.35000e-01   6.07142e-03   1.46865e+02   1.47500e+02
          2351   2.35100e-01   6.07182e-03   1.46913e+02   1.47550e+02
          2352   2.35200e-01   6.07132e-03   1.46966e+02   1.47600e+02
          2353   2.35300e-01   6.06992e-03   1.47014e+02   1.47650e+02
          2354   2.35400e-01   6.06788e-03   1.47066e+02   1.47700e+02
          2355   2.35500e-01   6.06583e-03   1.47114e+02   1.47750e+02
          2356   2.35600e-01   6.06508e-03   1.47165e+02   1.47800e+02
          2357   2.35700e-01   6.06450e-03   1.47214e+02   1.47850e+02
          2358   2.35800e-01   6.06425e-03   1.47262e+02   1.47900e+02
          2359   2.35900e-01   6.06405e-03   1.47315e+02   1.47950e+02
          2360   2.36000e-01   6.06336e-03   1.47369e+02   1.48000e+02
          2361   2.36100e-01   6.06238e-03   1.47415e+02   1.48050e+02
          2362   2.36200e-01   6.06157e-03   1.47466e+02   1.48100e+02
          2363   2.36300e-01   6.06071e-03   1.47514e+02   1.48150e+02
          2364   2.36400e-01   6.06010e-03   1.47565e+02   1.48200e+02
          2365   2.36500e-01   6.06049e-03   1.47614e+02   1.48250e+02
          2366   2.36600e-01   6.06250e-03   1.47667e+02   1.48300e+02
          2367   2.36700e-01   6.06581e-03   1.47715e+02   1.48350e+02
          2368   2.36800e-01   6.06941e-03   1.47763e+02   1.48400e+02
          2369   2.36900e-01   6.07318e-03   1.47818e+02   1.48450e+02
          2370   2.37000e-01   6.07792e-03   1.47866e+02   1.48500e+02
          2371   2.37100e-01   6.08354e-03   1.47915e+02   1.48550e+02
          2372   2.37200e-01   6.08994e-03   1.47962e+02   1.48600e+02
          2373   2.37300e-01   6.09656e-03   1.48013e+02   1.48650e+02
          2374   2.37400e-01   6.10301e-03   1.48067e+02   1.48700e+02
          2375   2.37500e-01   6.10937e-03   1.48118e+02   1.48750e+02
          2376   2.37600e-01   6.11500e-03   1.48164e+02   1.48800e+02
          2377   2.37700e-01   6.11965e-03   1.48214e+02   1.48850e+02
          2378   2.37800e-01   6.12380e-03   1.48266e+02   1.48900e+02
          2379   2.37900e-01   6.12786e-03   1.48316e+02   1.48950e+02
          2380   2.38000e-01   6.13207e-03   1.48363e+02   1.49000e+02
          2381   2.38100e-01   6.13517e-03   1.48416e+02   1.49050e+02
          2382   2.38200e-01   6.13707e-03   1.48464e+02   1.49100e+02
          2383   2.38300e-01   6.13788e-03   1.48512e+02   1.49150e+02
          2384   2.38400e-01   6.13752e-03   1.48566e+02   1.49200e+02
          2385   2.38500e-01   6.13588e-03   1.48615e+02   1.49250e+02
          2386   2.38600e-01   6.13284e-03   1.48666e+02   1.49300e+02
          2387   2.38700e-01   6.12849e-03   1.48713e+02   1.49350e+02
          2388   2.38800e-01   6.12336e-03   1.48764e+02   1.49400e+02
          2389   2.38900e-01   6.11755e-03   1.48814e+02   1.49450e+02
          2390   2.39000e-01   6.11132e-03   1.48866e+02   1.49500e+02
          2391   2.39100e-01   6.10502e-03   1.48914e+02   1.49550e+02
          2392   2.39200e-01   6.09891e-03   1.48964e+02   1.49600e+02
          2393   2.39300e-01   6.09287e-03   1.49013e+02   1.49650e+02
          2394   2.39400e-01   6.08728e-03   1.49060e+02   1.49700e+02
          2395   2.39500e-01   6.08165e-03   1.49114e+02   1.49750e+02
          2396   2.39600e-01   6.07754e-03   1.49168e+02   1.49800e+02
          2397   2.39700e-01   6.07482e-03   1.49212e+02   1.49850e+02
          2398   2.39800e-01   6.07280e-03   1.49261e+02   1.49900e+02
          2399   2.39900e-01   6.07130e-03   1.49313e+02   1.49950e+02
          2400   2.40000e-01   6.06990e-03   1.49362e+02   1.50000e+02
          2401   2.40100e-01   6.06890e-03   1.49414e+02   1.50050e+02
          2402   2.40200e-01   6.06862e-03   1.49464e+02   1.50100e+02
          2403   2.40300e-01   6.06883e-03   1.49514e+02   1.50150e+02
          2404   2.40400e-01   6.06827e-03   1.49565e+02   1.50200e+02
          2405   2.40500e-01   6.06717e-03   1.49616e+02   1.50250e+02
          2406   2.40600e-01   6.06589e-03   1.49665e+02   1.50300e+02
          2407   2.40700e-01   6.06429e-03   1.49713e+02   1.50350e+02
          2408   2.40800e-01   6.06262e-03   1.49761e+02   1.50400e+02
          2409   2.40900e-01   6.06059e-03   1.49814e+02   1.50450e+02
          2410   2.41000e-01   6.05807e-03   1.49862e+02   1.50500e+02
          2411   2.41100e-01   6.05523e-03   1.49912e+02   1.50550e+02
          2412   2.41200e-01   6.05223e-03   1.49965e+02   1.50600e+02
          2413   2.41300e-01   6.04955e-03   1.50012e+02   1.50650e+02
          2414   2.41400e-01   6.04693e-03   1.50061e+02   1.50700e+02
          2415   2.41500e-01   6.04368e-03   1.50113e+02   1.50750e+02
          2416   2.41600e-01   6.04064e-03   1.50164e+02   1.50800e+02
          2417   2.41700e-01   6.03771e-03   1.50212e+02   1.50850e+02
          2418   2.41800e-01   6.03468e-03   1.50263e+02   1.50900e+02
          2419   2.41900e-01   6.03151e-03   1.50313e+02   1.50950e+02
          2420   2.42000e-01   6.02876e-03   1.50362e+02   1.51000e+02
          2421   2.42100e-01   6.02649e-03   1.50411e+02   1.51050e+02
          2422   2.42200e-01   6.02575e-03   1.50462e+02   1.51100e+02
          2423   2.42300e-01   6.02640e-03   1.50513e+02   1.51150e+02
          2424   2.42400e-01   6.02815e-03   1.50562e+02   1.51200e+02
          2425   2.42500e-01   6.03049e-03   1.50613e+02   1.51250e+02
          2426   2.42600e-01   6.03343e-03   1.50662e+02   1.51300e+02
          2427   2.42700e-01   6.03732e-03   1.50711e+02   1.51350e+02
          2428   2.42800e-01   6.04099e-03   1.50763e+02   1.51400e+02
          2429   2.42900e-01   6.04429e-03   1.50811e+02   1.51450e+02
          2430   2.43000e-01   6.04663e-03   1.50858e+02   1.51500e+02
          2431   2.43100e-01   6.04791e-03   1.50915e+02   1.51550e+02
          2432   2.43200e-01   6.04936e-03   1.50963e+02   1.51600e+02
          2433   2.43300e-01   6.05115e-03   1.51013e+02   1.51650e+02
          2434   2.43400e-01   6.05295e-03   1.51061e+02   1.51700e+02
          2435   2.43500e-01   6.05450e-03   1.51114e+02   1.51750e+02
          2436   2.43600e-01   6.05515e-03   1.51163e+02   1.51800e+02
          2437   2.43700e-01   6.05468e-03   1.51216e+02   1.51850e+02
          2438   2.43800e-01   6.05335e-03   1.51263e+02   1.51900e+02
          2439   2.43900e-01   6.05198e-03   1.51314e+02   1.51950e+02
          2440   2.44000e-01   6.05054e-03   1.51358e+02   1.52000e+02
          2441   2.44100e-01   6.04930e-03   1.51412e+02   1.52050e+02
          2442   2.44200e-01   6.04852e-03   1.51463e+02   1.52100e+02
          2443   2.44300e-01   6.04741e-03   1.51513e+02   1.52150e+02
          2444   2.44400e-01   6.04628e-03   1.51564e+02   1.52200e+02
          2445   2.44500e-01   6.04537e-03   1.51611e+02   1.52250e+02
          2446   2.44600e-01   6.04443e-03   1.51662e+02   1.52300e+02
          2447   2.44700e-01   6.04305e-03   1.51712e+02   1.52350e+02
          2448   2.44800e-01   6.04144e-03   1.51763e+02   1.52400e+02
          2449   2.44900e-01   6.03965e-03   1.51812e+02   1.52450e+02
          2450   2.45000e-01   6.03764e-03   1.51860e+02   1.52500e+02
          2451   2.45100e-01   6.03487e-03   1.51910e+02   1.52550e+02
          2452   2.45200e-01   6.03145e-03   1.51964e+02   1.52600e+02
          2453   2.45300e-01   6.02718e-03   1.52012e+02   1.52650e+02
          2454   2.45400e-01   6.02321e-03   1.52062e+02   1.52700e+02
          2455   2.45500e-01   6.01988e-03   1.52110e+02   1.52750e+02
          2456   2.45600e-01   6.01643e-03   1.52163e+02   1.52800e+02
          2457   2.45700e-01   6.01300e-03   1.52212e+02   1.52850e+02
          2458   2.45800e-01   6.00906e-03   1.52261e+02   1.52900e+02
          2459   2.45900e-01   6.00512e-03   1.52313e+02   1.52950e+02
          2460   2.46000e-01   6.00194e-03   1.52361e+02   1.53000e+02
          2461   2.46100e-01   5.99872e-03   1.52409e+02   1.53050e+02
          2462   2.46200e-01   5.99520e-03   1.52462e+02   1.53100e+02
          2463   2.46300e-01   5.99156e-03   1.52510e+02   1.53150e+02
          2464   2.46400e-01   5.98778e-03   1.52561e+02   1.53200e+02
          2465   2.46500e-01   5.98406e-03   1.52611e+02   1.53250e+02
          2466   2.46600e-01   5.98094e-03   1.52663e+02   1.53300e+02
          2467   2.46700e-01   5.97783e-03   1.52713e+02   1.53350e+02
          2468   2.46800e-01   5.97515e-03   1.52763e+02   1.53400e+02
          2469   2.46900e-01   5.97238e-03   1.52812e+02   1.53450e+02
          2470   2.47000e-01   5.96999e-03   1.52862e+02   1.53500e+02
          2471   2.47100e-01   5.96776e-03   1.52913e+02   1.53550e+02
          2472   2.47200e-01   5.96541e-03   1.52960e+02   1.53600e+02
          2473   2.47300e-01   5.96357e-03   1.53015e+02   1.53650e+02
          2474   2.47400e-01   5.96219e-03   1.53063e+02   1.53700e+02
          2475   2.47500e-01   5.96103e-03   1.53110e+02   1.53750e+02
          2476   2.47600e-01   5.96032e-03   1.53164e+02   1.53800e+02
          2477   2.47700e-01   5.95988e-03   1.53211e+02   1.53850e+02
          2478   2.47800e-01   5.95947e-03   1.53262e+02   1.53900e+02
          2479   2.47900e-01   5.95937e-03   1.53312e+02   1.53950e+02
          2480   2.48000e-01   5.95866e-03   1.53365e+02   1.54000e+02
          2481   2.48100e-01   5.95717e-03   1.53411e+02   1.54050e+02
          2482   2.48200e-01   5.95527e-03   1.53461e+02   1.54100e+02
          2483   2.48300e-01   5.95236e-03   1.53511e+02   1.54150e+02
          2484   2.48400e-01   5.94833e-03   1.53564e+02   1.54200e+02
          2485   2.48500e-01   5.94436e-03   1.53611e+02   1.54250e+02
          2486   2.48600e-01   5.94029e-03   1.53661e+02   1.54300e+02
          2487   2.48700e-01   5.93589e-03   1.53708e+02   1.54350e+02
          2488   2.48800e-01   5.93171e-03   1.53763e+02   1.54400e+02
          2489   2.48900e-01   5.92721e-03   1.53812e+02   1.54450e+02
          2490   2.49000e-01   5.92223e-03   1.53862e+02   1.54500e+02
          2491   2.49100e-01   5.91680e-03   1.53913e+02   1.54550e+02
          2492   2.49200e-01   5.91034e-03   1.53962e+02   1.54600e+02
          2493   2.49300e-01   5.90396e-03   1.54010e+02   1.54650e+02
          2494   2.49400e-01   5.89833e-03   1.54062e+02   1.54700e+02
          2495   2.49500e-01   5.89383e-03   1.54112e+02   1.54750e+02
          2496   2.49600e-01   5.89010e-03   1.54161e+02   1.54800e+02
          2497   2.49700e-01   5.88635e-03   1.54210e+02   1.54850e+02
          2498   2.49800e-01   5.88274e-03   1.54261e+02   1.54900e+02
          2499   2.49900e-01   5.87970e-03   1.54314e+02   1.54950e+02
          2500   2.50000e-01   5.87779e-03   1.54362e+02   1.55000e+02
          2501   2.50100e-01   5.87749e-03   1.54413e+02   1.55050e+02
          2502   2.50200e-01   5.87863e-03   1.54459e+02   1.55100e+02
          2503   2.50300e-01   5.88018e-03   1.54509e+02   1.55150e+02
          2504   2.50400e-01   5.88167e-03   1.54561e+02   1.55200e+02
          2505   2.50500e-01   5.88346e-03   1.54614e+02   1.55250e+02
          2506   2.50600e-01   5.88578e-03   1.54664e+02   1.55300e+02
          2507   2.50700e-01   5.88858e-03   1.54708e+02   1.55350e+02
          2508   2.50800e-01   5.89210e-03   1.54760e+02   1.55400e+02
          2509   2.50900e-01   5.89561e-03   1.54812e+02   1.55450e+02
          2510   2.51000e-01   5.90008e-03   1.54863e+02   1.55500e+02
          2511   2.51100e-01   5.90491e-03   1.54910e+02   1.55550e+02
          2512   2.51200e-01   5.91075e-03   1.54960e+02   1.55600e+02
          2513   2.51300e-01   5.91648e-03   1.55012e+02   1.55650e+02
          2514   2.51400e-01   5.92262e-03   1.55064e+02   1.55700e+02
          2515   2.51500e-01   5.92878e-03   1.55113e+02   1.55750e+02
          2516   2.51600e-01   5.93501e-03   1.55160e+02   1.55800e+02
          2517   2.51700e-01   5.94124e-03   1.55210e+02   1.55850e+02
          2518   2.51800e-01   5.94711e-03   1.55260e+02   1.55900e+02
          2519   2.51900e-01   5.95251e-03   1.55309e+02   1.55950e+02
          2520   2.52000e-01   5.95751e-03   1.55360e+02   1.56000e+02
          2521   2.52100e-01   5.96222e-03   1.55413e+02   1.56050e+02
          2522   2.52200e-01   5.96654e-03   1.55460e+02   1.56100e+02
          2523   2.52300e-01   5.97043e-03   1.55510e+02   1.56150e+02
          2524   2.52400e-01   5.97404e-03   1.55558e+02   1.56200e+02
          2525   2.52500e-01   5.97733e-03   1.55608e+02   1.56250e+02
          2526   2.52600e-01   5.98082e-03   1.55660e+02   1.56300e+02
          2527   2.52700e-01   5.98487e-03   1.55708e+02   1.56350e+02
          2528   2.52800e-01   5.98983e-03   1.55759e+02   1.56400e+02
          2529   2.52900e-01   5.99518e-03   1.55810e+02   1.56450e+02
          2530   2.53000e-01   6.00071e-03   1.55858e+02   1.56500e+02
          2531   2.53100e-01   6.00683e-03   1.55908e+02   1.56550e+02
          2532   2.53200e-01   6.01368e-03   1.55960e+02   1.56600e+02
          2533   2.53300e-01   6.02064e-03   1.56009e+02   1.56650e+02
          2534   2.53400e-01   6.02747e-03   1.56059e+02   1.56700e+02
          2535   2.53500e-01   6.03358e-03   1.56106e+02   1.56750e+02
          2536   2.53600e-01   6.03931e-03   1.56159e+02   1.56800e+02
          2537   2.53700e-01   6.04469e-03   1.56210e+02   1.56850e+02
          2538   2.53800e-01   6.05000e-03   1.56259e+02   1.56900e+02
          2539   2.53900e-01   6.05452e-03   1.56307e+02   1.56950e+02
          2540   2.54000e-01   6.05799e-03   1.56361e+02   1.57000e+02
          2541   2.54100e-01   6.06076e-03   1.56410e+02   1.57050e+02
          2542   2.54200e-01   6.06377e-03   1.56460e+02   1.57100e+02
          2543   2.54300e-01   6.06719e-03   1.56506e+02   1.57150e+02
          2544   2.54400e-01   6.07067e-03   1.56557e+02   1.57200e+02
          2545   2.54500e-01   6.07376e-03   1.56609e+02   1.57250e+02
          2546   2.54600e-01   6.07678e-03   1.56659e+02   1.57300e+02
          2547   2.54700e-01   6.08021e-03   1.56708e+02   1.57350e+02
          2548   2.54800e-01   6.08312e-03   1.56757e+02   1.57400e+02
          2549   2.54900e-01   6.08578e-03   1.56808e+02   1.57450e+02
          2550   2.55000e-01   6.08888e-03   1.56858e+02   1.57500e+02
          2551   2.55100e-01   6.09240e-03   1.56909e+02   1.57550e+02
          2552   2.55200e-01   6.09666e-03   1.56960e+02   1.57600e+02
          2553   2.55300e-01   6.10206e-03   1.57009e+02   1.57650e+02
          2554   2.55400e-01   6.10772e-03   1.57058e+02   1.57700e+02
          2555   2.55500e-01   6.11302e-03   1.57106e+02   1.57750e+02
          2556   2.55600e-01   6.11708e-03   1.57157e+02   1.57800e+02
          2557   2.55700e-01   6.12089e-03   1.57209e+02   1.57850e+02
          2558   2.55800e-01   6.12405e-03   1.57258e+02   1.57900e+02
          2559   2.55900e-01   6.12637e-03   1.57304e+02   1.57950e+02
          2560   2.56000e-01   6.12858e-03   1.57357e+02   1.58000e+02
          2561   2.56100e-01   6.13111e-03   1.57405e+02   1.58050e+02
          2562   2.56200e-01   6.13347e-03   1.57459e+02   1.58100e+02
          2563   2.56300e-01   6.13597e-03   1.57510e+02   1.58150e+02
          2564   2.56400e-01   6.13832e-03   1.57556e+02   1.58200e+02
          2565   2.56500e-01   6.14017e-03   1.57608e+02   1.58250e+02
          2566   2.56600e-01   6.14077e-03   1.57658e+02   1.58300e+02
          2567   2.56700e-01   6.14005e-03   1.57709e+02   1.58350e+02
          2568   2.56800e-01   6.13898e-03   1.57758e+02   1.58400e+02
          2569   2.56900e-01   6.13743e-03   1.57808e+02   1.58450e+02
          2570   2.57000e-01   6.13570e-03   1.57858e+02   1.58500e+02
          2571   2.57100e-01   6.13323e-03   1.57907e+02   1.58550e+02
          2572   2.57200e-01   6.12986e-03   1.57960e+02   1.58600e+02
          2573   2.57300e-01   6.12658e-03   1.58008e+02   1.58650e+02
          2574   2.57400e-01   6.12342e-03   1.58054e+02   1.58700e+02
          2575   2.57500e-01   6.11973e-03   1.58105e+02   1.58750e+02
          2576   2.57600e-01   6.11526e-03   1.58159e+02   1.58800e+02
          2577   2.57700e-01   6.11007e-03   1.58210e+02   1.58850e+02
          2578   2.57800e-01   6.10441e-03   1.58259e+02   1.58900e+02
          2579   2.57900e-01   6.09830e-03   1.58306e+02   1.58950e+02
          2580   2.58000e-01   6.09177e-03   1.58358e+02   1.59000e+02
          2581   2.58100e-01   6.08528e-03   1.58408e+02   1.59050e+02
          2582   2.58200e-01   6.07949e-03   1.58459e+02   1.59100e+02
          2583   2.58300e-01   6.07443e-03   1.58509e+02   1.59150e+02
          2584   2.58400e-01   6.07044e-03   1.58556e+02   1.59200e+02
          2585   2.58500e-01   6.06722e-03   1.58606e+02   1.59250e+02
          2586   2.58600e-01   6.06450e-03   1.58657e+02   1.59300e+02
          2587   2.58700e-01   6.06185e-03   1.58709e+02   1.59350e+02
          2588   2.58800e-01   6.05904e-03   1.58759e+02   1.59400e+02
          2589   2.58900e-01   6.05635e-03   1.58809e+02   1.59450e+02
          2590   2.59000e-01   6.05439e-03   1.58857e+02   1.59500e+02
          2591   2.59100e-01   6.05240e-03   1.58908e+02   1.59550e+02
          2592   2.59200e-01   6.05026e-03   1.58957e+02   1.59600e+02
          2593   2.59300e-01   6.04780e-03   1.59009e+02   1.59650e+02
          2594   2.59400e-01   6.04534e-03   1.59058e+02   1.59700e+02
          2595   2.59500e-01   6.04293e-03   1.59105e+02   1.59750e+02
          2596   2.59600e-01   6.04047e-03   1.59156e+02   1.59800e+02
          2597   2.59700e-01   6.03801e-03   1.59210e+02   1.59850e+02
          2598   2.59800e-01   6.03573e-03   1.59259e+02   1.59900e+02
          2599   2.59900e-01   6.03417e-03   1.59312e+02   1.59950e+02
          2600   2.60000e-01   6.03314e-03   1.59354e+02   1.60000e+02
          2601   2.60100e-01   6.03200e-03   1.59404e+02   1.60050e+02
          2602   2.60200e-01   6.03095e-03   1.59457e+02   1.60100e+02
          2603   2.60300e-01   6.03011e-03   1.59508e+02   1.60150e+02
          2604   2.60400e-01   6.02978e-03   1.59557e+02   1.60200e+02
          2605   2.60500e-01   6.03025e-03   1.59606e+02   1.60250e+02
          2606   2.60600e-01   6.03166e-03   1.59654e+02   1.60300e+02
          2607   2.60700e-01   6.03396e-03   1.59706e+02   1.60350e+02
          2608   2.60800e-01   6.03655e-03   1.59757e+02   1.60400e+02
          2609   2.60900e-01   6.03917e-03   1.59808e+02   1.60450e+02
          2610   2.61000e-01   6.04148e-03   1.59855e+02   1.60500e+02
          2611   2.61100e-01   6.04327e-03   1.59904e+02   1.60550e+02
          2612   2.61200e-01   6.04363e-03   1.59956e+02   1.60600e+02
          2613   2.61300e-01   6.04250e-03   1.60007e+02   1.60650e+02
          2614   2.61400e-01   6.03993e-03   1.60058e+02   1.60700e+02
          2615   2.61500e-01   6.03646e-03   1.60105e+02   1.60750e+02
          2616   2.61600e-01   6.03183e-03   1.60155e+02   1.60800e+02
          2617   2.61700e-01   6.02688e-03   1.60207e+02   1.60850e+02
          2618   2.61800e-01   6.02185e-03   1.60255e+02   1.60900e+02
          2619   2.61900e-01   6.01733e-03   1.60310e+02   1.60950e+02
          2620   2.62000e-01   6.01375e-03   1.60357e+02   1.61000e+02
          2621   2.62100e-01   6.01054e-03   1.60403e+02   1.61050e+02
          2622   2.62200e-01   6.00755e-03   1.60454e+02   1.61100e+02
          2623   2.62300e-01   6.00521e-03   1.60506e+02   1.61150e+02
          2624   2.62400e-01   6.00368e-03   1.60558e+02   1.61200e+02
          2625   2.62500e-01   6.00257e-03   1.60607e+02   1.61250e+02
          2626   2.62600e-01   6.00236e-03   1.60655e+02   1.61300e+02
          2627   2.62700e-01   6.00157e-03   1.60704e+02   1.61350e+02
          2628   2.62800e-01   6.00097e-03   1.60756e+02   1.61400e+02
          2629   2.62900e-01   6.00062e-03   1.60805e+02   1.61450e+02
          2630   2.63000e-01   6.00059e-03   1.60855e+02   1.61500e+02
          2631   2.63100e-01   6.00092e-03   1.60902e+02   1.61550e+02
          2632   2.63200e-01   6.00059e-03   1.60954e+02   1.61600e+02
          2633   2.63300e-01   5.99937e-03   1.61008e+02   1.61650e+02
          2634   2.63400e-01   5.99808e-03   1.61057e+02   1.61700e+02
          2635   2.63500e-01   5.99642e-03   1.61107e+02   1.61750e+02
          2636   2.63600e-01   5.99432e-03   1.61153e+02   1.61800e+02
          2637   2.63700e-01   5.99180e-03   1.61205e+02   1.61850e+02
          2638   2.63800e-01   5.98887e-03   1.61256e+02   1.61900e+02
          2639   2.63900e-01   5.98517e-03   1.61307e+02   1.61950e+02
          2640   2.64000e-01   5.98081e-03   1.61355e+02   1.62000e+02
          2641   2.64100e-01   5.97573e-03   1.61404e+02   1.62050e+02
          2642   2.64200e-01   5.96980e-03   1.61453e+02   1.62100e+02
          2643   2.64300e-01   5.96352e-03   1.61505e+02   1.62150e+02
          2644   2.64400e-01   5.95681e-03   1.61559e+02   1.62200e+02
          2645   2.64500e-01   5.94993e-03   1.61607e+02   1.62250e+02
          2646   2.64600e-01   5.94348e-03   1.61658e+02   1.62300e+02
          2647   2.64700e-01   5.93692e-03   1.61705e+02   1.62350e+02
          2648   2.64800e-01   5.92980e-03   1.61756e+02   1.62400e+02
          2649   2.64900e-01   5.92208e-03   1.61803e+02   1.62450e+02
          2650   2.65000e-01   5.91397e-03   1.61855e+02   1.62500e+02
          2651   2.65100e-01   5.90682e-03   1.61905e+02   1.62550e+02
          2652   2.65200e-01   5.90023e-03   1.61956e+02   1.62600e+02
          2653   2.65300e-01   5.89496e-03   1.62003e+02   1.62650e+02
          2654   2.65400e-01   5.89016e-03   1.62056e+02   1.62700e+02
          2655   2.65500e-01   5.88638e-03   1.62106e+02   1.62750e+02
          2656   2.65600e-01   5.88325e-03   1.62158e+02   1.62800e+02
          2657   2.65700e-01   5.88033e-03   1.62205e+02   1.62850e+02
          2658   2.65800e-01   5.87791e-03   1.62256e+02   1.62900e+02
          2659   2.65900e-01   5.87621e-03   1.62305e+02   1.62950e+02
          2660   2.66000e-01   5.87454e-03   1.62356e+02   1.63000e+02
          2661   2.66100e-01   5.87299e-03   1.62406e+02   1.63050e+02
          2662   2.66200e-01   5.87192e-03   1.62456e+02   1.63100e+02
          2663   2.66300e-01   5.87124e-03   1.62505e+02   1.63150e+02
          2664   2.66400e-01   5.87064e-03   1.62554e+02   1.63200e+02
          2665   2.66500e-01   5.87094e-03   1.62609e+02   1.63250e+02
          2666   2.66600e-01   5.87162e-03   1.62655e+02   1.63300e+02
          2667   2.66700e-01   5.87270e-03   1.62704e+02   1.63350e+02
          2668   2.66800e-01   5.87368e-03   1.62756e+02   1.63400e+02
          2669   2.66900e-01   5.87490e-03   1.62807e+02   1.63450e+02
          2670   2.67000e-01   5.87627e-03   1.62854e+02   1.63500e+02
          2671   2.67100e-01   5.87827e-03   1.62905e+02   1.63550e+02
          2672   2.67200e-01   5.88089e-03   1.62955e+02   1.63600e+02
          2673   2.67300e-01   5.88298e-03   1.63004e+02   1.63650e+02
          2674   2.67400e-01   5.88459e-03   1.63055e+02   1.63700e+02
          2675   2.67500e-01   5.88590e-03   1.63106e+02   1.63750e+02
          2676   2.67600e-01   5.88670e-03   1.63158e+02   1.63800e+02
          2677   2.67700e-01   5.88682e-03   1.63207e+02   1.63850e+02
          2678   2.67800e-01   5.88575e-03   1.63255e+02   1.63900e+02
          2679   2.67900e-01   5.88363e-03   1.63306e+02   1.63950e+02
          2680   2.68000e-01   5.88128e-03   1.63355e+02   1.64000e+02
          2681   2.68100e-01   5.87940e-03   1.63404e+02   1.64050e+02
          2682   2.68200e-01   5.87800e-03   1.63455e+02   1.64100e+02
          2683   2.68300e-01   5.87741e-03   1.63504e+02   1.64150e+02
          2684   2.68400e-01   5.87818e-03   1.63555e+02   1.64200e+02
          2685   2.68500e-01   5.87957e-03   1.63607e+02   1.64250e+02
          2686   2.68600e-01   5.88177e-03   1.63654e+02   1.64300e+02
          2687   2.68700e-01   5.88489e-03   1.63705e+02   1.64350e+02
          2688   2.68800e-01   5.88864e-03   1.63754e+02   1.64400e+02
          2689   2.68900e-01   5.89274e-03   1.63804e+02   1.64450e+02
          2690   2.69000e-01   5.89789e-03   1.63855e+02   1.64500e+02
          2691   2.69100e-01   5.90304e-03   1.63906e+02   1.64550e+02
          2692   2.69200e-01   5.90853e-03   1.63955e+02   1.64600e+02
          2693   2.69300e-01   5.91344e-03   1.64004e+02   1.64650e+02
          2694   2.69400e-01   5.91729e-03   1.64055e+02   1.64700e+02
          2695   2.69500e-01   5.92034e-03   1.64107e+02   1.64750e+02
          2696   2.69600e-01   5.92291e-03   1.64155e+02   1.64800e+02
          2697   2.69700e-01   5.92585e-03   1.64205e+02   1.64850e+02
          2698   2.69800e-01   5.92893e-03   1.64254e+02   1.64900e+02
          2699   2.69900e-01   5.93176e-03   1.64304e+02   1.64950e+02
          2700   2.70000e-01   5.93456e-03   1.64355e+02   1.65000e+02
          2701   2.70100e-01   5.93720e-03   1.64405e+02   1.65050e+02
          2702   2.70200e-01   5.93917e-03   1.64457e+02   1.65100e+02
          2703   2.70300e-01   5.94102e-03   1.64504e+02   1.65150e+02
          2704   2.70400e-01   5.94257e-03   1.64550e+02   1.65200e+02
          2705   2.70500e-01   5.94433e-03   1.64605e+02   1.65250e+02
          2706   2.70600e-01   5.94594e-03   1.64653e+02   1.65300e+02
          2707   2.70700e-01   5.94755e-03   1.64708e+02   1.65350e+02
          2708   2.70800e-01   5.94920e-03   1.64757e+02   1.65400e+02
          2709   2.70900e-01   5.95142e-03   1.64803e+02   1.65450e+02
          2710   2.71000e-01   5.95362e-03   1.64854e+02   1.65500e+02
          2711   2.71100e-01   5.95582e-03   1.64904e+02   1.65550e+02
          2712   2.71200e-01   5.95805e-03   1.64957e+02   1.65600e+02
          2713   2.71300e-01   5.96088e-03   1.65003e+02   1.65650e+02
          2714   2.71400e-01   5.96350e-03   1.65055e+02   1.65700e+02
          2715   2.71500e-01   5.96648e-03   1.65102e+02   1.65750e+02
          2716   2.71600e-01   5.96964e-03   1.65153e+02   1.65800e+02
          2717   2.71700e-01   5.97319e-03   1.65204e+02   1.65850e+02
          2718   2.71800e-01   5.97674e-03   1.65253e+02   1.65900e+02
          2719   2.71900e-01   5.97984e-03   1.65301e+02   1.65950e+02
          2720   2.72000e-01   5.98270e-03   1.65353e+02   1.66000e+02
          2721   2.72100e-01   5.98526e-03   1.65405e+02   1.66050e+02
          2722   2.72200e-01   5.98764e-03   1.65454e+02   1.66100e+02
          2723   2.72300e-01   5.98970e-03   1.65502e+02   1.66150e+02
          2724   2.72400e-01   5.99071e-03   1.65554e+02   1.66200e+02
          2725   2.72500e-01   5.99065e-03   1.65603e+02   1.66250e+02
          2726   2.72600e-01   5.98979e-03   1.65655e+02   1.66300e+02
          2727   2.72700e-01   5.98761e-03   1.65703e+02   1.66350e+02
          2728   2.72800e-01   5.98499e-03   1.65752e+02   1.66400e+02
          2729   2.72900e-01   5.98213e-03   1.65801e+02   1.66450e+02
          2730   2.73000e-01   5.97921e-03   1.65854e+02   1.66500e+02
          2731   2.73100e-01   5.97633e-03   1.65905e+02   1.66550e+02
          2732   2.73200e-01   5.97368e-03   1.65953e+02   1.66600e+02
          2733   2.73300e-01   5.97093e-03   1.66005e+02   1.66650e+02
          2734   2.73400e-01   5.96823e-03   1.66053e+02   1.66700e+02
          2735   2.73500e-01   5.96553e-03   1.66102e+02   1.66750e+02
          2736   2.73600e-01   5.96270e-03   1.66152e+02   1.66800e+02
          2737   2.73700e-01   5.95991e-03   1.66202e+02   1.66850e+02
          2738   2.73800e-01   5.95684e-03   1.66251e+02   1.66900e+02
          2739   2.73900e-01   5.95388e-03   1.66301e+02   1.66950e+02
          2740   2.74000e-01   5.95120e-03   1.66348e+02   1.67000e+02
          2741   2.74100e-01   5.94885e-03   1.66403e+02   1.67050e+02
          2742   2.74200e-01   5.94662e-03   1.66454e+02   1.67100e+02
          2743   2.74300e-01   5.94457e-03   1.66505e+02   1.67150e+02
          2744   2.74400e-01   5.94193e-03   1.66551e+02   1.67200e+02
          2745   2.74500e-01   5.93941e-03   1.66601e+02   1.67250e+02
          2746   2.74600e-01   5.93703e-03   1.66652e+02   1.67300e+02
          2747   2.74700e-01   5.93457e-03   1.66705e+02   1.67350e+02
          2748   2.74800e-01   5.93194e-03   1.66752e+02   1.67400e+02
          2749   2.74900e-01   5.92893e-03   1.66803e+02   1.67450e+02
          2750   2.75000e-01   5.92528e-03   1.66851e+02   1.67500e+02
          2751   2.75100e-01   5.92129e-03   1.66901e+02   1.67550e+02
          2752   2.75200e-01   5.91722e-03   1.66956e+02   1.67600e+02
          2753   2.75300e-01   5.91344e-03   1.67002e+02   1.67650e+02
          2754   2.75400e-01   5.91050e-03   1.67052e+02   1.67700e+02
          2755   2.75500e-01   5.90837e-03   1.67102e+02   1.67750e+02
          2756   2.75600e-01   5.90709e-03   1.67153e+02   1.67800e+02
          2757   2.75700e-01   5.90658e-03   1.67206e+02   1.67850e+02
          2758   2.75800e-01   5.90682e-03   1.67253e+02   1.67900e+02
          2759   2.75900e-01   5.90771e-03   1.67302e+02   1.67950e+02
          2760   2.76000e-01   5.90882e-03   1.67350e+02   1.68000e+02
          2761   2.76100e-01   5.90974e-03   1.67402e+02   1.68050e+02
          2762   2.76200e-01   5.91043e-03   1.67453e+02   1.68100e+02
          2763   2.76300e-01   5.91087e-03   1.67500e+02   1.68150e+02
          2764   2.76400e-01   5.91168e-03   1.67554e+02   1.68200e+02
          2765   2.76500e-01   5.91266e-03   1.67603e+02   1.68250e+02
          2766   2.76600e-01   5.91442e-03   1.67652e+02   1.68300e+02
          2767   2.76700e-01   5.91674e-03   1.67702e+02   1.68350e+02
          2768   2.76800e-01   5.91987e-03   1.67754e+02   1.68400e+02
          2769   2.76900e-01   5.92318e-03   1.67802e+02   1.68450e+02
          2770   2.77000e-01   5.92601e-03   1.67850e+02   1.68500e+02
          2771   2.77100e-01   5.92844e-03   1.67903e+02   1.68550e+02
          2772   2.77200e-01   5.92968e-03   1.67952e+02   1.68600e+02
          2773   2.77300e-01   5.92990e-03   1.68003e+02   1.68650e+02
          2774   2.77400e-01   5.92849e-03   1.68053e+02   1.68700e+02
          2775   2.77500e-01   5.92643e-03   1.68100e+02   1.68750e+02
          2776   2.77600e-01   5.92439e-03   1.68149e+02   1.68800e+02
          2777   2.77700e-01   5.92253e-03   1.68202e+02   1.68850e+02
          2778   2.77800e-01   5.92074e-03   1.68253e+02   1.68900e+02
          2779   2.77900e-01   5.91922e-03   1.68302e+02   1.68950e+02
          2780   2.78000e-01   5.91758e-03   1.68352e+02   1.69000e+02
          2781   2.78100e-01   5.91618e-03   1.68399e+02   1.69050e+02
          2782   2.78200e-01   5.91528e-03   1.68450e+02   1.69100e+02
          2783   2.78300e-01   5.91469e-03   1.68504e+02   1.69150e+02
          2784   2.78400e-01   5.91418e-03   1.68554e+02   1.69200e+02
          2785   2.78500e-01   5.91424e-03   1.68602e+02   1.69250e+02
          2786   2.78600e-01   5.91528e-03   1.68650e+02   1.69300e+02
          2787   2.78700e-01   5.91728e-03   1.68704e+02   1.69350e+02
          2788   2.78800e-01   5.92080e-03   1.68755e+02   1.69400e+02
          2789   2.78900e-01   5.92513e-03   1.68803e+02   1.69450e+02
          2790   2.79000e-01   5.92989e-03   1.68853e+02   1.69500e+02
          2791   2.79100e-01   5.93452e-03   1.68900e+02   1.69550e+02
          2792   2.79200e-01   5.93911e-03   1.68948e+02   1.69600e+02
          2793   2.79300e-01   5.94408e-03   1.69002e+02   1.69650e+02
          2794   2.79400e-01   5.94903e-03   1.69054e+02   1.69700e+02
          2795   2.79500e-01   5.95433e-03   1.69100e+02   1.69750e+02
          2796   2.79600e-01   5.95999e-03   1.69150e+02   1.69800e+02
          2797   2.79700e-01   5.96585e-03   1.69199e+02   1.69850e+02
          2798   2.79800e-01   5.97168e-03   1.69249e+02   1.69900e+02
          2799   2.79900e-01   5.97665e-03   1.69303e+02   1.69950e+02
          2800   2.80000e-01   5.98112e-03   1.69353e+02   1.70000e+02
          2801   2.80100e-01   5.98510e-03   1.69399e+02   1.70050e+02
          2802   2.80200e-01   5.98876e-03   1.69451e+02   1.70100e+02
          2803   2.80300e-01   5.99189e-03   1.69501e+02   1.70150e+02
          2804   2.80400e-01   5.99477e-03   1.69553e+02   1.70200e+02
          2805   2.80500e-01   5.99690e-03   1.69601e+02   1.70250e+02
          2806   2.80600e-01   5.99785e-03   1.69651e+02   1.70300e+02
          2807   2.80700e-01   5.99790e-03   1.69700e+02   1.70350e+02
          2808   2.80800e-01   5.99696e-03   1.69750e+02   1.70400e+02
          2809   2.80900e-01   5.99572e-03   1.69802e+02   1.70450e+02
          2810   2.81000e-01   5.99493e-03   1.69849e+02   1.70500e+02
          2811   2.81100e-01   5.99489e-03   1.69899e+02   1.70550e+02
          2812   2.81200e-01   5.99529e-03   1.69951e+02   1.70600e+02
          2813   2.81300e-01   5.99644e-03   1.69999e+02   1.70650e+02
          2814   2.81400e-01   5.99860e-03   1.70051e+02   1.70700e+02
          2815   2.81500e-01   6.00187e-03   1.70102e+02   1.70750e+02
          2816   2.81600e-01   6.00594e-03   1.70150e+02   1.70800e+02
          2817   2.81700e-01   6.01044e-03   1.70200e+02   1.70850e+02
          2818   2.81800e-01   6.01548e-03   1.70252e+02   1.70900e+02
          2819   2.81900e-01   6.02028e-03   1.70301e+02   1.70950e+02
          2820   2.82000e-01   6.02439e-03   1.70350e+02   1.71000e+02
          2821   2.82100e-01   6.02806e-03   1.70402e+02   1.71050e+02
          2822   2.82200e-01   6.03071e-03   1.70449e+02   1.71100e+02
          2823   2.82300e-01   6.03250e-03   1.70501e+02   1.71150e+02
          2824   2.82400e-01   6.03351e-03   1.70550e+02   1.71200e+02
          2825   2.82500e-01   6.03393e-03   1.70601e+02   1.71250e+02
          2826   2.82600e-01   6.03339e-03   1.70646e+02   1.71300e+02
          2827   2.82700e-01   6.03285e-03   1.70699e+02   1.71350e+02
          2828   2.82800e-01   6.03229e-03   1.70750e+02   1.71400e+02
          2829   2.82900e-01   6.03074e-03   1.70800e+02   1.71450e+02
          2830   2.83000e-01   6.02847e-03   1.70850e+02   1.71500e+02
          2831   2.83100e-01   6.02588e-03   1.70899e+02   1.71550e+02
          2832   2.83200e-01   6.02356e-03   1.70949e+02   1.71600e+02
          2833   2.83300e-01   6.02117e-03   1.71001e+02   1.71650e+02
          2834   2.83400e-01   6.01849e-03   1.71049e+02   1.71700e+02
          2835   2.83500e-01   6.01611e-03   1.71099e+02   1.71750e+02
          2836   2.83600e-01   6.01399e-03   1.71149e+02   1.71800e+02
          2837   2.83700e-01   6.01202e-03   1.71197e+02   1.71850e+02
          2838   2.83800e-01   6.01012e-03   1.71249e+02   1.71900e+02
          2839   2.83900e-01   6.00794e-03   1.71299e+02   1.71950e+02
          2840   2.84000e-01   6.00517e-03   1.71353e+02   1.72000e+02
          2841   2.84100e-01   6.00171e-03   1.71396e+02   1.72050e+02
          2842   2.84200e-01   5.99828e-03   1.71449e+02   1.72100e+02
          2843   2.84300e-01   5.99521e-03   1.71499e+02   1.72150e+02
          2844   2.84400e-01   5.99286e-03   1.71549e+02   1.72200e+02
          2845   2.84500e-01   5.99077e-03   1.71597e+02   1.72250e+02
          2846   2.84600e-01   5.98839e-03   1.71649e+02   1.72300e+02
          2847   2.84700e-01   5.98586e-03   1.71696e+02   1.72350e+02
          2848   2.84800e-01   5.98365e-03   1.71749e+02   1.72400e+02
          2849   2.84900e-01   5.98145e-03   1.71799e+02   1.72450e+02
          2850   2.85000e-01   5.97981e-03   1.71848e+02   1.72500e+02
          2851   2.85100e-01   5.97844e-03   1.71900e+02   1.72550e+02
          2852   2.85200e-01   5.97742e-03   1.71949e+02   1.72600e+02
          2853   2.85300e-01   5.97638e-03   1.72000e+02   1.72650e+02
          2854   2.85400e-01   5.97543e-03   1.72051e+02   1.72700e+02
          2855   2.85500e-01   5.97420e-03   1.72101e+02   1.72750e+02
          2856   2.85600e-01   5.97325e-03   1.72151e+02   1.72800e+02
          2857   2.85700e-01   5.97230e-03   1.72199e+02   1.72850e+02
          2858   2.85800e-01   5.97179e-03   1.72247e+02   1.72900e+02
          2859   2.85900e-01   5.97176e-03   1.72298e+02   1.72950e+02
          2860   2.86000e-01   5.97224e-03   1.72350e+02   1.73000e+02
          2861   2.86100e-01   5.97280e-03   1.72400e+02   1.73050e+02
          2862   2.86200e-01   5.97218e-03   1.72450e+02   1.73100e+02
          2863   2.86300e-01   5.97049e-03   1.72499e+02   1.73150e+02
          2864   2.86400e-01   5.96808e-03   1.72549e+02   1.73200e+02
          2865   2.86500e-01   5.96434e-03   1.72601e+02   1.73250e+02
          2866   2.86600e-01   5.96033e-03   1.72651e+02   1.73300e+02
          2867   2.86700e-01   5.95599e-03   1.72700e+02   1.73350e+02
          2868   2.86800e-01   5.95106e-03   1.72750e+02   1.73400e+02
          2869   2.86900e-01   5.94611e-03   1.72799e+02   1.73450e+02
          2870   2.87000e-01   5.94129e-03   1.72848e+02   1.73500e+02
          2871   2.87100e-01   5.93656e-03   1.72901e+02   1.73550e+02
          2872   2.87200e-01   5.93166e-03   1.72947e+02   1.73600e+02
          2873   2.87300e-01   5.92694e-03   1.72999e+02   1.73650e+02
          2874   2.87400e-01   5.92244e-03   1.73047e+02   1.73700e+02
          2875   2.87500e-01   5.91833e-03   1.73098e+02   1.73750e+02
          2876   2.87600e-01   5.91467e-03   1.73150e+02   1.73800e+02
          2877   2.87700e-01   5.91182e-03   1.73198e+02   1.73850e+02
          2878   2.87800e-01   5.91093e-03   1.73248e+02   1.73900e+02
          2879   2.87900e-01   5.91140e-03   1.73299e+02   1.73950e+02
          2880   2.88000e-01   5.91267e-03   1.73351e+02   1.74000e+02
          2881   2.88100e-01   5.91377e-03   1.73398e+02   1.74050e+02
          2882   2.88200e-01   5.91415e-03   1.73448e+02   1.74100e+02
          2883   2.88300e-01   5.91419e-03   1.73496e+02   1.74150e+02
          2884   2.88400e-01   5.91303e-03   1.73549e+02   1.74200e+02
          2885   2.88500e-01   5.91037e-03   1.73598e+02   1.74250e+02
          2886   2.88600e-01   5.90597e-03   1.73650e+02   1.74300e+02
          2887   2.88700e-01   5.90019e-03   1.73699e+02   1.74350e+02
          2888   2.88800e-01   5.89360e-03   1.73746e+02   1.74400e+02
          2889   2.88900e-01   5.88662e-03   1.73797e+02   1.74450e+02
          2890   2.89000e-01   5.87937e-03   1.73848e+02   1.74500e+02
          2891   2.89100e-01   5.87241e-03   1.73897e+02   1.74550e+02
          2892   2.89200e-01   5.86596e-03   1.73947e+02   1.74600e+02
          2893   2.89300e-01   5.86030e-03   1.74001e+02   1.74650e+02
          2894   2.89400e-01   5.85562e-03   1.74047e+02   1.74700e+02
          2895   2.89500e-01   5.85234e-03   1.74097e+02   1.74750e+02
          2896   2.89600e-01   5.85008e-03   1.74151e+02   1.74800e+02
          2897   2.89700e-01   5.84877e-03   1.74198e+02   1.74850e+02
          2898   2.89800e-01   5.84820e-03   1.74247e+02   1.74900e+02
          2899   2.89900e-01   5.84835e-03   1.74298e+02   1.74950e+02
          2900   2.90000e-01   5.84823e-03   1.74347e+02   1.75000e+02
          2901   2.90100e-01   5.84766e-03   1.74399e+02   1.75050e+02
          2902   2.90200e-01   5.84635e-03   1.74447e+02   1.75100e+02
          2903   2.90300e-01   5.84427e-03   1.74500e+02   1.75150e+02
          2904   2.90400e-01   5.84233e-03   1.74549e+02   1.75200e+02
          2905   2.90500e-01   5.84012e-03   1.74599e+02   1.75250e+02
          2906   2.90600e-01   5.83822e-03   1.74649e+02   1.75300e+02
          2907   2.90700e-01   5.83678e-03   1.74698e+02   1.75350e+02
          2908   2.90800e-01   5.83518e-03   1.74748e+02   1.75400e+02
          2909   2.90900e-01   5.83270e-03   1.74797e+02   1.75450e+02
          2910   2.91000e-01   5.83005e-03   1.74847e+02   1.75500e+02
          2911   2.91100e-01   5.82758e-03   1.74899e+02   1.75550e+02
          2912   2.91200e-01   5.82466e-03   1.74949e+02   1.75600e+02
          2913   2.91300e-01   5.82173e-03   1.74997e+02   1.75650e+02
          2914   2.91400e-01   5.81869e-03   1.75047e+02   1.75700e+02
          2915   2.91500e-01   5.81571e-03   1.75095e+02   1.75750e+02
          2916   2.91600e-01   5.81288e-03   1.75147e+02   1.75800e+02
          2917   2.91700e-01   5.80990e-03   1.75197e+02   1.75850e+02
          2918   2.91800e-01   5.80707e-03   1.75246e+02   1.75900e+02
          2919   2.91900e-01   5.80403e-03   1.75296e+02   1.75950e+02
          2920   2.92000e-01   5.80123e-03   1.75346e+02   1.76000e+02
          2921   2.92100e-01   5.79828e-03   1.75398e+02   1.76050e+02
          2922   2.92200e-01   5.79521e-03   1.75446e+02   1.76100e+02
          2923   2.92300e-01   5.79217e-03   1.75496e+02   1.76150e+02
          2924   2.92400e-01   5.78970e-03   1.75545e+02   1.76200e+02
          2925   2.92500e-01   5.78848e-03   1.75598e+02   1.76250e+02
          2926   2.92600e-01   5.78797e-03   1.75649e+02   1.76300e+02
          2927   2.92700e-01   5.78824e-03   1.75697e+02   1.76350e+02
          2928   2.92800e-01   5.78883e-03   1.75748e+02   1.76400e+02
          2929   2.92900e-01   5.78931e-03   1.75792e+02   1.76450e+02
          2930   2.93000e-01   5.78928e-03   1.75847e+02   1.76500e+02
          2931   2.93100e-01   5.78913e-03   1.75899e+02   1.76550e+02
          2932   2.93200e-01   5.78877e-03   1.75946e+02   1.76600e+02
          2933   2.93300e-01   5.78851e-03   1.75996e+02   1.76650e+02
          2934   2.93400e-01   5.78827e-03   1.76046e+02   1.76700e+02
          2935   2.93500e-01   5.78842e-03   1.76093e+02   1.76750e+02
          2936   2.93600e-01   5.78910e-03   1.76145e+02   1.76800e+02
          2937   2.93700e-01   5.79044e-03   1.76195e+02   1.76850e+02
          2938   2.93800e-01   5.79217e-03   1.76246e+02   1.76900e+02
          2939   2.93900e-01   5.79482e-03   1.76293e+02   1.76950e+02
          2940   2.94000e-01   5.79828e-03   1.76345e+02   1.77000e+02
          2941   2.94100e-01   5.80239e-03   1.76398e+02   1.77050e+02
          2942   2.94200e-01   5.80671e-03   1.76448e+02   1.77100e+02
          2943   2.94300e-01   5.81077e-03   1.76495e+02   1.77150e+02
          2944   2.94400e-01   5.81525e-03   1.76543e+02   1.77200e+02
          2945   2.94500e-01   5.82045e-03   1.76597e+02   1.77250e+02
          2946   2.94600e-01   5.82585e-03   1.76647e+02   1.77300e+02
          2947   2.94700e-01   5.83140e-03   1.76697e+02   1.77350e+02
          2948   2.94800e-01   5.83775e-03   1.76747e+02   1.77400e+02
          2949   2.94900e-01   5.84472e-03   1.76796e+02   1.77450e+02
          2950   2.95000e-01   5.85220e-03   1.76847e+02   1.77500e+02
          2951   2.95100e-01   5.85981e-03   1.76897e+02   1.77550e+02
          2952   2.95200e-01   5.86738e-03   1.76949e+02   1.77600e+02
          2953   2.95300e-01   5.87396e-03   1.76994e+02   1.77650e+02
          2954   2.95400e-01   5.87948e-03   1.77044e+02   1.77700e+02
          2955   2.95500e-01   5.88447e-03   1.77094e+02   1.77750e+02
          2956   2.95600e-01   5.88867e-03   1.77143e+02   1.77800e+02
          2957   2.95700e-01   5.89240e-03   1.77196e+02   1.77850e+02
          2958   2.95800e-01   5.89508e-03   1.77247e+02   1.77900e+02
          2959   2.95900e-01   5.89693e-03   1.77295e+02   1.77950e+02
          2960   2.96000e-01   5.89803e-03   1.77348e+02   1.78000e+02
          2961   2.96100e-01   5.89868e-03   1.77394e+02   1.78050e+02
          2962   2.96200e-01   5.89871e-03   1.77444e+02   1.78100e+02
          2963   2.96300e-01   5.89791e-03   1.77496e+02   1.78150e+02
          2964   2.96400e-01   5.89556e-03   1.77543e+02   1.78200e+02
          2965   2.96500e-01   5.89183e-03   1.77599e+02   1.78250e+02
          2966   2.96600e-01   5.88673e-03   1.77646e+02   1.78300e+02
          2967   2.96700e-01   5.88059e-03   1.77696e+02   1.78350e+02
          2968   2.96800e-01   5.87285e-03   1.77744e+02   1.78400e+02
          2969   2.96900e-01   5.86449e-03   1.77795e+02   1.78450e+02
          2970   2.97000e-01   5.85663e-03   1.77846e+02   1.78500e+02
          2971   2.97100e-01   5.84893e-03   1.77895e+02   1.78550e+02
          2972   2.97200e-01   5.84232e-03   1.77946e+02   1.78600e+02
          2973   2.97300e-01   5.83641e-03   1.77995e+02   1.78650e+02
          2974   2.97400e-01   5.83208e-03   1.78043e+02   1.78700e+02
          2975   2.97500e-01   5.82890e-03   1.78096e+02   1.78750e+02
          2976   2.97600e-01   5.82685e-03   1.78144e+02   1.78800e+02
          2977   2.97700e-01   5.82573e-03   1.78199e+02   1.78850e+02
          2978   2.97800e-01   5.82556e-03   1.78247e+02   1.78900e+02
          2979   2.97900e-01   5.82595e-03   1.78295e+02   1.78950e+02
          2980   2.98000e-01   5.82732e-03   1.78345e+02   1.79000e+02
          2981   2.98100e-01   5.82977e-03   1.78396e+02   1.79050e+02
          2982   2.98200e-01   5.83304e-03   1.78447e+02   1.79100e+02
          2983   2.98300e-01   5.83704e-03   1.78496e+02   1.79150e+02
          2984   2.98400e-01   5.84105e-03   1.78544e+02   1.79200e+02
          2985   2.98500e-01   5.84494e-03   1.78593e+02   1.79250e+02
          2986   2.98600e-01   5.84884e-03   1.78643e+02   1.79300e+02
          2987   2.98700e-01   5.85287e-03   1.78696e+02   1.79350e+02
          2988   2.98800e-01   5.85626e-03   1.78748e+02   1.79400e+02
          2989   2.98900e-01   5.85877e-03   1.78793e+02   1.79450e+02
          2990   2.99000e-01   5.86070e-03   1.78844e+02   1.79500e+02
          2991   2.99100e-01   5.86290e-03   1.78894e+02   1.79550e+02
          2992   2.99200e-01   5.86522e-03   1.78945e+02   1.79600e+02
          2993   2.99300e-01   5.86784e-03   1.78997e+02   1.79650e+02
          2994   2.99400e-01   5.86998e-03   1.79046e+02   1.79700e+02
          2995   2.99500e-01   5.87172e-03   1.79094e+02   1.79750e+02
          2996   2.99600e-01   5.87281e-03   1.79144e+02   1.79800e+02
          2997   2.99700e-01   5.87353e-03   1.79194e+02   1.79850e+02
          2998   2.99800e-01   5.87481e-03   1.79245e+02   1.79900e+02
          2999   2.99900e-01   5.87584e-03   1.79294e+02   1.79950e+02
          3000   3.00000e-01   5.87680e-03   1.79344e+02   1.80000e+02
          3001   3.00100e-01   5.87784e-03   1.79392e+02   1.80050e+02
          3002   3.00200e-01   5.87889e-03   1.79443e+02   1.80100e+02
          3003   3.00300e-01   5.88010e-03   1.79496e+02   1.80150e+02
          3004   3.00400e-01   5.88129e-03   1.79542e+02   1.80200e+02
          3005   3.00500e-01   5.88248e-03   1.79593e+02   1.80250e+02
          3006   3.00600e-01   5.88395e-03   1.79643e+02   1.80300e+02
          3007   3.00700e-01   5.88587e-03   1.79695e+02   1.80350e+02
          3008   3.00800e-01   5.88777e-03   1.79744e+02   1.80400e+02
          3009   3.00900e-01   5.88917e-03   1.79795e+02   1.80450e+02
          3010   3.01000e-01   5.88994e-03   1.79840e+02   1.80500e+02
          3011   3.01100e-01   5.89002e-03   1.79893e+02   1.80550e+02
          3012   3.01200e-01   5.89041e-03   1.79944e+02   1.80600e+02
          3013   3.01300e-01   5.89111e-03   1.79996e+02   1.80650e+02
          3014   3.01400e-01   5.89222e-03   1.80042e+02   1.80700e+02
          3015   3.01500e-01   5.89327e-03   1.80092e+02   1.80750e+02
          3016   3.01600e-01   5.89486e-03   1.80142e+02   1.80800e+02
          3017   3.01700e-01   5.89736e-03   1.80197e+02   1.80850e+02
          3018   3.01800e-01   5.89973e-03   1.80244e+02   1.80900e+02
          3019   3.01900e-01   5.90206e-03   1.80295e+02   1.80950e+02
          3020   3.02000e-01   5.90409e-03   1.80345e+02   1.81000e+02
          3021   3.02100e-01   5.90562e-03   1.80392e+02   1.81050e+02
          3022   3.02200e-01   5.90734e-03   1.80442e+02   1.81100e+02
          3023   3.02300e-01   5.90876e-03   1.80493e+02   1.81150e+02
          3024   3.02400e-01   5.90912e-03   1.80548e+02   1.81200e+02
          3025   3.02500e-01   5.90814e-03   1.80594e+02   1.81250e+02
          3026   3.02600e-01   5.90641e-03   1.80641e+02   1.81300e+02
          3027   3.02700e-01   5.90434e-03   1.80695e+02   1.81350e+02
          3028   3.02800e-01   5.90194e-03   1.80745e+02   1.81400e+02
          3029   3.02900e-01   5.89903e-03   1.80795e+02   1.81450e+02
          3030   3.03000e-01   5.89578e-03   1.80841e+02   1.81500e+02
          3031   3.03100e-01   5.89210e-03   1.80892e+02   1.81550e+02
          3032   3.03200e-01   5.88818e-03   1.80942e+02   1.81600e+02
          3033   3.03300e-01   5.88474e-03   1.80993e+02   1.81650e+02
          3034   3.03400e-01   5.88135e-03   1.81042e+02   1.81700e+02
          3035   3.03500e-01   5.87761e-03   1.81091e+02   1.81750e+02
          3036   3.03600e-01   5.87428e-03   1.81142e+02   1.81800e+02
          3037   3.03700e-01   5.87097e-03   1.81194e+02   1.81850e+02
          3038   3.03800e-01   5.86858e-03   1.81245e+02   1.81900e+02
          3039   3.03900e-01   5.86650e-03   1.81296e+02   1.81950e+02
          3040   3.04000e-01   5.86504e-03   1.81340e+02   1.82000e+02
          3041   3.04100e-01   5.86462e-03   1.81396e+02   1.82050e+02
          3042   3.04200e-01   5.86507e-03   1.81443e+02   1.82100e+02
          3043   3.04300e-01   5.86647e-03   1.81494e+02   1.82150e+02
          3044   3.04400e-01   5.86838e-03   1.81544e+02   1.82200e+02
          3045   3.04500e-01   5.87124e-03   1.81594e+02   1.82250e+02
          3046   3.04600e-01   5.87508e-03   1.81642e+02   1.82300e+02
          3047   3.04700e-01   5.88009e-03   1.81691e+02   1.82350e+02
          3048   3.04800e-01   5.88536e-03   1.81744e+02   1.82400e+02
          3049   3.04900e-01   5.89174e-03   1.81795e+02   1.82450e+02
          3050   3.05000e-01   5.89909e-03   1.81841e+02   1.82500e+02
          3051   3.05100e-01   5.90688e-03   1.81894e+02   1.82550e+02
          3052   3.05200e-01   5.91548e-03   1.81943e+02   1.82600e+02
          3053   3.05300e-01   5.92440e-03   1.81995e+02   1.82650e+02
          3054   3.05400e-01   5.93345e-03   1.82042e+02   1.82700e+02
          3055   3.05500e-01   5.94148e-03   1.82092e+02   1.82750e+02
          3056   3.05600e-01   5.94898e-03   1.82143e+02   1.82800e+02
          3057   3.05700e-01   5.95625e-03   1.82194e+02   1.82850e+02
          3058   3.05800e-01   5.96257e-03   1.82243e+02   1.82900e+02
          3059   3.05900e-01   5.96669e-03   1.82293e+02   1.82950e+02
          3060   3.06000e-01   5.96844e-03   1.82343e+02   1.83000e+02
          3061   3.06100e-01   5.96839e-03   1.82392e+02   1.83050e+02
          3062   3.06200e-01   5.96850e-03   1.82441e+02   1.83100e+02
          3063   3.06300e-01   5.96890e-03   1.82494e+02   1.83150e+02
          3064   3.06400e-01   5.96948e-03   1.82545e+02   1.83200e+02
          3065   3.06500e-01   5.96997e-03   1.82595e+02   1.83250e+02
          3066   3.06600e-01   5.97063e-03   1.82643e+02   1.83300e+02
          3067   3.06700e-01   5.97139e-03   1.82693e+02   1.83350e+02
          3068   3.06800e-01   5.97285e-03   1.82742e+02   1.83400e+02
          3069   3.06900e-01   5.97444e-03   1.82793e+02   1.83450e+02
          3070   3.07000e-01   5.97586e-03   1.82843e+02   1.83500e+02
          3071   3.07100e-01   5.97744e-03   1.82893e+02   1.83550e+02
          3072   3.07200e-01   5.97970e-03   1.82939e+02   1.83600e+02
          3073   3.07300e-01   5.98305e-03   1.82993e+02   1.83650e+02
          3074   3.07400e-01   5.98690e-03   1.83040e+02   1.83700e+02
          3075   3.07500e-01   5.99064e-03   1.83095e+02   1.83750e+02
          3076   3.07600e-01   5.99408e-03   1.83142e+02   1.83800e+02
          3077   3.07700e-01   5.99715e-03   1.83188e+02   1.83850e+02
          3078   3.07800e-01   5.99912e-03   1.83241e+02   1.83900e+02
          3079   3.07900e-01   6.00013e-03   1.83292e+02   1.83950e+02
          3080   3.08000e-01   6.00025e-03   1.83339e+02   1.84000e+02
          3081   3.08100e-01   5.99974e-03   1.83390e+02   1.84050e+02
          3082   3.08200e-01   5.99891e-03   1.83443e+02   1.84100e+02
          3083   3.08300e-01   5.99748e-03   1.83491e+02   1.84150e+02
          3084   3.08400e-01   5.99629e-03   1.83544e+02   1.84200e+02
          3085   3.08500e-01   5.99545e-03   1.83593e+02   1.84250e+02
          3086   3.08600e-01   5.99506e-03   1.83641e+02   1.84300e+02
          3087   3.08700e-01   5.99530e-03   1.83690e+02   1.84350e+02
          3088   3.08800e-01   5.99605e-03   1.83740e+02   1.84400e+02
          3089   3.08900e-01   5.99748e-03   1.83792e+02   1.84450e+02
          3090   3.09000e-01   5.99933e-03   1.83839e+02   1.84500e+02
          3091   3.09100e-01   6.00091e-03   1.83890e+02   1.84550e+02
          3092   3.09200e-01   6.00207e-03   1.83941e+02   1.84600e+02
          3093   3.09300e-01   6.00326e-03   1.83993e+02   1.84650e+02
          3094   3.09400e-01   6.00427e-03   1.84039e+02   1.84700e+02
          3095   3.09500e-01   6.00469e-03   1.84094e+02   1.84750e+02
          3096   3.09600e-01   6.00520e-03   1.84139e+02   1.84800e+02
          3097   3.09700e-01   6.00561e-03   1.84191e+02   1.84850e+02
          3098   3.09800e-01   6.00624e-03   1.84239e+02   1.84900e+02
          3099   3.09900e-01   6.00684e-03   1.84293e+02   1.84950e+02
          3100   3.10000e-01   6.00681e-03   1.84341e+02   1.85000e+02
          3101   3.10100e-01   6.00612e-03   1.84389e+02   1.85050e+02
          3102   3.10200e-01   6.00597e-03   1.84441e+02   1.85100e+02
          3103   3.10300e-01   6.00633e-03   1.84491e+02   1.85150e+02
          3104   3.10400e-01   6.00642e-03   1.84542e+02   1.85200e+02
          3105   3.10500e-01   6.00576e-03   1.84590e+02   1.85250e+02
          3106   3.10600e-01   6.00445e-03   1.84642e+02   1.85300e+02
          3107   3.10700e-01   6.00252e-03   1.84690e+02   1.85350e+02
          3108   3.10800e-01   6.00028e-03   1.84740e+02   1.85400e+02
          3109   3.10900e-01   5.99802e-03   1.84789e+02   1.85450e+02
          3110   3.11000e-01   5.99569e-03   1.84841e+02   1.85500e+02
          3111   3.11100e-01   5.99208e-03   1.84889e+02   1.85550e+02
          3112   3.11200e-01   5.98854e-03   1.84938e+02   1.85600e+02
          3113   3.11300e-01   5.98480e-03   1.84990e+02   1.85650e+02
          3114   3.11400e-01   5.98213e-03   1.85040e+02   1.85700e+02
          3115   3.11500e-01   5.98015e-03   1.85091e+02   1.85750e+02
          3116   3.11600e-01   5.97847e-03   1.85139e+02   1.85800e+02
          3117   3.11700e-01   5.97706e-03   1.85187e+02   1.85850e+02
          3118   3.11800e-01   5.97654e-03   1.85239e+02   1.85900e+02
          3119   3.11900e-01   5.97663e-03   1.85291e+02   1.85950e+02
          3120   3.12000e-01   5.97715e-03   1.85339e+02   1.86000e+02
          3121   3.12100e-01   5.97784e-03   1.85389e+02   1.86050e+02
          3122   3.12200e-01   5.97869e-03   1.85438e+02   1.86100e+02
          3123   3.12300e-01   5.97997e-03   1.85489e+02   1.86150e+02
          3124   3.12400e-01   5.98112e-03   1.85540e+02   1.86200e+02
          3125   3.12500e-01   5.98161e-03   1.85590e+02   1.86250e+02
          3126   3.12600e-01   5.98204e-03   1.85639e+02   1.86300e+02
          3127   3.12700e-01   5.98252e-03   1.85687e+02   1.86350e+02
          3128   3.12800e-01   5.98292e-03   1.85738e+02   1.86400e+02
          3129   3.12900e-01   5.98310e-03   1.85788e+02   1.86450e+02
          3130   3.13000e-01   5.98408e-03   1.85840e+02   1.86500e+02
          3131   3.13100e-01   5.98490e-03   1.85887e+02   1.86550e+02
          3132   3.13200e-01   5.98572e-03   1.85938e+02   1.86600e+02
          3133   3.13300e-01   5.98699e-03   1.85986e+02   1.86650e+02
          3134   3.13400e-01   5.98796e-03   1.86042e+02   1.86700e+02
          3135   3.13500e-01   5.98885e-03   1.86090e+02   1.86750e+02
          3136   3.13600e-01   5.98878e-03   1.86139e+02   1.86800e+02
          3137   3.13700e-01   5.98738e-03   1.86190e+02   1.86850e+02
          3138   3.13800e-01   5.98451e-03   1.86240e+02   1.86900e+02
          3139   3.13900e-01   5.97988e-03   1.86289e+02   1.86950e+02
          3140   3.14000e-01   5.97407e-03   1.86339e+02   1.87000e+02
          3141   3.14100e-01   5.96733e-03   1.86389e+02   1.87050e+02
          3142   3.14200e-01   5.95967e-03   1.86438e+02   1.87100e+02
          3143   3.14300e-01   5.95210e-03   1.86487e+02   1.87150e+02
          3144   3.14400e-01   5.94419e-03   1.86540e+02   1.87200e+02
          3145   3.14500e-01   5.93573e-03   1.86587e+02   1.87250e+02
          3146   3.14600e-01   5.92685e-03   1.86639e+02   1.87300e+02
          3147   3.14700e-01   5.91829e-03   1.86688e+02   1.87350e+02
          3148   3.14800e-01   5.91001e-03   1.86739e+02   1.87400e+02
          3149   3.14900e-01   5.90301e-03   1.86790e+02   1.87450e+02
          3150   3.15000e-01   5.89758e-03   1.86840e+02   1.87500e+02
          3151   3.15100e-01   5.89323e-03   1.86886e+02   1.87550e+02
          3152   3.15200e-01   5.89073e-03   1.86938e+02   1.87600e+02
          3153   3.15300e-01   5.88977e-03   1.86989e+02   1.87650e+02
          3154   3.15400e-01   5.89049e-03   1.87040e+02   1.87700e+02
          3155   3.15500e-01   5.89168e-03   1.87089e+02   1.87750e+02
          3156   3.15600e-01   5.89305e-03   1.87138e+02   1.87800e+02
          3157   3.15700e-01   5.89418e-03   1.87186e+02   1.87850e+02
          3158   3.15800e-01   5.89621e-03   1.87238e+02   1.87900e+02
          3159   3.15900e-01   5.89788e-03   1.87292e+02   1.87950e+02
          3160   3.16000e-01   5.89943e-03   1.87338e+02   1.88000e+02
          3161   3.16100e-01   5.89961e-03   1.87390e+02   1.88050e+02
          3162   3.16200e-01   5.89895e-03   1.87439e+02   1.88100e+02
          3163   3.16300e-01   5.89824e-03   1.87489e+02   1.88150e+02
          3164   3.16400e-01   5.89740e-03   1.87539e+02   1.88200e+02
          3165   3.16500e-01   5.89705e-03   1.87588e+02   1.88250e+02
          3166   3.16600e-01   5.89716e-03   1.87639e+02   1.88300e+02
          3167   3.16700e-01   5.89794e-03   1.87688e+02   1.88350e+02
          3168   3.16800e-01   5.89991e-03   1.87739e+02   1.88400e+02
          3169   3.16900e-01   5.90274e-03   1.87789e+02   1.88450e+02
          3170   3.17000e-01   5.90545e-03   1.87839e+02   1.88500e+02
          3171   3.17100e-01   5.90879e-03   1.87891e+02   1.88550e+02
          3172   3.17200e-01   5.91239e-03   1.87937e+02   1.88600e+02
          3173   3.17300e-01   5.91588e-03   1.87989e+02   1.88650e+02
          3174   3.17400e-01   5.91907e-03   1.88038e+02   1.88700e+02
          3175   3.17500e-01   5.92208e-03   1.88090e+02   1.88750e+02
          3176   3.17600e-01   5.92482e-03   1.88134e+02   1.88800e+02
          3177   3.17700e-01   5.92792e-03   1.88189e+02   1.88850e+02
          3178   3.17800e-01   5.93165e-03   1.88239e+02   1.88900e+02
          3179   3.17900e-01   5.93591e-03   1.88288e+02   1.88950e+02
          3180   3.18000e-01   5.94050e-03   1.88338e+02   1.89000e+02
          3181   3.18100e-01   5.94473e-03   1.88386e+02   1.89050e+02
          3182   3.18200e-01   5.94835e-03   1.88438e+02   1.89100e+02
          3183   3.18300e-01   5.95187e-03   1.88485e+02   1.89150e+02
          3184   3.18400e-01   5.95561e-03   1.88539e+02   1.89200e+02
          3185   3.18500e-01   5.95960e-03   1.88588e+02   1.89250e+02
          3186   3.18600e-01   5.96339e-03   1.88638e+02   1.89300e+02
          3187   3.18700e-01   5.96674e-03   1.88688e+02   1.89350e+02
          3188   3.18800e-01   5.96992e-03   1.88736e+02   1.89400e+02
          3189   3.18900e-01   5.97288e-03   1.88788e+02   1.89450e+02
          3190   3.19000e-01   5.97537e-03   1.88838e+02   1.89500e+02
          3191   3.19100e-01   5.97713e-03   1.88888e+02   1.89550e+02
          3192   3.19200e-01   5.97882e-03   1.88936e+02   1.89600e+02
          3193   3.19300e-01   5.98057e-03   1.88988e+02   1.89650e+02
          3194   3.19400e-01   5.98324e-03   1.89038e+02   1.89700e+02
          3195   3.19500e-01   5.98623e-03   1.89088e+02   1.89750e+02
          3196   3.19600e-01   5.98967e-03   1.89138e+02   1.89800e+02
          3197   3.19700e-01   5.99273e-03   1.89189e+02   1.89850e+02
          3198   3.19800e-01   5.99541e-03   1.89237e+02   1.89900e+02
          3199   3.19900e-01   5.99845e-03   1.89287e+02   1.89950e+02
          3200   3.20000e-01   6.00210e-03   1.89337e+02   1.90000e+02
          3201   3.20100e-01   6.00631e-03   1.89388e+02   1.90050e+02
          3202   3.20200e-01   6.01070e-03   1.89439e+02   1.90100e+02
          3203   3.20300e-01   6.01569e-03   1.89486e+02   1.90150e+02
          3204   3.20400e-01   6.02083e-03   1.89537e+02   1.90200e+02
          3205   3.20500e-01   6.02572e-03   1.89591e+02   1.90250e+02
          3206   3.20600e-01   6.03005e-03   1.89637e+02   1.90300e+02
          3207   3.20700e-01   6.03360e-03   1.89684e+02   1.90350e+02
          3208   3.20800e-01   6.03703e-03   1.89736e+02   1.90400e+02
          3209   3.20900e-01   6.03995e-03   1.89789e+02   1.90450e+02
          3210   3.21000e-01   6.04242e-03   1.89834e+02   1.90500e+02
          3211   3.21100e-01   6.04370e-03   1.89888e+02   1.90550e+02
          3212   3.21200e-01   6.04427e-03   1.89938e+02   1.90600e+02
          3213   3.21300e-01   6.04385e-03   1.89982e+02   1.90650e+02
          3214   3.21400e-01   6.04209e-03   1.90036e+02   1.90700e+02
          3215   3.21500e-01   6.03926e-03   1.90084e+02   1.90750e+02
          3216   3.21600e-01   6.03515e-03   1.90137e+02   1.90800e+02
          3217   3.21700e-01   6.03002e-03   1.90186e+02   1.90850e+02
          3218   3.21800e-01   6.02448e-03   1.90234e+02   1.90900e+02
          3219   3.21900e-01   6.01873e-03   1.90290e+02   1.90950e+02
          3220   3.22000e-01   6.01315e-03   1.90338e+02   1.91000e+02
          3221   3.22100e-01   6.00750e-03   1.90388e+02   1.91050e+02
          3222   3.22200e-01   6.00207e-03   1.90435e+02   1.91100e+02
          3223   3.22300e-01   5.99737e-03   1.90484e+02   1.91150e+02
          3224   3.22400e-01   5.99389e-03   1.90534e+02   1.91200e+02
          3225   3.22500e-01   5.99156e-03   1.90587e+02   1.91250e+02
          3226   3.22600e-01   5.99076e-03   1.90640e+02   1.91300e+02
          3227   3.22700e-01   5.99070e-03   1.90685e+02   1.91350e+02
          3228   3.22800e-01   5.99153e-03   1.90735e+02   1.91400e+02
          3229   3.22900e-01   5.99410e-03   1.90787e+02   1.91450e+02
          3230   3.23000e-01   5.99775e-03   1.90835e+02   1.91500e+02
          3231   3.23100e-01   6.00197e-03   1.90885e+02   1.91550e+02
          3232   3.23200e-01   6.00664e-03   1.90937e+02   1.91600e+02
          3233   3.23300e-01   6.01131e-03   1.90985e+02   1.91650e+02
          3234   3.23400e-01   6.01643e-03   1.91037e+02   1.91700e+02
          3235   3.23500e-01   6.02138e-03   1.91088e+02   1.91750e+02
          3236   3.23600e-01   6.02567e-03   1.91137e+02   1.91800e+02
          3237   3.23700e-01   6.02995e-03   1.91185e+02   1.91850e+02
          3238   3.23800e-01   6.03391e-03   1.91236e+02   1.91900e+02
          3239   3.23900e-01   6.03709e-03   1.91289e+02   1.91950e+02
          3240   3.24000e-01   6.03999e-03   1.91338e+02   1.92000e+02
          3241   3.24100e-01   6.04287e-03   1.91385e+02   1.92050e+02
          3242   3.24200e-01   6.04534e-03   1.91435e+02   1.92100e+02
          3243   3.24300e-01   6.04731e-03   1.91481e+02   1.92150e+02
          3244   3.24400e-01   6.04942e-03   1.91536e+02   1.92200e+02
          3245   3.24500e-01   6.05136e-03   1.91586e+02   1.92250e+02
          3246   3.24600e-01   6.05267e-03   1.91638e+02   1.92300e+02
          3247   3.24700e-01   6.05324e-03   1.91687e+02   1.92350e+02
          3248   3.24800e-01   6.05389e-03   1.91735e+02   1.92400e+02
          3249   3.24900e-01   6.05410e-03   1.91784e+02   1.92450e+02
          3250   3.25000e-01   6.05388e-03   1.91836e+02   1.92500e+02
          3251   3.25100e-01   6.05340e-03   1.91884e+02   1.92550e+02
          3252   3.25200e-01   6.05257e-03   1.91934e+02   1.92600e+02
          3253   3.25300e-01   6.05164e-03   1.91984e+02   1.92650e+02
          3254   3.25400e-01   6.05085e-03   1.92036e+02   1.92700e+02
          3255   3.25500e-01   6.05036e-03   1.92084e+02   1.92750e+02
          3256   3.25600e-01   6.04959e-03   1.92137e+02   1.92800e+02
          3257   3.25700e-01   6.04797e-03   1.92186e+02   1.92850e+02
          3258   3.25800e-01   6.04673e-03   1.92235e+02   1.92900e+02
          3259   3.25900e-01   6.04606e-03   1.92285e+02   1.92950e+02
          3260   3.26000e-01   6.04617e-03   1.92337e+02   1.93000e+02
          3261   3.26100e-01   6.04683e-03   1.92386e+02   1.93050e+02
          3262   3.26200e-01   6.04803e-03   1.92432e+02   1.93100e+02
          3263   3.26300e-01   6.04965e-03   1.92486e+02   1.93150e+02
          3264   3.26400e-01   6.05163e-03   1.92535e+02   1.93200e+02
          3265   3.26500e-01   6.05381e-03   1.92587e+02   1.93250e+02
          3266   3.26600e-01   6.05549e-03   1.92639e+02   1.93300e+02
          3267   3.26700e-01   6.05717e-03   1.92684e+02   1.93350e+02
          3268   3.26800e-01   6.05894e-03   1.92736e+02   1.93400e+02
          3269   3.26900e-01   6.06077e-03   1.92785e+02   1.93450e+02
          3270   3.27000e-01   6.06333e-03   1.92837e+02   1.93500e+02
          3271   3.27100e-01   6.06539e-03   1.92886e+02   1.93550e+02
          3272   3.27200e-01   6.06645e-03   1.92936e+02   1.93600e+02
          3273   3.27300e-01   6.06622e-03   1.92984e+02   1.93650e+02
          3274   3.27400e-01   6.06532e-03   1.93035e+02   1.93700e+02
          3275   3.27500e-01   6.06368e-03   1.93088e+02   1.93750e+02
          3276   3.27600e-01   6.06158e-03   1.93137e+02   1.93800e+02
          3277   3.27700e-01   6.05878e-03   1.93184e+02   1.93850e+02
          3278   3.27800e-01   6.05609e-03   1.93237e+02   1.93900e+02
          3279   3.27900e-01   6.05406e-03   1.93283e+02   1.93950e+02
          3280   3.28000e-01   6.05270e-03   1.93337e+02   1.94000e+02
          3281   3.28100e-01   6.05200e-03   1.93386e+02   1.94050e+02
          3282   3.28200e-01   6.05197e-03   1.93434e+02   1.94100e+02
          3283   3.28300e-01   6.05285e-03   1.93481e+02   1.94150e+02
          3284   3.28400e-01   6.05353e-03   1.93535e+02   1.94200e+02
          3285   3.28500e-01   6.05452e-03   1.93587e+02   1.94250e+02
          3286   3.28600e-01   6.05555e-03   1.93632e+02   1.94300e+02
          3287   3.28700e-01   6.05626e-03   1.93683e+02   1.94350e+02
          3288   3.28800e-01   6.05630e-03   1.93732e+02   1.94400e+02
          3289   3.28900e-01   6.05568e-03   1.93785e+02   1.94450e+02
          3290   3.29000e-01   6.05441e-03   1.93835e+02   1.94500e+02
          3291   3.29100e-01   6.05272e-03   1.93886e+02   1.94550e+02
          3292   3.29200e-01   6.05127e-03   1.93936e+02   1.94600e+02
          3293   3.29300e-01   6.05013e-03   1.93984e+02   1.94650e+02
          3294   3.29400e-01   6.04967e-03   1.94035e+02   1.94700e+02
          3295   3.29500e-01   6.04908e-03   1.94084e+02   1.94750e+02
          3296   3.29600e-01   6.04759e-03   1.94136e+02   1.94800e+02
          3297   3.29700e-01   6.04559e-03   1.94187e+02   1.94850e+02
          3298   3.29800e-01   6.04284e-03   1.94235e+02   1.94900e+02
          3299   3.29900e-01   6.03956e-03   1.94285e+02   1.94950e+02
          3300   3.30000e-01   6.03631e-03   1.94337e+02   1.95000e+02
          3301   3.30100e-01   6.03308e-03   1.94388e+02   1.95050e+02
          3302   3.30200e-01   6.02931e-03   1.94436e+02   1.95100e+02
          3303   3.30300e-01   6.02542e-03   1.94485e+02   1.95150e+02
          3304   3.30400e-01   6.02198e-03   1.94534e+02   1.95200e+02
          3305   3.30500e-01   6.01962e-03   1.94584e+02   1.95250e+02
          3306   3.30600e-01   6.01849e-03   1.94633e+02   1.95300e+02
          3307   3.30700e-01   6.01831e-03   1.94682e+02   1.95350e+02
          3308   3.30800e-01   6.01912e-03   1.94731e+02   1.95400e+02
          3309   3.30900e-01   6.02069e-03   1.94779e+02   1.95450e+02
          3310   3.31000e-01   6.02254e-03   1.94835e+02   1.95500e+02
          3311   3.31100e-01   6.02470e-03   1.94883e+02   1.95550e+02
          3312   3.31200e-01   6.02704e-03   1.94935e+02   1.95600e+02
          3313   3.31300e-01   6.02950e-03   1.94982e+02   1.95650e+02
          3314   3.31400e-01   6.03144e-03   1.95033e+02   1.95700e+02
          3315   3.31500e-01   6.03230e-03   1.95085e+02   1.95750e+02
          3316   3.31600e-01   6.03242e-03   1.95135e+02   1.95800e+02
          3317   3.31700e-01   6.03251e-03   1.95183e+02   1.95850e+02
          3318   3.31800e-01   6.03195e-03   1.95235e+02   1.95900e+02
          3319   3.31900e-01   6.03119e-03   1.95280e+02   1.95950e+02
          3320   3.32000e-01   6.02964e-03   1.95334e+02   1.96000e+02
          3321   3.32100e-01   6.02733e-03   1.95386e+02   1.96050e+02
          3322   3.32200e-01   6.02458e-03   1.95434e+02   1.96100e+02
          3323   3.32300e-01   6.02129e-03   1.95482e+02   1.96150e+02
          3324   3.32400e-01   6.01846e-03   1.95532e+02   1.96200e+02
          3325   3.32500e-01   6.01602e-03   1.95583e+02   1.96250e+02
          3326   3.32600e-01   6.01289e-03   1.95636e+02   1.96300e+02
          3327   3.32700e-01   6.00958e-03   1.95684e+02   1.96350e+02
          3328   3.32800e-01   6.00651e-03   1.95732e+02   1.96400e+02
          3329   3.32900e-01   6.00362e-03   1.95781e+02   1.96450e+02
          3330   3.33000e-01   6.00025e-03   1.95833e+02   1.96500e+02
          3331   3.33100e-01   5.99805e-03   1.95881e+02   1.96550e+02
          3332   3.33200e-01   5.99685e-03   1.95933e+02   1.96600e+02
          3333   3.33300e-01   5.99641e-03   1.95980e+02   1.96650e+02
          3334   3.33400e-01   5.99718e-03   1.96031e+02   1.96700e+02
          3335   3.33500e-01   5.99813e-03   1.96083e+02   1.96750e+02
          3336   3.33600e-01   5.99962e-03   1.96135e+02   1.96800e+02
          3337   3.33700e-01   6.00171e-03   1.96183e+02   1.96850e+02
          3338   3.33800e-01   6.00576e-03   1.96231e+02   1.96900e+02
          3339   3.33900e-01   6.01149e-03   1.96282e+02   1.96950e+02
          3340   3.34000e-01   6.01810e-03   1.96332e+02   1.97000e+02
          3341   3.34100e-01   6.02528e-03   1.96384e+02   1.97050e+02
          3342   3.34200e-01   6.03279e-03   1.96435e+02   1.97100e+02
          3343   3.34300e-01   6.04022e-03   1.96484e+02   1.97150e+02
          3344   3.34400e-01   6.04790e-03   1.96530e+02   1.97200e+02
          3345   3.34500e-01   6.05546e-03   1.96583e+02   1.97250e+02
          3346   3.34600e-01   6.06330e-03   1.96629e+02   1.97300e+02
          3347   3.34700e-01   6.07142e-03   1.96683e+02   1.97350e+02
          3348   3.34800e-01   6.08025e-03   1.96731e+02   1.97400e+02
          3349   3.34900e-01   6.08925e-03   1.96783e+02   1.97450e+02
          3350   3.35000e-01   6.09761e-03   1.96832e+02   1.97500e+02
          3351   3.35100e-01   6.10569e-03   1.96884e+02   1.97550e+02
          3352   3.35200e-01   6.11280e-03   1.96932e+02   1.97600e+02
          3353   3.35300e-01   6.11864e-03   1.96983e+02   1.97650e+02
          3354   3.35400e-01   6.12311e-03   1.97031e+02   1.97700e+02
          3355   3.35500e-01   6.12676e-03   1.97084e+02   1.97750e+02
          3356   3.35600e-01   6.12989e-03   1.97133e+02   1.97800e+02
          3357   3.35700e-01   6.13236e-03   1.97181e+02   1.97850e+02
          3358   3.35800e-01   6.13403e-03   1.97234e+02   1.97900e+02
          3359   3.35900e-01   6.13549e-03   1.97283e+02   1.97950e+02
          3360   3.36000e-01   6.13701e-03   1.97334e+02   1.98000e+02
          3361   3.36100e-01   6.13913e-03   1.97382e+02   1.98050e+02
          3362   3.36200e-01   6.14190e-03   1.97435e+02   1.98100e+02
          3363   3.36300e-01   6.14500e-03   1.97483e+02   1.98150e+02
          3364   3.36400e-01   6.14911e-03   1.97533e+02   1.98200e+02
          3365   3.36500e-01   6.15397e-03   1.97585e+02   1.98250e+02
          3366   3.36600e-01   6.15922e-03   1.97634e+02   1.98300e+02
          3367   3.36700e-01   6.16434e-03   1.97681e+02   1.98350e+02
          3368   3.36800e-01   6.16926e-03   1.97734e+02   1.98400e+02
          3369   3.36900e-01   6.17421e-03   1.97783e+02   1.98450e+02
          3370   3.37000e-01   6.17933e-03   1.97833e+02   1.98500e+02
          3371   3.37100e-01   6.18351e-03   1.97885e+02   1.98550e+02
          3372   3.37200e-01   6.18738e-03   1.97932e+02   1.98600e+02
          3373   3.37300e-01   6.19125e-03   1.97983e+02   1.98650e+02
          3374   3.37400e-01   6.19471e-03   1.98031e+02   1.98700e+02
          3375   3.37500e-01   6.19811e-03   1.98082e+02   1.98750e+02
          3376   3.37600e-01   6.20157e-03   1.98135e+02   1.98800e+02
          3377   3.37700e-01   6.20353e-03   1.98182e+02   1.98850e+02
          3378   3.37800e-01   6.20401e-03   1.98231e+02   1.98900e+02
          3379   3.37900e-01   6.20377e-03   1.98280e+02   1.98950e+02
          3380   3.38000e-01   6.20276e-03   1.98328e+02   1.99000e+02
          3381   3.38100e-01   6.20103e-03   1.98387e+02   1.99050e+02
          3382   3.38200e-01   6.19841e-03   1.98430e+02   1.99100e+02
          3383   3.38300e-01   6.19507e-03   1.98482e+02   1.99150e+02
          3384   3.38400e-01   6.19078e-03   1.98532e+02   1.99200e+02
          3385   3.38500e-01   6.18571e-03   1.98581e+02   1.99250e+02
          3386   3.38600e-01   6.18005e-03   1.98632e+02   1.99300e+02
          3387   3.38700e-01   6.17385e-03   1.98679e+02   1.99350e+02
          3388   3.38800e-01   6.16759e-03   1.98731e+02   1.99400e+02
          3389   3.38900e-01   6.16193e-03   1.98781e+02   1.99450e+02
          3390   3.39000e-01   6.15683e-03   1.98831e+02   1.99500e+02
          3391   3.39100e-01   6.15266e-03   1.98882e+02   1.99550e+02
          3392   3.39200e-01   6.14843e-03   1.98931e+02   1.99600e+02
          3393   3.39300e-01   6.14399e-03   1.98982e+02   1.99650e+02
          3394   3.39400e-01   6.13922e-03   1.99032e+02   1.99700e+02
          3395   3.39500e-01   6.13436e-03   1.99083e+02   1.99750e+02
          3396   3.39600e-01   6.12925e-03   1.99132e+02   1.99800e+02
          3397   3.39700e-01   6.12432e-03   1.99181e+02   1.99850e+02
          3398   3.39800e-01   6.11967e-03   1.99232e+02   1.99900e+02
          3399   3.39900e-01   6.11538e-03   1.99279e+02   1.99950e+02
          3400   3.40000e-01   6.11089e-03   1.99330e+02   2.00000e+02
          3401   3.40100e-01   6.10627e-03   1.99380e+02   2.00050e+02
          3402   3.40200e-01   6.10136e-03   1.99431e+02   2.00100e+02
          3403   3.40300e-01   6.09551e-03   1.99481e+02   2.00150e+02
          3404   3.40400e-01   6.08909e-03   1.99530e+02   2.00200e+02
          3405   3.40500e-01   6.08227e-03   1.99581e+02   2.00250e+02
          3406   3.40600e-01   6.07519e-03   1.99631e+02   2.00300e+02
          3407   3.40700e-01   6.06826e-03   1.99683e+02   2.00350e+02
          3408   3.40800e-01   6.06140e-03   1.99727e+02   2.00400e+02
          3409   3.40900e-01   6.05524e-03   1.99779e+02   2.00450e+02
          3410   3.41000e-01   6.04963e-03   1.99832e+02   2.00500e+02
          3411   3.41100e-01   6.04528e-03   1.99882e+02   2.00550e+02
          3412   3.41200e-01   6.04135e-03   1.99929e+02   2.00600e+02
          3413   3.41300e-01   6.03801e-03   1.99980e+02   2.00650e+02
          3414   3.41400e-01   6.03539e-03   2.00032e+02   2.00700e+02
          3415   3.41500e-01   6.03342e-03   2.00079e+02   2.00750e+02
          3416   3.41600e-01   6.03300e-03   2.00134e+02   2.00800e+02
          3417   3.41700e-01   6.03360e-03   2.00179e+02   2.00850e+02
          3418   3.41800e-01   6.03515e-03   2.00224e+02   2.00900e+02
          3419   3.41900e-01   6.03670e-03   2.00280e+02   2.00950e+02
          3420   3.42000e-01   6.03795e-03   2.00331e+02   2.01000e+02
          3421   3.42100e-01   6.03950e-03   2.00379e+02   2.01050e+02
          3422   3.42200e-01   6.04141e-03   2.00431e+02   2.01100e+02
          3423   3.42300e-01   6.04308e-03   2.00479e+02   2.01150e+02
          3424   3.42400e-01   6.04522e-03   2.00527e+02   2.01200e+02
          3425   3.42500e-01   6.04779e-03   2.00578e+02   2.01250e+02
          3426   3.42600e-01   6.05029e-03   2.00630e+02   2.01300e+02
          3427   3.42700e-01   6.05294e-03   2.00683e+02   2.01350e+02
          3428   3.42800e-01   6.05583e-03   2.00729e+02   2.01400e+02
          3429   3.42900e-01   6.05884e-03   2.00782e+02   2.01450e+02
          3430   3.43000e-01   6.06182e-03   2.00830e+02   2.01500e+02
          3431   3.43100e-01   6.06534e-03   2.00879e+02   2.01550e+02
          3432   3.43200e-01   6.06900e-03   2.00931e+02   2.01600e+02
          3433   3.43300e-01   6.07309e-03   2.00979e+02   2.01650e+02
          3434   3.43400e-01   6.07672e-03   2.01029e+02   2.01700e+02
          3435   3.43500e-01   6.07997e-03   2.01080e+02   2.01750e+02
          3436   3.43600e-01   6.08271e-03   2.01131e+02   2.01800e+02
          3437   3.43700e-01   6.08510e-03   2.01178e+02   2.01850e+02
          3438   3.43800e-01   6.08698e-03   2.01229e+02   2.01900e+02
          3439   3.43900e-01   6.08882e-03   2.01279e+02   2.01950e+02
          3440   3.44000e-01   6.09058e-03   2.01329e+02   2.02000e+02
          3441   3.44100e-01   6.09246e-03   2.01383e+02   2.02050e+02
          3442   3.44200e-01   6.09505e-03   2.01429e+02   2.02100e+02
          3443   3.44300e-01   6.09820e-03   2.01478e+02   2.02150e+02
          3444   3.44400e-01   6.10067e-03   2.01529e+02   2.02200e+02
          3445   3.44500e-01   6.10292e-03   2.01581e+02   2.02250e+02
          3446   3.44600e-01   6.10565e-03   2.01632e+02   2.02300e+02
          3447   3.44700e-01   6.10919e-03   2.01680e+02   2.02350e+02
          3448   3.44800e-01   6.11320e-03   2.01731e+02   2.02400e+02
          3449   3.44900e-01   6.11791e-03   2.01778e+02   2.02450e+02
          3450   3.45000e-01   6.12311e-03   2.01829e+02   2.02500e+02
          3451   3.45100e-01   6.12778e-03   2.01878e+02   2.02550e+02
          3452   3.45200e-01   6.13202e-03   2.01930e+02   2.02600e+02
          3453   3.45300e-01   6.13567e-03   2.01981e+02   2.02650e+02
          3454   3.45400e-01   6.13859e-03   2.02028e+02   2.02700e+02
          3455   3.45500e-01   6.14122e-03   2.02078e+02   2.02750e+02
          3456   3.45600e-01   6.14350e-03   2.02130e+02   2.02800e+02
          3457   3.45700e-01   6.14651e-03   2.02180e+02   2.02850e+02
          3458   3.45800e-01   6.14934e-03   2.02228e+02   2.02900e+02
          3459   3.45900e-01   6.15203e-03   2.02278e+02   2.02950e+02
          3460   3.46000e-01   6.15524e-03   2.02329e+02   2.03000e+02
          3461   3.46100e-01   6.15878e-03   2.02380e+02   2.03050e+02
          3462   3.46200e-01   6.16248e-03   2.02428e+02   2.03100e+02
          3463   3.46300e-01   6.16635e-03   2.02482e+02   2.03150e+02
          3464   3.46400e-01   6.17039e-03   2.02529e+02   2.03200e+02
          3465   3.46500e-01   6.17459e-03   2.02582e+02   2.03250e+02
          3466   3.46600e-01   6.17906e-03   2.02631e+02   2.03300e+02
          3467   3.46700e-01   6.18353e-03   2.02681e+02   2.03350e+02
          3468   3.46800e-01   6.18771e-03   2.02731e+02   2.03400e+02
          3469   3.46900e-01   6.19090e-03   2.02777e+02   2.03450e+02
          3470   3.47000e-01   6.19185e-03   2.02830e+02   2.03500e+02
          3471   3.47100e-01   6.19152e-03   2.02880e+02   2.03550e+02
          3472   3.47200e-01   6.19030e-03   2.02929e+02   2.03600e+02
          3473   3.47300e-01   6.18830e-03   2.02979e+02   2.03650e+02
          3474   3.47400e-01   6.18523e-03   2.03026e+02   2.03700e+02
          3475   3.47500e-01   6.18172e-03   2.03078e+02   2.03750e+02
          3476   3.47600e-01   6.17850e-03   2.03130e+02   2.03800e+02
          3477   3.47700e-01   6.17531e-03   2.03178e+02   2.03850e+02
          3478   3.47800e-01   6.17251e-03   2.03229e+02   2.03900e+02
          3479   3.47900e-01   6.17006e-03   2.03278e+02   2.03950e+02
          3480   3.48000e-01   6.16701e-03   2.03328e+02   2.04000e+02
          3481   3.48100e-01   6.16305e-03   2.03381e+02   2.04050e+02
          3482   3.48200e-01   6.15874e-03   2.03428e+02   2.04100e+02
          3483   3.48300e-01   6.15379e-03   2.03479e+02   2.04150e+02
          3484   3.48400e-01   6.14919e-03   2.03530e+02   2.04200e+02
          3485   3.48500e-01   6.14476e-03   2.03579e+02   2.04250e+02
          3486   3.48600e-01   6.14091e-03   2.03630e+02   2.04300e+02
          3487   3.48700e-01   6.13832e-03   2.03677e+02   2.04350e+02
          3488   3.48800e-01   6.13660e-03   2.03726e+02   2.04400e+02
          3489   3.48900e-01   6.13559e-03   2.03777e+02   2.04450e+02
          3490   3.49000e-01   6.13471e-03   2.03826e+02   2.04500e+02
          3491   3.49100e-01   6.13454e-03   2.03877e+02   2.04550e+02
          3492   3.49200e-01   6.13469e-03   2.03925e+02   2.04600e+02
          3493   3.49300e-01   6.13503e-03   2.03979e+02   2.04650e+02
          3494   3.49400e-01   6.13527e-03   2.04028e+02   2.04700e+02
          3495   3.49500e-01   6.13555e-03   2.04078e+02   2.04750e+02
          3496   3.49600e-01   6.13647e-03   2.04129e+02   2.04800e+02
          3497   3.49700e-01   6.13744e-03   2.04179e+02   2.04850e+02
          3498   3.49800e-01   6.13875e-03   2.04223e+02   2.04900e+02
          3499   3.49900e-01   6.14006e-03   2.04276e+02   2.04950e+02
          3500   3.50000e-01   6.14138e-03   2.04331e+02   2.05000e+02
          3501   3.50100e-01   6.14307e-03   2.04379e+02   2.05050e+02
          3502   3.50200e-01   6.14485e-03   2.04429e+02   2.05100e+02
          3503   3.50300e-01   6.14672e-03   2.04477e+02   2.05150e+02
          3504   3.50400e-01   6.14892e-03   2.04527e+02   2.05200e+02
          3505   3.50500e-01   6.15060e-03   2.04578e+02   2.05250e+02
          3506   3.50600e-01   6.15200e-03   2.04631e+02   2.05300e+02
          3507   3.50700e-01   6.15229e-03   2.04675e+02   2.05350e+02
          3508   3.50800e-01   6.15206e-03   2.04726e+02   2.05400e+02
          3509   3.50900e-01   6.15132e-03   2.04777e+02   2.05450e+02
          3510   3.51000e-01   6.15081e-03   2.04826e+02   2.05500e+02
          3511   3.51100e-01   6.15083e-03   2.04878e+02   2.05550e+02
          3512   3.51200e-01   6.15120e-03   2.04927e+02   2.05600e+02
          3513   3.51300e-01   6.15093e-03   2.04974e+02   2.05650e+02
          3514   3.51400e-01   6.15011e-03   2.05027e+02   2.05700e+02
          3515   3.51500e-01   6.14898e-03   2.05076e+02   2.05750e+02
          3516   3.51600e-01   6.14779e-03   2.05127e+02   2.05800e+02
          3517   3.51700e-01   6.14607e-03   2.05176e+02   2.05850e+02
          3518   3.51800e-01   6.14342e-03   2.05226e+02   2.05900e+02
          3519   3.51900e-01   6.14078e-03   2.05277e+02   2.05950e+02
          3520   3.52000e-01   6.13773e-03   2.05329e+02   2.06000e+02
          3521   3.52100e-01   6.13478e-03   2.05378e+02   2.06050e+02
          3522   3.52200e-01   6.13203e-03   2.05426e+02   2.06100e+02
          3523   3.52300e-01   6.12944e-03   2.05476e+02   2.06150e+02
          3524   3.52400e-01   6.12637e-03   2.05528e+02   2.06200e+02
          3525   3.52500e-01   6.12299e-03   2.05580e+02   2.06250e+02
          3526   3.52600e-01   6.12102e-03   2.05625e+02   2.06300e+02
          3527   3.52700e-01   6.12013e-03   2.05676e+02   2.06350e+02
          3528   3.52800e-01   6.12065e-03   2.05726e+02   2.06400e+02
          3529   3.52900e-01   6.12226e-03   2.05777e+02   2.06450e+02
          3530   3.53000e-01   6.12531e-03   2.05827e+02   2.06500e+02
          3531   3.53100e-01   6.12893e-03   2.05879e+02   2.06550e+02
          3532   3.53200e-01   6.13253e-03   2.05927e+02   2.06600e+02
          3533   3.53300e-01   6.13592e-03   2.05976e+02   2.06650e+02
          3534   3.53400e-01   6.13932e-03   2.06027e+02   2.06700e+02
          3535   3.53500e-01   6.14303e-03   2.06079e+02   2.06750e+02
          3536   3.53600e-01   6.14689e-03   2.06125e+02   2.06800e+02
          3537   3.53700e-01   6.15126e-03   2.06178e+02   2.06850e+02
          3538   3.53800e-01   6.15571e-03   2.06225e+02   2.06900e+02
          3539   3.53900e-01   6.15978e-03   2.06277e+02   2.06950e+02
          3540   3.54000e-01   6.16428e-03   2.06327e+02   2.07000e+02
          3541   3.54100e-01   6.16941e-03   2.06376e+02   2.07050e+02
          3542   3.54200e-01   6.17498e-03   2.06426e+02   2.07100e+02
          3543   3.54300e-01   6.18064e-03   2.06477e+02   2.07150e+02
          3544   3.54400e-01   6.18598e-03   2.06525e+02   2.07200e+02
          3545   3.54500e-01   6.19137e-03   2.06576e+02   2.07250e+02
          3546   3.54600e-01   6.19674e-03   2.06629e+02   2.07300e+02
          3547   3.54700e-01   6.20121e-03   2.06678e+02   2.07350e+02
          3548   3.54800e-01   6.20449e-03   2.06724e+02   2.07400e+02
          3549   3.54900e-01   6.20604e-03   2.06777e+02   2.07450e+02
          3550   3.55000e-01   6.20633e-03   2.06826e+02   2.07500e+02
          3551   3.55100e-01   6.20484e-03   2.06875e+02   2.07550e+02
          3552   3.55200e-01   6.20252e-03   2.06926e+02   2.07600e+02
          3553   3.55300e-01   6.19936e-03   2.06978e+02   2.07650e+02
          3554   3.55400e-01   6.19578e-03   2.07026e+02   2.07700e+02
          3555   3.55500e-01   6.19182e-03   2.07077e+02   2.07750e+02
          3556   3.55600e-01   6.18762e-03   2.07126e+02   2.07800e+02
          3557   3.55700e-01   6.18270e-03   2.07177e+02   2.07850e+02
          3558   3.55800e-01   6.17710e-03   2.07224e+02   2.07900e+02
          3559   3.55900e-01   6.17099e-03   2.07276e+02   2.07950e+02
          3560   3.56000e-01   6.16413e-03   2.07326e+02   2.08000e+02
          3561   3.56100e-01   6.15686e-03   2.07375e+02   2.08050e+02
          3562   3.56200e-01   6.14941e-03   2.07427e+02   2.08100e+02
          3563   3.56300e-01   6.14135e-03   2.07476e+02   2.08150e+02
          3564   3.56400e-01   6.13328e-03   2.07524e+02   2.08200e+02
          3565   3.56500e-01   6.12578e-03   2.07576e+02   2.08250e+02
          3566   3.56600e-01   6.11909e-03   2.07628e+02   2.08300e+02
          3567   3.56700e-01   6.11354e-03   2.07676e+02   2.08350e+02
          3568   3.56800e-01   6.10915e-03   2.07727e+02   2.08400e+02
          3569   3.56900e-01   6.10569e-03   2.07777e+02   2.08450e+02
          3570   3.57000e-01   6.10226e-03   2.07828e+02   2.08500e+02
          3571   3.57100e-01   6.09982e-03   2.07875e+02   2.08550e+02
          3572   3.57200e-01   6.09785e-03   2.07929e+02   2.08600e+02
          3573   3.57300e-01   6.09592e-03   2.07975e+02   2.08650e+02
          3574   3.57400e-01   6.09350e-03   2.08027e+02   2.08700e+02
          3575   3.57500e-01   6.09088e-03   2.08079e+02   2.08750e+02
          3576   3.57600e-01   6.08844e-03   2.08128e+02   2.08800e+02
          3577   3.57700e-01   6.08662e-03   2.08174e+02   2.08850e+02
          3578   3.57800e-01   6.08581e-03   2.08224e+02   2.08900e+02
          3579   3.57900e-01   6.08522e-03   2.08274e+02   2.08950e+02
          3580   3.58000e-01   6.08450e-03   2.08325e+02   2.09000e+02
          3581   3.58100e-01   6.08388e-03   2.08376e+02   2.09050e+02
          3582   3.58200e-01   6.08361e-03   2.08426e+02   2.09100e+02
          3583   3.58300e-01   6.08307e-03   2.08473e+02   2.09150e+02
          3584   3.58400e-01   6.08233e-03   2.08529e+02   2.09200e+02
          3585   3.58500e-01   6.08167e-03   2.08575e+02   2.09250e+02
          3586   3.58600e-01   6.08107e-03   2.08628e+02   2.09300e+02
          3587   3.58700e-01   6.08058e-03   2.08675e+02   2.09350e+02
          3588   3.58800e-01   6.08015e-03   2.08725e+02   2.09400e+02
          3589   3.58900e-01   6.07908e-03   2.08774e+02   2.09450e+02
          3590   3.59000e-01   6.07727e-03   2.08824e+02   2.09500e+02
          3591   3.59100e-01   6.07517e-03   2.08876e+02   2.09550e+02
          3592   3.59200e-01   6.07306e-03   2.08925e+02   2.09600e+02
          3593   3.59300e-01   6.07075e-03   2.08972e+02   2.09650e+02
          3594   3.59400e-01   6.06865e-03   2.09025e+02   2.09700e+02
          3595   3.59500e-01   6.06701e-03   2.09077e+02   2.09750e+02
          3596   3.59600e-01   6.06573e-03   2.09127e+02   2.09800e+02
          3597   3.59700e-01   6.06470e-03   2.09176e+02   2.09850e+02
          3598   3.59800e-01   6.06330e-03   2.09224e+02   2.09900e+02
          3599   3.59900e-01   6.06160e-03   2.09276e+02   2.09950e+02
          3600   3.60000e-01   6.05954e-03   2.09322e+02   2.10000e+02
          3601   3.60100e-01   6.05772e-03   2.09373e+02   2.10050e+02
          3602   3.60200e-01   6.05592e-03   2.09421e+02   2.10100e+02
          3603   3.60300e-01   6.05379e-03   2.09472e+02   2.10150e+02
          3604   3.60400e-01   6.05093e-03   2.09522e+02   2.10200e+02
          3605   3.60500e-01   6.04826e-03   2.09574e+02   2.10250e+02
          3606   3.60600e-01   6.04537e-03   2.09627e+02   2.10300e+02
          3607   3.60700e-01   6.04254e-03   2.09675e+02   2.10350e+02
          3608   3.60800e-01   6.03992e-03   2.09723e+02   2.10400e+02
          3609   3.60900e-01   6.03768e-03   2.09776e+02   2.10450e+02
          3610   3.61000e-01   6.03551e-03   2.09826e+02   2.10500e+02
          3611   3.61100e-01   6.03351e-03   2.09876e+02   2.10550e+02
          3612   3.61200e-01   6.03235e-03   2.09924e+02   2.10600e+02
          3613   3.61300e-01   6.03127e-03   2.09977e+02   2.10650e+02
          3614   3.61400e-01   6.02999e-03   2.10025e+02   2.10700e+02
          3615   3.61500e-01   6.02850e-03   2.10077e+02   2.10750e+02
          3616   3.61600e-01   6.02660e-03   2.10126e+02   2.10800e+02
          3617   3.61700e-01   6.02415e-03   2.10173e+02   2.10850e+02
          3618   3.61800e-01   6.02153e-03   2.10223e+02   2.10900e+02
          3619   3.61900e-01   6.02001e-03   2.10276e+02   2.10950e+02
          3620   3.62000e-01   6.01989e-03   2.10324e+02   2.11000e+02
          3621   3.62100e-01   6.02084e-03   2.10374e+02   2.11050e+02
          3622   3.62200e-01   6.02210e-03   2.10422e+02   2.11100e+02
          3623   3.62300e-01   6.02353e-03   2.10475e+02   2.11150e+02
          3624   3.62400e-01   6.02472e-03   2.10525e+02   2.11200e+02
          3625   3.62500e-01   6.02549e-03   2.10577e+02   2.11250e+02
          3626   3.62600e-01   6.02579e-03   2.10624e+02   2.11300e+02
          3627   3.62700e-01   6.02674e-03   2.10676e+02   2.11350e+02
          3628   3.62800e-01   6.02728e-03   2.10724e+02   2.11400e+02
          3629   3.62900e-01   6.02812e-03   2.10774e+02   2.11450e+02
          3630   3.63000e-01   6.02919e-03   2.10824e+02   2.11500e+02
          3631   3.63100e-01   6.02990e-03   2.10874e+02   2.11550e+02
          3632   3.63200e-01   6.02955e-03   2.10924e+02   2.11600e+02
          3633   3.63300e-01   6.02853e-03   2.10972e+02   2.11650e+02
          3634   3.63400e-01   6.02776e-03   2.11025e+02   2.11700e+02
          3635   3.63500e-01   6.02782e-03   2.11076e+02   2.11750e+02
          3636   3.63600e-01   6.02913e-03   2.11127e+02   2.11800e+02
          3637   3.63700e-01   6.03104e-03   2.11175e+02   2.11850e+02
          3638   3.63800e-01   6.03378e-03   2.11223e+02   2.11900e+02
          3639   3.63900e-01   6.03735e-03   2.11273e+02   2.11950e+02
          3640   3.64000e-01   6.04165e-03   2.11325e+02   2.12000e+02
          3641   3.64100e-01   6.04713e-03   2.11372e+02   2.12050e+02
          3642   3.64200e-01   6.05279e-03   2.11420e+02   2.12100e+02
          3643   3.64300e-01   6.05881e-03   2.11474e+02   2.12150e+02
          3644   3.64400e-01   6.06591e-03   2.11525e+02   2.12200e+02
          3645   3.64500e-01   6.07353e-03   2.11575e+02   2.12250e+02
          3646   3.64600e-01   6.08104e-03   2.11625e+02   2.12300e+02
          3647   3.64700e-01   6.08814e-03   2.11672e+02   2.12350e+02
          3648   3.64800e-01   6.09457e-03   2.11722e+02   2.12400e+02
          3649   3.64900e-01   6.10003e-03   2.11774e+02   2.12450e+02
          3650   3.65000e-01   6.10474e-03   2.11826e+02   2.12500e+02
          3651   3.65100e-01   6.10930e-03   2.11874e+02   2.12550e+02
          3652   3.65200e-01   6.11350e-03   2.11923e+02   2.12600e+02
          3653   3.65300e-01   6.11788e-03   2.11974e+02   2.12650e+02
          3654   3.65400e-01   6.12196e-03   2.12023e+02   2.12700e+02
          3655   3.65500e-01   6.12584e-03   2.12075e+02   2.12750e+02
          3656   3.65600e-01   6.12906e-03   2.12122e+02   2.12800e+02
          3657   3.65700e-01   6.13180e-03   2.12172e+02   2.12850e+02
          3658   3.65800e-01   6.13382e-03   2.12224e+02   2.12900e+02
          3659   3.65900e-01   6.13505e-03   2.12274e+02   2.12950e+02
          3660   3.66000e-01   6.13552e-03   2.12326e+02   2.13000e+02
          3661   3.66100e-01   6.13594e-03   2.12372e+02   2.13050e+02
          3662   3.66200e-01   6.13627e-03   2.12420e+02   2.13100e+02
          3663   3.66300e-01   6.13689e-03   2.12475e+02   2.13150e+02
          3664   3.66400e-01   6.13773e-03   2.12523e+02   2.13200e+02
          3665   3.66500e-01   6.13850e-03   2.12575e+02   2.13250e+02
          3666   3.66600e-01   6.13952e-03   2.12626e+02   2.13300e+02
          3667   3.66700e-01   6.14077e-03   2.12674e+02   2.13350e+02
          3668   3.66800e-01   6.14262e-03   2.12723e+02   2.13400e+02
          3669   3.66900e-01   6.14548e-03   2.12771e+02   2.13450e+02
          3670   3.67000e-01   6.14917e-03   2.12824e+02   2.13500e+02
          3671   3.67100e-01   6.15424e-03   2.12873e+02   2.13550e+02
          3672   3.67200e-01   6.15981e-03   2.12920e+02   2.13600e+02
          3673   3.67300e-01   6.16544e-03   2.12972e+02   2.13650e+02
          3674   3.67400e-01   6.17141e-03   2.13024e+02   2.13700e+02
          3675   3.67500e-01   6.17787e-03   2.13076e+02   2.13750e+02
          3676   3.67600e-01   6.18473e-03   2.13122e+02   2.13800e+02
          3677   3.67700e-01   6.19254e-03   2.13173e+02   2.13850e+02
          3678   3.67800e-01   6.20086e-03   2.13222e+02   2.13900e+02
          3679   3.67900e-01   6.20890e-03   2.13272e+02   2.13950e+02
          3680   3.68000e-01   6.21767e-03   2.13324e+02   2.14000e+02
          3681   3.68100e-01   6.22690e-03   2.13372e+02   2.14050e+02
          3682   3.68200e-01   6.23635e-03   2.13424e+02   2.14100e+02
          3683   3.68300e-01   6.24586e-03   2.13473e+02   2.14150e+02
          3684   3.68400e-01   6.25557e-03   2.13522e+02   2.14200e+02
          3685   3.68500e-01   6.26513e-03   2.13574e+02   2.14250e+02
          3686   3.68600e-01   6.27486e-03   2.13621e+02   2.14300e+02
          3687   3.68700e-01   6.28322e-03   2.13672e+02   2.14350e+02
          3688   3.68800e-01   6.29056e-03   2.13724e+02   2.14400e+02
          3689   3.68900e-01   6.29675e-03   2.13772e+02   2.14450e+02
          3690   3.69000e-01   6.30274e-03   2.13821e+02   2.14500e+02
          3691   3.69100e-01   6.30856e-03   2.13872e+02   2.14550e+02
          3692   3.69200e-01   6.31398e-03   2.13921e+02   2.14600e+02
          3693   3.69300e-01   6.31860e-03   2.13973e+02   2.14650e+02
          3694   3.69400e-01   6.32253e-03   2.14023e+02   2.14700e+02
          3695   3.69500e-01   6.32647e-03   2.14071e+02   2.14750e+02
          3696   3.69600e-01   6.33001e-03   2.14120e+02   2.14800e+02
          3697   3.69700e-01   6.33365e-03   2.14173e+02   2.14850e+02
          3698   3.69800e-01   6.33633e-03   2.14222e+02   2.14900e+02
          3699   3.69900e-01   6.33854e-03   2.14272e+02   2.14950e+02
          3700   3.70000e-01   6.34050e-03   2.14323e+02   2.15000e+02
          3701   3.70100e-01   6.34241e-03   2.14369e+02   2.15050e+02
          3702   3.70200e-01   6.34396e-03   2.14423e+02   2.15100e+02
          3703   3.70300e-01   6.34599e-03   2.14472e+02   2.15150e+02
          3704   3.70400e-01   6.34801e-03   2.14523e+02   2.15200e+02
          3705   3.70500e-01   6.35040e-03   2.14574e+02   2.15250e+02
          3706   3.70600e-01   6.35296e-03   2.14623e+02   2.15300e+02
          3707   3.70700e-01   6.35570e-03   2.14671e+02   2.15350e+02
          3708   3.70800e-01   6.35821e-03   2.14723e+02   2.15400e+02
          3709   3.70900e-01   6.36077e-03   2.14773e+02   2.15450e+02
          3710   3.71000e-01   6.36315e-03   2.14819e+02   2.15500e+02
          3711   3.71100e-01   6.36590e-03   2.14872e+02   2.15550e+02
          3712   3.71200e-01   6.36822e-03   2.14918e+02   2.15600e+02
          3713   3.71300e-01   6.37048e-03   2.14972e+02   2.15650e+02
          3714   3.71400e-01   6.37227e-03   2.15021e+02   2.15700e+02
          3715   3.71500e-01   6.37430e-03   2.15072e+02   2.15750e+02
          3716   3.71600e-01   6.37645e-03   2.15121e+02   2.15800e+02
          3717   3.71700e-01   6.37835e-03   2.15171e+02   2.15850e+02
          3718   3.71800e-01   6.38098e-03   2.15222e+02   2.15900e+02
          3719   3.71900e-01   6.38330e-03   2.15272e+02   2.15950e+02
          3720   3.72000e-01   6.38676e-03   2.15322e+02   2.16000e+02
          3721   3.72100e-01   6.39081e-03   2.15374e+02   2.16050e+02
          3722   3.72200e-01   6.39439e-03   2.15421e+02   2.16100e+02
          3723   3.72300e-01   6.39808e-03   2.15469e+02   2.16150e+02
          3724   3.72400e-01   6.40154e-03   2.15521e+02   2.16200e+02
          3725   3.72500e-01   6.40559e-03   2.15570e+02   2.16250e+02
          3726   3.72600e-01   6.40953e-03   2.15622e+02   2.16300e+02
          3727   3.72700e-01   6.41251e-03   2.15670e+02   2.16350e+02
          3728   3.72800e-01   6.41441e-03   2.15721e+02   2.16400e+02
          3729   3.72900e-01   6.41513e-03   2.15771e+02   2.16450e+02
          3730   3.73000e-01   6.41429e-03   2.15820e+02   2.16500e+02
          3731   3.73100e-01   6.41239e-03   2.15871e+02   2.16550e+02
          3732   3.73200e-01   6.40953e-03   2.15919e+02   2.16600e+02
          3733   3.73300e-01   6.40595e-03   2.15970e+02   2.16650e+02
          3734   3.73400e-01   6.40142e-03   2.16024e+02   2.16700e+02
          3735   3.73500e-01   6.39665e-03   2.16072e+02   2.16750e+02
          3736   3.73600e-01   6.39111e-03   2.16121e+02   2.16800e+02
          3737   3.73700e-01   6.38545e-03   2.16169e+02   2.16850e+02
          3738   3.73800e-01   6.37877e-03   2.16219e+02   2.16900e+02
          3739   3.73900e-01   6.37180e-03   2.16272e+02   2.16950e+02
          3740   3.74000e-01   6.36476e-03   2.16322e+02   2.17000e+02
          3741   3.74100e-01   6.35755e-03   2.16370e+02   2.17050e+02
          3742   3.74200e-01   6.35070e-03   2.16419e+02   2.17100e+02
          3743   3.74300e-01   6.34435e-03   2.16471e+02   2.17150e+02
          3744   3.74400e-01   6.33872e-03   2.16521e+02   2.17200e+02
          3745   3.74500e-01   6.33359e-03   2.16570e+02   2.17250e+02
          3746   3.74600e-01   6.32924e-03   2.16619e+02   2.17300e+02
          3747   3.74700e-01   6.32554e-03   2.16669e+02   2.17350e+02
          3748   3.74800e-01   6.32229e-03   2.16723e+02   2.17400e+02
          3749   3.74900e-01   6.31954e-03   2.16773e+02   2.17450e+02
          3750   3.75000e-01   6.31799e-03   2.16821e+02   2.17500e+02
          3751   3.75100e-01   6.31769e-03   2.16870e+02   2.17550e+02
          3752   3.75200e-01   6.31855e-03   2.16920e+02   2.17600e+02
          3753   3.75300e-01   6.32086e-03   2.16972e+02   2.17650e+02
          3754   3.75400e-01   6.32392e-03   2.17021e+02   2.17700e+02
          3755   3.75500e-01   6.32781e-03   2.17069e+02   2.17750e+02
          3756   3.75600e-01   6.33265e-03   2.17119e+02   2.17800e+02
          3757   3.75700e-01   6.33764e-03   2.17167e+02   2.17850e+02
          3758   3.75800e-01   6.34283e-03   2.17221e+02   2.17900e+02
          3759   3.75900e-01   6.34828e-03   2.17273e+02   2.17950e+02
          3760   3.76000e-01   6.35433e-03   2.17320e+02   2.18000e+02
          3761   3.76100e-01   6.36145e-03   2.17372e+02   2.18050e+02
          3762   3.76200e-01   6.36888e-03   2.17424e+02   2.18100e+02
          3763   3.76300e-01   6.37716e-03   2.17470e+02   2.18150e+02
          3764   3.76400e-01   6.38497e-03   2.17523e+02   2.18200e+02
          3765   3.76500e-01   6.39230e-03   2.17567e+02   2.18250e+02
          3766   3.76600e-01   6.39892e-03   2.17617e+02   2.18300e+02
          3767   3.76700e-01   6.40345e-03   2.17672e+02   2.18350e+02
          3768   3.76800e-01   6.40625e-03   2.17718e+02   2.18400e+02
          3769   3.76900e-01   6.40655e-03   2.17770e+02   2.18450e+02
          3770   3.77000e-01   6.40452e-03   2.17821e+02   2.18500e+02
          3771   3.77100e-01   6.39963e-03   2.17866e+02   2.18550e+02
          3772   3.77200e-01   6.39188e-03   2.17915e+02   2.18600e+02
          3773   3.77300e-01   6.38175e-03   2.17972e+02   2.18650e+02
          3774   3.77400e-01   6.37043e-03   2.18020e+02   2.18700e+02
          3775   3.77500e-01   6.35797e-03   2.18069e+02   2.18750e+02
          3776   3.77600e-01   6.34483e-03   2.18121e+02   2.18800e+02
          3777   3.77700e-01   6.33104e-03   2.18169e+02   2.18850e+02
          3778   3.77800e-01   6.31659e-03   2.18219e+02   2.18900e+02
          3779   3.77900e-01   6.30225e-03   2.18271e+02   2.18950e+02
          3780   3.78000e-01   6.28826e-03   2.18319e+02   2.19000e+02
          3781   3.78100e-01   6.27548e-03   2.18369e+02   2.19050e+02
          3782   3.78200e-01   6.26311e-03   2.18420e+02   2.19100e+02
          3783   3.78300e-01   6.25199e-03   2.18471e+02   2.19150e+02
          3784   3.78400e-01   6.24204e-03   2.18521e+02   2.19200e+02
          3785   3.78500e-01   6.23304e-03   2.18569e+02   2.19250e+02
          3786   3.78600e-01   6.22451e-03   2.18617e+02   2.19300e+02
          3787   3.78700e-01   6.21653e-03   2.18671e+02   2.19350e+02
          3788   3.78800e-01   6.20914e-03   2.18722e+02   2.19400e+02
          3789   3.78900e-01   6.20282e-03   2.18772e+02   2.19450e+02
          3790   3.79000e-01   6.19721e-03   2.18819e+02   2.19500e+02
          3791   3.79100e-01   6.19233e-03   2.18869e+02   2.19550e+02
          3792   3.79200e-01   6.18792e-03   2.18920e+02   2.19600e+02
          3793   3.79300e-01   6.18410e-03   2.18969e+02   2.19650e+02
          3794   3.79400e-01   6.18076e-03   2.19017e+02   2.19700e+02
          3795   3.79500e-01   6.17838e-03   2.19069e+02   2.19750e+02
          3796   3.79600e-01   6.17707e-03   2.19119e+02   2.19800e+02
          3797   3.79700e-01   6.17635e-03   2.19168e+02   2.19850e+02
          3798   3.79800e-01   6.17707e-03   2.19219e+02   2.19900e+02
          3799   3.79900e-01   6.17838e-03   2.19268e+02   2.19950e+02
          3800   3.80000e-01   6.18017e-03   2.19319e+02   2.20000e+02
          3801   3.80100e-01   6.18088e-03   2.19367e+02   2.20050e+02
          3802   3.80200e-01   6.18100e-03   2.19420e+02   2.20100e+02
          3803   3.80300e-01   6.18017e-03   2.19466e+02   2.20150e+02
          3804   3.80400e-01   6.17921e-03   2.19520e+02   2.20200e+02
          3805   3.80500e-01   6.17850e-03   2.19567e+02   2.20250e+02
          3806   3.80600e-01   6.17862e-03   2.19620e+02   2.20300e+02
          3807   3.80700e-01   6.17969e-03   2.19668e+02   2.20350e+02
          3808   3.80800e-01   6.18172e-03   2.19720e+02   2.20400e+02
          3809   3.80900e-01   6.18386e-03   2.19771e+02   2.20450e+02
          3810   3.81000e-01   6.18744e-03   2.19818e+02   2.20500e+02
          3811   3.81100e-01   6.19149e-03   2.19866e+02   2.20550e+02
          3812   3.81200e-01   6.19543e-03   2.19916e+02   2.20600e+02
          3813   3.81300e-01   6.19960e-03   2.19970e+02   2.20650e+02
          3814   3.81400e-01   6.20413e-03   2.20019e+02   2.20700e+02
          3815   3.81500e-01   6.20902e-03   2.20068e+02   2.20750e+02
          3816   3.81600e-01   6.21402e-03   2.20118e+02   2.20800e+02
          3817   3.81700e-01   6.21951e-03   2.20167e+02   2.20850e+02
          3818   3.81800e-01   6.22457e-03   2.20222e+02   2.20900e+02
          3819   3.81900e-01   6.22952e-03   2.20269e+02   2.20950e+02
          3820   3.82000e-01   6.23399e-03   2.20317e+02   2.21000e+02
          3821   3.82100e-01   6.23864e-03   2.20369e+02   2.21050e+02
          3822   3.82200e-01   6.24347e-03   2.20419e+02   2.21100e+02
          3823   3.82300e-01   6.24883e-03   2.20466e+02   2.21150e+02
          3824   3.82400e-01   6.25455e-03   2.20519e+02   2.21200e+02
          3825   3.82500e-01   6.26069e-03   2.20566e+02   2.21250e+02
          3826   3.82600e-01   6.26627e-03   2.20617e+02   2.21300e+02
          3827   3.82700e-01   6.27121e-03   2.20668e+02   2.21350e+02
          3828   3.82800e-01   6.27565e-03   2.20719e+02   2.21400e+02
          3829   3.82900e-01   6.27932e-03   2.20768e+02   2.21450e+02
          3830   3.83000e-01   6.28233e-03   2.20819e+02   2.21500e+02
          3831   3.83100e-01   6.28522e-03   2.20867e+02   2.21550e+02
          3832   3.83200e-01   6.28807e-03   2.20917e+02   2.21600e+02
          3833   3.83300e-01   6.29148e-03   2.20971e+02   2.21650e+02
          3834   3.83400e-01   6.29514e-03   2.21019e+02   2.21700e+02
          3835   3.83500e-01   6.29900e-03   2.21069e+02   2.21750e+02
          3836   3.83600e-01   6.30280e-03   2.21119e+02   2.21800e+02
          3837   3.83700e-01   6.30670e-03   2.21171e+02   2.21850e+02
          3838   3.83800e-01   6.31062e-03   2.21221e+02   2.21900e+02
          3839   3.83900e-01   6.31475e-03   2.21271e+02   2.21950e+02
          3840   3.84000e-01   6.31947e-03   2.21321e+02   2.22000e+02
          3841   3.84100e-01   6.32432e-03   2.21370e+02   2.22050e+02
          3842   3.84200e-01   6.32928e-03   2.21421e+02   2.22100e+02
          3843   3.84300e-01   6.33440e-03   2.21470e+02   2.22150e+02
          3844   3.84400e-01   6.33951e-03   2.21517e+02   2.22200e+02
          3845   3.84500e-01   6.34415e-03   2.21565e+02   2.22250e+02
          3846   3.84600e-01   6.34845e-03   2.21618e+02   2.22300e+02
          3847   3.84700e-01   6.35228e-03   2.21670e+02   2.22350e+02
          3848   3.84800e-01   6.35618e-03   2.21718e+02   2.22400e+02
          3849   3.84900e-01   6.36020e-03   2.21768e+02   2.22450e+02
          3850   3.85000e-01   6.36381e-03   2.21816e+02   2.22500e+02
          3851   3.85100e-01   6.36721e-03   2.21866e+02   2.22550e+02
          3852   3.85200e-01   6.37054e-03   2.21917e+02   2.22600e+02
          3853   3.85300e-01   6.37349e-03   2.21969e+02   2.22650e+02
          3854   3.85400e-01   6.37630e-03   2.22016e+02   2.22700e+02
          3855   3.85500e-01   6.37889e-03   2.22065e+02   2.22750e+02
          3856   3.85600e-01   6.38154e-03   2.22118e+02   2.22800e+02
          3857   3.85700e-01   6.38399e-03   2.22167e+02   2.22850e+02
          3858   3.85800e-01   6.38616e-03   2.22220e+02   2.22900e+02
          3859   3.85900e-01   6.38884e-03   2.22265e+02   2.22950e+02
          3860   3.86000e-01   6.39194e-03   2.22315e+02   2.23000e+02
          3861   3.86100e-01   6.39498e-03   2.22368e+02   2.23050e+02
          3862   3.86200e-01   6.39802e-03   2.22417e+02   2.23100e+02
          3863   3.86300e-01   6.40070e-03   2.22466e+02   2.23150e+02
          3864   3.86400e-01   6.40345e-03   2.22516e+02   2.23200e+02
          3865   3.86500e-01   6.40643e-03   2.22566e+02   2.23250e+02
          3866   3.86600e-01   6.40893e-03   2.22616e+02   2.23300e+02
          3867   3.86700e-01   6.41155e-03   2.22671e+02   2.23350e+02
          3868   3.86800e-01   6.41352e-03   2.22717e+02   2.23400e+02
          3869   3.86900e-01   6.41507e-03   2.22766e+02   2.23450e+02
          3870   3.87000e-01   6.41656e-03   2.22817e+02   2.23500e+02
          3871   3.87100e-01   6.41781e-03   2.22868e+02   2.23550e+02
          3872   3.87200e-01   6.41894e-03   2.22916e+02   2.23600e+02
          3873   3.87300e-01   6.42043e-03   2.22964e+02   2.23650e+02
          3874   3.87400e-01   6.42216e-03   2.23014e+02   2.23700e+02
          3875   3.87500e-01   6.42431e-03   2.23067e+02   2.23750e+02
          3876   3.87600e-01   6.42657e-03   2.23114e+02   2.23800e+02
          3877   3.87700e-01   6.42920e-03   2.23167e+02   2.23850e+02
          3878   3.87800e-01   6.43122e-03   2.23214e+02   2.23900e+02
          3879   3.87900e-01   6.43325e-03   2.23266e+02   2.23950e+02
          3880   3.88000e-01   6.43498e-03   2.23316e+02   2.24000e+02
          3881   3.88100e-01   6.43766e-03   2.23366e+02   2.24050e+02
          3882   3.88200e-01   6.44040e-03   2.23418e+02   2.24100e+02
          3883   3.88300e-01   6.44320e-03   2.23469e+02   2.24150e+02
          3884   3.88400e-01   6.44499e-03   2.23516e+02   2.24200e+02
          3885   3.88500e-01   6.44696e-03   2.23568e+02   2.24250e+02
          3886   3.88600e-01   6.44922e-03   2.23618e+02   2.24300e+02
          3887   3.88700e-01   6.45220e-03   2.23667e+02   2.24350e+02
          3888   3.88800e-01   6.45572e-03   2.23717e+02   2.24400e+02
          3889   3.88900e-01   6.45900e-03   2.23762e+02   2.24450e+02
          3890   3.89000e-01   6.46168e-03   2.23818e+02   2.24500e+02
          3891   3.89100e-01   6.46335e-03   2.23866e+02   2.24550e+02
          3892   3.89200e-01   6.46418e-03   2.23919e+02   2.24600e+02
          3893   3.89300e-01   6.46472e-03   2.23965e+02   2.24650e+02
          3894   3.89400e-01   6.46466e-03   2.24014e+02   2.24700e+02
          3895   3.89500e-01   6.46454e-03   2.24064e+02   2.24750e+02
          3896   3.89600e-01   6.46377e-03   2.24116e+02   2.24800e+02
          3897   3.89700e-01   6.46216e-03   2.24163e+02   2.24850e+02
          3898   3.89800e-01   6.46079e-03   2.24213e+02   2.24900e+02
          3899   3.89900e-01   6.45959e-03   2.24265e+02   2.24950e+02
          3900   3.90000e-01   6.45816e-03   2.24315e+02   2.25000e+02
          3901   3.90100e-01   6.45649e-03   2.24366e+02   2.25050e+02
          3902   3.90200e-01   6.45489e-03   2.24417e+02   2.25100e+02
          3903   3.90300e-01   6.45298e-03   2.24467e+02   2.25150e+02
          3904   3.90400e-01   6.45036e-03   2.24514e+02   2.25200e+02
          3905   3.90500e-01   6.44708e-03   2.24565e+02   2.25250e+02
          3906   3.90600e-01   6.44273e-03   2.24616e+02   2.25300e+02
          3907   3.90700e-01   6.43802e-03   2.24665e+02   2.25350e+02
          3908   3.90800e-01   6.43295e-03   2.24716e+02   2.25400e+02
          3909   3.90900e-01   6.42732e-03   2.24763e+02   2.25450e+02
          3910   3.91000e-01   6.42142e-03   2.24816e+02   2.25500e+02
          3911   3.91100e-01   6.41501e-03   2.24867e+02   2.25550e+02
          3912   3.91200e-01   6.40908e-03   2.24917e+02   2.25600e+02
          3913   3.91300e-01   6.40388e-03   2.24963e+02   2.25650e+02
          3914   3.91400e-01   6.39924e-03   2.25013e+02   2.25700e+02
          3915   3.91500e-01   6.39413e-03   2.25064e+02   2.25750e+02
          3916   3.91600e-01   6.38859e-03   2.25117e+02   2.25800e+02
          3917   3.91700e-01   6.38311e-03   2.25165e+02   2.25850e+02
          3918   3.91800e-01   6.37778e-03   2.25215e+02   2.25900e+02
          3919   3.91900e-01   6.37201e-03   2.25264e+02   2.25950e+02
          3920   3.92000e-01   6.36603e-03   2.25317e+02   2.26000e+02
          3921   3.92100e-01   6.36016e-03   2.25368e+02   2.26050e+02
          3922   3.92200e-01   6.35481e-03   2.25417e+02   2.26100e+02
          3923   3.92300e-01   6.34979e-03   2.25463e+02   2.26150e+02
          3924   3.92400e-01   6.34545e-03   2.25515e+02   2.26200e+02
          3925   3.92500e-01   6.34092e-03   2.25564e+02   2.26250e+02
          3926   3.92600e-01   6.33612e-03   2.25615e+02   2.26300e+02
          3927   3.92700e-01   6.33124e-03   2.25666e+02   2.26350e+02
          3928   3.92800e-01   6.32671e-03   2.25715e+02   2.26400e+02
          3929   3.92900e-01   6.32191e-03   2.25766e+02   2.26450e+02
          3930   3.93000e-01   6.31768e-03   2.25813e+02   2.26500e+02
          3931   3.93100e-01   6.31356e-03   2.25865e+02   2.26550e+02
          3932   3.93200e-01   6.30990e-03   2.25915e+02   2.26600e+02
          3933   3.93300e-01   6.30665e-03   2.25965e+02   2.26650e+02
          3934   3.93400e-01   6.30385e-03   2.26018e+02   2.26700e+02
          3935   3.93500e-01   6.30212e-03   2.26066e+02   2.26750e+02
          3936   3.93600e-01   6.30093e-03   2.26117e+02   2.26800e+02
          3937   3.93700e-01   6.30111e-03   2.26167e+02   2.26850e+02
          3938   3.93800e-01   6.30260e-03   2.26213e+02   2.26900e+02
          3939   3.93900e-01   6.30534e-03   2.26265e+02   2.26950e+02
          3940   3.94000e-01   6.30823e-03   2.26316e+02   2.27000e+02
          3941   3.94100e-01   6.31115e-03   2.26366e+02   2.27050e+02
          3942   3.94200e-01   6.31422e-03   2.26417e+02   2.27100e+02
          3943   3.94300e-01   6.31681e-03   2.26467e+02   2.27150e+02
          3944   3.94400e-01   6.31914e-03   2.26514e+02   2.27200e+02
          3945   3.94500e-01   6.32158e-03   2.26566e+02   2.27250e+02
          3946   3.94600e-01   6.32396e-03   2.26617e+02   2.27300e+02
          3947   3.94700e-01   6.32615e-03   2.26667e+02   2.27350e+02
          3948   3.94800e-01   6.32830e-03   2.26717e+02   2.27400e+02
          3949   3.94900e-01   6.32991e-03   2.26763e+02   2.27450e+02
          3950   3.95000e-01   6.33056e-03   2.26818e+02   2.27500e+02
          3951   3.95100e-01   6.33052e-03   2.26864e+02   2.27550e+02
          3952   3.95200e-01   6.32994e-03   2.26913e+02   2.27600e+02
          3953   3.95300e-01   6.32866e-03   2.26965e+02   2.27650e+02
          3954   3.95400e-01   6.32623e-03   2.27015e+02   2.27700e+02
          3955   3.95500e-01   6.32268e-03   2.27064e+02   2.27750e+02
          3956   3.95600e-01   6.31857e-03   2.27113e+02   2.27800e+02
          3957   3.95700e-01   6.31425e-03   2.27165e+02   2.27850e+02
          3958   3.95800e-01   6.30981e-03   2.27214e+02   2.27900e+02
          3959   3.95900e-01   6.30462e-03   2.27266e+02   2.27950e+02
          3960   3.96000e-01   6.29944e-03   2.27314e+02   2.28000e+02
          3961   3.96100e-01   6.29330e-03   2.27363e+02   2.28050e+02
          3962   3.96200e-01   6.28698e-03   2.27412e+02   2.28100e+02
          3963   3.96300e-01   6.28036e-03   2.27466e+02   2.28150e+02
          3964   3.96400e-01   6.27428e-03   2.27515e+02   2.28200e+02
          3965   3.96500e-01   6.26850e-03   2.27564e+02   2.28250e+02
          3966   3.96600e-01   6.26326e-03   2.27615e+02   2.28300e+02
          3967   3.96700e-01   6.25843e-03   2.27662e+02   2.28350e+02
          3968   3.96800e-01   6.25420e-03   2.27715e+02   2.28400e+02
          3969   3.96900e-01   6.25038e-03   2.27763e+02   2.28450e+02
          3970   3.97000e-01   6.24907e-03   2.27813e+02   2.28500e+02
          3971   3.97100e-01   6.24955e-03   2.27864e+02   2.28550e+02
          3972   3.97200e-01   6.25157e-03   2.27911e+02   2.28600e+02
          3973   3.97300e-01   6.25497e-03   2.27964e+02   2.28650e+02
          3974   3.97400e-01   6.25879e-03   2.28014e+02   2.28700e+02
          3975   3.97500e-01   6.26427e-03   2.28065e+02   2.28750e+02
          3976   3.97600e-01   6.26963e-03   2.28113e+02   2.28800e+02
          3977   3.97700e-01   6.27595e-03   2.28160e+02   2.28850e+02
          3978   3.97800e-01   6.28251e-03   2.28213e+02   2.28900e+02
          3979   3.97900e-01   6.28877e-03   2.28263e+02   2.28950e+02
          3980   3.98000e-01   6.29520e-03   2.28316e+02   2.29000e+02
          3981   3.98100e-01   6.30099e-03   2.28365e+02   2.29050e+02
          3982   3.98200e-01   6.30650e-03   2.28415e+02   2.29100e+02
          3983   3.98300e-01   6.31204e-03   2.28461e+02   2.29150e+02
          3984   3.98400e-01   6.31762e-03   2.28517e+02   2.29200e+02
          3985   3.98500e-01   6.32292e-03   2.28566e+02   2.29250e+02
          3986   3.98600e-01   6.32915e-03   2.28613e+02   2.29300e+02
          3987   3.98700e-01   6.33544e-03   2.28661e+02   2.29350e+02
          3988   3.98800e-01   6.34165e-03   2.28712e+02   2.29400e+02
          3989   3.98900e-01   6.34816e-03   2.28765e+02   2.29450e+02
          3990   3.99000e-01   6.35517e-03   2.28813e+02   2.29500e+02
          3991   3.99100e-01   6.36189e-03   2.28865e+02   2.29550e+02
          3992   3.99200e-01   6.36837e-03   2.28913e+02   2.29600e+02
          3993   3.99300e-01   6.37512e-03   2.28964e+02   2.29650e+02
          3994   3.99400e-01   6.38133e-03   2.29014e+02   2.29700e+02
          3995   3.99500e-01   6.38703e-03   2.29065e+02   2.29750e+02
          3996   3.99600e-01   6.39173e-03   2.29115e+02   2.29800e+02
          3997   3.99700e-01   6.39576e-03   2.29162e+02   2.29850e+02
          3998   3.99800e-01   6.39877e-03   2.29214e+02   2.29900e+02
          3999   3.99900e-01   6.40091e-03   2.29264e+02   2.29950e+02
          4000   4.00000e-01   6.40202e-03   2.29313e+02   2.30000e+02
          4001   4.00100e-01   6.40219e-03   2.29366e+02   2.30050e+02
          4002   4.00200e-01   6.40193e-03   2.29413e+02   2.30100e+02
          4003   4.00300e-01   6.40187e-03   2.29464e+02   2.30150e+02
          4004   4.00400e-01   6.40228e-03   2.29514e+02   2.30200e+02
          4005   4.00500e-01   6.40306e-03   2.29563e+02   2.30250e+02
          4006   4.00600e-01   6.40327e-03   2.29615e+02   2.30300e+02
          4007   4.00700e-01   6.40315e-03   2.29663e+02   2.30350e+02
          4008   4.00800e-01   6.40211e-03   2.29713e+02   2.30400e+02
          4009   4.00900e-01   6.40070e-03   2.29765e+02   2.30450e+02
          4010   4.01000e-01   6.39904e-03   2.29813e+02   2.30500e+02
          4011   4.01100e-01   6.39719e-03   2.29863e+02   2.30550e+02
          4012   4.01200e-01   6.39498e-03   2.29912e+02   2.30600e+02
          4013   4.01300e-01   6.39260e-03   2.29965e+02   2.30650e+02
          4014   4.01400e-01   6.39088e-03   2.30014e+02   2.30700e+02
          4015   4.01500e-01   6.38975e-03   2.30063e+02   2.30750e+02
          4016   4.01600e-01   6.38917e-03   2.30112e+02   2.30800e+02
          4017   4.01700e-01   6.38947e-03   2.30164e+02   2.30850e+02
          4018   4.01800e-01   6.39008e-03   2.30213e+02   2.30900e+02
          4019   4.01900e-01   6.39141e-03   2.30265e+02   2.30950e+02
          4020   4.02000e-01   6.39318e-03   2.30315e+02   2.31000e+02
          4021   4.02100e-01   6.39465e-03   2.30362e+02   2.31050e+02
          4022   4.02200e-01   6.39558e-03   2.30412e+02   2.31100e+02
          4023   4.02300e-01   6.39623e-03   2.30465e+02   2.31150e+02
          4024   4.02400e-01   6.39674e-03   2.30512e+02   2.31200e+02
          4025   4.02500e-01   6.39738e-03   2.30563e+02   2.31250e+02
          4026   4.02600e-01   6.39836e-03   2.30611e+02   2.31300e+02
          4027   4.02700e-01   6.39942e-03   2.30662e+02   2.31350e+02
          4028   4.02800e-01   6.40075e-03   2.30712e+02   2.31400e+02
          4029   4.02900e-01   6.40237e-03   2.30766e+02   2.31450e+02
          4030   4.03000e-01   6.40437e-03   2.30812e+02   2.31500e+02
          4031   4.03100e-01   6.40669e-03   2.30862e+02   2.31550e+02
          4032   4.03200e-01   6.40908e-03   2.30913e+02   2.31600e+02
          4033   4.03300e-01   6.41116e-03   2.30967e+02   2.31650e+02
          4034   4.03400e-01   6.41242e-03   2.31014e+02   2.31700e+02
          4035   4.03500e-01   6.41280e-03   2.31062e+02   2.31750e+02
          4036   4.03600e-01   6.41227e-03   2.31111e+02   2.31800e+02
          4037   4.03700e-01   6.41105e-03   2.31164e+02   2.31850e+02
          4038   4.03800e-01   6.41039e-03   2.31214e+02   2.31900e+02
          4039   4.03900e-01   6.40997e-03   2.31266e+02   2.31950e+02
          4040   4.04000e-01   6.40945e-03   2.31312e+02   2.32000e+02
          4041   4.04100e-01   6.40883e-03   2.31360e+02   2.32050e+02
          4042   4.04200e-01   6.40748e-03   2.31418e+02   2.32100e+02
          4043   4.04300e-01   6.40586e-03   2.31464e+02   2.32150e+02
          4044   4.04400e-01   6.40422e-03   2.31516e+02   2.32200e+02
          4045   4.04500e-01   6.40274e-03   2.31561e+02   2.32250e+02
          4046   4.04600e-01   6.40160e-03   2.31614e+02   2.32300e+02
          4047   4.04700e-01   6.40108e-03   2.31662e+02   2.32350e+02
          4048   4.04800e-01   6.40072e-03   2.31713e+02   2.32400e+02
          4049   4.04900e-01   6.40042e-03   2.31767e+02   2.32450e+02
          4050   4.05000e-01   6.40111e-03   2.31812e+02   2.32500e+02
          4051   4.05100e-01   6.40181e-03   2.31863e+02   2.32550e+02
          4052   4.05200e-01   6.40196e-03   2.31913e+02   2.32600e+02
          4053   4.05300e-01   6.40197e-03   2.31964e+02   2.32650e+02
          4054   4.05400e-01   6.40163e-03   2.32014e+02   2.32700e+02
          4055   4.05500e-01   6.40091e-03   2.32064e+02   2.32750e+02
          4056   4.05600e-01   6.40038e-03   2.32115e+02   2.32800e+02
          4057   4.05700e-01   6.39959e-03   2.32162e+02   2.32850e+02
          4058   4.05800e-01   6.39954e-03   2.32215e+02   2.32900e+02
          4059   4.05900e-01   6.40000e-03   2.32264e+02   2.32950e+02
          4060   4.06000e-01   6.39993e-03   2.32309e+02   2.33000e+02
          4061   4.06100e-01   6.39917e-03   2.32359e+02   2.33050e+02
          4062   4.06200e-01   6.39735e-03   2.32412e+02   2.33100e+02
          4063   4.06300e-01   6.39493e-03   2.32463e+02   2.33150e+02
          4064   4.06400e-01   6.39152e-03   2.32512e+02   2.33200e+02
          4065   4.06500e-01   6.38761e-03   2.32562e+02   2.33250e+02
          4066   4.06600e-01   6.38396e-03   2.32610e+02   2.33300e+02
          4067   4.06700e-01   6.38092e-03   2.32663e+02   2.33350e+02
          4068   4.06800e-01   6.37922e-03   2.32710e+02   2.33400e+02
          4069   4.06900e-01   6.37800e-03   2.32762e+02   2.33450e+02
          4070   4.07000e-01   6.37715e-03   2.32808e+02   2.33500e+02
          4071   4.07100e-01   6.37674e-03   2.32858e+02   2.33550e+02
          4072   4.07200e-01   6.37645e-03   2.32911e+02   2.33600e+02
          4073   4.07300e-01   6.37725e-03   2.32963e+02   2.33650e+02
          4074   4.07400e-01   6.37907e-03   2.33010e+02   2.33700e+02
          4075   4.07500e-01   6.38197e-03   2.33059e+02   2.33750e+02
          4076   4.07600e-01   6.38583e-03   2.33112e+02   2.33800e+02
          4077   4.07700e-01   6.39041e-03   2.33162e+02   2.33850e+02
          4078   4.07800e-01   6.39544e-03   2.33211e+02   2.33900e+02
          4079   4.07900e-01   6.40086e-03   2.33260e+02   2.33950e+02
          4080   4.08000e-01   6.40622e-03   2.33308e+02   2.34000e+02
          4081   4.08100e-01   6.41101e-03   2.33362e+02   2.34050e+02
          4082   4.08200e-01   6.41502e-03   2.33410e+02   2.34100e+02
          4083   4.08300e-01   6.41868e-03   2.33460e+02   2.34150e+02
          4084   4.08400e-01   6.42231e-03   2.33512e+02   2.34200e+02
          4085   4.08500e-01   6.42551e-03   2.33562e+02   2.34250e+02
          4086   4.08600e-01   6.42754e-03   2.33609e+02   2.34300e+02
          4087   4.08700e-01   6.42897e-03   2.33662e+02   2.34350e+02
          4088   4.08800e-01   6.42994e-03   2.33710e+02   2.34400e+02
          4089   4.08900e-01   6.43048e-03   2.33760e+02   2.34450e+02
          4090   4.09000e-01   6.43112e-03   2.33810e+02   2.34500e+02
          4091   4.09100e-01   6.43262e-03   2.33861e+02   2.34550e+02
          4092   4.09200e-01   6.43462e-03   2.33913e+02   2.34600e+02
          4093   4.09300e-01   6.43712e-03   2.33963e+02   2.34650e+02
          4094   4.09400e-01   6.44019e-03   2.34009e+02   2.34700e+02
          4095   4.09500e-01   6.44317e-03   2.34062e+02   2.34750e+02
          4096   4.09600e-01   6.44621e-03   2.34113e+02   2.34800e+02
          4097   4.09700e-01   6.44967e-03   2.34160e+02   2.34850e+02
          4098   4.09800e-01   6.45292e-03   2.34208e+02   2.34900e+02
          4099   4.09900e-01   6.45566e-03   2.34260e+02   2.34950e+02
          4100   4.10000e-01   6.45769e-03   2.34313e+02   2.35000e+02
          4101   4.10100e-01   6.45930e-03   2.34361e+02   2.35050e+02
          4102   4.10200e-01   6.45959e-03   2.34412e+02   2.35100e+02
          4103   4.10300e-01   6.45810e-03   2.34462e+02   2.35150e+02
          4104   4.10400e-01   6.45477e-03   2.34509e+02   2.35200e+02
          4105   4.10500e-01   6.45006e-03   2.34561e+02   2.35250e+02
          4106   4.10600e-01   6.44511e-03   2.34611e+02   2.35300e+02
          4107   4.10700e-01   6.44043e-03   2.34661e+02   2.35350e+02
          4108   4.10800e-01   6.43465e-03   2.34711e+02   2.35400e+02
          4109   4.10900e-01   6.42851e-03   2.34763e+02   2.35450e+02
          4110   4.11000e-01   6.42222e-03   2.34810e+02   2.35500e+02
          4111   4.11100e-01   6.41581e-03   2.34861e+02   2.35550e+02
          4112   4.11200e-01   6.40878e-03   2.34911e+02   2.35600e+02
          4113   4.11300e-01   6.40118e-03   2.34959e+02   2.35650e+02
          4114   4.11400e-01   6.39324e-03   2.35009e+02   2.35700e+02
          4115   4.11500e-01   6.38587e-03   2.35062e+02   2.35750e+02
          4116   4.11600e-01   6.37868e-03   2.35114e+02   2.35800e+02
          4117   4.11700e-01   6.37276e-03   2.35160e+02   2.35850e+02
          4118   4.11800e-01   6.36742e-03   2.35210e+02   2.35900e+02
          4119   4.11900e-01   6.36283e-03   2.35260e+02   2.35950e+02
          4120   4.12000e-01   6.35886e-03   2.35310e+02   2.36000e+02
          4121   4.12100e-01   6.35514e-03   2.35363e+02   2.36050e+02
          4122   4.12200e-01   6.35132e-03   2.35411e+02   2.36100e+02
          4123   4.12300e-01   6.34730e-03   2.35460e+02   2.36150e+02
          4124   4.12400e-01   6.34253e-03   2.35509e+02   2.36200e+02
          4125   4.12500e-01   6.33794e-03   2.35561e+02   2.36250e+02
          4126   4.12600e-01   6.33365e-03   2.35612e+02   2.36300e+02
          4127   4.12700e-01   6.32972e-03   2.35660e+02   2.36350e+02
          4128   4.12800e-01   6.32650e-03   2.35710e+02   2.36400e+02
          4129   4.12900e-01   6.32429e-03   2.35759e+02   2.36450e+02
          4130   4.13000e-01   6.32304e-03   2.35811e+02   2.36500e+02
          4131   4.13100e-01   6.32328e-03   2.35860e+02   2.36550e+02
          4132   4.13200e-01   6.32393e-03   2.35912e+02   2.36600e+02
          4133   4.13300e-01   6.32459e-03   2.35959e+02   2.36650e+02
          4134   4.13400e-01   6.32584e-03   2.36013e+02   2.36700e+02
          4135   4.13500e-01   6.32721e-03   2.36060e+02   2.36750e+02
          4136   4.13600e-01   6.32894e-03   2.36111e+02   2.36800e+02
          4137   4.13700e-01   6.33001e-03   2.36161e+02   2.36850e+02
          4138   4.13800e-01   6.33079e-03   2.36208e+02   2.36900e+02
          4139   4.13900e-01   6.33138e-03   2.36261e+02   2.36950e+02
          4140   4.14000e-01   6.33240e-03   2.36310e+02   2.37000e+02
          4141   4.14100e-01   6.33436e-03   2.36359e+02   2.37050e+02
          4142   4.14200e-01   6.33717e-03   2.36410e+02   2.37100e+02
          4143   4.14300e-01   6.34068e-03   2.36461e+02   2.37150e+02
          4144   4.14400e-01   6.34521e-03   2.36510e+02   2.37200e+02
          4145   4.14500e-01   6.34962e-03   2.36561e+02   2.37250e+02
          4146   4.14600e-01   6.35511e-03   2.36611e+02   2.37300e+02
          4147   4.14700e-01   6.36077e-03   2.36658e+02   2.37350e+02
          4148   4.14800e-01   6.36691e-03   2.36712e+02   2.37400e+02
          4149   4.14900e-01   6.37352e-03   2.36756e+02   2.37450e+02
          4150   4.15000e-01   6.38014e-03   2.36810e+02   2.37500e+02
          4151   4.15100e-01   6.38694e-03   2.36860e+02   2.37550e+02
          4152   4.15200e-01   6.39245e-03   2.36908e+02   2.37600e+02
          4153   4.15300e-01   6.39719e-03   2.36959e+02   2.37650e+02
          4154   4.15400e-01   6.40231e-03   2.37009e+02   2.37700e+02
          4155   4.15500e-01   6.40763e-03   2.37059e+02   2.37750e+02
          4156   4.15600e-01   6.41297e-03   2.37110e+02   2.37800e+02
          4157   4.15700e-01   6.41819e-03   2.37160e+02   2.37850e+02
          4158   4.15800e-01   6.42372e-03   2.37209e+02   2.37900e+02
          4159   4.15900e-01   6.43026e-03   2.37260e+02   2.37950e+02
          4160   4.16000e-01   6.43726e-03   2.37314e+02   2.38000e+02
          4161   4.16100e-01   6.44413e-03   2.37358e+02   2.38050e+02
          4162   4.16200e-01   6.45028e-03   2.37409e+02   2.38100e+02
          4163   4.16300e-01   6.45600e-03   2.37459e+02   2.38150e+02
          4164   4.16400e-01   6.46105e-03   2.37509e+02   2.38200e+02
          4165   4.16500e-01   6.46514e-03   2.37561e+02   2.38250e+02
          4166   4.16600e-01   6.46806e-03   2.37607e+02   2.38300e+02
          4167   4.16700e-01   6.46994e-03   2.37658e+02   2.38350e+02
          4168   4.16800e-01   6.47047e-03   2.37709e+02   2.38400e+02
          4169   4.16900e-01   6.46931e-03   2.37763e+02   2.38450e+02
          4170   4.17000e-01   6.46651e-03   2.37812e+02   2.38500e+02
          4171   4.17100e-01   6.46228e-03   2.37858e+02   2.38550e+02
          4172   4.17200e-01   6.45764e-03   2.37908e+02   2.38600e+02
          4173   4.17300e-01   6.45342e-03   2.37960e+02   2.38650e+02
          4174   4.17400e-01   6.44994e-03   2.38011e+02   2.38700e+02
          4175   4.17500e-01   6.44692e-03   2.38061e+02   2.38750e+02
          4176   4.17600e-01   6.44466e-03   2.38111e+02   2.38800e+02
          4177   4.17700e-01   6.44264e-03   2.38160e+02   2.38850e+02
          4178   4.17800e-01   6.44156e-03   2.38209e+02   2.38900e+02
          4179   4.17900e-01   6.44206e-03   2.38260e+02   2.38950e+02
          4180   4.18000e-01   6.44293e-03   2.38310e+02   2.39000e+02
          4181   4.18100e-01   6.44413e-03   2.38359e+02   2.39050e+02
          4182   4.18200e-01   6.44612e-03   2.38407e+02   2.39100e+02
          4183   4.18300e-01   6.44873e-03   2.38456e+02   2.39150e+02
          4184   4.18400e-01   6.45159e-03   2.38509e+02   2.39200e+02
          4185   4.18500e-01   6.45501e-03   2.38560e+02   2.39250e+02
          4186   4.18600e-01   6.45779e-03   2.38609e+02   2.39300e+02
          4187   4.18700e-01   6.46058e-03   2.38660e+02   2.39350e+02
          4188   4.18800e-01   6.46311e-03   2.38709e+02   2.39400e+02
          4189   4.18900e-01   6.46560e-03   2.38759e+02   2.39450e+02
          4190   4.19000e-01   6.46779e-03   2.38811e+02   2.39500e+02
          4191   4.19100e-01   6.47039e-03   2.38860e+02   2.39550e+02
          4192   4.19200e-01   6.47370e-03   2.38909e+02   2.39600e+02
          4193   4.19300e-01   6.47669e-03   2.38960e+02   2.39650e+02
          4194   4.19400e-01   6.47924e-03   2.39013e+02   2.39700e+02
          4195   4.19500e-01   6.48195e-03   2.39060e+02   2.39750e+02
          4196   4.19600e-01   6.48412e-03   2.39109e+02   2.39800e+02
          4197   4.19700e-01   6.48549e-03   2.39157e+02   2.39850e+02
          4198   4.19800e-01   6.48714e-03   2.39210e+02   2.39900e+02
          4199   4.19900e-01   6.48850e-03   2.39259e+02   2.39950e+02
          4200   4.20000e-01   6.48987e-03   2.39310e+02   2.40000e+02
          4201   4.20100e-01   6.49089e-03   2.39356e+02   2.40050e+02
          4202   4.20200e-01   6.49196e-03   2.39409e+02   2.40100e+02
          4203   4.20300e-01   6.49304e-03   2.39460e+02   2.40150e+02
          4204   4.20400e-01   6.49427e-03   2.39509e+02   2.40200e+02
          4205   4.20500e-01   6.49486e-03   2.39558e+02   2.40250e+02
          4206   4.20600e-01   6.49530e-03   2.39609e+02   2.40300e+02
          4207   4.20700e-01   6.49499e-03   2.39657e+02   2.40350e+02
          4208   4.20800e-01   6.49501e-03   2.39710e+02   2.40400e+02
          4209   4.20900e-01   6.49527e-03   2.39760e+02   2.40450e+02
          4210   4.21000e-01   6.49507e-03   2.39807e+02   2.40500e+02
          4211   4.21100e-01   6.49489e-03   2.39858e+02   2.40550e+02
          4212   4.21200e-01   6.49575e-03   2.39909e+02   2.40600e+02
          4213   4.21300e-01   6.49754e-03   2.39959e+02   2.40650e+02
          4214   4.21400e-01   6.49957e-03   2.40011e+02   2.40700e+02
          4215   4.21500e-01   6.50145e-03   2.40059e+02   2.40750e+02
          4216   4.21600e-01   6.50227e-03   2.40106e+02   2.40800e+02
          4217   4.21700e-01   6.50252e-03   2.40158e+02   2.40850e+02
          4218   4.21800e-01   6.50284e-03   2.40211e+02   2.40900e+02
          4219   4.21900e-01   6.50298e-03   2.40260e+02   2.40950e+02
          4220   4.22000e-01   6.50287e-03   2.40308e+02   2.41000e+02
          4221   4.22100e-01   6.50274e-03   2.40358e+02   2.41050e+02
          4222   4.22200e-01   6.50259e-03   2.40409e+02   2.41100e+02
          4223   4.22300e-01   6.50259e-03   2.40459e+02   2.41150e+02
          4224   4.22400e-01   6.50212e-03   2.40506e+02   2.41200e+02
          4225   4.22500e-01   6.50164e-03   2.40558e+02   2.41250e+02
          4226   4.22600e-01   6.50181e-03   2.40607e+02   2.41300e+02
          4227   4.22700e-01   6.50249e-03   2.40660e+02   2.41350e+02
          4228   4.22800e-01   6.50340e-03   2.40709e+02   2.41400e+02
          4229   4.22900e-01   6.50376e-03   2.40759e+02   2.41450e+02
          4230   4.23000e-01   6.50379e-03   2.40806e+02   2.41500e+02
          4231   4.23100e-01   6.50324e-03   2.40857e+02   2.41550e+02
          4232   4.23200e-01   6.50324e-03   2.40909e+02   2.41600e+02
          4233   4.23300e-01   6.50417e-03   2.40958e+02   2.41650e+02
          4234   4.23400e-01   6.50509e-03   2.41007e+02   2.41700e+02
          4235   4.23500e-01   6.50658e-03   2.41060e+02   2.41750e+02
          4236   4.23600e-01   6.50898e-03   2.41108e+02   2.41800e+02
          4237   4.23700e-01   6.51263e-03   2.41161e+02   2.41850e+02
          4238   4.23800e-01   6.51652e-03   2.41211e+02   2.41900e+02
          4239   4.23900e-01   6.52073e-03   2.41257e+02   2.41950e+02
          4240   4.24000e-01   6.52490e-03   2.41307e+02   2.42000e+02
          4241   4.24100e-01   6.52926e-03   2.41357e+02   2.42050e+02
          4242   4.24200e-01   6.53387e-03   2.41408e+02   2.42100e+02
          4243   4.24300e-01   6.53820e-03   2.41458e+02   2.42150e+02
          4244   4.24400e-01   6.54177e-03   2.41507e+02   2.42200e+02
          4245   4.24500e-01   6.54432e-03   2.41559e+02   2.42250e+02
          4246   4.24600e-01   6.54627e-03   2.41607e+02   2.42300e+02
          4247   4.24700e-01   6.54756e-03   2.41657e+02   2.42350e+02
          4248   4.24800e-01   6.54796e-03   2.41708e+02   2.42400e+02
          4249   4.24900e-01   6.54733e-03   2.41755e+02   2.42450e+02
          4250   4.25000e-01   6.54525e-03   2.41805e+02   2.42500e+02
          4251   4.25100e-01   6.54304e-03   2.41858e+02   2.42550e+02
          4252   4.25200e-01   6.54180e-03   2.41908e+02   2.42600e+02
          4253   4.25300e-01   6.54096e-03   2.41959e+02   2.42650e+02
          4254   4.25400e-01   6.54011e-03   2.42007e+02   2.42700e+02
          4255   4.25500e-01   6.53986e-03   2.42056e+02   2.42750e+02
          4256   4.25600e-01   6.54028e-03   2.42107e+02   2.42800e+02
          4257   4.25700e-01   6.54147e-03   2.42160e+02   2.42850e+02
          4258   4.25800e-01   6.54260e-03   2.42207e+02   2.42900e+02
          4259   4.25900e-01   6.54323e-03   2.42256e+02   2.42950e+02
          4260   4.26000e-01   6.54414e-03   2.42305e+02   2.43000e+02
          4261   4.26100e-01   6.54532e-03   2.42358e+02   2.43050e+02
          4262   4.26200e-01   6.54685e-03   2.42406e+02   2.43100e+02
          4263   4.26300e-01   6.54832e-03   2.42458e+02   2.43150e+02
          4264   4.26400e-01   6.55047e-03   2.42505e+02   2.43200e+02
          4265   4.26500e-01   6.55327e-03   2.42555e+02   2.43250e+02
          4266   4.26600e-01   6.55630e-03   2.42608e+02   2.43300e+02
          4267   4.26700e-01   6.55952e-03   2.42659e+02   2.43350e+02
          4268   4.26800e-01   6.56234e-03   2.42708e+02   2.43400e+02
          4269   4.26900e-01   6.56522e-03   2.42757e+02   2.43450e+02
          4270   4.27000e-01   6.56836e-03   2.42808e+02   2.43500e+02
          4271   4.27100e-01   6.57159e-03   2.42857e+02   2.43550e+02
          4272   4.27200e-01   6.57555e-03   2.42908e+02   2.43600e+02
          4273   4.27300e-01   6.57974e-03   2.42957e+02   2.43650e+02
          4274   4.27400e-01   6.58344e-03   2.43005e+02   2.43700e+02
          4275   4.27500e-01   6.58703e-03   2.43053e+02   2.43750e+02
          4276   4.27600e-01   6.59043e-03   2.43107e+02   2.43800e+02
          4277   4.27700e-01   6.59292e-03   2.43156e+02   2.43850e+02
          4278   4.27800e-01   6.59445e-03   2.43207e+02   2.43900e+02
          4279   4.27900e-01   6.59499e-03   2.43255e+02   2.43950e+02
          4280   4.28000e-01   6.59572e-03   2.43308e+02   2.44000e+02
          4281   4.28100e-01   6.59620e-03   2.43359e+02   2.44050e+02
          4282   4.28200e-01   6.59658e-03   2.43408e+02   2.44100e+02
          4283   4.28300e-01   6.59619e-03   2.43456e+02   2.44150e+02
          4284   4.28400e-01   6.59540e-03   2.43504e+02   2.44200e+02
          4285   4.28500e-01   6.59400e-03   2.43556e+02   2.44250e+02
          4286   4.28600e-01   6.59232e-03   2.43607e+02   2.44300e+02
          4287   4.28700e-01   6.59011e-03   2.43656e+02   2.44350e+02
          4288   4.28800e-01   6.58742e-03   2.43705e+02   2.44400e+02
          4289   4.28900e-01   6.58494e-03   2.43759e+02   2.44450e+02
          4290   4.29000e-01   6.58247e-03   2.43809e+02   2.44500e+02
          4291   4.29100e-01   6.57964e-03   2.43858e+02   2.44550e+02
          4292   4.29200e-01   6.57564e-03   2.43906e+02   2.44600e+02
          4293   4.29300e-01   6.57070e-03   2.43955e+02   2.44650e+02
          4294   4.29400e-01   6.56515e-03   2.44005e+02   2.44700e+02
          4295   4.29500e-01   6.55925e-03   2.44055e+02   2.44750e+02
          4296   4.29600e-01   6.55293e-03   2.44107e+02   2.44800e+02
          4297   4.29700e-01   6.54662e-03   2.44156e+02   2.44850e+02
          4298   4.29800e-01   6.54006e-03   2.44208e+02   2.44900e+02
          4299   4.29900e-01   6.53386e-03   2.44257e+02   2.44950e+02
          4300   4.30000e-01   6.52897e-03   2.44307e+02   2.45000e+02
          4301   4.30100e-01   6.52528e-03   2.44358e+02   2.45050e+02
          4302   4.30200e-01   6.52337e-03   2.44406e+02   2.45100e+02
          4303   4.30300e-01   6.52313e-03   2.44454e+02   2.45150e+02
          4304   4.30400e-01   6.52540e-03   2.44508e+02   2.45200e+02
          4305   4.30500e-01   6.52921e-03   2.44555e+02   2.45250e+02
          4306   4.30600e-01   6.53374e-03   2.44609e+02   2.45300e+02
          4307   4.30700e-01   6.53791e-03   2.44656e+02   2.45350e+02
          4308   4.30800e-01   6.54316e-03   2.44707e+02   2.45400e+02
          4309   4.30900e-01   6.54912e-03   2.44757e+02   2.45450e+02
          4310   4.31000e-01   6.55651e-03   2.44808e+02   2.45500e+02
          4311   4.31100e-01   6.56521e-03   2.44856e+02   2.45550e+02
          4312   4.31200e-01   6.57487e-03   2.44905e+02   2.45600e+02
          4313   4.31300e-01   6.58488e-03   2.44954e+02   2.45650e+02
          4314   4.31400e-01   6.59549e-03   2.45006e+02   2.45700e+02
          4315   4.31500e-01   6.60640e-03   2.45055e+02   2.45750e+02
          4316   4.31600e-01   6.61725e-03   2.45108e+02   2.45800e+02
          4317   4.31700e-01   6.62690e-03   2.45154e+02   2.45850e+02
          4318   4.31800e-01   6.63614e-03   2.45206e+02   2.45900e+02
          4319   4.31900e-01   6.64511e-03   2.45256e+02   2.45950e+02
          4320   4.32000e-01   6.65370e-03   2.45307e+02   2.46000e+02
          4321   4.32100e-01   6.66186e-03   2.45354e+02   2.46050e+02
          4322   4.32200e-01   6.66881e-03   2.45406e+02   2.46100e+02
          4323   4.32300e-01   6.67571e-03   2.45454e+02   2.46150e+02
          4324   4.32400e-01   6.68352e-03   2.45505e+02   2.46200e+02
          4325   4.32500e-01   6.69127e-03   2.45557e+02   2.46250e+02
          4326   4.32600e-01   6.69858e-03   2.45604e+02   2.46300e+02
          4327   4.32700e-01   6.70560e-03   2.45655e+02   2.46350e+02
          4328   4.32800e-01   6.71276e-03   2.45707e+02   2.46400e+02
          4329   4.32900e-01   6.72030e-03   2.45755e+02   2.46450e+02
          4330   4.33000e-01   6.72737e-03   2.45806e+02   2.46500e+02
          4331   4.33100e-01   6.73339e-03   2.45855e+02   2.46550e+02
          4332   4.33200e-01   6.73923e-03   2.45907e+02   2.46600e+02
          4333   4.33300e-01   6.74653e-03   2.45957e+02   2.46650e+02
          4334   4.33400e-01   6.75464e-03   2.46008e+02   2.46700e+02
          4335   4.33500e-01   6.76328e-03   2.46057e+02   2.46750e+02
          4336   4.33600e-01   6.77186e-03   2.46103e+02   2.46800e+02
          4337   4.33700e-01   6.78110e-03   2.46155e+02   2.46850e+02
          4338   4.33800e-01   6.79141e-03   2.46207e+02   2.46900e+02
          4339   4.33900e-01   6.80202e-03   2.46256e+02   2.46950e+02
          4340   4.34000e-01   6.81269e-03   2.46304e+02   2.47000e+02
          4341   4.34100e-01   6.82235e-03   2.46354e+02   2.47050e+02
          4342   4.34200e-01   6.83081e-03   2.46405e+02   2.47100e+02
          4343   4.34300e-01   6.83784e-03   2.46455e+02   2.47150e+02
          4344   4.34400e-01   6.84381e-03   2.46508e+02   2.47200e+02
          4345   4.34500e-01   6.84869e-03   2.46556e+02   2.47250e+02
          4346   4.34600e-01   6.85096e-03   2.46602e+02   2.47300e+02
          4347   4.34700e-01   6.85155e-03   2.46655e+02   2.47350e+02
          4348   4.34800e-01   6.85060e-03   2.46708e+02   2.47400e+02
          4349   4.34900e-01   6.84953e-03   2.46759e+02   2.47450e+02
          4350   4.35000e-01   6.84774e-03   2.46804e+02   2.47500e+02
          4351   4.35100e-01   6.84583e-03   2.46855e+02   2.47550e+02
          4352   4.35200e-01   6.84512e-03   2.46905e+02   2.47600e+02
          4353   4.35300e-01   6.84547e-03   2.46956e+02   2.47650e+02
          4354   4.35400e-01   6.84583e-03   2.47005e+02   2.47700e+02
          4355   4.35500e-01   6.84643e-03   2.47056e+02   2.47750e+02
          4356   4.35600e-01   6.84690e-03   2.47106e+02   2.47800e+02
          4357   4.35700e-01   6.84643e-03   2.47155e+02   2.47850e+02
          4358   4.35800e-01   6.84512e-03   2.47206e+02   2.47900e+02
          4359   4.35900e-01   6.84178e-03   2.47254e+02   2.47950e+02
          4360   4.36000e-01   6.83582e-03   2.47307e+02   2.48000e+02
          4361   4.36100e-01   6.82920e-03   2.47353e+02   2.48050e+02
          4362   4.36200e-01   6.82229e-03   2.47404e+02   2.48100e+02
          4363   4.36300e-01   6.81561e-03   2.47457e+02   2.48150e+02
          4364   4.36400e-01   6.80828e-03   2.47505e+02   2.48200e+02
          4365   4.36500e-01   6.80131e-03   2.47554e+02   2.48250e+02
          4366   4.36600e-01   6.79481e-03   2.47603e+02   2.48300e+02
          4367   4.36700e-01   6.78980e-03   2.47651e+02   2.48350e+02
          4368   4.36800e-01   6.78647e-03   2.47705e+02   2.48400e+02
          4369   4.36900e-01   6.78511e-03   2.47756e+02   2.48450e+02
          4370   4.37000e-01   6.78533e-03   2.47807e+02   2.48500e+02
          4371   4.37100e-01   6.78709e-03   2.47855e+02   2.48550e+02
          4372   4.37200e-01   6.79019e-03   2.47905e+02   2.48600e+02
          4373   4.37300e-01   6.79377e-03   2.47956e+02   2.48650e+02
          4374   4.37400e-01   6.79737e-03   2.48005e+02   2.48700e+02
          4375   4.37500e-01   6.80107e-03   2.48053e+02   2.48750e+02
          4376   4.37600e-01   6.80560e-03   2.48102e+02   2.48800e+02
          4377   4.37700e-01   6.81072e-03   2.48156e+02   2.48850e+02
          4378   4.37800e-01   6.81552e-03   2.48204e+02   2.48900e+02
          4379   4.37900e-01   6.81967e-03   2.48254e+02   2.48950e+02
          4380   4.38000e-01   6.82366e-03   2.48302e+02   2.49000e+02
          4381   4.38100e-01   6.82783e-03   2.48354e+02   2.49050e+02
          4382   4.38200e-01   6.83177e-03   2.48405e+02   2.49100e+02
          4383   4.38300e-01   6.83510e-03   2.48455e+02   2.49150e+02
          4384   4.38400e-01   6.83898e-03   2.48504e+02   2.49200e+02
          4385   4.38500e-01   6.84249e-03   2.48554e+02   2.49250e+02
          4386   4.38600e-01   6.84631e-03   2.48604e+02   2.49300e+02
          4387   4.38700e-01   6.85024e-03   2.48656e+02   2.49350e+02
          4388   4.38800e-01   6.85394e-03   2.48707e+02   2.49400e+02
          4389   4.38900e-01   6.85668e-03   2.48754e+02   2.49450e+02
          4390   4.39000e-01   6.85912e-03   2.48804e+02   2.49500e+02
          4391   4.39100e-01   6.86145e-03   2.48854e+02   2.49550e+02
          4392   4.39200e-01   6.86347e-03   2.48903e+02   2.49600e+02
          4393   4.39300e-01   6.86437e-03   2.48954e+02   2.49650e+02
          4394   4.39400e-01   6.86455e-03   2.49003e+02   2.49700e+02
          4395   4.39500e-01   6.86383e-03   2.49050e+02   2.49750e+02
          4396   4.39600e-01   6.86282e-03   2.49104e+02   2.49800e+02
          4397   4.39700e-01   6.86258e-03   2.49157e+02   2.49850e+02
          4398   4.39800e-01   6.86121e-03   2.49206e+02   2.49900e+02
          4399   4.39900e-01   6.85942e-03   2.49252e+02   2.49950e+02
          4400   4.40000e-01   6.85751e-03   2.49303e+02   2.50000e+02
          4401   4.40100e-01   6.85620e-03   2.49353e+02   2.50050e+02
          4402   4.40200e-01   6.85549e-03   2.49407e+02   2.50100e+02
          4403   4.40300e-01   6.85471e-03   2.49457e+02   2.50150e+02
          4404   4.40400e-01   6.85388e-03   2.49505e+02   2.50200e+02
          4405   4.40500e-01   6.85316e-03   2.49556e+02   2.50250e+02
          4406   4.40600e-01   6.85263e-03   2.49604e+02   2.50300e+02
          4407   4.40700e-01   6.85179e-03   2.49653e+02   2.50350e+02
          4408   4.40800e-01   6.85012e-03   2.49704e+02   2.50400e+02
          4409   4.40900e-01   6.84679e-03   2.49754e+02   2.50450e+02
          4410   4.41000e-01   6.84333e-03   2.49804e+02   2.50500e+02
          4411   4.41100e-01   6.83987e-03   2.49854e+02   2.50550e+02
          4412   4.41200e-01   6.83585e-03   2.49905e+02   2.50600e+02
          4413   4.41300e-01   6.83069e-03   2.49953e+02   2.50650e+02
          4414   4.41400e-01   6.82521e-03   2.50004e+02   2.50700e+02
          4415   4.41500e-01   6.82080e-03   2.50053e+02   2.50750e+02
          4416   4.41600e-01   6.81785e-03   2.50105e+02   2.50800e+02
          4417   4.41700e-01   6.81588e-03   2.50155e+02   2.50850e+02
          4418   4.41800e-01   6.81376e-03   2.50204e+02   2.50900e+02
          4419   4.41900e-01   6.81198e-03   2.50252e+02   2.50950e+02
          4420   4.42000e-01   6.81071e-03   2.50306e+02   2.51000e+02
          4421   4.42100e-01   6.80988e-03   2.50355e+02   2.51050e+02
          4422   4.42200e-01   6.80976e-03   2.50401e+02   2.51100e+02
          4423   4.42300e-01   6.80942e-03   2.50454e+02   2.51150e+02
          4424   4.42400e-01   6.80993e-03   2.50503e+02   2.51200e+02
          4425   4.42500e-01   6.81084e-03   2.50553e+02   2.51250e+02
          4426   4.42600e-01   6.81105e-03   2.50604e+02   2.51300e+02
          4427   4.42700e-01   6.81061e-03   2.50654e+02   2.51350e+02
          4428   4.42800e-01   6.80923e-03   2.50702e+02   2.51400e+02
          4429   4.42900e-01   6.80784e-03   2.50749e+02   2.51450e+02
          4430   4.43000e-01   6.80623e-03   2.50805e+02   2.51500e+02
          4431   4.43100e-01   6.80567e-03   2.50855e+02   2.51550e+02
          4432   4.43200e-01   6.80529e-03   2.50903e+02   2.51600e+02
          4433   4.43300e-01   6.80446e-03   2.50952e+02   2.51650e+02
          4434   4.43400e-01   6.80364e-03   2.51003e+02   2.51700e+02
          4435   4.43500e-01   6.80278e-03   2.51055e+02   2.51750e+02
          4436   4.43600e-01   6.80140e-03   2.51104e+02   2.51800e+02
          4437   4.43700e-01   6.79915e-03   2.51153e+02   2.51850e+02
          4438   4.43800e-01   6.79554e-03   2.51202e+02   2.51900e+02
          4439   4.43900e-01   6.79084e-03   2.51254e+02   2.51950e+02
          4440   4.44000e-01   6.78540e-03   2.51306e+02   2.52000e+02
          4441   4.44100e-01   6.77900e-03   2.51352e+02   2.52050e+02
          4442   4.44200e-01   6.77188e-03   2.51402e+02   2.52100e+02
          4443   4.44300e-01   6.76417e-03   2.51451e+02   2.52150e+02
          4444   4.44400e-01   6.75595e-03   2.51504e+02   2.52200e+02
          4445   4.44500e-01   6.74808e-03   2.51553e+02   2.52250e+02
          4446   4.44600e-01   6.73997e-03   2.51600e+02   2.52300e+02
          4447   4.44700e-01   6.73199e-03   2.51653e+02   2.52350e+02
          4448   4.44800e-01   6.72519e-03   2.51700e+02   2.52400e+02
          4449   4.44900e-01   6.72019e-03   2.51752e+02   2.52450e+02
          4450   4.45000e-01   6.71697e-03   2.51802e+02   2.52500e+02
          4451   4.45100e-01   6.71393e-03   2.51855e+02   2.52550e+02
          4452   4.45200e-01   6.71077e-03   2.51902e+02   2.52600e+02
          4453   4.45300e-01   6.70767e-03   2.51952e+02   2.52650e+02
          4454   4.45400e-01   6.70457e-03   2.52003e+02   2.52700e+02
          4455   4.45500e-01   6.70075e-03   2.52052e+02   2.52750e+02
          4456   4.45600e-01   6.69563e-03   2.52103e+02   2.52800e+02
          4457   4.45700e-01   6.69014e-03   2.52152e+02   2.52850e+02
          4458   4.45800e-01   6.68573e-03   2.52200e+02   2.52900e+02
          4459   4.45900e-01   6.68180e-03   2.52254e+02   2.52950e+02
          4460   4.46000e-01   6.67846e-03   2.52304e+02   2.53000e+02
          4461   4.46100e-01   6.67512e-03   2.52351e+02   2.53050e+02
          4462   4.46200e-01   6.67298e-03   2.52399e+02   2.53100e+02
          4463   4.46300e-01   6.67262e-03   2.52454e+02   2.53150e+02
          4464   4.46400e-01   6.67393e-03   2.52501e+02   2.53200e+02
          4465   4.46500e-01   6.67691e-03   2.52553e+02   2.53250e+02
          4466   4.46600e-01   6.68049e-03   2.52604e+02   2.53300e+02
          4467   4.46700e-01   6.68490e-03   2.52651e+02   2.53350e+02
          4468   4.46800e-01   6.68907e-03   2.52702e+02   2.53400e+02
          4469   4.46900e-01   6.69372e-03   2.52754e+02   2.53450e+02
          4470   4.47000e-01   6.69789e-03   2.52803e+02   2.53500e+02
          4471   4.47100e-01   6.70183e-03   2.52852e+02   2.53550e+02
          4472   4.47200e-01   6.70588e-03   2.52902e+02   2.53600e+02
          4473   4.47300e-01   6.70993e-03   2.52951e+02   2.53650e+02
          4474   4.47400e-01   6.71458e-03   2.53004e+02   2.53700e+02
          4475   4.47500e-01   6.71840e-03   2.53052e+02   2.53750e+02
          4476   4.47600e-01   6.72191e-03   2.53103e+02   2.53800e+02
          4477   4.47700e-01   6.72519e-03   2.53150e+02   2.53850e+02
          4478   4.47800e-01   6.72907e-03   2.53203e+02   2.53900e+02
          4479   4.47900e-01   6.73294e-03   2.53250e+02   2.53950e+02
          4480   4.48000e-01   6.73610e-03   2.53300e+02   2.54000e+02
          4481   4.48100e-01   6.73914e-03   2.53352e+02   2.54050e+02
          4482   4.48200e-01   6.74224e-03   2.53403e+02   2.54100e+02
          4483   4.48300e-01   6.74593e-03   2.53454e+02   2.54150e+02
          4484   4.48400e-01   6.74987e-03   2.53502e+02   2.54200e+02
          4485   4.48500e-01   6.75344e-03   2.53551e+02   2.54250e+02
          4486   4.48600e-01   6.75637e-03   2.53600e+02   2.54300e+02
          4487   4.48700e-01   6.75917e-03   2.53654e+02   2.54350e+02
          4488   4.48800e-01   6.76137e-03   2.53703e+02   2.54400e+02
          4489   4.48900e-01   6.76334e-03   2.53752e+02   2.54450e+02
          4490   4.49000e-01   6.76596e-03   2.53800e+02   2.54500e+02
          4491   4.49100e-01   6.76948e-03   2.53850e+02   2.54550e+02
          4492   4.49200e-01   6.77413e-03   2.53902e+02   2.54600e+02
          4493   4.49300e-01   6.77970e-03   2.53950e+02   2.54650e+02
          4494   4.49400e-01   6.78560e-03   2.54003e+02   2.54700e+02
          4495   4.49500e-01   6.79213e-03   2.54051e+02   2.54750e+02
          4496   4.49600e-01   6.80003e-03   2.54102e+02   2.54800e+02
          4497   4.49700e-01   6.80824e-03   2.54150e+02   2.54850e+02
          4498   4.49800e-01   6.81640e-03   2.54201e+02   2.54900e+02
          4499   4.49900e-01   6.82450e-03   2.54249e+02   2.54950e+02
          4500   4.50000e-01   6.83229e-03   2.54298e+02   2.55000e+02
          4501   4.50100e-01   6.83960e-03   2.54350e+02   2.55050e+02
          4502   4.50200e-01   6.84723e-03   2.54400e+02   2.55100e+02
          4503   4.50300e-01   6.85430e-03   2.54450e+02   2.55150e+02
          4504   4.50400e-01   6.85945e-03   2.54500e+02   2.55200e+02
          4505   4.50500e-01   6.86368e-03   2.54547e+02   2.55250e+02
          4506   4.50600e-01   6.86809e-03   2.54600e+02   2.55300e+02
          4507   4.50700e-01   6.87358e-03   2.54648e+02   2.55350e+02
          4508   4.50800e-01   6.87960e-03   2.54700e+02   2.55400e+02
          4509   4.50900e-01   6.88505e-03   2.54750e+02   2.55450e+02
          4510   4.51000e-01   6.88919e-03   2.54796e+02   2.55500e+02
          4511   4.51100e-01   6.89223e-03   2.54849e+02   2.55550e+02
          4512   4.51200e-01   6.89471e-03   2.54900e+02   2.55600e+02
          4513   4.51300e-01   6.89629e-03   2.54950e+02   2.55650e+02
          4514   4.51400e-01   6.89766e-03   2.54998e+02   2.55700e+02
          4515   4.51500e-01   6.89891e-03   2.55048e+02   2.55750e+02
          4516   4.51600e-01   6.89977e-03   2.55099e+02   2.55800e+02
          4517   4.51700e-01   6.90046e-03   2.55148e+02   2.55850e+02
          4518   4.51800e-01   6.90028e-03   2.55199e+02   2.55900e+02
          4519   4.51900e-01   6.89933e-03   2.55249e+02   2.55950e+02
          4520   4.52000e-01   6.89739e-03   2.55297e+02   2.56000e+02
          4521   4.52100e-01   6.89544e-03   2.55350e+02   2.56050e+02
          4522   4.52200e-01   6.89419e-03   2.55401e+02   2.56100e+02
          4523   4.52300e-01   6.89337e-03   2.55449e+02   2.56150e+02
          4524   4.52400e-01   6.89294e-03   2.55499e+02   2.56200e+02
          4525   4.52500e-01   6.89352e-03   2.55549e+02   2.56250e+02
          4526   4.52600e-01   6.89473e-03   2.55599e+02   2.56300e+02
          4527   4.52700e-01   6.89643e-03   2.55648e+02   2.56350e+02
          4528   4.52800e-01   6.89812e-03   2.55700e+02   2.56400e+02
          4529   4.52900e-01   6.89979e-03   2.55747e+02   2.56450e+02
          4530   4.53000e-01   6.90217e-03   2.55797e+02   2.56500e+02
          4531   4.53100e-01   6.90611e-03   2.55849e+02   2.56550e+02
          4532   4.53200e-01   6.91074e-03   2.55900e+02   2.56600e+02
          4533   4.53300e-01   6.91503e-03   2.55948e+02   2.56650e+02
          4534   4.53400e-01   6.91876e-03   2.55999e+02   2.56700e+02
          4535   4.53500e-01   6.92186e-03   2.56046e+02   2.56750e+02
          4536   4.53600e-01   6.92451e-03   2.56099e+02   2.56800e+02
          4537   4.53700e-01   6.92606e-03   2.56147e+02   2.56850e+02
          4538   4.53800e-01   6.92571e-03   2.56198e+02   2.56900e+02
          4539   4.53900e-01   6.92404e-03   2.56247e+02   2.56950e+02
          4540   4.54000e-01   6.92049e-03   2.56299e+02   2.57000e+02
          4541   4.54100e-01   6.91512e-03   2.56349e+02   2.57050e+02
          4542   4.54200e-01   6.90866e-03   2.56399e+02   2.57100e+02
          4543   4.54300e-01   6.90243e-03   2.56448e+02   2.57150e+02
          4544   4.54400e-01   6.89673e-03   2.56498e+02   2.57200e+02
          4545   4.54500e-01   6.89238e-03   2.56548e+02   2.57250e+02
          4546   4.54600e-01   6.88934e-03   2.56598e+02   2.57300e+02
          4547   4.54700e-01   6.88767e-03   2.56648e+02   2.57350e+02
          4548   4.54800e-01   6.88690e-03   2.56699e+02   2.57400e+02
          4549   4.54900e-01   6.88726e-03   2.56745e+02   2.57450e+02
          4550   4.55000e-01   6.88881e-03   2.56802e+02   2.57500e+02
          4551   4.55100e-01   6.89143e-03   2.56848e+02   2.57550e+02
          4552   4.55200e-01   6.89447e-03   2.56897e+02   2.57600e+02
          4553   4.55300e-01   6.89757e-03   2.56944e+02   2.57650e+02
          4554   4.55400e-01   6.90138e-03   2.56996e+02   2.57700e+02
          4555   4.55500e-01   6.90544e-03   2.57050e+02   2.57750e+02
          4556   4.55600e-01   6.91003e-03   2.57099e+02   2.57800e+02
          4557   4.55700e-01   6.91539e-03   2.57149e+02   2.57850e+02
          4558   4.55800e-01   6.92105e-03   2.57198e+02   2.57900e+02
          4559   4.55900e-01   6.92797e-03   2.57247e+02   2.57950e+02
          4560   4.56000e-01   6.93625e-03   2.57299e+02   2.58000e+02
          4561   4.56100e-01   6.94436e-03   2.57349e+02   2.58050e+02
          4562   4.56200e-01   6.95285e-03   2.57399e+02   2.58100e+02
          4563   4.56300e-01   6.96191e-03   2.57445e+02   2.58150e+02
          4564   4.56400e-01   6.97178e-03   2.57498e+02   2.58200e+02
          4565   4.56500e-01   6.98241e-03   2.57550e+02   2.58250e+02
          4566   4.56600e-01   6.99333e-03   2.57600e+02   2.58300e+02
          4567   4.56700e-01   7.00375e-03   2.57644e+02   2.58350e+02
          4568   4.56800e-01   7.01371e-03   2.57696e+02   2.58400e+02
          4569   4.56900e-01   7.02295e-03   2.57746e+02   2.58450e+02
          4570   4.57000e-01   7.03135e-03   2.57795e+02   2.58500e+02
          4571   4.57100e-01   7.03883e-03   2.57847e+02   2.58550e+02
          4572   4.57200e-01   7.04515e-03   2.57901e+02   2.58600e+02
          4573   4.57300e-01   7.05123e-03   2.57945e+02   2.58650e+02
          4574   4.57400e-01   7.05725e-03   2.57997e+02   2.58700e+02
          4575   4.57500e-01   7.06279e-03   2.58050e+02   2.58750e+02
          4576   4.57600e-01   7.06673e-03   2.58099e+02   2.58800e+02
          4577   4.57700e-01   7.07066e-03   2.58149e+02   2.58850e+02
          4578   4.57800e-01   7.07537e-03   2.58196e+02   2.58900e+02
          4579   4.57900e-01   7.07978e-03   2.58247e+02   2.58950e+02
          4580   4.58000e-01   7.08449e-03   2.58299e+02   2.59000e+02
          4581   4.58100e-01   7.08902e-03   2.58348e+02   2.59050e+02
          4582   4.58200e-01   7.09361e-03   2.58397e+02   2.59100e+02
          4583   4.58300e-01   7.09772e-03   2.58447e+02   2.59150e+02
          4584   4.58400e-01   7.10094e-03   2.58497e+02   2.59200e+02
          4585   4.58500e-01   7.10392e-03   2.58546e+02   2.59250e+02
          4586   4.58600e-01   7.10577e-03   2.58596e+02   2.59300e+02
          4587   4.58700e-01   7.10744e-03   2.58647e+02   2.59350e+02
          4588   4.58800e-01   7.10905e-03   2.58697e+02   2.59400e+02
          4589   4.58900e-01   7.11024e-03   2.58748e+02   2.59450e+02
          4590   4.59000e-01   7.11071e-03   2.58795e+02   2.59500e+02
          4591   4.59100e-01   7.11030e-03   2.58848e+02   2.59550e+02
          4592   4.59200e-01   7.11006e-03   2.58895e+02   2.59600e+02
          4593   4.59300e-01   7.11030e-03   2.58949e+02   2.59650e+02
          4594   4.59400e-01   7.11107e-03   2.58998e+02   2.59700e+02
          4595   4.59500e-01   7.11226e-03   2.59046e+02   2.59750e+02
          4596   4.59600e-01   7.11316e-03   2.59096e+02   2.59800e+02
          4597   4.59700e-01   7.11310e-03   2.59147e+02   2.59850e+02
          4598   4.59800e-01   7.11256e-03   2.59197e+02   2.59900e+02
          4599   4.59900e-01   7.11113e-03   2.59247e+02   2.59950e+02
          4600   4.60000e-01   7.10934e-03   2.59295e+02   2.60000e+02
          4601   4.60100e-01   7.10726e-03   2.59345e+02   2.60050e+02
          4602   4.60200e-01   7.10553e-03   2.59394e+02   2.60100e+02
          4603   4.60300e-01   7.10458e-03   2.59445e+02   2.60150e+02
          4604   4.60400e-01   7.10410e-03   2.59494e+02   2.60200e+02
          4605   4.60500e-01   7.10493e-03   2.59546e+02   2.60250e+02
          4606   4.60600e-01   7.10726e-03   2.59593e+02   2.60300e+02
          4607   4.60700e-01   7.11083e-03   2.59645e+02   2.60350e+02
          4608   4.60800e-01   7.11530e-03   2.59698e+02   2.60400e+02
          4609   4.60900e-01   7.12115e-03   2.59746e+02   2.60450e+02
          4610   4.61000e-01   7.12699e-03   2.59793e+02   2.60500e+02
          4611   4.61100e-01   7.13217e-03   2.59844e+02   2.60550e+02
          4612   4.61200e-01   7.13706e-03   2.59894e+02   2.60600e+02
          4613   4.61300e-01   7.14195e-03   2.59946e+02   2.60650e+02
          4614   4.61400e-01   7.14552e-03   2.59995e+02   2.60700e+02
          4615   4.61500e-01   7.14779e-03   2.60043e+02   2.60750e+02
          4616   4.61600e-01   7.14898e-03   2.60093e+02   2.60800e+02
          4617   4.61700e-01   7.14886e-03   2.60148e+02   2.60850e+02
          4618   4.61800e-01   7.14815e-03   2.60196e+02   2.60900e+02
          4619   4.61900e-01   7.14672e-03   2.60243e+02   2.60950e+02
          4620   4.62000e-01   7.14481e-03   2.60296e+02   2.61000e+02
          4621   4.62100e-01   7.14266e-03   2.60343e+02   2.61050e+02
          4622   4.62200e-01   7.13980e-03   2.60395e+02   2.61100e+02
          4623   4.62300e-01   7.13611e-03   2.60446e+02   2.61150e+02
          4624   4.62400e-01   7.13098e-03   2.60495e+02   2.61200e+02
          4625   4.62500e-01   7.12478e-03   2.60542e+02   2.61250e+02
          4626   4.62600e-01   7.11769e-03   2.60593e+02   2.61300e+02
          4627   4.62700e-01   7.11048e-03   2.60643e+02   2.61350e+02
          4628   4.62800e-01   7.10315e-03   2.60694e+02   2.61400e+02
          4629   4.62900e-01   7.09504e-03   2.60744e+02   2.61450e+02
          4630   4.63000e-01   7.08660e-03   2.60792e+02   2.61500e+02
          4631   4.63100e-01   7.07698e-03   2.60843e+02   2.61550e+02
          4632   4.63200e-01   7.06685e-03   2.60895e+02   2.61600e+02
          4633   4.63300e-01   7.05612e-03   2.60944e+02   2.61650e+02
          4634   4.63400e-01   7.04625e-03   2.60994e+02   2.61700e+02
          4635   4.63500e-01   7.03789e-03   2.61044e+02   2.61750e+02
          4636   4.63600e-01   7.03092e-03   2.61094e+02   2.61800e+02
          4637   4.63700e-01   7.02569e-03   2.61142e+02   2.61850e+02
          4638   4.63800e-01   7.02250e-03   2.61192e+02   2.61900e+02
          4639   4.63900e-01   7.02116e-03   2.61244e+02   2.61950e+02
          4640   4.64000e-01   7.02143e-03   2.61292e+02   2.62000e+02
          4641   4.64100e-01   7.02268e-03   2.61343e+02   2.62050e+02
          4642   4.64200e-01   7.02441e-03   2.61394e+02   2.62100e+02
          4643   4.64300e-01   7.02609e-03   2.61444e+02   2.62150e+02
          4644   4.64400e-01   7.02855e-03   2.61491e+02   2.62200e+02
          4645   4.64500e-01   7.03160e-03   2.61543e+02   2.62250e+02
          4646   4.64600e-01   7.03502e-03   2.61593e+02   2.62300e+02
          4647   4.64700e-01   7.03955e-03   2.61643e+02   2.62350e+02
          4648   4.64800e-01   7.04382e-03   2.61693e+02   2.62400e+02
          4649   4.64900e-01   7.04768e-03   2.61743e+02   2.62450e+02
          4650   4.65000e-01   7.05065e-03   2.61790e+02   2.62500e+02
          4651   4.65100e-01   7.05287e-03   2.61843e+02   2.62550e+02
          4652   4.65200e-01   7.05422e-03   2.61894e+02   2.62600e+02
          4653   4.65300e-01   7.05463e-03   2.61940e+02   2.62650e+02
          4654   4.65400e-01   7.05448e-03   2.61992e+02   2.62700e+02
          4655   4.65500e-01   7.05469e-03   2.62040e+02   2.62750e+02
          4656   4.65600e-01   7.05554e-03   2.62093e+02   2.62800e+02
          4657   4.65700e-01   7.05589e-03   2.62144e+02   2.62850e+02
          4658   4.65800e-01   7.05568e-03   2.62194e+02   2.62900e+02
          4659   4.65900e-01   7.05487e-03   2.62244e+02   2.62950e+02
          4660   4.66000e-01   7.05387e-03   2.62290e+02   2.63000e+02
          4661   4.66100e-01   7.05272e-03   2.62344e+02   2.63050e+02
          4662   4.66200e-01   7.05123e-03   2.62391e+02   2.63100e+02
          4663   4.66300e-01   7.04938e-03   2.62444e+02   2.63150e+02
          4664   4.66400e-01   7.04688e-03   2.62492e+02   2.63200e+02
          4665   4.66500e-01   7.04316e-03   2.62542e+02   2.63250e+02
          4666   4.66600e-01   7.03968e-03   2.62592e+02   2.63300e+02
          4667   4.66700e-01   7.03568e-03   2.62641e+02   2.63350e+02
          4668   4.66800e-01   7.03189e-03   2.62690e+02   2.63400e+02
          4669   4.66900e-01   7.02813e-03   2.62744e+02   2.63450e+02
          4670   4.67000e-01   7.02447e-03   2.62793e+02   2.63500e+02
          4671   4.67100e-01   7.02107e-03   2.62842e+02   2.63550e+02
          4672   4.67200e-01   7.01749e-03   2.62892e+02   2.63600e+02
          4673   4.67300e-01   7.01421e-03   2.62941e+02   2.63650e+02
          4674   4.67400e-01   7.01106e-03   2.62993e+02   2.63700e+02
          4675   4.67500e-01   7.00861e-03   2.63043e+02   2.63750e+02
          4676   4.67600e-01   7.00641e-03   2.63091e+02   2.63800e+02
          4677   4.67700e-01   7.00468e-03   2.63141e+02   2.63850e+02
          4678   4.67800e-01   7.00349e-03   2.63190e+02   2.63900e+02
          4679   4.67900e-01   7.00223e-03   2.63243e+02   2.63950e+02
          4680   4.68000e-01   7.00134e-03   2.63291e+02   2.64000e+02
          4681   4.68100e-01   6.99991e-03   2.63343e+02   2.64050e+02
          4682   4.68200e-01   6.99878e-03   2.63391e+02   2.64100e+02
          4683   4.68300e-01   6.99788e-03   2.63442e+02   2.64150e+02
          4684   4.68400e-01   6.99800e-03   2.63492e+02   2.64200e+02
          4685   4.68500e-01   6.99848e-03   2.63544e+02   2.64250e+02
          4686   4.68600e-01   6.99991e-03   2.63591e+02   2.64300e+02
          4687   4.68700e-01   7.00110e-03   2.63639e+02   2.64350e+02
          4688   4.68800e-01   7.00295e-03   2.63692e+02   2.64400e+02
          4689   4.68900e-01   7.00521e-03   2.63740e+02   2.64450e+02
          4690   4.69000e-01   7.00730e-03   2.63792e+02   2.64500e+02
          4691   4.69100e-01   7.00814e-03   2.63841e+02   2.64550e+02
          4692   4.69200e-01   7.00927e-03   2.63890e+02   2.64600e+02
          4693   4.69300e-01   7.01094e-03   2.63940e+02   2.64650e+02
          4694   4.69400e-01   7.01261e-03   2.63988e+02   2.64700e+02
          4695   4.69500e-01   7.01368e-03   2.64042e+02   2.64750e+02
          4696   4.69600e-01   7.01410e-03   2.64090e+02   2.64800e+02
          4697   4.69700e-01   7.01404e-03   2.64140e+02   2.64850e+02
          4698   4.69800e-01   7.01368e-03   2.64188e+02   2.64900e+02
          4699   4.69900e-01   7.01326e-03   2.64241e+02   2.64950e+02
          4700   4.70000e-01   7.01278e-03   2.64291e+02   2.65000e+02
          4701   4.70100e-01   7.01195e-03   2.64339e+02   2.65050e+02
          4702   4.70200e-01   7.01088e-03   2.64389e+02   2.65100e+02
          4703   4.70300e-01   7.01040e-03   2.64442e+02   2.65150e+02
          4704   4.70400e-01   7.01100e-03   2.64490e+02   2.65200e+02
          4705   4.70500e-01   7.01272e-03   2.64541e+02   2.65250e+02
          4706   4.70600e-01   7.01463e-03   2.64589e+02   2.65300e+02
          4707   4.70700e-01   7.01594e-03   2.64640e+02   2.65350e+02
          4708   4.70800e-01   7.01755e-03   2.64689e+02   2.65400e+02
          4709   4.70900e-01   7.01934e-03   2.64743e+02   2.65450e+02
          4710   4.71000e-01   7.02161e-03   2.64794e+02   2.65500e+02
          4711   4.71100e-01   7.02447e-03   2.64840e+02   2.65550e+02
          4712   4.71200e-01   7.02715e-03   2.64890e+02   2.65600e+02
          4713   4.71300e-01   7.02935e-03   2.64939e+02   2.65650e+02
          4714   4.71400e-01   7.03025e-03   2.64990e+02   2.65700e+02
          4715   4.71500e-01   7.02977e-03   2.65041e+02   2.65750e+02
          4716   4.71600e-01   7.02983e-03   2.65090e+02   2.65800e+02
          4717   4.71700e-01   7.03001e-03   2.65137e+02   2.65850e+02
          4718   4.71800e-01   7.03090e-03   2.65190e+02   2.65900e+02
          4719   4.71900e-01   7.03245e-03   2.65242e+02   2.65950e+02
          4720   4.72000e-01   7.03567e-03   2.65287e+02   2.66000e+02
          4721   4.72100e-01   7.03937e-03   2.65341e+02   2.66050e+02
          4722   4.72200e-01   7.04390e-03   2.65390e+02   2.66100e+02
          4723   4.72300e-01   7.04831e-03   2.65441e+02   2.66150e+02
          4724   4.72400e-01   7.05224e-03   2.65491e+02   2.66200e+02
          4725   4.72500e-01   7.05576e-03   2.65539e+02   2.66250e+02
          4726   4.72600e-01   7.05978e-03   2.65589e+02   2.66300e+02
          4727   4.72700e-01   7.06457e-03   2.65642e+02   2.66350e+02
          4728   4.72800e-01   7.06962e-03   2.65690e+02   2.66400e+02
          4729   4.72900e-01   7.07438e-03   2.65739e+02   2.66450e+02
          4730   4.73000e-01   7.07907e-03   2.65788e+02   2.66500e+02
          4731   4.73100e-01   7.08257e-03   2.65836e+02   2.66550e+02
          4732   4.73200e-01   7.08514e-03   2.65890e+02   2.66600e+02
          4733   4.73300e-01   7.08682e-03   2.65938e+02   2.66650e+02
          4734   4.73400e-01   7.08774e-03   2.65990e+02   2.66700e+02
          4735   4.73500e-01   7.08856e-03   2.66040e+02   2.66750e+02
          4736   4.73600e-01   7.08996e-03   2.66086e+02   2.66800e+02
          4737   4.73700e-01   7.09192e-03   2.66138e+02   2.66850e+02
          4738   4.73800e-01   7.09495e-03   2.66190e+02   2.66900e+02
          4739   4.73900e-01   7.09920e-03   2.66240e+02   2.66950e+02
          4740   4.74000e-01   7.10472e-03   2.66287e+02   2.67000e+02
          4741   4.74100e-01   7.11173e-03   2.66341e+02   2.67050e+02
          4742   4.74200e-01   7.11972e-03   2.66392e+02   2.67100e+02
          4743   4.74300e-01   7.12770e-03   2.66439e+02   2.67150e+02
          4744   4.74400e-01   7.13497e-03   2.66490e+02   2.67200e+02
          4745   4.74500e-01   7.14105e-03   2.66539e+02   2.67250e+02
          4746   4.74600e-01   7.14660e-03   2.66589e+02   2.67300e+02
          4747   4.74700e-01   7.15113e-03   2.66641e+02   2.67350e+02
          4748   4.74800e-01   7.15458e-03   2.66687e+02   2.67400e+02
          4749   4.74900e-01   7.15709e-03   2.66738e+02   2.67450e+02
          4750   4.75000e-01   7.15888e-03   2.66789e+02   2.67500e+02
          4751   4.75100e-01   7.15971e-03   2.66840e+02   2.67550e+02
          4752   4.75200e-01   7.15876e-03   2.66888e+02   2.67600e+02
          4753   4.75300e-01   7.15727e-03   2.66938e+02   2.67650e+02
          4754   4.75400e-01   7.15423e-03   2.66988e+02   2.67700e+02
          4755   4.75500e-01   7.14982e-03   2.67038e+02   2.67750e+02
          4756   4.75600e-01   7.14362e-03   2.67090e+02   2.67800e+02
          4757   4.75700e-01   7.13688e-03   2.67140e+02   2.67850e+02
          4758   4.75800e-01   7.12949e-03   2.67185e+02   2.67900e+02
          4759   4.75900e-01   7.12243e-03   2.67238e+02   2.67950e+02
          4760   4.76000e-01   7.11584e-03   2.67288e+02   2.68000e+02
          4761   4.76100e-01   7.11024e-03   2.67339e+02   2.68050e+02
          4762   4.76200e-01   7.10580e-03   2.67389e+02   2.68100e+02
          4763   4.76300e-01   7.10270e-03   2.67437e+02   2.68150e+02
          4764   4.76400e-01   7.09980e-03   2.67487e+02   2.68200e+02
          4765   4.76500e-01   7.09651e-03   2.67539e+02   2.68250e+02
          4766   4.76600e-01   7.09298e-03   2.67588e+02   2.68300e+02
          4767   4.76700e-01   7.08976e-03   2.67636e+02   2.68350e+02
          4768   4.76800e-01   7.08714e-03   2.67687e+02   2.68400e+02
          4769   4.76900e-01   7.08506e-03   2.67738e+02   2.68450e+02
          4770   4.77000e-01   7.08422e-03   2.67790e+02   2.68500e+02
          4771   4.77100e-01   7.08479e-03   2.67837e+02   2.68550e+02
          4772   4.77200e-01   7.08705e-03   2.67888e+02   2.68600e+02
          4773   4.77300e-01   7.09084e-03   2.67935e+02   2.68650e+02
          4774   4.77400e-01   7.09581e-03   2.67985e+02   2.68700e+02
          4775   4.77500e-01   7.10168e-03   2.68040e+02   2.68750e+02
          4776   4.77600e-01   7.10914e-03   2.68092e+02   2.68800e+02
          4777   4.77700e-01   7.11676e-03   2.68135e+02   2.68850e+02
          4778   4.77800e-01   7.12430e-03   2.68184e+02   2.68900e+02
          4779   4.77900e-01   7.13219e-03   2.68237e+02   2.68950e+02
          4780   4.78000e-01   7.14036e-03   2.68287e+02   2.69000e+02
          4781   4.78100e-01   7.14855e-03   2.68335e+02   2.69050e+02
          4782   4.78200e-01   7.15597e-03   2.68384e+02   2.69100e+02
          4783   4.78300e-01   7.16299e-03   2.68435e+02   2.69150e+02
          4784   4.78400e-01   7.16922e-03   2.68485e+02   2.69200e+02
          4785   4.78500e-01   7.17473e-03   2.68535e+02   2.69250e+02
          4786   4.78600e-01   7.17950e-03   2.68584e+02   2.69300e+02
          4787   4.78700e-01   7.18331e-03   2.68635e+02   2.69350e+02
          4788   4.78800e-01   7.18594e-03   2.68683e+02   2.69400e+02
          4789   4.78900e-01   7.18784e-03   2.68737e+02   2.69450e+02
          4790   4.79000e-01   7.18951e-03   2.68787e+02   2.69500e+02
          4791   4.79100e-01   7.19053e-03   2.68833e+02   2.69550e+02
          4792   4.79200e-01   7.19073e-03   2.68886e+02   2.69600e+02
          4793   4.79300e-01   7.19023e-03   2.68936e+02   2.69650e+02
          4794   4.79400e-01   7.18945e-03   2.68986e+02   2.69700e+02
          4795   4.79500e-01   7.18784e-03   2.69035e+02   2.69750e+02
          4796   4.79600e-01   7.18634e-03   2.69083e+02   2.69800e+02
          4797   4.79700e-01   7.18484e-03   2.69134e+02   2.69850e+02
          4798   4.79800e-01   7.18324e-03   2.69186e+02   2.69900e+02
          4799   4.79900e-01   7.18280e-03   2.69235e+02   2.69950e+02
          4800   4.80000e-01   7.18324e-03   2.69285e+02   2.70000e+02
          4801   4.80100e-01   7.18325e-03   2.69337e+02   2.70050e+02
          4802   4.80200e-01   7.18340e-03   2.69383e+02   2.70100e+02
          4803   4.80300e-01   7.18306e-03   2.69438e+02   2.70150e+02
          4804   4.80400e-01   7.18236e-03   2.69486e+02   2.70200e+02
          4805   4.80500e-01   7.18123e-03   2.69536e+02   2.70250e+02
          4806   4.80600e-01   7.17977e-03   2.69584e+02   2.70300e+02
          4807   4.80700e-01   7.17810e-03   2.69635e+02   2.70350e+02
          4808   4.80800e-01   7.17691e-03   2.69687e+02   2.70400e+02
          4809   4.80900e-01   7.17595e-03   2.69737e+02   2.70450e+02
          4810   4.81000e-01   7.17515e-03   2.69785e+02   2.70500e+02
          4811   4.81100e-01   7.17491e-03   2.69835e+02   2.70550e+02
          4812   4.81200e-01   7.17467e-03   2.69885e+02   2.70600e+02
          4813   4.81300e-01   7.17497e-03   2.69935e+02   2.70650e+02
          4814   4.81400e-01   7.17586e-03   2.69984e+02   2.70700e+02
          4815   4.81500e-01   7.17711e-03   2.70036e+02   2.70750e+02
          4816   4.81600e-01   7.17825e-03   2.70084e+02   2.70800e+02
          4817   4.81700e-01   7.17932e-03   2.70136e+02   2.70850e+02
          4818   4.81800e-01   7.18075e-03   2.70186e+02   2.70900e+02
          4819   4.81900e-01   7.18158e-03   2.70236e+02   2.70950e+02
          4820   4.82000e-01   7.18063e-03   2.70283e+02   2.71000e+02
          4821   4.82100e-01   7.17902e-03   2.70335e+02   2.71050e+02
          4822   4.82200e-01   7.17735e-03   2.70383e+02   2.71100e+02
          4823   4.82300e-01   7.17556e-03   2.70433e+02   2.71150e+02
          4824   4.82400e-01   7.17455e-03   2.70487e+02   2.71200e+02
          4825   4.82500e-01   7.17443e-03   2.70532e+02   2.71250e+02
          4826   4.82600e-01   7.17562e-03   2.70582e+02   2.71300e+02
          4827   4.82700e-01   7.17670e-03   2.70633e+02   2.71350e+02
          4828   4.82800e-01   7.17795e-03   2.70684e+02   2.71400e+02
          4829   4.82900e-01   7.17950e-03   2.70734e+02   2.71450e+02
          4830   4.83000e-01   7.18158e-03   2.70784e+02   2.71500e+02
          4831   4.83100e-01   7.18451e-03   2.70835e+02   2.71550e+02
          4832   4.83200e-01   7.18755e-03   2.70884e+02   2.71600e+02
          4833   4.83300e-01   7.19088e-03   2.70935e+02   2.71650e+02
          4834   4.83400e-01   7.19440e-03   2.70985e+02   2.71700e+02
          4835   4.83500e-01   7.19744e-03   2.71032e+02   2.71750e+02
          4836   4.83600e-01   7.20048e-03   2.71081e+02   2.71800e+02
          4837   4.83700e-01   7.20233e-03   2.71134e+02   2.71850e+02
          4838   4.83800e-01   7.20370e-03   2.71184e+02   2.71900e+02
          4839   4.83900e-01   7.20417e-03   2.71234e+02   2.71950e+02
          4840   4.84000e-01   7.20340e-03   2.71282e+02   2.72000e+02
          4841   4.84100e-01   7.20185e-03   2.71332e+02   2.72050e+02
          4842   4.84200e-01   7.20090e-03   2.71385e+02   2.72100e+02
          4843   4.84300e-01   7.20137e-03   2.71434e+02   2.72150e+02
          4844   4.84400e-01   7.20274e-03   2.71483e+02   2.72200e+02
          4845   4.84500e-01   7.20417e-03   2.71536e+02   2.72250e+02
          4846   4.84600e-01   7.20519e-03   2.71585e+02   2.72300e+02
          4847   4.84700e-01   7.20465e-03   2.71633e+02   2.72350e+02
          4848   4.84800e-01   7.20346e-03   2.71681e+02   2.72400e+02
          4849   4.84900e-01   7.20191e-03   2.71730e+02   2.72450e+02
          4850   4.85000e-01   7.20060e-03   2.71784e+02   2.72500e+02
          4851   4.85100e-01   7.19965e-03   2.71832e+02   2.72550e+02
          4852   4.85200e-01   7.19929e-03   2.71883e+02   2.72600e+02
          4853   4.85300e-01   7.20072e-03   2.71931e+02   2.72650e+02
          4854   4.85400e-01   7.20191e-03   2.71981e+02   2.72700e+02
          4855   4.85500e-01   7.20358e-03   2.72034e+02   2.72750e+02
          4856   4.85600e-01   7.20572e-03   2.72084e+02   2.72800e+02
          4857   4.85700e-01   7.20847e-03   2.72130e+02   2.72850e+02
          4858   4.85800e-01   7.21204e-03   2.72180e+02   2.72900e+02
          4859   4.85900e-01   7.21622e-03   2.72229e+02   2.72950e+02
          4860   4.86000e-01   7.22146e-03   2.72283e+02   2.73000e+02
          4861   4.86100e-01   7.22837e-03   2.72335e+02   2.73050e+02
          4862   4.86200e-01   7.23588e-03   2.72379e+02   2.73100e+02
          4863   4.86300e-01   7.24447e-03   2.72430e+02   2.73150e+02
          4864   4.86400e-01   7.25383e-03   2.72483e+02   2.73200e+02
          4865   4.86500e-01   7.26420e-03   2.72530e+02   2.73250e+02
          4866   4.86600e-01   7.27487e-03   2.72583e+02   2.73300e+02
          4867   4.86700e-01   7.28548e-03   2.72632e+02   2.73350e+02
          4868   4.86800e-01   7.29474e-03   2.72683e+02   2.73400e+02
          4869   4.86900e-01   7.30366e-03   2.72730e+02   2.73450e+02
          4870   4.87000e-01   7.31292e-03   2.72779e+02   2.73500e+02
          4871   4.87100e-01   7.32338e-03   2.72831e+02   2.73550e+02
          4872   4.87200e-01   7.33483e-03   2.72880e+02   2.73600e+02
          4873   4.87300e-01   7.34607e-03   2.72930e+02   2.73650e+02
          4874   4.87400e-01   7.35679e-03   2.72982e+02   2.73700e+02
          4875   4.87500e-01   7.36719e-03   2.73032e+02   2.73750e+02
          4876   4.87600e-01   7.37700e-03   2.73082e+02   2.73800e+02
          4877   4.87700e-01   7.38615e-03   2.73131e+02   2.73850e+02
          4878   4.87800e-01   7.39437e-03   2.73180e+02   2.73900e+02
          4879   4.87900e-01   7.40254e-03   2.73230e+02   2.73950e+02
          4880   4.88000e-01   7.41082e-03   2.73281e+02   2.74000e+02
          4881   4.88100e-01   7.41994e-03   2.73331e+02   2.74050e+02
          4882   4.88200e-01   7.42918e-03   2.73382e+02   2.74100e+02
          4883   4.88300e-01   7.43783e-03   2.73428e+02   2.74150e+02
          4884   4.88400e-01   7.44605e-03   2.73480e+02   2.74200e+02
          4885   4.88500e-01   7.45404e-03   2.73531e+02   2.74250e+02
          4886   4.88600e-01   7.46119e-03   2.73580e+02   2.74300e+02
          4887   4.88700e-01   7.46882e-03   2.73630e+02   2.74350e+02
          4888   4.88800e-01   7.47705e-03   2.73679e+02   2.74400e+02
          4889   4.88900e-01   7.48444e-03   2.73733e+02   2.74450e+02
          4890   4.89000e-01   7.49099e-03   2.73782e+02   2.74500e+02
          4891   4.89100e-01   7.49815e-03   2.73828e+02   2.74550e+02
          4892   4.89200e-01   7.50411e-03   2.73878e+02   2.74600e+02
          4893   4.89300e-01   7.50935e-03   2.73929e+02   2.74650e+02
          4894   4.89400e-01   7.51352e-03   2.73983e+02   2.74700e+02
          4895   4.89500e-01   7.51793e-03   2.74030e+02   2.74750e+02
          4896   4.89600e-01   7.52223e-03   2.74078e+02   2.74800e+02
          4897   4.89700e-01   7.52664e-03   2.74130e+02   2.74850e+02
          4898   4.89800e-01   7.53284e-03   2.74180e+02   2.74900e+02
          4899   4.89900e-01   7.53880e-03   2.74229e+02   2.74950e+02
          4900   4.90000e-01   7.54452e-03   2.74280e+02   2.75000e+02
          4901   4.90100e-01   7.54929e-03   2.74331e+02   2.75050e+02
          4902   4.90200e-01   7.55334e-03   2.74380e+02   2.75100e+02
          4903   4.90300e-01   7.55787e-03   2.74428e+02   2.75150e+02
          4904   4.90400e-01   7.56049e-03   2.74479e+02   2.75200e+02
          4905   4.90500e-01   7.56216e-03   2.74531e+02   2.75250e+02
          4906   4.90600e-01   7.56311e-03   2.74579e+02   2.75300e+02
          4907   4.90700e-01   7.56383e-03   2.74628e+02   2.75350e+02
          4908   4.90800e-01   7.56264e-03   2.74681e+02   2.75400e+02
          4909   4.90900e-01   7.56145e-03   2.74730e+02   2.75450e+02
          4910   4.91000e-01   7.55763e-03   2.74779e+02   2.75500e+02
          4911   4.91100e-01   7.55286e-03   2.74830e+02   2.75550e+02
          4912   4.91200e-01   7.54714e-03   2.74881e+02   2.75600e+02
          4913   4.91300e-01   7.54189e-03   2.74930e+02   2.75650e+02
          4914   4.91400e-01   7.53713e-03   2.74980e+02   2.75700e+02
          4915   4.91500e-01   7.53462e-03   2.75029e+02   2.75750e+02
          4916   4.91600e-01   7.53236e-03   2.75081e+02   2.75800e+02
          4917   4.91700e-01   7.52962e-03   2.75130e+02   2.75850e+02
          4918   4.91800e-01   7.52723e-03   2.75183e+02   2.75900e+02
          4919   4.91900e-01   7.52461e-03   2.75230e+02   2.75950e+02
          4920   4.92000e-01   7.52211e-03   2.75279e+02   2.76000e+02
          4921   4.92100e-01   7.51948e-03   2.75329e+02   2.76050e+02
          4922   4.92200e-01   7.51579e-03   2.75379e+02   2.76100e+02
          4923   4.92300e-01   7.51221e-03   2.75429e+02   2.76150e+02
          4924   4.92400e-01   7.50852e-03   2.75480e+02   2.76200e+02
          4925   4.92500e-01   7.50411e-03   2.75528e+02   2.76250e+02
          4926   4.92600e-01   7.49910e-03   2.75577e+02   2.76300e+02
          4927   4.92700e-01   7.49254e-03   2.75630e+02   2.76350e+02
          4928   4.92800e-01   7.48527e-03   2.75679e+02   2.76400e+02
          4929   4.92900e-01   7.47752e-03   2.75727e+02   2.76450e+02
          4930   4.93000e-01   7.46953e-03   2.75774e+02   2.76500e+02
          4931   4.93100e-01   7.46137e-03   2.75828e+02   2.76550e+02
          4932   4.93200e-01   7.45434e-03   2.75879e+02   2.76600e+02
          4933   4.93300e-01   7.44772e-03   2.75928e+02   2.76650e+02
          4934   4.93400e-01   7.44247e-03   2.75977e+02   2.76700e+02
          4935   4.93500e-01   7.43771e-03   2.76029e+02   2.76750e+02
          4936   4.93600e-01   7.43279e-03   2.76078e+02   2.76800e+02
          4937   4.93700e-01   7.42733e-03   2.76128e+02   2.76850e+02
          4938   4.93800e-01   7.42100e-03   2.76178e+02   2.76900e+02
          4939   4.93900e-01   7.41304e-03   2.76225e+02   2.76950e+02
          4940   4.94000e-01   7.40421e-03   2.76278e+02   2.77000e+02
          4941   4.94100e-01   7.39521e-03   2.76328e+02   2.77050e+02
          4942   4.94200e-01   7.38534e-03   2.76377e+02   2.77100e+02
          4943   4.94300e-01   7.37634e-03   2.76429e+02   2.77150e+02
          4944   4.94400e-01   7.36821e-03   2.76477e+02   2.77200e+02
          4945   4.94500e-01   7.36111e-03   2.76526e+02   2.77250e+02
          4946   4.94600e-01   7.35486e-03   2.76578e+02   2.77300e+02
          4947   4.94700e-01   7.34955e-03   2.76629e+02   2.77350e+02
          4948   4.94800e-01   7.34520e-03   2.76678e+02   2.77400e+02
          4949   4.94900e-01   7.34061e-03   2.76726e+02   2.77450e+02
          4950   4.95000e-01   7.33644e-03   2.76777e+02   2.77500e+02
          4951   4.95100e-01   7.33268e-03   2.76829e+02   2.77550e+02
          4952   4.95200e-01   7.33042e-03   2.76876e+02   2.77600e+02
          4953   4.95300e-01   7.32946e-03   2.76927e+02   2.77650e+02
          4954   4.95400e-01   7.32934e-03   2.76975e+02   2.77700e+02
          4955   4.95500e-01   7.33012e-03   2.77027e+02   2.77750e+02
          4956   4.95600e-01   7.33149e-03   2.77077e+02   2.77800e+02
          4957   4.95700e-01   7.33322e-03   2.77127e+02   2.77850e+02
          4958   4.95800e-01   7.33554e-03   2.77175e+02   2.77900e+02
          4959   4.95900e-01   7.33823e-03   2.77225e+02   2.77950e+02
          4960   4.96000e-01   7.34180e-03   2.77276e+02   2.78000e+02
          4961   4.96100e-01   7.34657e-03   2.77328e+02   2.78050e+02
          4962   4.96200e-01   7.35152e-03   2.77377e+02   2.78100e+02
          4963   4.96300e-01   7.35623e-03   2.77427e+02   2.78150e+02
          4964   4.96400e-01   7.36111e-03   2.77478e+02   2.78200e+02
          4965   4.96500e-01   7.36669e-03   2.77526e+02   2.78250e+02
          4966   4.96600e-01   7.37327e-03   2.77577e+02   2.78300e+02
          4967   4.96700e-01   7.37999e-03   2.77626e+02   2.78350e+02
          4968   4.96800e-01   7.38635e-03   2.77675e+02   2.78400e+02
          4969   4.96900e-01   7.39208e-03   2.77726e+02   2.78450e+02
          4970   4.97000e-01   7.39713e-03   2.77774e+02   2.78500e+02
          4971   4.97100e-01   7.40097e-03   2.77824e+02   2.78550e+02
          4972   4.97200e-01   7.40309e-03   2.77877e+02   2.78600e+02
          4973   4.97300e-01   7.40306e-03   2.77925e+02   2.78650e+02
          4974   4.97400e-01   7.40120e-03   2.77974e+02   2.78700e+02
          4975   4.97500e-01   7.39807e-03   2.78025e+02   2.78750e+02
          4976   4.97600e-01   7.39386e-03   2.78075e+02   2.78800e+02
          4977   4.97700e-01   7.38848e-03   2.78126e+02   2.78850e+02
          4978   4.97800e-01   7.38253e-03   2.78174e+02   2.78900e+02
          4979   4.97900e-01   7.37579e-03   2.78226e+02   2.78950e+02
          4980   4.98000e-01   7.36818e-03   2.78278e+02   2.79000e+02
          4981   4.98100e-01   7.36061e-03   2.78325e+02   2.79050e+02
          4982   4.98200e-01   7.35366e-03   2.78374e+02   2.79100e+02
          4983   4.98300e-01   7.34758e-03   2.78423e+02   2.79150e+02
          4984   4.98400e-01   7.34246e-03   2.78474e+02   2.79200e+02
          4985   4.98500e-01   7.33811e-03   2.78525e+02   2.79250e+02
          4986   4.98600e-01   7.33542e-03   2.78575e+02   2.79300e+02
          4987   4.98700e-01   7.33328e-03   2.78625e+02   2.79350e+02
          4988   4.98800e-01   7.33167e-03   2.78675e+02   2.79400e+02
          4989   4.98900e-01   7.33072e-03   2.78724e+02   2.79450e+02
          4990   4.99000e-01   7.32994e-03   2.78775e+02   2.79500e+02
          4991   4.99100e-01   7.32958e-03   2.78822e+02   2.79550e+02
          4992   4.99200e-01   7.32887e-03   2.78870e+02   2.79600e+02
          4993   4.99300e-01   7.32774e-03   2.78923e+02   2.79650e+02
          4994   4.99400e-01   7.32619e-03   2.78973e+02   2.79700e+02
          4995   4.99500e-01   7.32446e-03   2.79025e+02   2.79750e+02
          4996   4.99600e-01   7.32273e-03   2.79073e+02   2.79800e+02
          4997   4.99700e-01   7.32124e-03   2.79124e+02   2.79850e+02
          4998   4.99800e-01   7.32005e-03   2.79173e+02   2.79900e+02
          4999   4.99900e-01   7.31909e-03   2.79223e+02   2.79950e+02
          5000   5.00000e-01   7.31838e-03   2.79273e+02   2.80000e+02
          5001   5.00100e-01   7.31897e-03   2.79323e+02   2.80050e+02
          5002   5.00200e-01   7.31933e-03   2.79374e+02   2.80100e+02
          5003   5.00300e-01   7.32064e-03   2.79426e+02   2.80150e+02
          5004   5.00400e-01   7.32172e-03   2.79477e+02   2.80200e+02
          5005   5.00500e-01   7.32255e-03   2.79521e+02   2.80250e+02
          5006   5.00600e-01   7.32374e-03   2.79574e+02   2.80300e+02
          5007   5.00700e-01   7.32446e-03   2.79621e+02   2.80350e+02
          5008   5.00800e-01   7.32517e-03   2.79675e+02   2.80400e+02
          5009   5.00900e-01   7.32529e-03   2.79727e+02   2.80450e+02
          5010   5.01000e-01   7.32481e-03   2.79771e+02   2.80500e+02
          5011   5.01100e-01   7.32350e-03   2.79824e+02   2.80550e+02
          5012   5.01200e-01   7.32219e-03   2.79876e+02   2.80600e+02
          5013   5.01300e-01   7.32088e-03   2.79926e+02   2.80650e+02
          5014   5.01400e-01   7.31933e-03   2.79976e+02   2.80700e+02
          5015   5.01500e-01   7.31778e-03   2.80020e+02   2.80750e+02
          5016   5.01600e-01   7.31516e-03   2.80073e+02   2.80800e+02
          5017   5.01700e-01   7.31385e-03   2.80125e+02   2.80850e+02
          5018   5.01800e-01   7.31254e-03   2.80172e+02   2.80900e+02
          5019   5.01900e-01   7.31230e-03   2.80224e+02   2.80950e+02
          5020   5.02000e-01   7.31313e-03   2.80271e+02   2.81000e+02
          5021   5.02100e-01   7.31468e-03   2.80321e+02   2.81050e+02
          5022   5.02200e-01   7.31695e-03   2.80376e+02   2.81100e+02
          5023   5.02300e-01   7.32040e-03   2.80423e+02   2.81150e+02
          5024   5.02400e-01   7.32434e-03   2.80473e+02   2.81200e+02
          5025   5.02500e-01   7.32803e-03   2.80522e+02   2.81250e+02
          5026   5.02600e-01   7.33137e-03   2.80574e+02   2.81300e+02
          5027   5.02700e-01   7.33471e-03   2.80624e+02   2.81350e+02
          5028   5.02800e-01   7.33817e-03   2.80674e+02   2.81400e+02
          5029   5.02900e-01   7.34210e-03   2.80721e+02   2.81450e+02
          5030   5.03000e-01   7.34544e-03   2.80772e+02   2.81500e+02
          5031   5.03100e-01   7.34895e-03   2.80824e+02   2.81550e+02
          5032   5.03200e-01   7.35253e-03   2.80874e+02   2.81600e+02
          5033   5.03300e-01   7.35706e-03   2.80926e+02   2.81650e+02
          5034   5.03400e-01   7.36195e-03   2.80972e+02   2.81700e+02
          5035   5.03500e-01   7.36552e-03   2.81023e+02   2.81750e+02
          5036   5.03600e-01   7.36833e-03   2.81070e+02   2.81800e+02
          5037   5.03700e-01   7.37077e-03   2.81121e+02   2.81850e+02
          5038   5.03800e-01   7.37262e-03   2.81172e+02   2.81900e+02
          5039   5.03900e-01   7.37393e-03   2.81221e+02   2.81950e+02
          5040   5.04000e-01   7.37590e-03   2.81273e+02   2.82000e+02
          5041   5.04100e-01   7.37894e-03   2.81323e+02   2.82050e+02
          5042   5.04200e-01   7.38215e-03   2.81370e+02   2.82100e+02
          5043   5.04300e-01   7.38543e-03   2.81421e+02   2.82150e+02
          5044   5.04400e-01   7.38883e-03   2.81470e+02   2.82200e+02
          5045   5.04500e-01   7.39303e-03   2.81521e+02   2.82250e+02
          5046   5.04600e-01   7.39864e-03   2.81571e+02   2.82300e+02
          5047   5.04700e-01   7.40549e-03   2.81621e+02   2.82350e+02
          5048   5.04800e-01   7.41291e-03   2.81672e+02   2.82400e+02
          5049   5.04900e-01   7.41990e-03   2.81722e+02   2.82450e+02
          5050   5.05000e-01   7.42622e-03   2.81773e+02   2.82500e+02
          5051   5.05100e-01   7.43232e-03   2.81821e+02   2.82550e+02
          5052   5.05200e-01   7.43870e-03   2.81871e+02   2.82600e+02
          5053   5.05300e-01   7.44415e-03   2.81920e+02   2.82650e+02
          5054   5.05400e-01   7.44966e-03   2.81971e+02   2.82700e+02
          5055   5.05500e-01   7.45551e-03   2.82021e+02   2.82750e+02
          5056   5.05600e-01   7.46159e-03   2.82073e+02   2.82800e+02
          5057   5.05700e-01   7.46767e-03   2.82122e+02   2.82850e+02
          5058   5.05800e-01   7.47263e-03   2.82170e+02   2.82900e+02
          5059   5.05900e-01   7.47672e-03   2.82223e+02   2.82950e+02
          5060   5.06000e-01   7.48017e-03   2.82272e+02   2.83000e+02
          5061   5.06100e-01   7.48360e-03   2.82322e+02   2.83050e+02
          5062   5.06200e-01   7.48697e-03   2.82373e+02   2.83100e+02
          5063   5.06300e-01   7.48932e-03   2.82419e+02   2.83150e+02
          5064   5.06400e-01   7.49046e-03   2.82471e+02   2.83200e+02
          5065   5.06500e-01   7.49110e-03   2.82523e+02   2.83250e+02
          5066   5.06600e-01   7.49218e-03   2.82570e+02   2.83300e+02
          5067   5.06700e-01   7.49420e-03   2.82620e+02   2.83350e+02
          5068   5.06800e-01   7.49777e-03   2.82671e+02   2.83400e+02
          5069   5.06900e-01   7.50142e-03   2.82721e+02   2.83450e+02
          5070   5.07000e-01   7.50519e-03   2.82774e+02   2.83500e+02
          5071   5.07100e-01   7.50851e-03   2.82820e+02   2.83550e+02
          5072   5.07200e-01   7.51127e-03   2.82871e+02   2.83600e+02
          5073   5.07300e-01   7.51427e-03   2.82924e+02   2.83650e+02
          5074   5.07400e-01   7.51838e-03   2.82974e+02   2.83700e+02
          5075   5.07500e-01   7.52345e-03   2.83022e+02   2.83750e+02
          5076   5.07600e-01   7.52939e-03   2.83069e+02   2.83800e+02
          5077   5.07700e-01   7.53606e-03   2.83120e+02   2.83850e+02
          5078   5.07800e-01   7.54340e-03   2.83171e+02   2.83900e+02
          5079   5.07900e-01   7.55098e-03   2.83221e+02   2.83950e+02
          5080   5.08000e-01   7.55844e-03   2.83270e+02   2.84000e+02
          5081   5.08100e-01   7.56466e-03   2.83321e+02   2.84050e+02
          5082   5.08200e-01   7.56922e-03   2.83370e+02   2.84100e+02
          5083   5.08300e-01   7.57247e-03   2.83419e+02   2.84150e+02
          5084   5.08400e-01   7.57526e-03   2.83471e+02   2.84200e+02
          5085   5.08500e-01   7.57864e-03   2.83520e+02   2.84250e+02
          5086   5.08600e-01   7.58211e-03   2.83570e+02   2.84300e+02
          5087   5.08700e-01   7.58480e-03   2.83620e+02   2.84350e+02
          5088   5.08800e-01   7.58635e-03   2.83672e+02   2.84400e+02
          5089   5.08900e-01   7.58832e-03   2.83721e+02   2.84450e+02
          5090   5.09000e-01   7.59129e-03   2.83770e+02   2.84500e+02
          5091   5.09100e-01   7.59427e-03   2.83821e+02   2.84550e+02
          5092   5.09200e-01   7.59716e-03   2.83871e+02   2.84600e+02
          5093   5.09300e-01   7.60057e-03   2.83920e+02   2.84650e+02
          5094   5.09400e-01   7.60368e-03   2.83970e+02   2.84700e+02
          5095   5.09500e-01   7.60631e-03   2.84020e+02   2.84750e+02
          5096   5.09600e-01   7.60831e-03   2.84069e+02   2.84800e+02
          5097   5.09700e-01   7.60915e-03   2.84121e+02   2.84850e+02
          5098   5.09800e-01   7.60878e-03   2.84170e+02   2.84900e+02
          5099   5.09900e-01   7.60815e-03   2.84220e+02   2.84950e+02
          5100   5.10000e-01   7.60705e-03   2.84268e+02   2.85000e+02
          5101   5.10100e-01   7.60603e-03   2.84323e+02   2.85050e+02
          5102   5.10200e-01   7.60542e-03   2.84371e+02   2.85100e+02
          5103   5.10300e-01   7.60514e-03   2.84422e+02   2.85150e+02
          5104   5.10400e-01   7.60549e-03   2.84470e+02   2.85200e+02
          5105   5.10500e-01   7.60627e-03   2.84518e+02   2.85250e+02
          5106   5.10600e-01   7.60674e-03   2.84572e+02   2.85300e+02
          5107   5.10700e-01   7.60674e-03   2.84623e+02   2.85350e+02
          5108   5.10800e-01   7.60746e-03   2.84668e+02   2.85400e+02
          5109   5.10900e-01   7.60919e-03   2.84719e+02   2.85450e+02
          5110   5.11000e-01   7.61202e-03   2.84770e+02   2.85500e+02
          5111   5.11100e-01   7.61563e-03   2.84818e+02   2.85550e+02
          5112   5.11200e-01   7.62028e-03   2.84870e+02   2.85600e+02
          5113   5.11300e-01   7.62591e-03   2.84921e+02   2.85650e+02
          5114   5.11400e-01   7.63263e-03   2.84968e+02   2.85700e+02
          5115   5.11500e-01   7.63936e-03   2.85020e+02   2.85750e+02
          5116   5.11600e-01   7.64614e-03   2.85072e+02   2.85800e+02
          5117   5.11700e-01   7.65365e-03   2.85119e+02   2.85850e+02
          5118   5.11800e-01   7.66261e-03   2.85169e+02   2.85900e+02
          5119   5.11900e-01   7.67243e-03   2.85218e+02   2.85950e+02
          5120   5.12000e-01   7.68182e-03   2.85269e+02   2.86000e+02
          5121   5.12100e-01   7.69085e-03   2.85317e+02   2.86050e+02
          5122   5.12200e-01   7.69973e-03   2.85373e+02   2.86100e+02
          5123   5.12300e-01   7.70831e-03   2.85418e+02   2.86150e+02
          5124   5.12400e-01   7.71552e-03   2.85468e+02   2.86200e+02
          5125   5.12500e-01   7.72136e-03   2.85520e+02   2.86250e+02
          5126   5.12600e-01   7.72655e-03   2.85570e+02   2.86300e+02
          5127   5.12700e-01   7.73180e-03   2.85618e+02   2.86350e+02
          5128   5.12800e-01   7.73799e-03   2.85665e+02   2.86400e+02
          5129   5.12900e-01   7.74360e-03   2.85718e+02   2.86450e+02
          5130   5.13000e-01   7.74944e-03   2.85769e+02   2.86500e+02
          5131   5.13100e-01   7.75421e-03   2.85820e+02   2.86550e+02
          5132   5.13200e-01   7.75802e-03   2.85873e+02   2.86600e+02
          5133   5.13300e-01   7.76100e-03   2.85916e+02   2.86650e+02
          5134   5.13400e-01   7.76243e-03   2.85967e+02   2.86700e+02
          5135   5.13500e-01   7.76219e-03   2.86019e+02   2.86750e+02
          5136   5.13600e-01   7.76112e-03   2.86069e+02   2.86800e+02
          5137   5.13700e-01   7.75898e-03   2.86117e+02   2.86850e+02
          5138   5.13800e-01   7.75695e-03   2.86166e+02   2.86900e+02
          5139   5.13900e-01   7.75456e-03   2.86217e+02   2.86950e+02
          5140   5.14000e-01   7.75301e-03   2.86267e+02   2.87000e+02
          5141   5.14100e-01   7.75146e-03   2.86317e+02   2.87050e+02
          5142   5.14200e-01   7.75135e-03   2.86366e+02   2.87100e+02
          5143   5.14300e-01   7.75027e-03   2.86416e+02   2.87150e+02
          5144   5.14400e-01   7.74896e-03   2.86469e+02   2.87200e+02
          5145   5.14500e-01   7.74753e-03   2.86518e+02   2.87250e+02
          5146   5.14600e-01   7.74741e-03   2.86566e+02   2.87300e+02
          5147   5.14700e-01   7.74753e-03   2.86620e+02   2.87350e+02
          5148   5.14800e-01   7.74860e-03   2.86668e+02   2.87400e+02
          5149   5.14900e-01   7.75087e-03   2.86717e+02   2.87450e+02
          5150   5.15000e-01   7.75373e-03   2.86766e+02   2.87500e+02
          5151   5.15100e-01   7.75588e-03   2.86818e+02   2.87550e+02
          5152   5.15200e-01   7.75778e-03   2.86867e+02   2.87600e+02
          5153   5.15300e-01   7.75814e-03   2.86917e+02   2.87650e+02
          5154   5.15400e-01   7.75790e-03   2.86968e+02   2.87700e+02
          5155   5.15500e-01   7.75838e-03   2.87015e+02   2.87750e+02
          5156   5.15600e-01   7.75957e-03   2.87066e+02   2.87800e+02
          5157   5.15700e-01   7.76041e-03   2.87117e+02   2.87850e+02
          5158   5.15800e-01   7.76076e-03   2.87166e+02   2.87900e+02
          5159   5.15900e-01   7.76100e-03   2.87218e+02   2.87950e+02
          5160   5.16000e-01   7.75993e-03   2.87267e+02   2.88000e+02
          5161   5.16100e-01   7.75874e-03   2.87315e+02   2.88050e+02
          5162   5.16200e-01   7.75623e-03   2.87365e+02   2.88100e+02
          5163   5.16300e-01   7.75337e-03   2.87417e+02   2.88150e+02
          5164   5.16400e-01   7.74944e-03   2.87467e+02   2.88200e+02
          5165   5.16500e-01   7.74360e-03   2.87514e+02   2.88250e+02
          5166   5.16600e-01   7.73716e-03   2.87563e+02   2.88300e+02
          5167   5.16700e-01   7.73054e-03   2.87616e+02   2.88350e+02
          5168   5.16800e-01   7.72440e-03   2.87665e+02   2.88400e+02
          5169   5.16900e-01   7.71850e-03   2.87716e+02   2.88450e+02
          5170   5.17000e-01   7.71242e-03   2.87764e+02   2.88500e+02
          5171   5.17100e-01   7.70700e-03   2.87813e+02   2.88550e+02
          5172   5.17200e-01   7.70238e-03   2.87864e+02   2.88600e+02
          5173   5.17300e-01   7.69930e-03   2.87917e+02   2.88650e+02
          5174   5.17400e-01   7.69784e-03   2.87966e+02   2.88700e+02
          5175   5.17500e-01   7.69666e-03   2.88015e+02   2.88750e+02
          5176   5.17600e-01   7.69570e-03   2.88066e+02   2.88800e+02
          5177   5.17700e-01   7.69402e-03   2.88115e+02   2.88850e+02
          5178   5.17800e-01   7.69183e-03   2.88168e+02   2.88900e+02
          5179   5.17900e-01   7.68975e-03   2.88216e+02   2.88950e+02
          5180   5.18000e-01   7.68818e-03   2.88265e+02   2.89000e+02
          5181   5.18100e-01   7.68637e-03   2.88314e+02   2.89050e+02
          5182   5.18200e-01   7.68518e-03   2.88366e+02   2.89100e+02
          5183   5.18300e-01   7.68438e-03   2.88416e+02   2.89150e+02
          5184   5.18400e-01   7.68412e-03   2.88465e+02   2.89200e+02
          5185   5.18500e-01   7.68349e-03   2.88515e+02   2.89250e+02
          5186   5.18600e-01   7.68220e-03   2.88570e+02   2.89300e+02
          5187   5.18700e-01   7.68099e-03   2.88617e+02   2.89350e+02
          5188   5.18800e-01   7.67957e-03   2.88666e+02   2.89400e+02
          5189   5.18900e-01   7.67724e-03   2.88715e+02   2.89450e+02
          5190   5.19000e-01   7.67438e-03   2.88765e+02   2.89500e+02
          5191   5.19100e-01   7.67106e-03   2.88816e+02   2.89550e+02
          5192   5.19200e-01   7.66736e-03   2.88866e+02   2.89600e+02
          5193   5.19300e-01   7.66379e-03   2.88915e+02   2.89650e+02
          5194   5.19400e-01   7.66066e-03   2.88964e+02   2.89700e+02
          5195   5.19500e-01   7.65789e-03   2.89012e+02   2.89750e+02
          5196   5.19600e-01   7.65496e-03   2.89064e+02   2.89800e+02
          5197   5.19700e-01   7.65294e-03   2.89115e+02   2.89850e+02
          5198   5.19800e-01   7.65139e-03   2.89164e+02   2.89900e+02
          5199   5.19900e-01   7.65049e-03   2.89214e+02   2.89950e+02
          5200   5.20000e-01   7.64942e-03   2.89265e+02   2.90000e+02
          5201   5.20100e-01   7.64877e-03   2.89316e+02   2.90050e+02
          5202   5.20200e-01   7.64817e-03   2.89364e+02   2.90100e+02
          5203   5.20300e-01   7.64716e-03   2.89413e+02   2.90150e+02
          5204   5.20400e-01   7.64561e-03   2.89463e+02   2.90200e+02
          5205   5.20500e-01   7.64430e-03   2.89517e+02   2.90250e+02
          5206   5.20600e-01   7.64239e-03   2.89567e+02   2.90300e+02
          5207   5.20700e-01   7.64155e-03   2.89612e+02   2.90350e+02
          5208   5.20800e-01   7.64143e-03   2.89665e+02   2.90400e+02
          5209   5.20900e-01   7.64179e-03   2.89710e+02   2.90450e+02
          5210   5.21000e-01   7.64310e-03   2.89763e+02   2.90500e+02
          5211   5.21100e-01   7.64501e-03   2.89816e+02   2.90550e+02
          5212   5.21200e-01   7.64692e-03   2.89866e+02   2.90600e+02
          5213   5.21300e-01   7.64775e-03   2.89913e+02   2.90650e+02
          5214   5.21400e-01   7.64835e-03   2.89963e+02   2.90700e+02
          5215   5.21500e-01   7.64883e-03   2.90016e+02   2.90750e+02
          5216   5.21600e-01   7.65049e-03   2.90063e+02   2.90800e+02
          5217   5.21700e-01   7.65204e-03   2.90112e+02   2.90850e+02
          5218   5.21800e-01   7.65264e-03   2.90163e+02   2.90900e+02
          5219   5.21900e-01   7.65276e-03   2.90213e+02   2.90950e+02
          5220   5.22000e-01   7.65240e-03   2.90265e+02   2.91000e+02
          5221   5.22100e-01   7.65216e-03   2.90316e+02   2.91050e+02
          5222   5.22200e-01   7.65157e-03   2.90361e+02   2.91100e+02
          5223   5.22300e-01   7.65014e-03   2.90411e+02   2.91150e+02
          5224   5.22400e-01   7.64775e-03   2.90465e+02   2.91200e+02
          5225   5.22500e-01   7.64477e-03   2.90514e+02   2.91250e+02
          5226   5.22600e-01   7.64132e-03   2.90562e+02   2.91300e+02
          5227   5.22700e-01   7.63798e-03   2.90610e+02   2.91350e+02
          5228   5.22800e-01   7.63392e-03   2.90663e+02   2.91400e+02
          5229   5.22900e-01   7.63011e-03   2.90713e+02   2.91450e+02
          5230   5.23000e-01   7.62868e-03   2.90762e+02   2.91500e+02
          5231   5.23100e-01   7.62725e-03   2.90814e+02   2.91550e+02
          5232   5.23200e-01   7.62677e-03   2.90863e+02   2.91600e+02
          5233   5.23300e-01   7.62606e-03   2.90912e+02   2.91650e+02
          5234   5.23400e-01   7.62630e-03   2.90962e+02   2.91700e+02
          5235   5.23500e-01   7.62749e-03   2.91013e+02   2.91750e+02
          5236   5.23600e-01   7.63083e-03   2.91064e+02   2.91800e+02
          5237   5.23700e-01   7.63559e-03   2.91111e+02   2.91850e+02
          5238   5.23800e-01   7.64108e-03   2.91161e+02   2.91900e+02
          5239   5.23900e-01   7.64918e-03   2.91212e+02   2.91950e+02
          5240   5.24000e-01   7.65777e-03   2.91262e+02   2.92000e+02
          5241   5.24100e-01   7.66683e-03   2.91309e+02   2.92050e+02
          5242   5.24200e-01   7.67565e-03   2.91361e+02   2.92100e+02
          5243   5.24300e-01   7.68411e-03   2.91413e+02   2.92150e+02
          5244   5.24400e-01   7.69174e-03   2.91464e+02   2.92200e+02
          5245   5.24500e-01   7.69901e-03   2.91514e+02   2.92250e+02
          5246   5.24600e-01   7.70473e-03   2.91562e+02   2.92300e+02
          5247   5.24700e-01   7.70962e-03   2.91613e+02   2.92350e+02
          5248   5.24800e-01   7.71356e-03   2.91663e+02   2.92400e+02
          5249   5.24900e-01   7.71713e-03   2.91711e+02   2.92450e+02
          5250   5.25000e-01   7.72130e-03   2.91762e+02   2.92500e+02
          5251   5.25100e-01   7.72452e-03   2.91810e+02   2.92550e+02
          5252   5.25200e-01   7.72810e-03   2.91863e+02   2.92600e+02
          5253   5.25300e-01   7.73239e-03   2.91910e+02   2.92650e+02
          5254   5.25400e-01   7.73811e-03   2.91962e+02   2.92700e+02
          5255   5.25500e-01   7.74479e-03   2.92011e+02   2.92750e+02
          5256   5.25600e-01   7.75135e-03   2.92062e+02   2.92800e+02
          5257   5.25700e-01   7.75814e-03   2.92114e+02   2.92850e+02
          5258   5.25800e-01   7.76565e-03   2.92162e+02   2.92900e+02
          5259   5.25900e-01   7.77400e-03   2.92212e+02   2.92950e+02
          5260   5.26000e-01   7.78270e-03   2.92260e+02   2.93000e+02
          5261   5.26100e-01   7.79140e-03   2.92311e+02   2.93050e+02
          5262   5.26200e-01   7.80004e-03   2.92363e+02   2.93100e+02
          5263   5.26300e-01   7.80916e-03   2.92414e+02   2.93150e+02
          5264   5.26400e-01   7.81935e-03   2.92462e+02   2.93200e+02
          5265   5.26500e-01   7.83047e-03   2.92510e+02   2.93250e+02
          5266   5.26600e-01   7.84183e-03   2.92560e+02   2.93300e+02
          5267   5.26700e-01   7.85260e-03   2.92609e+02   2.93350e+02
          5268   5.26800e-01   7.86335e-03   2.92661e+02   2.93400e+02
          5269   5.26900e-01   7.87429e-03   2.92712e+02   2.93450e+02
          5270   5.27000e-01   7.88435e-03   2.92762e+02   2.93500e+02
          5271   5.27100e-01   7.89353e-03   2.92810e+02   2.93550e+02
          5272   5.27200e-01   7.90206e-03   2.92862e+02   2.93600e+02
          5273   5.27300e-01   7.90992e-03   2.92912e+02   2.93650e+02
          5274   5.27400e-01   7.91669e-03   2.92961e+02   2.93700e+02
          5275   5.27500e-01   7.92271e-03   2.93009e+02   2.93750e+02
          5276   5.27600e-01   7.92897e-03   2.93061e+02   2.93800e+02
          5277   5.27700e-01   7.93529e-03   2.93112e+02   2.93850e+02
          5278   5.27800e-01   7.94142e-03   2.93158e+02   2.93900e+02
          5279   5.27900e-01   7.94655e-03   2.93210e+02   2.93950e+02
          5280   5.28000e-01   7.95078e-03   2.93259e+02   2.94000e+02
          5281   5.28100e-01   7.95430e-03   2.93310e+02   2.94050e+02
          5282   5.28200e-01   7.95853e-03   2.93361e+02   2.94100e+02
          5283   5.28300e-01   7.96318e-03   2.93410e+02   2.94150e+02
          5284   5.28400e-01   7.96765e-03   2.93459e+02   2.94200e+02
          5285   5.28500e-01   7.97153e-03   2.93509e+02   2.94250e+02
          5286   5.28600e-01   7.97552e-03   2.93560e+02   2.94300e+02
          5287   5.28700e-01   7.97993e-03   2.93610e+02   2.94350e+02
          5288   5.28800e-01   7.98398e-03   2.93659e+02   2.94400e+02
          5289   5.28900e-01   7.98762e-03   2.93710e+02   2.94450e+02
          5290   5.29000e-01   7.99072e-03   2.93759e+02   2.94500e+02
          5291   5.29100e-01   7.99358e-03   2.93810e+02   2.94550e+02
          5292   5.29200e-01   7.99680e-03   2.93858e+02   2.94600e+02
          5293   5.29300e-01   8.00031e-03   2.93905e+02   2.94650e+02
          5294   5.29400e-01   8.00532e-03   2.93958e+02   2.94700e+02
          5295   5.29500e-01   8.01075e-03   2.94011e+02   2.94750e+02
          5296   5.29600e-01   8.01706e-03   2.94059e+02   2.94800e+02
          5297   5.29700e-01   8.02428e-03   2.94107e+02   2.94850e+02
          5298   5.29800e-01   8.03232e-03   2.94159e+02   2.94900e+02
          5299   5.29900e-01   8.04144e-03   2.94209e+02   2.94950e+02
          5300   5.30000e-01   8.05187e-03   2.94260e+02   2.95000e+02
          5301   5.30100e-01   8.06284e-03   2.94312e+02   2.95050e+02
          5302   5.30200e-01   8.07345e-03   2.94359e+02   2.95100e+02
          5303   5.30300e-01   8.08334e-03   2.94409e+02   2.95150e+02
          5304   5.30400e-01   8.09216e-03   2.94458e+02   2.95200e+02
          5305   5.30500e-01   8.10039e-03   2.94510e+02   2.95250e+02
          5306   5.30600e-01   8.10885e-03   2.94558e+02   2.95300e+02
          5307   5.30700e-01   8.11779e-03   2.94607e+02   2.95350e+02
          5308   5.30800e-01   8.12590e-03   2.94655e+02   2.95400e+02
          5309   5.30900e-01   8.13186e-03   2.94708e+02   2.95450e+02
          5310   5.31000e-01   8.13806e-03   2.94759e+02   2.95500e+02
          5311   5.31100e-01   8.14426e-03   2.94811e+02   2.95550e+02
          5312   5.31200e-01   8.15046e-03   2.94857e+02   2.95600e+02
          5313   5.31300e-01   8.15535e-03   2.94908e+02   2.95650e+02
          5314   5.31400e-01   8.15880e-03   2.94958e+02   2.95700e+02
          5315   5.31500e-01   8.16178e-03   2.95010e+02   2.95750e+02
          5316   5.31600e-01   8.16441e-03   2.95059e+02   2.95800e+02
          5317   5.31700e-01   8.16607e-03   2.95109e+02   2.95850e+02
          5318   5.31800e-01   8.16607e-03   2.95158e+02   2.95900e+02
          5319   5.31900e-01   8.16488e-03   2.95208e+02   2.95950e+02
          5320   5.32000e-01   8.16274e-03   2.95256e+02   2.96000e+02
          5321   5.32100e-01   8.16011e-03   2.95305e+02   2.96050e+02
          5322   5.32200e-01   8.15690e-03   2.95358e+02   2.96100e+02
          5323   5.32300e-01   8.15380e-03   2.95409e+02   2.96150e+02
          5324   5.32400e-01   8.15117e-03   2.95458e+02   2.96200e+02
          5325   5.32500e-01   8.15058e-03   2.95509e+02   2.96250e+02
          5326   5.32600e-01   8.15129e-03   2.95557e+02   2.96300e+02
          5327   5.32700e-01   8.15213e-03   2.95608e+02   2.96350e+02
          5328   5.32800e-01   8.15225e-03   2.95660e+02   2.96400e+02
          5329   5.32900e-01   8.15177e-03   2.95707e+02   2.96450e+02
          5330   5.33000e-01   8.15129e-03   2.95757e+02   2.96500e+02
          5331   5.33100e-01   8.15034e-03   2.95804e+02   2.96550e+02
          5332   5.33200e-01   8.14980e-03   2.95858e+02   2.96600e+02
          5333   5.33300e-01   8.14912e-03   2.95907e+02   2.96650e+02
          5334   5.33400e-01   8.14900e-03   2.95957e+02   2.96700e+02
          5335   5.33500e-01   8.14950e-03   2.96005e+02   2.96750e+02
          5336   5.33600e-01   8.15010e-03   2.96056e+02   2.96800e+02
          5337   5.33700e-01   8.15114e-03   2.96107e+02   2.96850e+02
          5338   5.33800e-01   8.15293e-03   2.96157e+02   2.96900e+02
          5339   5.33900e-01   8.15523e-03   2.96207e+02   2.96950e+02
          5340   5.34000e-01   8.15725e-03   2.96256e+02   2.97000e+02
          5341   5.34100e-01   8.15970e-03   2.96307e+02   2.97050e+02
          5342   5.34200e-01   8.16199e-03   2.96357e+02   2.97100e+02
          5343   5.34300e-01   8.16548e-03   2.96407e+02   2.97150e+02
          5344   5.34400e-01   8.17010e-03   2.96454e+02   2.97200e+02
          5345   5.34500e-01   8.17484e-03   2.96506e+02   2.97250e+02
          5346   5.34600e-01   8.17838e-03   2.96556e+02   2.97300e+02
          5347   5.34700e-01   8.18142e-03   2.96608e+02   2.97350e+02
          5348   5.34800e-01   8.18351e-03   2.96654e+02   2.97400e+02
          5349   5.34900e-01   8.18488e-03   2.96706e+02   2.97450e+02
          5350   5.35000e-01   8.18539e-03   2.96756e+02   2.97500e+02
          5351   5.35100e-01   8.18551e-03   2.96806e+02   2.97550e+02
          5352   5.35200e-01   8.18604e-03   2.96855e+02   2.97600e+02
          5353   5.35300e-01   8.18706e-03   2.96908e+02   2.97650e+02
          5354   5.35400e-01   8.18771e-03   2.96956e+02   2.97700e+02
          5355   5.35500e-01   8.18780e-03   2.97008e+02   2.97750e+02
          5356   5.35600e-01   8.18709e-03   2.97058e+02   2.97800e+02
          5357   5.35700e-01   8.18667e-03   2.97106e+02   2.97850e+02
          5358   5.35800e-01   8.18647e-03   2.97157e+02   2.97900e+02
          5359   5.35900e-01   8.18582e-03   2.97205e+02   2.97950e+02
          5360   5.36000e-01   8.18551e-03   2.97255e+02   2.98000e+02
          5361   5.36100e-01   8.18493e-03   2.97307e+02   2.98050e+02
          5362   5.36200e-01   8.18487e-03   2.97358e+02   2.98100e+02
          5363   5.36300e-01   8.18553e-03   2.97406e+02   2.98150e+02
          5364   5.36400e-01   8.18697e-03   2.97455e+02   2.98200e+02
          5365   5.36500e-01   8.18928e-03   2.97508e+02   2.98250e+02
          5366   5.36600e-01   8.19134e-03   2.97556e+02   2.98300e+02
          5367   5.36700e-01   8.19337e-03   2.97602e+02   2.98350e+02
          5368   5.36800e-01   8.19489e-03   2.97654e+02   2.98400e+02
          5369   5.36900e-01   8.19584e-03   2.97705e+02   2.98450e+02
          5370   5.37000e-01   8.19667e-03   2.97757e+02   2.98500e+02
          5371   5.37100e-01   8.19710e-03   2.97807e+02   2.98550e+02
          5372   5.37200e-01   8.19732e-03   2.97856e+02   2.98600e+02
          5373   5.37300e-01   8.19638e-03   2.97905e+02   2.98650e+02
          5374   5.37400e-01   8.19445e-03   2.97953e+02   2.98700e+02
          5375   5.37500e-01   8.19236e-03   2.98005e+02   2.98750e+02
          5376   5.37600e-01   8.19051e-03   2.98056e+02   2.98800e+02
          5377   5.37700e-01   8.19072e-03   2.98104e+02   2.98850e+02
          5378   5.37800e-01   8.19203e-03   2.98154e+02   2.98900e+02
          5379   5.37900e-01   8.19361e-03   2.98206e+02   2.98950e+02
          5380   5.38000e-01   8.19513e-03   2.98255e+02   2.99000e+02
          5381   5.38100e-01   8.19695e-03   2.98304e+02   2.99050e+02
          5382   5.38200e-01   8.19731e-03   2.98354e+02   2.99100e+02
          5383   5.38300e-01   8.19707e-03   2.98404e+02   2.99150e+02
          5384   5.38400e-01   8.19564e-03   2.98455e+02   2.99200e+02
          5385   5.38500e-01   8.19367e-03   2.98506e+02   2.99250e+02
          5386   5.38600e-01   8.19153e-03   2.98555e+02   2.99300e+02
          5387   5.38700e-01   8.18890e-03   2.98603e+02   2.99350e+02
          5388   5.38800e-01   8.18670e-03   2.98656e+02   2.99400e+02
          5389   5.38900e-01   8.18545e-03   2.98704e+02   2.99450e+02
          5390   5.39000e-01   8.18598e-03   2.98755e+02   2.99500e+02
          5391   5.39100e-01   8.18765e-03   2.98804e+02   2.99550e+02
          5392   5.39200e-01   8.19010e-03   2.98852e+02   2.99600e+02
          5393   5.39300e-01   8.19325e-03   2.98905e+02   2.99650e+02
          5394   5.39400e-01   8.19629e-03   2.98956e+02   2.99700e+02
          5395   5.39500e-01   8.20029e-03   2.99004e+02   2.99750e+02
          5396   5.39600e-01   8.20440e-03   2.99056e+02   2.99800e+02
          5397   5.39700e-01   8.20792e-03   2.99107e+02   2.99850e+02
          5398   5.39800e-01   8.21120e-03   2.99154e+02   2.99900e+02
          5399   5.39900e-01   8.21459e-03   2.99203e+02   2.99950e+02
          5400   5.40000e-01   8.21811e-03   2.99256e+02   3.00000e+02
          5401   5.40100e-01   8.22127e-03   2.99302e+02   3.00050e+02
          5402   5.40200e-01   8.22487e-03   2.99353e+02   3.00100e+02
          5403   5.40300e-01   8.22893e-03   2.99406e+02   3.00150e+02
          5404   5.40400e-01   8.23396e-03   2.99456e+02   3.00200e+02
          5405   5.40500e-01   8.23872e-03   2.99505e+02   3.00250e+02
          5406   5.40600e-01   8.24346e-03   2.99553e+02   3.00300e+02
          5407   5.40700e-01   8.24736e-03   2.99600e+02   3.00350e+02
          5408   5.40800e-01   8.24980e-03   2.99652e+02   3.00400e+02
          5409   5.40900e-01   8.25156e-03   2.99700e+02   3.00450e+02
          5410   5.41000e-01   8.25284e-03   2.99751e+02   3.00500e+02
          5411   5.41100e-01   8.25314e-03   2.99803e+02   3.00550e+02
          5412   5.41200e-01   8.25304e-03   2.99854e+02   3.00600e+02
          5413   5.41300e-01   8.25387e-03   2.99905e+02   3.00650e+02
          5414   5.41400e-01   8.25551e-03   2.99953e+02   3.00700e+02
          5415   5.41500e-01   8.25813e-03   3.00001e+02   3.00750e+02
          5416   5.41600e-01   8.26095e-03   3.00052e+02   3.00800e+02
          5417   5.41700e-01   8.26417e-03   3.00103e+02   3.00850e+02
          5418   5.41800e-01   8.26873e-03   3.00155e+02   3.00900e+02
          5419   5.41900e-01   8.27412e-03   3.00202e+02   3.00950e+02
          5420   5.42000e-01   8.27925e-03   3.00252e+02   3.01000e+02
          5421   5.42100e-01   8.28304e-03   3.00303e+02   3.01050e+02
          5422   5.42200e-01   8.28562e-03   3.00354e+02   3.01100e+02
          5423   5.42300e-01   8.28793e-03   3.00403e+02   3.01150e+02
          5424   5.42400e-01   8.29047e-03   3.00452e+02   3.01200e+02
          5425   5.42500e-01   8.29409e-03   3.00501e+02   3.01250e+02
          5426   5.42600e-01   8.29863e-03   3.00553e+02   3.01300e+02
          5427   5.42700e-01   8.30436e-03   3.00605e+02   3.01350e+02
          5428   5.42800e-01   8.31105e-03   3.00656e+02   3.01400e+02
          5429   5.42900e-01   8.31839e-03   3.00704e+02   3.01450e+02
          5430   5.43000e-01   8.32543e-03   3.00751e+02   3.01500e+02
          5431   5.43100e-01   8.33291e-03   3.00805e+02   3.01550e+02
          5432   5.43200e-01   8.34221e-03   3.00853e+02   3.01600e+02
          5433   5.43300e-01   8.35210e-03   3.00902e+02   3.01650e+02
          5434   5.43400e-01   8.36247e-03   3.00951e+02   3.01700e+02
          5435   5.43500e-01   8.37225e-03   3.01001e+02   3.01750e+02
          5436   5.43600e-01   8.38125e-03   3.01053e+02   3.01800e+02
          5437   5.43700e-01   8.39007e-03   3.01102e+02   3.01850e+02
          5438   5.43800e-01   8.39853e-03   3.01153e+02   3.01900e+02
          5439   5.43900e-01   8.40521e-03   3.01202e+02   3.01950e+02
          5440   5.44000e-01   8.41117e-03   3.01253e+02   3.02000e+02
          5441   5.44100e-01   8.41713e-03   3.01305e+02   3.02050e+02
          5442   5.44200e-01   8.42214e-03   3.01354e+02   3.02100e+02
          5443   5.44300e-01   8.42667e-03   3.01402e+02   3.02150e+02
          5444   5.44400e-01   8.43024e-03   3.01449e+02   3.02200e+02
          5445   5.44500e-01   8.43263e-03   3.01501e+02   3.02250e+02
          5446   5.44600e-01   8.43513e-03   3.01554e+02   3.02300e+02
          5447   5.44700e-01   8.43656e-03   3.01601e+02   3.02350e+02
          5448   5.44800e-01   8.43740e-03   3.01652e+02   3.02400e+02
          5449   5.44900e-01   8.43799e-03   3.01704e+02   3.02450e+02
          5450   5.45000e-01   8.43883e-03   3.01754e+02   3.02500e+02
          5451   5.45100e-01   8.44014e-03   3.01803e+02   3.02550e+02
          5452   5.45200e-01   8.44014e-03   3.01851e+02   3.02600e+02
          5453   5.45300e-01   8.43859e-03   3.01899e+02   3.02650e+02
          5454   5.45400e-01   8.43465e-03   3.01951e+02   3.02700e+02
          5455   5.45500e-01   8.42917e-03   3.02002e+02   3.02750e+02
          5456   5.45600e-01   8.42333e-03   3.02051e+02   3.02800e+02
          5457   5.45700e-01   8.41820e-03   3.02100e+02   3.02850e+02
          5458   5.45800e-01   8.41308e-03   3.02153e+02   3.02900e+02
          5459   5.45900e-01   8.40759e-03   3.02202e+02   3.02950e+02
          5460   5.46000e-01   8.40205e-03   3.02252e+02   3.03000e+02
          5461   5.46100e-01   8.39674e-03   3.02300e+02   3.03050e+02
          5462   5.46200e-01   8.39239e-03   3.02351e+02   3.03100e+02
          5463   5.46300e-01   8.38804e-03   3.02400e+02   3.03150e+02
          5464   5.46400e-01   8.38488e-03   3.02451e+02   3.03200e+02
          5465   5.46500e-01   8.38223e-03   3.02501e+02   3.03250e+02
          5466   5.46600e-01   8.37961e-03   3.02552e+02   3.03300e+02
          5467   5.46700e-01   8.37708e-03   3.02601e+02   3.03350e+02
          5468   5.46800e-01   8.37409e-03   3.02651e+02   3.03400e+02
          5469   5.46900e-01   8.37123e-03   3.02704e+02   3.03450e+02
          5470   5.47000e-01   8.36933e-03   3.02749e+02   3.03500e+02
          5471   5.47100e-01   8.36872e-03   3.02801e+02   3.03550e+02
          5472   5.47200e-01   8.36886e-03   3.02851e+02   3.03600e+02
          5473   5.47300e-01   8.37006e-03   3.02901e+02   3.03650e+02
          5474   5.47400e-01   8.37222e-03   3.02952e+02   3.03700e+02
          5475   5.47500e-01   8.37490e-03   3.03000e+02   3.03750e+02
          5476   5.47600e-01   8.37713e-03   3.03049e+02   3.03800e+02
          5477   5.47700e-01   8.37800e-03   3.03100e+02   3.03850e+02
          5478   5.47800e-01   8.37782e-03   3.03151e+02   3.03900e+02
          5479   5.47900e-01   8.37794e-03   3.03201e+02   3.03950e+02
          5480   5.48000e-01   8.37865e-03   3.03252e+02   3.04000e+02
          5481   5.48100e-01   8.37925e-03   3.03299e+02   3.04050e+02
          5482   5.48200e-01   8.37994e-03   3.03351e+02   3.04100e+02
          5483   5.48300e-01   8.38053e-03   3.03397e+02   3.04150e+02
          5484   5.48400e-01   8.38140e-03   3.03450e+02   3.04200e+02
          5485   5.48500e-01   8.38190e-03   3.03500e+02   3.04250e+02
          5486   5.48600e-01   8.38178e-03   3.03550e+02   3.04300e+02
          5487   5.48700e-01   8.38172e-03   3.03600e+02   3.04350e+02
          5488   5.48800e-01   8.38226e-03   3.03650e+02   3.04400e+02
          5489   5.48900e-01   8.38357e-03   3.03695e+02   3.04450e+02
          5490   5.49000e-01   8.38530e-03   3.03749e+02   3.04500e+02
          5491   5.49100e-01   8.38691e-03   3.03799e+02   3.04550e+02
          5492   5.49200e-01   8.38774e-03   3.03849e+02   3.04600e+02
          5493   5.49300e-01   8.38798e-03   3.03899e+02   3.04650e+02
          5494   5.49400e-01   8.38780e-03   3.03950e+02   3.04700e+02
          5495   5.49500e-01   8.38840e-03   3.03998e+02   3.04750e+02
          5496   5.49600e-01   8.39007e-03   3.04048e+02   3.04800e+02
          5497   5.49700e-01   8.39221e-03   3.04100e+02   3.04850e+02
          5498   5.49800e-01   8.39490e-03   3.04150e+02   3.04900e+02
          5499   5.49900e-01   8.39639e-03   3.04202e+02   3.04950e+02
          5500   5.50000e-01   8.39669e-03   3.04250e+02   3.05000e+02
          5501   5.50100e-01   8.39579e-03   3.04300e+02   3.05050e+02
          5502   5.50200e-01   8.39508e-03   3.04347e+02   3.05100e+02
          5503   5.50300e-01   8.39436e-03   3.04396e+02   3.05150e+02
          5504   5.50400e-01   8.39365e-03   3.04446e+02   3.05200e+02
          5505   5.50500e-01   8.39299e-03   3.04497e+02   3.05250e+02
          5506   5.50600e-01   8.39221e-03   3.04548e+02   3.05300e+02
          5507   5.50700e-01   8.39198e-03   3.04601e+02   3.05350e+02
          5508   5.50800e-01   8.39186e-03   3.04649e+02   3.05400e+02
          5509   5.50900e-01   8.39305e-03   3.04697e+02   3.05450e+02
          5510   5.51000e-01   8.39341e-03   3.04747e+02   3.05500e+02
          5511   5.51100e-01   8.39341e-03   3.04799e+02   3.05550e+02
          5512   5.51200e-01   8.39305e-03   3.04849e+02   3.05600e+02
          5513   5.51300e-01   8.39281e-03   3.04897e+02   3.05650e+02
          5514   5.51400e-01   8.39150e-03   3.04948e+02   3.05700e+02
          5515   5.51500e-01   8.38935e-03   3.04997e+02   3.05750e+02
          5516   5.51600e-01   8.38590e-03   3.05049e+02   3.05800e+02
          5517   5.51700e-01   8.38125e-03   3.05099e+02   3.05850e+02
          5518   5.51800e-01   8.37624e-03   3.05148e+02   3.05900e+02
          5519   5.51900e-01   8.37052e-03   3.05195e+02   3.05950e+02
          5520   5.52000e-01   8.36456e-03   3.05248e+02   3.06000e+02
          5521   5.52100e-01   8.35907e-03   3.05299e+02   3.06050e+02
          5522   5.52200e-01   8.35365e-03   3.05350e+02   3.06100e+02
          5523   5.52300e-01   8.34841e-03   3.05397e+02   3.06150e+02
          5524   5.52400e-01   8.34221e-03   3.05448e+02   3.06200e+02
          5525   5.52500e-01   8.33517e-03   3.05497e+02   3.06250e+02
          5526   5.52600e-01   8.32725e-03   3.05547e+02   3.06300e+02
          5527   5.52700e-01   8.31863e-03   3.05597e+02   3.06350e+02
          5528   5.52800e-01   8.31062e-03   3.05648e+02   3.06400e+02
          5529   5.52900e-01   8.30247e-03   3.05695e+02   3.06450e+02
          5530   5.53000e-01   8.29499e-03   3.05748e+02   3.06500e+02
          5531   5.53100e-01   8.28760e-03   3.05800e+02   3.06550e+02
          5532   5.53200e-01   8.28043e-03   3.05844e+02   3.06600e+02
          5533   5.53300e-01   8.27369e-03   3.05897e+02   3.06650e+02
          5534   5.53400e-01   8.26767e-03   3.05946e+02   3.06700e+02
          5535   5.53500e-01   8.26159e-03   3.05997e+02   3.06750e+02
          5536   5.53600e-01   8.25608e-03   3.06047e+02   3.06800e+02
          5537   5.53700e-01   8.25131e-03   3.06095e+02   3.06850e+02
          5538   5.53800e-01   8.24666e-03   3.06146e+02   3.06900e+02
          5539   5.53900e-01   8.24249e-03   3.06196e+02   3.06950e+02
          5540   5.54000e-01   8.23939e-03   3.06247e+02   3.07000e+02
          5541   5.54100e-01   8.23683e-03   3.06296e+02   3.07050e+02
          5542   5.54200e-01   8.23480e-03   3.06348e+02   3.07100e+02
          5543   5.54300e-01   8.23241e-03   3.06400e+02   3.07150e+02
          5544   5.54400e-01   8.22949e-03   3.06449e+02   3.07200e+02
          5545   5.54500e-01   8.22711e-03   3.06497e+02   3.07250e+02
          5546   5.54600e-01   8.22544e-03   3.06548e+02   3.07300e+02
          5547   5.54700e-01   8.22365e-03   3.06597e+02   3.07350e+02
          5548   5.54800e-01   8.22139e-03   3.06649e+02   3.07400e+02
          5549   5.54900e-01   8.21936e-03   3.06698e+02   3.07450e+02
          5550   5.55000e-01   8.21733e-03   3.06748e+02   3.07500e+02
          5551   5.55100e-01   8.21579e-03   3.06797e+02   3.07550e+02
          5552   5.55200e-01   8.21412e-03   3.06847e+02   3.07600e+02
          5553   5.55300e-01   8.21209e-03   3.06897e+02   3.07650e+02
          5554   5.55400e-01   8.21006e-03   3.06949e+02   3.07700e+02
          5555   5.55500e-01   8.20863e-03   3.06998e+02   3.07750e+02
          5556   5.55600e-01   8.20768e-03   3.07047e+02   3.07800e+02
          5557   5.55700e-01   8.20696e-03   3.07093e+02   3.07850e+02
          5558   5.55800e-01   8.20744e-03   3.07147e+02   3.07900e+02
          5559   5.55900e-01   8.20863e-03   3.07195e+02   3.07950e+02
          5560   5.56000e-01   8.21078e-03   3.07245e+02   3.08000e+02
          5561   5.56100e-01   8.21245e-03   3.07296e+02   3.08050e+02
          5562   5.56200e-01   8.21364e-03   3.07346e+02   3.08100e+02
          5563   5.56300e-01   8.21257e-03   3.07396e+02   3.08150e+02
          5564   5.56400e-01   8.20994e-03   3.07446e+02   3.08200e+02
          5565   5.56500e-01   8.20637e-03   3.07494e+02   3.08250e+02
          5566   5.56600e-01   8.20136e-03   3.07544e+02   3.08300e+02
          5567   5.56700e-01   8.19492e-03   3.07596e+02   3.08350e+02
          5568   5.56800e-01   8.18837e-03   3.07646e+02   3.08400e+02
          5569   5.56900e-01   8.18300e-03   3.07698e+02   3.08450e+02
          5570   5.57000e-01   8.17871e-03   3.07745e+02   3.08500e+02
          5571   5.57100e-01   8.17513e-03   3.07798e+02   3.08550e+02
          5572   5.57200e-01   8.17251e-03   3.07846e+02   3.08600e+02
          5573   5.57300e-01   8.17227e-03   3.07894e+02   3.08650e+02
          5574   5.57400e-01   8.17275e-03   3.07943e+02   3.08700e+02
          5575   5.57500e-01   8.17537e-03   3.07992e+02   3.08750e+02
          5576   5.57600e-01   8.17871e-03   3.08042e+02   3.08800e+02
          5577   5.57700e-01   8.18157e-03   3.08095e+02   3.08850e+02
          5578   5.57800e-01   8.18467e-03   3.08146e+02   3.08900e+02
          5579   5.57900e-01   8.18729e-03   3.08195e+02   3.08950e+02
          5580   5.58000e-01   8.18908e-03   3.08243e+02   3.09000e+02
          5581   5.58100e-01   8.19039e-03   3.08293e+02   3.09050e+02
          5582   5.58200e-01   8.19254e-03   3.08346e+02   3.09100e+02
          5583   5.58300e-01   8.19457e-03   3.08397e+02   3.09150e+02
          5584   5.58400e-01   8.19623e-03   3.08443e+02   3.09200e+02
          5585   5.58500e-01   8.19814e-03   3.08495e+02   3.09250e+02
          5586   5.58600e-01   8.19981e-03   3.08548e+02   3.09300e+02
          5587   5.58700e-01   8.20041e-03   3.08594e+02   3.09350e+02
          5588   5.58800e-01   8.20041e-03   3.08642e+02   3.09400e+02
          5589   5.58900e-01   8.19993e-03   3.08692e+02   3.09450e+02
          5590   5.59000e-01   8.19921e-03   3.08742e+02   3.09500e+02
          5591   5.59100e-01   8.19898e-03   3.08796e+02   3.09550e+02
          5592   5.59200e-01   8.19874e-03   3.08846e+02   3.09600e+02
          5593   5.59300e-01   8.19826e-03   3.08896e+02   3.09650e+02
          5594   5.59400e-01   8.19921e-03   3.08946e+02   3.09700e+02
          5595   5.59500e-01   8.20065e-03   3.08997e+02   3.09750e+02
          5596   5.59600e-01   8.20279e-03   3.09046e+02   3.09800e+02
          5597   5.59700e-01   8.20684e-03   3.09093e+02   3.09850e+02
          5598   5.59800e-01   8.21090e-03   3.09148e+02   3.09900e+02
          5599   5.59900e-01   8.21543e-03   3.09193e+02   3.09950e+02
          5600   5.60000e-01   8.21948e-03   3.09246e+02   3.10000e+02
          5601   5.60100e-01   8.22353e-03   3.09296e+02   3.10050e+02
          5602   5.60200e-01   8.22735e-03   3.09344e+02   3.10100e+02
          5603   5.60300e-01   8.23116e-03   3.09393e+02   3.10150e+02
          5604   5.60400e-01   8.23498e-03   3.09443e+02   3.10200e+02
          5605   5.60500e-01   8.23998e-03   3.09494e+02   3.10250e+02
          5606   5.60600e-01   8.24451e-03   3.09544e+02   3.10300e+02
          5607   5.60700e-01   8.24881e-03   3.09592e+02   3.10350e+02
          5608   5.60800e-01   8.25286e-03   3.09643e+02   3.10400e+02
          5609   5.60900e-01   8.25703e-03   3.09696e+02   3.10450e+02
          5610   5.61000e-01   8.26156e-03   3.09747e+02   3.10500e+02
          5611   5.61100e-01   8.26871e-03   3.09795e+02   3.10550e+02
          5612   5.61200e-01   8.27670e-03   3.09843e+02   3.10600e+02
          5613   5.61300e-01   8.28564e-03   3.09895e+02   3.10650e+02
          5614   5.61400e-01   8.29458e-03   3.09945e+02   3.10700e+02
          5615   5.61500e-01   8.30460e-03   3.09995e+02   3.10750e+02
          5616   5.61600e-01   8.31378e-03   3.10044e+02   3.10800e+02
          5617   5.61700e-01   8.32343e-03   3.10092e+02   3.10850e+02
          5618   5.61800e-01   8.33249e-03   3.10141e+02   3.10900e+02
          5619   5.61900e-01   8.34119e-03   3.10193e+02   3.10950e+02
          5620   5.62000e-01   8.35037e-03   3.10245e+02   3.11000e+02
          5621   5.62100e-01   8.36068e-03   3.10294e+02   3.11050e+02
          5622   5.62200e-01   8.37225e-03   3.10341e+02   3.11100e+02
          5623   5.62300e-01   8.38402e-03   3.10395e+02   3.11150e+02
          5624   5.62400e-01   8.39618e-03   3.10446e+02   3.11200e+02
          5625   5.62500e-01   8.40808e-03   3.10494e+02   3.11250e+02
          5626   5.62600e-01   8.42000e-03   3.10543e+02   3.11300e+02
          5627   5.62700e-01   8.43126e-03   3.10592e+02   3.11350e+02
          5628   5.62800e-01   8.44240e-03   3.10645e+02   3.11400e+02
          5629   5.62900e-01   8.45346e-03   3.10695e+02   3.11450e+02
          5630   5.63000e-01   8.46422e-03   3.10745e+02   3.11500e+02
[truncated: 267,702 more chars]
